# Supplementary material for: Proton Conductivities of Stepwise Protonated Imidazole‐Fused Tetraphenylene Derivatives
Source: Chemistry. 2025 Oct 9;31(62):e02622. doi: 10.1002/chem.202502622 (PMC12598376; doi:10.1002/chem.202502622)
Supplement: Supplementary file 2 — Supporting Information [file CHEM-31-e02622-s001.zip]

Archive with 4 entries (4 files):
- ImTP1HCl.cif
- ImTP2HCl.cif
- CheckCIF.pdf
- ImTP.cif
