# Supplementary material for: Proton Conductivities of Stepwise Protonated Imidazole‐Fused Tetraphenylene Derivatives
Source: Chemistry. 2025 Oct 9;31(62):e02622. doi: 10.1002/chem.202502622 (PMC12598376; doi:10.1002/chem.202502622)
Supplement: Supplementary file 2 — Supporting Information [file CHEM-31-e02622-s001.zip › ImTP1HCl.cif]

data_shelxt
_audit_creation_date               2025-06-19
_audit_creation_method
;
Olex2 1.5
(compiled 2025.05.31 svn.r86d253d1 for OlexSys, GUI svn.r7254)
;
_shelx_SHELXL_version_number       '2018/3'
_audit_contact_author_address      ?
_audit_contact_author_email        ?
_audit_contact_author_name         ''
_audit_contact_author_phone        ?
_publ_contact_author_id_orcid      ?
_publ_section_references
;
Dolomanov, O.V., Bourhis, L.J., Gildea, R.J, Howard, J.A.K. & Puschmann, H.
 (2009), J. Appl. Cryst. 42, 339-341.

Sheldrick, G.M. (2015). Acta Cryst. A71, 3-8.

Sheldrick, G.M. (2015). Acta Cryst. C71, 3-8.
;
_chemical_name_common              ?
_chemical_name_systematic          ImTP1HCl
_chemical_formula_moiety           'Cl, 2(C H Cl3), C28 H17 N8'
_chemical_formula_sum              'C30 H19 Cl7 N8'
_chemical_formula_weight           739.68
_chemical_melting_point            ?
loop_
  _atom_type_symbol
  _atom_type_description
  _atom_type_scat_dispersion_real
  _atom_type_scat_dispersion_imag
  _atom_type_scat_source
 'C' 'C' 0.0181 0.0091 'International Tables Vol C Tables 4.2.6.8 and 6.1.1.4'
 'H' 'H' 0.0000 0.0000 'International Tables Vol C Tables 4.2.6.8 and 6.1.1.4'
 'Cl' 'Cl' 0.3639 0.7018 'International Tables Vol C Tables 4.2.6.8 and 6.1.1.4'
 'N' 'N' 0.0311 0.0180 'International Tables Vol C Tables 4.2.6.8 and 6.1.1.4'

_shelx_space_group_comment
;
The symmetry employed for this shelxl refinement is uniquely defined
by the following loop, which should always be used as a source of
symmetry information in preference to the above space-group names.
They are only intended as comments.
;
_space_group_crystal_system        'monoclinic'
_space_group_IT_number             15
_space_group_name_H-M_alt          'C 1 2/c 1'
_space_group_name_Hall             '-C 2yc'
loop_
  _space_group_symop_operation_xyz
 'x, y, z'
 '-x, y, -z+1/2'
 'x+1/2, y+1/2, z'
 '-x+1/2, y+1/2, -z+1/2'
 '-x, -y, -z'
 'x, -y, z-1/2'
 '-x+1/2, -y+1/2, -z'
 'x+1/2, -y+1/2, z-1/2'

_cell_length_a                     15.1319(8)
_cell_length_b                     13.1893(6)
_cell_length_c                     16.3571(8)
_cell_angle_alpha                  90
_cell_angle_beta                   102.978(7)
_cell_angle_gamma                  90
_cell_volume                       3181.1(3)
_cell_formula_units_Z              4
_cell_measurement_reflns_used      8888
_cell_measurement_temperature      100
_cell_measurement_theta_max        67.835
_cell_measurement_theta_min        4.500
_shelx_estimated_absorpt_T_max     ?
_shelx_estimated_absorpt_T_min     ?
_exptl_absorpt_coefficient_mu      6.007
_exptl_absorpt_correction_T_max    ?
_exptl_absorpt_correction_T_min    ?
_exptl_absorpt_correction_type     ?
_exptl_absorpt_process_details     ?
_exptl_absorpt_special_details     ?
_exptl_crystal_colour              brown
_exptl_crystal_colour_primary      brown
_exptl_crystal_density_diffrn      1.544
_exptl_crystal_density_meas        ?
_exptl_crystal_density_method      ?
_exptl_crystal_description         block
_exptl_crystal_F_000               1496
_exptl_crystal_preparation         CHCl3
_exptl_crystal_recrystallization_method  'Vapor Method'
_exptl_crystal_size_max            ?
_exptl_crystal_size_mid            ?
_exptl_crystal_size_min            ?
_exptl_transmission_factor_max     ?
_exptl_transmission_factor_min     ?
_diffrn_reflns_av_R_equivalents    0.0926
_diffrn_reflns_av_unetI/netI       0.0947
_diffrn_reflns_Laue_measured_fraction_full  0.995
_diffrn_reflns_Laue_measured_fraction_max  0.993
_diffrn_reflns_limit_h_max         18
_diffrn_reflns_limit_h_min         -18
_diffrn_reflns_limit_k_max         15
_diffrn_reflns_limit_k_min         -15
_diffrn_reflns_limit_l_max         19
_diffrn_reflns_limit_l_min         -19
_diffrn_reflns_number              17992
_diffrn_reflns_point_group_measured_fraction_full  0.995
_diffrn_reflns_point_group_measured_fraction_max  0.993
_diffrn_reflns_theta_full          67.687
_diffrn_reflns_theta_max           68.186
_diffrn_reflns_theta_min           4.498
_diffrn_ambient_temperature        100
_diffrn_detector_area_resol_mean   ?
_diffrn_measured_fraction_theta_full  0.995
_diffrn_measured_fraction_theta_max  0.993
_diffrn_measurement_device_type    'Rigaku R-AXIS RAPID'
_diffrn_measurement_method         \w
_diffrn_radiation_type             CuK\a
_diffrn_radiation_wavelength       1.54187
_diffrn_source                     'rotating-anode X-ray tube'
_reflns_Friedel_coverage           0.000
_reflns_Friedel_fraction_full      .
_reflns_Friedel_fraction_max       .
_reflns_number_gt                  1512
_reflns_number_total               2887
_reflns_special_details
;
 Reflections were merged by SHELXL according to the crystal
 class for the calculation of statistics and refinement.
 
 _reflns_Friedel_fraction is defined as the number of unique
 Friedel pairs measured divided by the number that would be
 possible theoretically, ignoring centric projections and
 systematic absences.
;
_reflns_threshold_expression       'I > 2\s(I)'
_computing_cell_refinement         'RAPID AUTO (Rigaku, 2011)'
_computing_data_collection         'RAPID AUTO (Rigaku, 2011)'
_computing_data_reduction          'RAPID AUTO (Rigaku, 2011)'
_computing_molecular_graphics      'Olex2 1.5 (Dolomanov et al., 2009)'
_computing_publication_material    'Olex2 1.5 (Dolomanov et al., 2009)'
_computing_structure_refinement    'SHELXL 2018/3 (Sheldrick, 2015)'
_computing_structure_solution      'SHELXT 2014/5 (Sheldrick, 2014)'
_refine_diff_density_max           0.652
_refine_diff_density_min           -0.622
_refine_diff_density_rms           0.086
_refine_ls_extinction_coef         .
_refine_ls_extinction_method       none
_refine_ls_goodness_of_fit_ref     1.200
_refine_ls_hydrogen_treatment      constr
_refine_ls_matrix_type             full
_refine_ls_number_parameters       204
_refine_ls_number_reflns           2887
_refine_ls_number_restraints       0
_refine_ls_R_factor_all            0.1569
_refine_ls_R_factor_gt             0.0854
_refine_ls_restrained_S_all        1.200
_refine_ls_shift/su_max            0.000
_refine_ls_shift/su_mean           0.000
_refine_ls_structure_factor_coef   Fsqd
_refine_ls_weighting_details      
 'w=1/[\s^2^(Fo^2^)+(0.1000P)^2^] where P=(Fo^2^+2Fc^2^)/3'
_refine_ls_weighting_scheme        calc
_refine_ls_wR_factor_gt            0.2085
_refine_ls_wR_factor_ref           0.2428
_refine_special_details            ?
_olex2_refinement_description
;
1. Fixed Uiso
 At 1.2 times of:
  All C(H) groups, All N(H) groups
2. Others
 Fixed Sof: H005(0.5) H007(0.5) H008(0.5)
3.a Ternary CH refined with riding coordinates:
 C2(H2)
3.b Aromatic/amide H refined with riding coordinates:
 N005(H005), N006(H006), N007(H007), N008(H008), C009(H009), C00C(H00C),
 C00F(H00F), C00I(H00I), C00L(H00L), C00M(H00M)
;
_atom_sites_solution_hydrogens     geom
_atom_sites_solution_primary       dual
_atom_sites_solution_secondary     ?
loop_
  _atom_site_label
  _atom_site_type_symbol
  _atom_site_fract_x
  _atom_site_fract_y
  _atom_site_fract_z
  _atom_site_U_iso_or_equiv
  _atom_site_adp_type
  _atom_site_occupancy
  _atom_site_site_symmetry_order
  _atom_site_calc_flag
  _atom_site_refinement_flags_posn
  _atom_site_refinement_flags_adp
  _atom_site_refinement_flags_occupancy
  _atom_site_disorder_assembly
  _atom_site_disorder_group
 Cl01 Cl 0.500000 0.59744(16) 0.250000 0.0505(7) Uani 1 2 d S T P . .
 Cl02 Cl 0.63277(15) 0.77044(14) 0.37168(12) 0.0863(8) Uani 1 1 d . . . . .
 Cl03 Cl 0.6242(2) 0.90412(18) 0.50698(15) 0.1190(10) Uani 1 1 d . . . . .
 Cl00 Cl 0.7797(2) 0.9111(2) 0.4350(2) 0.1625(15) Uani 1 1 d . . . . .
 N005 N 0.1148(3) 0.7723(4) 0.5524(3) 0.0440(13) Uani 1 1 d . . . . .
 H005 H 0.149472 0.732982 0.589863 0.053 Uiso 0.5 1 calc R U P . .
 N006 N 0.3005(3) 0.5075(4) 0.1953(3) 0.0433(13) Uani 1 1 d . . . . .
 H006 H 0.350592 0.543800 0.204992 0.052 Uiso 1 1 calc R U . . .
 N007 N 0.2073(3) 0.3802(3) 0.1495(3) 0.0451(13) Uani 1 1 d . . . . .
 H007 H 0.186036 0.322199 0.126690 0.054 Uiso 0.5 1 calc R U P . .
 N008 N 0.0261(3) 0.9012(4) 0.4994(3) 0.0504(14) Uani 1 1 d . . . . .
 H008 H -0.004374 0.958411 0.496381 0.060 Uiso 0.5 1 calc R U P . .
 C009 C 0.0742(4) 0.4510(4) 0.2005(3) 0.0395(15) Uani 1 1 d . . . . .
 H009 H 0.033882 0.396839 0.179962 0.047 Uiso 1 1 calc R U . . .
 C00A C 0.0801(4) 0.6894(4) 0.3303(4) 0.0379(15) Uani 1 1 d . . . . .
 C00B C 0.0923(4) 0.7579(4) 0.4664(4) 0.0395(15) Uani 1 1 d . . . . .
 C00C C -0.0033(4) 0.8425(4) 0.3477(3) 0.0401(15) Uani 1 1 d . . . . .
 H00C H -0.044039 0.895322 0.324766 0.048 Uiso 1 1 calc R U . . .
 C00D C 0.1623(4) 0.4507(4) 0.1883(4) 0.0433(15) Uani 1 1 d . . . . .
 C00E C 0.0201(4) 0.7679(4) 0.2966(3) 0.0353(14) Uani 1 1 d . . . . .
 C00F C 0.1955(4) 0.6106(4) 0.2630(4) 0.0413(15) Uani 1 1 d . . . . .
 H00F H 0.236055 0.664453 0.283685 0.050 Uiso 1 1 calc R U . . .
 C00G C 0.2219(4) 0.5312(4) 0.2192(4) 0.0399(14) Uani 1 1 d . . . . .
 C00H C 0.0338(4) 0.8377(4) 0.4319(4) 0.0411(15) Uani 1 1 d . . . . .
 C00I C 0.1168(4) 0.6841(4) 0.4162(4) 0.0401(15) Uani 1 1 d . . . . .
 H00I H 0.157446 0.631350 0.439415 0.048 Uiso 1 1 calc R U . . .
 C00J C 0.1081(4) 0.6099(4) 0.2758(3) 0.0389(15) Uani 1 1 d . . . . .
 C00K C 0.0464(4) 0.5313(4) 0.2428(4) 0.0377(14) Uani 1 1 d . . . . .
 C00L C 0.2871(5) 0.4180(5) 0.1539(4) 0.0483(17) Uani 1 1 d . . . . .
 H00L H 0.331861 0.386074 0.130343 0.058 Uiso 1 1 calc R U . . .
 C00M C 0.0735(4) 0.8578(5) 0.5675(4) 0.0535(17) Uani 1 1 d . . . . .
 H00M H 0.077962 0.884572 0.622202 0.064 Uiso 1 1 calc R U . . .
 C2 C 0.6821(7) 0.8690(11) 0.4311(10) 0.210(8) Uani 1 1 d . . . . .
 H2 H 0.651828 0.921349 0.390046 0.252 Uiso 1 1 calc R U . . .

loop_
  _atom_site_aniso_label
  _atom_site_aniso_U_11
  _atom_site_aniso_U_22
  _atom_site_aniso_U_33
  _atom_site_aniso_U_23
  _atom_site_aniso_U_13
  _atom_site_aniso_U_12
 Cl01 0.0520(14) 0.0452(13) 0.0534(15) 0.000 0.0097(12) 0.000
 Cl02 0.1019(17) 0.0552(12) 0.0908(16) -0.0069(11) -0.0020(13) 0.0087(11)
 Cl03 0.189(3) 0.0864(17) 0.0727(16) -0.0142(13) 0.0098(18) -0.0118(17)
 Cl00 0.150(3) 0.159(3) 0.164(3) 0.055(2) 0.003(2) -0.071(2)
 N005 0.062(3) 0.034(3) 0.035(3) -0.003(2) 0.010(3) 0.005(2)
 N006 0.038(3) 0.048(3) 0.043(3) -0.007(3) 0.008(2) -0.003(2)
 N007 0.048(3) 0.038(3) 0.048(3) -0.015(2) 0.008(3) 0.003(3)
 N008 0.065(4) 0.041(3) 0.042(3) -0.002(3) 0.007(3) 0.014(3)
 C009 0.042(4) 0.033(3) 0.041(4) 0.001(3) 0.003(3) -0.004(3)
 C00A 0.052(4) 0.025(3) 0.037(4) 0.002(3) 0.010(3) -0.005(3)
 C00B 0.053(4) 0.032(3) 0.030(3) 0.007(3) 0.003(3) -0.003(3)
 C00C 0.053(4) 0.033(3) 0.031(4) 0.001(3) 0.003(3) -0.001(3)
 C00D 0.058(4) 0.027(3) 0.040(4) -0.002(3) 0.002(3) 0.004(3)
 C00E 0.043(3) 0.028(3) 0.032(3) -0.002(2) 0.001(3) -0.001(3)
 C00F 0.045(4) 0.031(3) 0.042(4) -0.006(3) -0.004(3) 0.000(3)
 C00G 0.045(4) 0.035(3) 0.037(4) -0.003(3) 0.005(3) -0.007(3)
 C00H 0.055(4) 0.031(3) 0.037(4) -0.002(3) 0.009(3) 0.001(3)
 C00I 0.055(4) 0.027(3) 0.038(4) -0.001(3) 0.012(3) -0.001(3)
 C00J 0.053(4) 0.027(3) 0.034(4) 0.000(3) 0.001(3) 0.006(3)
 C00K 0.050(4) 0.023(3) 0.039(3) 0.002(3) 0.006(3) 0.003(3)
 C00L 0.053(4) 0.039(4) 0.051(4) -0.006(3) 0.008(4) 0.006(3)
 C00M 0.065(5) 0.055(4) 0.042(4) -0.006(3) 0.015(4) 0.005(4)
 C2 0.089(8) 0.244(16) 0.295(18) -0.199(15) 0.041(10) -0.025(9)

_geom_special_details
;
 All esds (except the esd in the dihedral angle between two l.s. planes)
 are estimated using the full covariance matrix.  The cell esds are taken
 into account individually in the estimation of esds in distances, angles
 and torsion angles; correlations between esds in cell parameters are only
 used when they are defined by crystal symmetry.  An approximate (isotropic)
 treatment of cell esds is used for estimating esds involving l.s. planes.
;
loop_
  _geom_bond_atom_site_label_1
  _geom_bond_atom_site_label_2
  _geom_bond_distance
  _geom_bond_site_symmetry_2
  _geom_bond_publ_flag
 Cl02 C2 1.693(11) . ?
 Cl03 C2 1.735(12) . ?
 Cl00 C2 1.565(11) . ?
 N005 H005 0.8800 . ?
 N005 C00B 1.385(7) . ?
 N005 C00M 1.340(7) . ?
 N006 H006 0.8800 . ?
 N006 C00G 1.369(7) . ?
 N006 C00L 1.353(7) . ?
 N007 H007 0.8800 . ?
 N007 C00D 1.388(7) . ?
 N007 C00L 1.293(7) . ?
 N008 H008 0.8800 . ?
 N008 C00H 1.410(7) . ?
 N008 C00M 1.313(7) . ?
 C009 H009 0.9500 . ?
 C009 C00D 1.390(8) . ?
 C009 C00K 1.383(7) . ?
 C00A C00E 1.406(7) . ?
 C00A C00I 1.391(7) . ?
 C00A C00J 1.497(7) . ?
 C00B C00H 1.408(7) . ?
 C00B C00I 1.377(7) . ?
 C00C H00C 0.9500 . ?
 C00C C00E 1.386(7) . ?
 C00C C00H 1.368(7) . ?
 C00D C00G 1.411(8) . ?
 C00E C00E 1.509(10) 2 ?
 C00F H00F 0.9500 . ?
 C00F C00G 1.378(7) . ?
 C00F C00J 1.384(8) . ?
 C00I H00I 0.9500 . ?
 C00J C00K 1.419(7) . ?
 C00K C00K 1.473(11) 2 ?
 C00L H00L 0.9500 . ?
 C00M H00M 0.9500 . ?
 C2 H2 1.0000 . ?

loop_
  _geom_angle_atom_site_label_1
  _geom_angle_atom_site_label_2
  _geom_angle_atom_site_label_3
  _geom_angle
  _geom_angle_site_symmetry_1
  _geom_angle_site_symmetry_3
  _geom_angle_publ_flag
 C00B N005 H005 126.8 . . ?
 C00M N005 H005 126.8 . . ?
 C00M N005 C00B 106.5(5) . . ?
 C00G N006 H006 126.3 . . ?
 C00L N006 H006 126.3 . . ?
 C00L N006 C00G 107.4(5) . . ?
 C00D N007 H007 127.3 . . ?
 C00L N007 H007 127.3 . . ?
 C00L N007 C00D 105.3(5) . . ?
 C00H N008 H008 126.9 . . ?
 C00M N008 H008 126.9 . . ?
 C00M N008 C00H 106.3(5) . . ?
 C00D C009 H009 120.6 . . ?
 C00K C009 H009 120.6 . . ?
 C00K C009 C00D 118.9(5) . . ?
 C00E C00A C00J 121.8(5) . . ?
 C00I C00A C00E 120.6(5) . . ?
 C00I C00A C00J 117.6(5) . . ?
 N005 C00B C00H 107.1(5) . . ?
 C00I C00B N005 131.7(5) . . ?
 C00I C00B C00H 121.3(5) . . ?
 C00E C00C H00C 120.9 . . ?
 C00H C00C H00C 120.9 . . ?
 C00H C00C C00E 118.2(5) . . ?
 N007 C00D C009 130.6(5) . . ?
 N007 C00D C00G 109.1(6) . . ?
 C009 C00D C00G 120.2(5) . . ?
 C00A C00E C00E 118.3(4) . 2 ?
 C00C C00E C00A 121.1(5) . . ?
 C00C C00E C00E 120.6(4) . 2 ?
 C00G C00F H00F 120.9 . . ?
 C00G C00F C00J 118.2(5) . . ?
 C00J C00F H00F 120.9 . . ?
 N006 C00G C00D 104.6(5) . . ?
 N006 C00G C00F 134.0(6) . . ?
 C00F C00G C00D 121.4(6) . . ?
 C00B C00H N008 106.6(5) . . ?
 C00C C00H N008 132.3(5) . . ?
 C00C C00H C00B 121.1(5) . . ?
 C00A C00I H00I 121.1 . . ?
 C00B C00I C00A 117.8(5) . . ?
 C00B C00I H00I 121.1 . . ?
 C00F C00J C00A 119.6(5) . . ?
 C00F C00J C00K 121.1(5) . . ?
 C00K C00J C00A 119.2(5) . . ?
 C009 C00K C00J 120.1(5) . . ?
 C009 C00K C00K 119.2(4) . 2 ?
 C00J C00K C00K 120.6(4) . 2 ?
 N006 C00L H00L 123.3 . . ?
 N007 C00L N006 113.4(6) . . ?
 N007 C00L H00L 123.3 . . ?
 N005 C00M H00M 123.2 . . ?
 N008 C00M N005 113.5(6) . . ?
 N008 C00M H00M 123.2 . . ?
 Cl02 C2 Cl03 112.8(7) . . ?
 Cl02 C2 H2 93.9 . . ?
 Cl03 C2 H2 93.9 . . ?
 Cl00 C2 Cl02 125.9(7) . . ?
 Cl00 C2 Cl03 120.0(7) . . ?
 Cl00 C2 H2 93.9 . . ?

loop_
  _geom_torsion_atom_site_label_1
  _geom_torsion_atom_site_label_2
  _geom_torsion_atom_site_label_3
  _geom_torsion_atom_site_label_4
  _geom_torsion
  _geom_torsion_site_symmetry_1
  _geom_torsion_site_symmetry_2
  _geom_torsion_site_symmetry_3
  _geom_torsion_site_symmetry_4
  _geom_torsion_publ_flag
 N005 C00B C00H N008 2.6(6) . . . . ?
 N005 C00B C00H C00C -177.4(5) . . . . ?
 N005 C00B C00I C00A 178.3(6) . . . . ?
 N007 C00D C00G N006 1.9(6) . . . . ?
 N007 C00D C00G C00F -178.1(5) . . . . ?
 C009 C00D C00G N006 -179.0(5) . . . . ?
 C009 C00D C00G C00F 1.0(9) . . . . ?
 C00A C00J C00K C009 -172.7(5) . . . . ?
 C00A C00J C00K C00K 4.0(9) . . . 2 ?
 C00B N005 C00M N008 -0.2(7) . . . . ?
 C00D N007 C00L N006 2.0(7) . . . . ?
 C00D C009 C00K C00J -2.3(8) . . . . ?
 C00D C009 C00K C00K -179.0(6) . . . 2 ?
 C00E C00A C00I C00B 0.1(8) . . . . ?
 C00E C00A C00J C00F 108.1(7) . . . . ?
 C00E C00A C00J C00K -76.0(7) . . . . ?
 C00E C00C C00H N008 178.3(6) . . . . ?
 C00E C00C C00H C00B -1.7(8) . . . . ?
 C00F C00J C00K C009 3.2(8) . . . . ?
 C00F C00J C00K C00K 179.9(6) . . . 2 ?
 C00G N006 C00L N007 -0.9(7) . . . . ?
 C00G C00F C00J C00A 173.9(5) . . . . ?
 C00G C00F C00J C00K -1.9(8) . . . . ?
 C00H N008 C00M N005 1.8(7) . . . . ?
 C00H C00B C00I C00A -1.6(8) . . . . ?
 C00H C00C C00E C00A 0.3(8) . . . . ?
 C00H C00C C00E C00E 178.8(6) . . . 2 ?
 C00I C00A C00E C00C 0.6(8) . . . . ?
 C00I C00A C00E C00E -178.0(5) . . . 2 ?
 C00I C00A C00J C00F -70.8(7) . . . . ?
 C00I C00A C00J C00K 105.1(6) . . . . ?
 C00I C00B C00H N008 -177.6(5) . . . . ?
 C00I C00B C00H C00C 2.5(9) . . . . ?
 C00J C00A C00E C00C -178.3(5) . . . . ?
 C00J C00A C00E C00E 3.2(9) . . . 2 ?
 C00J C00A C00I C00B 179.0(5) . . . . ?
 C00J C00F C00G N006 179.8(6) . . . . ?
 C00J C00F C00G C00D -0.2(9) . . . . ?
 C00K C009 C00D N007 179.2(6) . . . . ?
 C00K C009 C00D C00G 0.2(8) . . . . ?
 C00L N006 C00G C00D -0.7(6) . . . . ?
 C00L N006 C00G C00F 179.3(6) . . . . ?
 C00L N007 C00D C009 178.6(6) . . . . ?
 C00L N007 C00D C00G -2.4(7) . . . . ?
 C00M N005 C00B C00H -1.5(6) . . . . ?
 C00M N005 C00B C00I 178.6(6) . . . . ?
 C00M N008 C00H C00B -2.6(6) . . . . ?
 C00M N008 C00H C00C 177.3(6) . . . . ?

_shelx_res_file
;
TITL shelxt_a.res in C2/c
    shelxt.res
    created by SHELXL-2018/3 at 22:14:33 on 19-Jun-2025
REM Old TITL 240830_ex109_ImTPHCl_XRD
REM SHELXT solution in C2/c
REM R1 0.295, Rweak 0.136, Alpha 0.060, Orientation as input
REM Formula found by SHELXT: C28 O2 N8 Cl5
CELL 1.54187 15.1319 13.1893 16.3571 90 102.978 90
ZERR 4 0.0008 0.0006 0.0008 0 0.007 0
LATT 7
SYMM -X,+Y,0.5-Z
SFAC C H Cl N
UNIT 120 76 28 32

L.S. 20
PLAN  1
TEMP -173.15
CONF
list 4
MORE -1
BOND $H
fmap 2 53
acta
REM <olex2.extras>
REM <HklSrc "%.\\shelxt.hkl">
REM </olex2.extras>

WGHT    0.100000
FVAR       0.29767
CL01  3    0.500000    0.597440    0.250000    10.50000    0.05200    0.04515 =
         0.05337    0.00000    0.00972    0.00000
CL02  3    0.632765    0.770443    0.371681    11.00000    0.10189    0.05516 =
         0.09080   -0.00690   -0.00196    0.00866
CL03  3    0.624231    0.904123    0.506984    11.00000    0.18856    0.08644 =
         0.07270   -0.01419    0.00981   -0.01178
CL00  3    0.779650    0.911097    0.435004    11.00000    0.14976    0.15859 =
         0.16382    0.05547    0.00257   -0.07096
N005  4    0.114818    0.772301    0.552442    11.00000    0.06215    0.03393 =
         0.03538   -0.00293    0.00993    0.00483
AFIX  43
H005  2    0.149472    0.732982    0.589863    10.50000   -1.20000
AFIX   0
N006  4    0.300526    0.507496    0.195266    11.00000    0.03805    0.04842 =
         0.04283   -0.00693    0.00798   -0.00347
AFIX  43
H006  2    0.350592    0.543800    0.204992    11.00000   -1.20000
AFIX   0
N007  4    0.207278    0.380238    0.149476    11.00000    0.04811    0.03815 =
         0.04801   -0.01484    0.00840    0.00304
AFIX  43
H007  2    0.186036    0.322199    0.126690    10.50000   -1.20000
AFIX   0
N008  4    0.026100    0.901194    0.499366    11.00000    0.06539    0.04102 =
         0.04238   -0.00221    0.00693    0.01417
AFIX  43
H008  2   -0.004374    0.958411    0.496381    10.50000   -1.20000
AFIX   0
C009  1    0.074223    0.450951    0.200460    11.00000    0.04183    0.03260 =
         0.04107    0.00146    0.00318   -0.00354
AFIX  43
H009  2    0.033882    0.396839    0.179962    11.00000   -1.20000
AFIX   0
C00A  1    0.080083    0.689359    0.330305    11.00000    0.05177    0.02486 =
         0.03725    0.00237    0.01025   -0.00480
C00B  1    0.092283    0.757933    0.466351    11.00000    0.05343    0.03191 =
         0.03023    0.00674    0.00314   -0.00260
C00C  1   -0.003318    0.842453    0.347658    11.00000    0.05340    0.03295 =
         0.03115    0.00143    0.00344   -0.00124
AFIX  43
H00C  2   -0.044039    0.895322    0.324766    11.00000   -1.20000
AFIX   0
C00D  1    0.162281    0.450714    0.188342    11.00000    0.05819    0.02738 =
         0.04018   -0.00182    0.00238    0.00442
C00E  1    0.020109    0.767949    0.296601    11.00000    0.04253    0.02785 =
         0.03173   -0.00207    0.00060   -0.00141
C00F  1    0.195472    0.610631    0.262954    11.00000    0.04528    0.03075 =
         0.04154   -0.00575   -0.00355    0.00002
AFIX  43
H00F  2    0.236055    0.664453    0.283685    11.00000   -1.20000
AFIX   0
C00G  1    0.221934    0.531188    0.219244    11.00000    0.04484    0.03541 =
         0.03742   -0.00322    0.00494   -0.00663
C00H  1    0.033825    0.837738    0.431921    11.00000    0.05467    0.03070 =
         0.03729   -0.00169    0.00884    0.00137
C00I  1    0.116793    0.684126    0.416167    11.00000    0.05517    0.02744 =
         0.03844   -0.00087    0.01198   -0.00078
AFIX  43
H00I  2    0.157446    0.631350    0.439415    11.00000   -1.20000
AFIX   0
C00J  1    0.108123    0.609892    0.275845    11.00000    0.05275    0.02657 =
         0.03352   -0.00006    0.00148    0.00588
C00K  1    0.046356    0.531266    0.242846    11.00000    0.04978    0.02298 =
         0.03873    0.00226    0.00648    0.00305
C00L  1    0.287064    0.418024    0.153877    11.00000    0.05280    0.03901 =
         0.05110   -0.00649    0.00760    0.00616
AFIX  43
H00L  2    0.331861    0.386074    0.130343    11.00000   -1.20000
AFIX   0
C00M  1    0.073457    0.857843    0.567487    11.00000    0.06485    0.05547 =
         0.04179   -0.00555    0.01507    0.00505
AFIX  43
H00M  2    0.077962    0.884572    0.622202    11.00000   -1.20000
AFIX   0

C2    1    0.682098    0.868999    0.431136    11.00000    0.08924    0.24449 =
         0.29529   -0.19891    0.04090   -0.02492
AFIX  13
H2    2    0.651828    0.921349    0.390046    11.00000   -1.20000
AFIX   0
HKLF 4


REM  shelxt_a.res in C2/c
REM wR2 = 0.2428, GooF = S = 1.200, Restrained GooF = 1.200 for all data
REM R1 = 0.0854 for 1512 Fo > 4sig(Fo) and 0.1569 for all 2887 data
REM 204 parameters refined using 0 restraints

END

WGHT      0.1124      6.8795

REM Highest difference peak  0.652,  deepest hole -0.622,  1-sigma level  0.086
Q1    1   0.8038  0.8528  0.3958  11.00000  0.05    0.65
;
_shelx_res_checksum                51985
_shelx_hkl_file
;
   0   0   2   23.94   11.46
   0   0   2   10.32    4.46
   0   0   2   15.83    4.37
   0   0   2   10.26    6.63
   0   0   2   15.86    2.25
   0   0  -2   25.03    8.99
   0   0  -2   12.06    4.06
   0   0  -2   11.96    3.92
   0   0  -2   12.38    4.74
   0   0   3   -1.30    9.24
   0   0   3   -9.82    6.07
   0   0   3    0.76    5.91
   0   0   3  -10.95    8.33
   0   0  -3   -8.13    8.09
   0   0  -3    6.75    5.53
   0   0  -3    7.69    5.41
   0   0  -3    4.59    6.41
   0   0  -3    0.50    1.59
   0   0   4 1844.10  123.77
   0   0   4 1836.41  127.61
   0   0   4 1852.09   98.87
   0   0   4 1952.23  162.75
   0   0  -4 1808.09  115.93
   0   0  -4 1825.86   95.53
   0   0  -4 1874.09   95.89
   0   0  -4 1895.64  124.55
   0   0   5    0.69   10.39
   0   0   5   -0.36    7.94
   0   0   5    7.92   11.30
   0   0   5  -14.68   10.43
   0   0  -5  -14.06    9.88
   0   0  -5    7.90    6.52
   0   0  -5    3.52   10.57
   0   0  -5    2.91    6.95
   0   0   6   29.85   18.96
   0   0   6   23.73    8.61
   0   0   6   23.75    7.96
   0   0   6   24.04   11.90
   0   0  -6   22.03   16.81
   0   0  -6   16.98   11.57
   0   0  -6   18.04    7.02
   0   0  -6   21.18    7.49
   0   0   7    1.27   11.11
   0   0   7    7.11    7.82
   0   0   7   -5.58    7.05
   0   0   7   17.78   17.16
   0   0  -7   -6.67   10.01
   0   0  -7    9.69    7.14
   0   0  -7    1.78    6.59
   0   0  -7   -7.98    7.16
   0   0   8   29.86   13.19
   0   0   8   36.10   14.47
   0   0   8   46.22    8.73
   0   0   8   34.99   12.66
   0   0  -8   45.02   12.81
   0   0  -8   54.60    8.67
   0   0  -8   48.03    8.10
   0   0  -8   26.97    8.01
   0   0   9   31.18   19.81
   0   0   9    9.95    8.52
   0   0   9  -23.84   12.94
   0   0   9   -3.11   12.56
   0   0  -9   -2.99   11.38
   0   0  -9   -3.35    6.89
   0   0  -9    7.52   11.93
   0   0  -9    3.22    8.13
   0   0  10   54.13   17.68
   0   0  10   51.77   12.28
   0   0  10   69.73   11.03
   0   0  10   52.80   25.32
   0   0 -10   41.38   17.29
   0   0 -10   70.05   16.47
   0   0 -10   73.90   10.58
   0   0 -10   49.59   11.20
   0   0  11    4.00   10.69
   0   0  11   20.94   10.00
   0   0 -11    5.62   10.60
   0   0 -11   17.50    9.69
   0   0  12  107.73   16.57
   0   0  12   76.00   14.80
   0   0  13   11.40   13.09
   0   0  13   -7.84   22.33
   0   0  14  191.40   27.55
   0   0  14  137.46   24.74
   0   0  15   12.27   16.63
   0   0  15   15.42   14.36
   0   0  16   66.41   21.74
   0   2   0   33.87   10.57
   0   2   0   11.00   11.37
   0   2   0   21.65    2.73
   0   2   0   34.20    7.97
   0  -2   0   24.12    5.73
   0  -2   0   19.50    7.12
   0  -2   0   19.82    7.76
   0  -2   0   21.98    2.62
   0  -2   0   23.03    9.43
   0  -2   0   22.92    8.88
   0   2   1    4.72   11.77
   0   2  -1    6.83   12.46
   0   2  -1   10.79    4.76
   0   2   1   10.53    7.11
   0   2  -1   25.56    9.18
   0   2   1  -10.31   18.05
   0   2  -1   12.16   10.28
   0   2   1    8.75    9.11
   0   2  -1    8.32   10.19
   0   2  -1    5.33    4.41
   0  -2  -1   11.60   10.77
   0  -2   1    3.17   10.54
   0  -2   1   10.32    6.74
   0  -2  -1   15.46   16.82
   0  -2   1   10.78    4.74
   0  -2   1   19.34    9.30
   0   2   2 2285.13  260.78
   0   2  -2 2300.16  185.92
   0   2   2 2436.76  144.54
   0   2  -2 2328.46  135.43
   0   2   2 2401.46  129.19
   0   2   2 2580.25  279.05
   0   2  -2 2370.51  168.56
   0   2   2 2585.92  154.72
   0   2  -2 2438.92  169.31
   0  -2   2 2437.56  140.45
   0  -2   2 2443.20  168.21
   0  -2  -2 2478.74   95.95
   0  -2   2 2347.78  198.49
   0  -2  -2 2346.71  181.09
   0  -2  -2 2456.51  169.63
   0  -2  -2 2344.76  181.62
   0  -2   2 2336.63  140.03
   0   2   3 4769.25  683.26
   0   2   3 5093.18  470.24
   0   2   3 5111.45  603.91
   0   2   3 5056.96  385.22
   0   2  -3 5256.27  476.59
   0   2   3 4897.89  394.94
   0   2   3 5101.87  447.64
   0   2  -3 4860.87  506.98
   0   2  -3 4784.58  457.27
   0  -2   3 5097.57  585.27
   0  -2   3 5105.84  476.72
   0  -2  -3 5423.13  405.14
   0  -2  -3 4959.84  556.72
   0  -2   3 5090.57  529.31
   0  -2  -3 4938.17  447.96
   0  -2  -3 4928.28  559.26
   0  -2   3 5181.65  508.59
   0   2   4 3971.82  509.61
   0   2   4 4201.66  350.64
   0   2  -4 3901.51  345.57
   0   2   4 3964.35  309.08
   0   2   4 4070.12  267.92
   0   2   4 4165.84  320.31
   0   2   4 4178.15  463.54
   0   2  -4 4128.94  349.43
   0   2  -4 4076.99  247.15
   0   2  -4 4053.64  362.90
   0  -2   4 4339.41  540.91
   0  -2  -4 3957.86  407.54
   0  -2   4 4126.53  408.71
   0  -2  -4 4005.01  320.39
   0  -2  -4 3984.25  283.65
   0  -2  -4 4099.56  431.86
   0  -2   4 4067.01  342.45
   0   2   5 3061.54  296.11
   0   2   5 3370.33  253.14
   0   2  -5 2902.04  280.24
   0   2   5 3099.45  232.86
   0   2  -5 3418.36  290.86
   0   2  -5 3409.65  280.50
   0   2   5 3252.72  333.46
   0   2   5 2904.03  156.57
   0   2  -5 3094.75  245.96
   0   2  -5 3055.16  183.73
   0  -2   5 3179.53  372.55
   0  -2   5 3342.38  264.90
   0  -2   5 3220.60  245.61
   0  -2  -5 3193.81  226.91
   0  -2  -5 3082.42  204.57
   0  -2  -5 3096.35  298.38
   0  -2  -5 3176.97  288.61
   0   2   6   15.86   13.24
   0   2  -6   29.54   10.07
   0   2   6   34.81   16.67
   0   2   6   26.28    5.86
   0   2  -6   12.46   13.54
   0   2   6   25.04   14.07
   0   2  -6   26.56    4.68
   0   2  -6   24.99   10.83
   0   2  -6   15.03    9.44
   0  -2   6   14.77    9.05
   0  -2   6   19.54   10.30
   0  -2  -6   21.86    5.45
   0  -2  -6   47.93   17.35
   0  -2  -6   24.73    6.51
   0  -2   6    8.41   13.82
   0  -2  -6   20.85   21.91
   0  -2   6   22.91    6.57
   0   2   7  687.68   52.72
   0   2  -7  742.57   45.13
   0   2   7  741.44   60.15
   0   2   7  694.03   33.17
   0   2  -7  748.14   53.52
   0   2   7  721.13   51.45
   0   2  -7  612.25   29.65
   0   2  -7  613.59   30.70
   0   2  -7  737.58   44.45
   0  -2   7  711.18   38.46
   0  -2   7  728.15   43.67
   0  -2  -7  701.83   31.01
   0  -2  -7  715.89   62.40
   0  -2  -7  733.79   33.31
   0  -2   7  739.14   76.83
   0  -2  -7  771.00   55.70
   0  -2   7  601.57   29.61
   0   2   8   13.05   12.09
   0   2  -8   39.87   14.03
   0   2   8    6.79    9.43
   0   2  -8    5.22    5.96
   0   2   8   11.48   24.36
   0   2  -8   34.21   11.84
   0   2  -8    8.38   10.38
   0  -2   8   13.63   10.56
   0  -2  -8   30.22   11.02
   0  -2  -8    7.26    8.96
   0  -2   8   29.97   23.00
   0  -2  -8   13.27    6.74
   0  -2   8    9.68    8.63
   0  -2  -8  -11.14   13.15
   0   2   9  124.97   19.81
   0   2  -9  113.53   12.31
   0   2   9  119.89   24.00
   0   2   9   97.05   12.11
   0   2   9  127.22   13.87
   0   2  -9  127.12   15.05
   0  -2   9   98.44   13.94
   0  -2   9  117.49   24.00
   0  -2  -9  123.88   11.25
   0  -2  -9  128.62   18.54
   0  -2   9  127.21   21.22
   0  -2  -9  115.90   16.52
   0  -2  -9  189.54   28.90
   0   2  10  195.41   28.01
   0   2 -10  231.03   20.15
   0   2  10  191.91   25.24
   0   2  10  219.27   20.29
   0   2  10  236.30   33.29
   0   2 -10  238.63   22.30
   0  -2  10  211.35   19.18
   0  -2  10  257.38   23.32
   0  -2 -10  227.46   17.08
   0  -2 -10  236.76   27.57
   0  -2  10  268.41   33.82
   0  -2 -10  245.44   17.36
   0  -2 -10  260.30   25.23
   0   2  11    5.81   10.34
   0   2  11   -8.17   21.33
   0   2  11  -13.58   10.64
   0  -2  11    8.97   10.37
   0  -2  11    2.71   18.85
   0  -2  11   16.72   12.59
   0  -2 -11   16.45    9.03
   0  -2 -11  -19.58   13.08
   0   2  12  163.02   20.63
   0   2  12  159.97   36.95
   0  -2  12  194.13   23.80
   0  -2  12  176.96   19.90
   0   2  13  140.61   34.47
   0  -2  13  139.68   20.22
   0  -2  13  182.90   33.87
   0   2  14    4.21   14.48
   0  -2  14   10.14   14.35
   0  -2  14  -28.22   17.26
   0  -2  15   20.56   17.25
   0  -2  15   -7.02   23.61
   0  -2  16   24.14   16.51
   0  -2  17   15.69   13.38
   0  -2  18    0.22   11.87
   0   4   0 1460.94   99.61
   0   4   0 1825.55  154.73
   0   4   0 1559.39   64.79
   0   4   0 1607.94  146.84
   0   4   0 1649.79  135.26
   0  -4   0 1483.21  101.51
   0  -4   0 1577.77  102.43
   0  -4   0 1701.81   75.12
   0  -4   0 1564.91   95.16
   0  -4   0 1724.55  124.59
   0   4   1   69.64   18.52
   0   4  -1   29.72    5.54
   0   4   1   30.40   10.53
   0   4  -1   31.11   11.32
   0   4   1   17.49   14.45
   0   4   1   15.57   14.94
   0   4  -1   38.46    8.69
   0   4  -1   33.29   16.82
   0   4  -1   38.35   17.79
   0   4  -1   40.60   19.84
   0  -4   1   20.57    9.77
   0  -4   1   44.45    8.11
   0  -4  -1   25.64   10.39
   0  -4  -1   28.74   12.81
   0  -4   1   33.74    5.58
   0  -4  -1   40.76    9.17
   0  -4  -1   21.59   14.20
   0   4   2  893.38   81.47
   0   4  -2  894.44   81.40
   0   4  -2  865.01   39.00
   0   4   2  845.81   51.00
   0   4  -2  915.20   48.22
   0   4   2  855.89   70.76
   0   4   2  853.26   61.02
   0   4   2  796.30   45.56
   0   4  -2  856.17  101.41
   0   4  -2 1052.72   77.94
   0   4  -2  770.75   51.59
   0  -4   2  838.12   31.02
   0  -4  -2  946.11   70.27
   0  -4  -2  854.76   66.99
   0  -4   2  917.67   40.30
   0  -4   2  821.24   47.32
   0   4   3 1167.90  112.03
   0   4  -3 1242.50   88.99
   0   4   3 1127.02   74.70
   0   4   3 1298.72   75.94
   0   4   3 1280.30  112.79
   0   4   3 1246.53   80.17
   0   4  -3 1283.24  101.12
   0   4  -3 1280.95   91.26
   0   4  -3 1184.10   65.18
   0  -4   3 1104.41   68.46
   0  -4   3 1327.35   68.63
   0  -4  -3 1162.39   94.90
   0  -4  -3 1224.12   95.37
   0   4   4  398.13   44.57
   0   4  -4  431.37   24.55
   0   4   4  399.63   18.59
   0   4   4  462.03   38.99
   0   4   4  415.21   45.21
   0   4   4  457.13   27.09
   0   4  -4  446.44   36.80
   0   4  -4  470.88   34.66
   0   4  -4  412.75   23.67
   0  -4   4  403.10   25.23
   0  -4   4  470.23   25.69
   0  -4  -4  383.72   41.17
   0  -4  -4  401.57   56.58
   0   4   5   47.59   18.46
   0   4  -5   45.77   10.24
   0   4   5   49.28    5.70
   0   4   5   59.79   10.49
   0   4   5   47.22   20.57
   0   4   5   60.39    8.79
   0   4  -5   79.65   14.35
   0   4  -5   38.34   10.81
   0   4  -5   73.66   14.12
   0  -4   5   48.90   10.36
   0  -4  -5   70.87   16.36
   0  -4   5   66.49   10.98
   0  -4  -5   23.59   18.17
   0  -4  -5   62.03    8.34
   0   4   6   21.28   24.71
   0   4  -6   15.61    9.84
   0   4  -6   24.09    9.74
   0   4   6   18.40    8.95
   0   4   6   19.30   18.46
   0   4   6   13.40    6.37
   0   4   6   14.80    4.12
   0   4  -6   22.26   11.80
   0   4  -6   20.43   12.24
   0  -4  -6   11.91    2.28
   0  -4  -6    3.49   13.76
   0  -4   6   21.29    9.16
   0  -4  -6   27.18    6.76
   0  -4  -6  -13.71   16.33
   0  -4   6   17.48   10.58
   0   4   7  678.92   68.27
   0   4  -7  674.19   52.56
   0   4   7  834.12  109.11
   0   4   7  750.30   44.78
   0   4  -7  907.04   62.09
   0   4  -7  749.59   49.04
   0  -4   7  743.40   46.30
   0  -4  -7  709.18   61.96
   0  -4  -7  738.95   38.95
   0  -4  -7  816.90   67.18
   0  -4   7  826.31   52.58
   0   4   8  214.73   29.76
   0   4  -8  333.20   27.38
   0   4  -8  198.77   20.71
   0   4   8  298.35   22.03
   0   4   8  303.10   41.37
   0   4  -8  278.18   23.55
   0   4  -8  262.08   20.05
   0  -4   8  279.20   24.11
   0  -4  -8  243.12   29.04
   0  -4  -8  297.41   17.68
   0  -4  -8  265.68   32.37
   0  -4   8  279.76   20.47
   0   4   9  520.82   72.28
   0   4  -9  824.58   62.23
   0   4   9  836.30   86.75
   0   4   9  698.08   51.65
   0   4  -9  749.95   47.31
   0   4  -9  734.39   55.09
   0  -4   9  676.11   48.36
   0  -4   9  799.23   56.83
   0  -4  -9  700.37   69.21
   0  -4  -9  745.23   44.36
   0  -4  -9  747.99   70.16
   0   4  10   29.17   20.76
   0   4 -10   81.35   19.40
   0   4  10   69.14   27.26
   0   4  10   65.64   13.79
   0  -4  10   77.95   14.23
   0  -4  10   72.86   16.32
   0  -4 -10   65.66   19.92
   0  -4 -10   75.26   11.20
   0   4 -11   27.72   16.92
   0   4  11   13.26   25.03
   0   4  11    3.86   11.83
   0  -4  11   25.05   12.55
   0  -4  11   12.89   15.10
   0   4  12  894.95   98.19
   0   4  12  989.97  139.40
   0  -4  12 1153.20   97.14
   0  -4  12  886.59   85.09
   0   4  13   -1.87   14.57
   0   4  13  -30.37   25.38
   0  -4  13   -1.04   25.20
   0  -4  13   10.25   12.33
   0   4  14   32.48   20.70
   0   4  14   98.21   35.45
   0  -4  14  114.26   23.33
   0  -4  14   81.57   30.31
   0   4  15   -5.89   27.36
   0  -4  15   -0.36   14.98
   0  -4  15    1.35   18.21
   0  -4  16  -22.97   17.33
   0  -4  16    7.95   13.93
   0  -4  17   18.28   15.22
   0  -4  18   -2.37   10.44
   0   6   0 3586.73  419.98
   0   6   0 3268.98  418.91
   0   6   0 2600.69  214.31
   0   6   0 3536.29  389.54
   0   6   0 3176.56  304.24
   0   6   0 3464.41  354.62
   0  -6   0 3416.91  315.82
   0  -6   0 4460.48  354.68
   0  -6   0 3187.88  290.42
   0   6   1   40.35   42.02
   0   6  -1   96.77    7.39
   0   6   1  108.96   14.15
   0   6  -1  110.33   15.42
   0   6   1  117.41   19.87
   0   6   1  103.74   20.56
   0   6  -1  108.72   13.33
   0   6  -1  125.24   22.90
   0   6  -1  105.50   26.54
   0   6  -1  139.42   27.30
   0  -6   1  120.08   15.19
   0  -6   1  110.09   10.85
   0  -6  -1   93.41   13.91
   0  -6  -1  108.92   23.79
   0  -6   1  108.02    6.85
   0  -6  -1   85.20   13.92
   0  -6  -1   97.36   19.06
   0   6   2  485.38   54.20
   0   6  -2  483.52   82.62
   0   6  -2  439.75   21.26
   0   6   2  416.05   39.73
   0   6   2  478.32   41.58
   0   6   2  499.53   44.43
   0   6  -2  508.40   48.31
   0   6  -2  416.44   32.84
   0   6  -2  499.66   50.61
   0  -6   2  394.00   25.76
   0  -6  -2  464.02   38.28
   0  -6   2  475.18   33.67
   0  -6  -2  534.90   29.55
   0  -6  -2  467.27   50.52
   0  -6   2  498.29   21.92
   0  -6   2  442.46   31.25
   0   6   3  194.95   44.75
   0   6  -3  165.82   27.78
   0   6   3  177.23   27.68
   0   6   3  175.89   22.90
   0   6   3  152.23   14.04
   0   6  -3  177.11   17.47
   0   6  -3  185.06   29.48
   0   6  -3  152.81   18.10
   0  -6  -3  188.55   15.93
   0  -6  -3  172.73   21.39
   0  -6   3  181.12   18.89
   0  -6  -3  142.94   32.47
   0   6   4  580.81   65.43
   0   6   4  524.79   31.75
   0   6  -4  755.54   62.41
   0   6   4  638.70   64.84
   0   6   4  629.03   48.11
   0   6  -4  660.96   38.49
   0   6  -4  541.19   43.36
   0   6  -4  579.63   41.13
   0   6  -4  631.16   58.76
   0  -6  -4  651.61   79.47
   0  -6   4  551.98   37.66
   0  -6  -4  564.64   50.40
   0  -6  -4  645.56   37.34
   0  -6   4  666.49   48.27
   0   6  -5   12.57   10.00
   0   6   5   28.51   11.31
   0   6   5   26.25   11.60
   0   6   5   18.27   22.01
   0   6   5   42.70   12.88
   0   6  -5   20.19   18.67
   0   6  -5    5.42   13.87
   0   6  -5   41.22   15.93
   0   6  -5   29.11    9.99
   0  -6   5   39.81   16.57
   0  -6  -5   18.20   14.87
   0  -6   5   24.57   15.75
   0  -6  -5   27.98   15.57
   0   6   6   76.37   26.38
   0   6   6   69.87   15.33
   0   6  -6   96.56   22.29
   0   6   6  112.55   14.77
   0   6   6   93.09   28.18
   0   6  -6  101.59   13.69
   0   6  -6  147.54   22.30
   0   6  -6   89.97   17.82
   0  -6  -6  112.48   20.63
   0  -6   6  101.60   19.72
   0  -6  -6   92.18   22.32
   0  -6   6   84.85   14.41
   0   6   7    2.51   28.08
   0   6  -7   11.54   15.22
   0   6  -7  -26.29   26.91
   0   6   7   19.33   12.07
   0   6   7    0.52   22.60
   0   6  -7   20.55   16.03
   0   6  -7   14.41   10.40
   0  -6  -7   -0.55   15.36
   0  -6   7    8.02   10.91
   0  -6  -7   20.60   18.75
   0  -6   7   32.46   11.05
   0   6   8  758.52  104.46
   0   6   8  889.01   65.96
   0   6  -8 1063.74  130.40
   0   6  -8  636.10  118.46
   0   6   8  853.03  106.62
   0  -6   8  878.03   64.81
   0  -6   8  807.76   59.75
   0  -6  -8  749.21   77.08
   0   6   9   51.22   35.01
   0   6  -9   36.44   22.41
   0   6   9   32.77   27.54
   0   6   9   50.97   14.67
   0  -6   9   39.98   13.03
   0  -6   9   35.78   15.07
   0  -6  -9   42.15   18.94
   0   6 -10    8.37   23.34
   0   6  10  -41.46   27.21
   0   6  10   11.20   12.88
   0  -6  10   -1.70   18.07
   0  -6  10   -0.46   14.01
   0   6 -11  242.51   42.82
   0   6  11  197.33   73.76
   0   6  11  183.33   30.10
   0  -6  11  201.67   24.98
   0  -6  11  203.15   28.41
   0   6  12    6.93   16.65
   0   6  12  -19.86   28.51
   0  -6  12    3.59   26.20
   0  -6  12   -7.97   13.67
   0   6  13    1.25   16.75
   0   6  13   34.98   28.20
   0  -6  13    6.59   19.43
   0  -6  13   23.15   14.25
   0   6  14    0.10   27.68
   0  -6  14    9.49   12.37
   0  -6  14   17.98   18.04
   0   6  15   26.96   24.53
   0  -6  15    4.45   15.33
   0  -6  15   15.77   16.09
   0   6  16   23.52   18.10
   0  -6  16    4.51    8.00
   0  -6  16   33.65   25.86
   0   6  17   13.07   10.43
   0  -6  17   32.56   14.23
   0   8   0  532.42   93.96
   0   8   0  424.82   60.15
   0   8   0  499.84   55.81
   0   8   0  412.50   31.74
   0   8   0  377.65   41.68
   0  -8   0  410.59   47.31
   0  -8   0  475.24   33.07
   0  -8   0  453.92   33.28
   0   8   1   83.96   27.97
   0   8   1   62.57   24.61
   0   8  -1   56.71   22.38
   0   8  -1   53.30   14.71
   0   8   1   37.08   19.96
   0   8   1   75.20   21.84
   0   8   1   61.72   12.00
   0   8  -1   73.89   24.85
   0   8  -1   73.67   41.77
   0  -8  -1   63.87   12.86
   0  -8  -1   37.21   14.86
   0  -8   1   64.45   13.69
   0  -8   1   27.56   14.16
   0   8   2  -17.40   23.77
   0   8   2   24.33   19.48
   0   8  -2   12.70   19.88
   0   8  -2   12.35   12.29
   0   8   2   30.49   27.48
   0   8   2   23.93   17.14
   0   8   2   23.89    9.48
   0   8  -2   11.20   23.70
   0   8  -2    3.71   21.46
   0  -8  -2   16.86   11.32
   0  -8  -2   17.01   13.68
   0  -8   2   26.33   11.80
   0  -8   2   11.04   19.50
   0   8   3  175.40   41.14
   0   8  -3  190.05   33.67
   0   8  -3  178.27   21.18
   0   8   3  250.35   33.44
   0   8   3  238.64   30.12
   0   8   3  189.29   18.87
   0   8  -3  205.15   38.07
   0   8  -3  184.33   36.41
   0  -8  -3  207.26   19.73
   0  -8  -3  219.03   25.90
   0  -8   3  220.72   20.98
   0  -8   3  200.65   23.48
   0   8   4   41.26   24.30
   0   8   4   19.55   24.81
   0   8   4   42.50   15.22
   0   8  -4  -20.91   32.23
   0   8   4   11.45   20.93
   0   8  -4   25.00    8.72
   0   8  -4   37.18   23.07
   0   8  -4   15.86   12.59
   0  -8   4    9.35   13.01
   0  -8  -4   21.91   15.15
   0  -8  -4   32.46   17.60
   0  -8  -4   24.02   15.51
   0  -8   4   25.92   13.79
   0  -8   4   21.62    9.77
   0   8   5  242.56   60.88
   0   8  -5  210.81   33.87
   0   8  -5  255.54   57.49
   0   8   5  215.74   38.56
   0   8   5  193.34   31.19
   0   8  -5  148.33   17.86
   0  -8   5  268.13   32.85
   0  -8   5  191.55   20.22
   0  -8  -5  226.93   19.77
   0  -8  -5  198.60   27.78
   0   8   6   14.71   24.75
   0   8   6   10.54   24.54
   0   8  -6    9.03   22.84
   0   8  -6  -18.86   35.71
   0  -8   6   23.09   11.04
   0  -8  -6   32.63   11.59
   0  -8   6   31.86   13.25
   0   8   7   44.46   24.91
   0   8   7   41.28   28.56
   0   8  -7   10.57   21.10
   0   8  -7   37.30   22.20
   0  -8   7    4.29   12.18
   0  -8  -7   41.63   12.41
   0  -8   7    7.61   13.86
   0   8   8   93.08   41.96
   0   8   8  182.86   61.21
   0   8  -8   86.22   49.68
   0   8  -8  148.84   35.81
   0  -8   8  133.40   20.37
   0  -8  -8  180.09   20.12
   0  -8   8  129.81   21.09
   0   8   9   19.71   27.73
   0   8   9  -36.72   46.90
   0   8  -9    0.66   20.99
   0   8  -9   10.18   37.02
   0  -8   9   38.86   22.76
   0  -8  -9   36.70   13.35
   0  -8   9   11.34   14.17
   0   8  10   72.27   32.49
   0   8 -10   46.87   41.79
   0  -8  10   47.47   28.51
   0  -8  10   21.73   14.80
   0  -8 -10   18.66   13.91
   0   8  11   43.07   33.85
   0   8 -11   -5.04   35.39
   0  -8  11   48.10   17.74
   0  -8  11    9.91   16.65
   0  -8 -11   32.90   17.59
   0   8  12   56.49   36.90
   0   8 -12   57.62   32.81
   0  -8  12   64.11   21.21
   0  -8  12   51.92   17.42
   0  -8 -12   45.82   17.75
   0   8  13  121.58   37.31
   0  -8  13   42.04   16.45
   0  -8  13   86.12   20.23
   0  -8 -13   34.90   16.13
   0   8  14   27.69   26.02
   0  -8  14   -8.99   10.89
   0  -8  14   -1.35   15.34
   0   8  15    8.25   24.06
   0  -8  15    8.70    8.32
   0  -8  15    6.55   16.14
   0   8  16   -0.45   15.85
   0  -8  16   -4.77   12.29
   0  10   0  117.31   39.21
   0  10   0  106.94   35.97
   0 -10   0  136.97   20.40
   0  10   1   45.18   29.34
   0  10  -1  -25.56   23.43
   0  10   1   32.38   22.88
   0  10  -1    0.91   29.52
   0 -10  -1   -6.23   14.01
   0 -10   1  -16.84   13.62
   0  10   2   27.74   28.63
   0  10   2    5.77   22.08
   0  10   2   -9.83   21.42
   0  10  -2   59.18   27.74
   0  10  -2  -30.20   25.01
   0 -10   2   -5.86   14.41
   0 -10  -2  -14.09   13.87
   0  10   3   67.92   35.98
   0  10  -3   61.75   29.90
   0  10   3   47.56   30.08
   0  10   3   50.34   26.69
   0  10  -3  116.64   54.61
   0 -10   3   69.78   17.62
   0  10   4  262.72   56.14
   0  10   4  211.73   40.26
   0  10   4  187.87   42.76
   0  10  -4  256.56   54.46
   0  10  -4  263.60   48.74
   0 -10   4  278.16   28.94
   0 -10  -4  253.84   25.96
   0  10   5  350.78   79.47
   0  10   5  343.41   65.93
   0  10   5  451.98   70.47
   0  10  -5  515.08   74.93
   0  10  -5  475.03   68.98
   0 -10   5  476.28   43.37
   0 -10  -5  487.39   41.39
   0  10   6   -1.11   29.85
   0  10  -6  -28.59   24.87
   0  10   6   10.64   27.63
   0  10  -6  -58.75   28.27
   0 -10  -6    5.32   13.22
   0 -10   6   -8.83   15.14
   0  10   7   15.20   44.67
   0  10  -7    9.47   38.30
   0  10   7    2.02   28.17
   0  10  -7   33.50   29.94
   0 -10  -7   19.86   16.02
   0 -10   7   42.08   16.61
   0  10   8  123.22   52.53
   0  10   8  262.03   49.34
   0  10  -8   87.09   37.84
   0  10  -8  253.36   51.13
   0 -10   8  110.41   29.22
   0 -10  -8  248.03   26.51
   0 -10   8  202.89   27.01
   0  10   9    7.84   46.10
   0  10   9    8.94   31.22
   0  10  -9   -3.00   24.71
   0  10  -9   27.34   29.48
   0 -10   9   23.81   17.78
   0 -10  -9   15.83   14.95
   0 -10   9   30.04   15.23
   0  10  10   50.09   28.57
   0  10 -10   -8.53   27.41
   0 -10  10   -7.01   17.44
   0 -10  10  -12.58   24.89
   0 -10 -10   -7.24   13.56
   0  10  11   58.02   49.59
   0  10 -11  -21.03   50.26
   0 -10  11   35.97   25.65
   0 -10  11   41.39   16.45
   0 -10 -11   26.85   16.34
   0  10  12  213.71   41.24
   0  10 -12  126.97   30.83
   0 -10  12   91.80   23.23
   0 -10  12  131.60   20.65
   0  10  13   16.34   25.97
   0 -10  13  -10.73   10.53
   0 -10  13    2.07   13.55
   0  10  14   -8.98   20.61
   0 -10  14    4.24    7.46
   0 -10  14   16.52   15.09
   0  12   0   43.65   40.77
   0  12   0   34.76   32.59
   0 -12   0   55.89   19.23
   0  12   1  814.93  158.61
   0  12  -1  841.56  133.09
   0  12   1  832.66  124.97
   0  12  -1  895.83  224.90
   0 -12  -1  983.49  115.18
   0 -12   1  938.25   83.80
   0  12   2  190.22   57.12
   0  12  -2  184.78   48.01
   0  12   2  167.76   45.45
   0  12  -2  189.46   56.39
   0 -12  -2  191.14   28.11
   0 -12   2  202.68   28.57
   0  12   3   93.24   67.36
   0  12  -3  112.48   40.31
   0  12   3   90.21   52.75
   0  12  -3    2.66   47.95
   0 -12  -3  115.52   21.76
   0 -12   3  134.65   34.16
   0  12   4   13.34   32.11
   0  12  -4   65.02   44.54
   0  12   4  -15.68   24.01
   0  12  -4   45.15   35.41
   0 -12  -4   27.40   16.28
   0 -12   4  -13.00   16.49
   0  12   5   -0.57   32.21
   0  12   5   29.77   23.45
   0  12   5    6.24   29.85
   0  12  -5  -15.58   32.88
   0  12  -5   27.31   24.55
   0 -12   5   -1.14   16.02
   0 -12  -5   -2.14   14.75
   0  12   6   57.25   48.14
   0  12  -6    7.54   24.09
   0  12   6  -12.44   27.31
   0  12  -6   -6.73   32.98
   0 -12  -6   25.20   17.37
   0 -12   6   25.71   15.96
   0  12   7    9.15   28.57
   0  12  -7   17.95   27.25
   0  12   7   -7.71   29.77
   0  12  -7   50.43   31.15
   0 -12  -7   11.63   16.52
   0 -12   7   54.46   18.00
   0  12   8    9.07   30.31
   0  12  -8   -5.29   22.17
   0  12   8    5.75   28.62
   0  12  -8   -7.69   27.81
   0 -12  -8   -8.14   14.84
   0 -12   8  -20.28   15.85
   0  12  -9    9.05   17.15
   0  12   9   27.11   26.75
   0  12  -9   95.90   30.31
   0 -12  -9    9.67   13.95
   0 -12   9   61.90   16.12
   0  12 -10   12.56   23.20
   0  12  10   14.64   24.72
   0 -12  10  -14.93   12.84
   0 -12 -10   -4.51    9.69
   0  12 -11   -2.62   23.82
   0  12  11   37.04   24.03
   0 -12  11    9.44   11.48
   0 -12 -11    8.62    6.48
   0  12  12   -1.40   21.05
   0 -12  12   13.40    8.25
   0  14   0  229.20   57.54
   0  14   0  126.77   39.30
   0 -14   0  194.86   36.27
   0  14   1   33.08   33.01
   0  14  -1  -22.10   24.35
   0  14   1  -15.87   22.22
   0  14  -1   -2.12   31.38
   0 -14  -1  -12.38   14.75
   0 -14   1   -1.10   13.45
   0  14   2   51.53   37.05
   0  14  -2   46.98   25.62
   0  14   2   40.37   25.54
   0  14  -2   27.50   35.17
   0 -14  -2   57.18   16.33
   0 -14   2   57.33   16.44
   0  14   3   80.30   43.48
   0  14  -3  116.81   44.24
   0  14  -3  102.23   33.00
   0 -14   3  159.06   20.44
   0 -14  -3  127.32   19.82
   0  14   4   78.74   41.45
   0  14  -4  184.18   45.24
   0  14  -4  111.30   34.42
   0 -14   4  159.77   21.87
   0 -14  -4  145.38   21.81
   0  14   5   22.94   25.67
   0  14  -5   75.64   34.89
   0  14  -5    8.88   25.27
   0 -14   5   40.28   23.06
   0 -14  -5   38.35   14.83
   0  14   6   14.75   20.28
   0  14  -6   65.03   30.96
   0 -14   6   33.09   14.06
   0 -14  -6   23.57   12.47
   0  14   7   -3.57   20.48
   0  14  -7   -5.99   14.25
   0  14   7  -14.09   10.44
   0  14  -7  -24.53   26.23
   0 -14  -7   -0.95   12.77
   0 -14   7   10.89   12.38
   0  14  -8   -1.45   16.44
   0  14   8   14.28   10.84
   0  14  -8   38.84   21.08
   0 -14  -8   13.69   10.70
   0 -14   8   51.80   17.72
   0  14  -9    3.49   21.65
   0 -14   9    8.65    8.49
  -1   1  17    5.58    9.34
  -1  -1  17   11.39   15.06
  -1  -1  17    8.29   12.51
  -1   1  16   10.66   15.93
  -1  -1  16   -7.51   16.66
  -1  -1  16   -0.67   14.85
  -1   1  15    9.77   16.53
  -1  -1  15  -13.74   15.61
  -1  -1  15   29.62   16.55
  -1   1  14   -3.18   22.57
  -1   1  14    7.26   13.28
  -1  -1  14   -2.16   14.99
  -1  -1  14    2.95   13.04
  -1   1  13   54.60   18.96
  -1   1  13   80.04   17.91
  -1  -1  13   96.90   19.51
  -1  -1  13   85.51   16.94
  -1   1  12   33.09   14.77
  -1   1  12   34.72   21.49
  -1  -1  12   41.87   13.42
  -1  -1  12   28.38   23.73
  -1   1  11   12.07    9.89
  -1   1  11   19.70   18.84
  -1   1  11    6.33   10.59
   1  -1 -11  -11.87    9.87
   1  -1 -11   10.85   12.23
  -1  -1  11    8.02   10.54
   1  -1 -11    5.98   12.17
  -1  -1  11    4.30   11.09
   1   1 -10  301.33   34.17
   1   1 -10  343.96   24.10
  -1   1  10  329.67   52.67
   1   1 -10  347.94   24.19
  -1   1  10  324.90   34.14
  -1   1  10  337.05   24.31
   1  -1 -10  312.34   26.68
  -1  -1  10  332.17   26.72
   1  -1 -10  369.84   23.09
  -1  -1  10  329.72   22.96
  -1  -1  10  331.38   32.85
   1  -1 -10  333.99   20.90
   1   1  -9  687.37   39.99
   1   1  -9  790.82   56.57
   1   1  -9  709.47   41.48
  -1   1   9  713.77   59.58
  -1   1   9  623.27   47.45
  -1   1   9  672.21   41.98
   1   1  -9  613.07   36.87
  -1   1   9  610.78   39.20
   1  -1  -9  679.18   35.51
   1  -1  -9  640.27   45.49
   1  -1  -9  691.37   66.71
  -1  -1   9  720.58   45.63
  -1  -1   9  660.94   41.59
  -1  -1   9  809.29   72.95
   1  -1  -9  679.08   39.17
  -1  -1   9  651.11   62.69
  -1   1   8  196.59   24.71
   1   1  -8  201.05   18.24
  -1   1   8  198.29   15.59
   1   1  -8  185.85   16.17
  -1   1   8  192.52   16.12
   1   1  -8  194.50   12.57
  -1   1   8  216.47   18.33
   1  -1  -8  219.64   16.56
   1  -1  -8  206.07   20.22
  -1  -1   8  201.68   17.70
   1  -1  -8  187.14   18.37
  -1  -1   8  178.78   23.48
  -1  -1   8  220.94   18.78
   1  -1  -8  184.41   22.69
  -1  -1   8  189.79   17.63
  -1   1   7   27.27    9.62
   1   1  -7   28.81   10.28
   1   1  -7    7.86    9.57
  -1   1   7   40.17   22.87
   1   1  -7   35.37   14.02
  -1   1   7   12.24    8.89
   1   1  -7   27.44    5.80
  -1   1   7   27.63    7.81
   1   1  -7   11.00    5.03
   1  -1  -7   -1.12   10.22
  -1  -1   7   24.38   10.35
   1  -1  -7   11.32    5.46
  -1  -1   7   12.38    9.74
  -1  -1   7   24.60    9.10
   1  -1  -7   27.60    8.23
  -1  -1   7   13.23    9.10
   1  -1  -7   18.98   10.79
  -1   1   6  226.72   15.66
   1   1  -6  218.07   24.48
   1   1  -6  183.03    9.98
   1   1  -6  191.51   14.78
   1   1  -6  193.20   14.51
  -1   1   6  191.57   22.99
   1   1  -6  162.59   12.02
  -1   1   6  177.46   23.54
  -1   1   6  202.94   13.09
   1  -1  -6  214.60   15.95
   1  -1  -6  193.81   10.30
  -1  -1   6  198.53   26.09
  -1  -1   6  236.25   17.67
  -1  -1   6  195.56   15.49
   1  -1  -6  198.59   14.27
  -1  -1   6  164.49   14.87
   1  -1  -6  169.20   31.96
  -1   1   5  397.61   10.99
   1   1  -5  446.41   24.39
   1   1  -5  393.06   15.86
   1   1  -5  405.75   36.00
   1   1  -5  445.48   23.58
  -1   1   5  440.73   34.14
   1   1  -5  365.65   16.13
  -1   1   5  422.61   35.60
  -1   1   5  402.21   19.30
  -1   1   5  460.37   24.51
   1  -1  -5  435.61   22.28
   1  -1  -5  430.54   32.42
  -1  -1   5  423.24   26.31
  -1  -1   5  413.14   24.15
   1  -1  -5  413.23   34.23
  -1  -1   5  434.33   37.76
  -1  -1   5  411.39   33.16
  -1  -1   5  379.15   19.79
   1  -1  -5  434.01   25.08
   1   1  -4 3318.44  238.22
   1   1  -4 3288.22  238.64
   1   1  -4 3224.36  205.82
   1   1  -4 3175.13  238.64
   1   1  -4 3242.90  226.92
  -1   1   4 3172.09  217.50
  -1   1   4 3130.46  275.69
  -1   1   4 3245.73  277.79
  -1   1   4 3059.38  353.17
  -1   1   4 3084.85  189.64
   1  -1  -4 3224.37  240.73
   1  -1  -4 3161.86  202.42
  -1  -1   4 3234.57  244.65
   1  -1  -4 3327.78  236.19
  -1  -1   4 3217.62  237.30
   1  -1  -4 3250.75  278.75
  -1  -1   4 3155.05  223.87
   1  -1  -4 3165.79  185.59
  -1  -1   4 3077.30  264.82
  -1  -1   4 3240.63  250.38
   1   1  -3  680.20   31.35
   1   1  -3  654.53   27.84
   1   1  -3  628.11   30.53
  -1   1   3  684.62   31.04
   1   1  -3  669.88   30.81
  -1   1   3  663.32   35.78
   1   1  -3  698.53   31.33
  -1   1   3  657.81   20.40
  -1   1   3  659.65   44.74
  -1   1   3  676.38   45.03
   1  -1  -3  633.92   27.19
   1  -1  -3  673.80   22.58
  -1  -1   3  650.49   46.83
   1  -1  -3  654.95   42.99
  -1  -1   3  656.29   31.05
   1  -1  -3  648.39   43.19
  -1  -1   3  581.00   25.03
   1  -1  -3  640.04   24.46
  -1  -1   3  652.80   32.68
  -1  -1   3  618.10   32.89
   1   1  -2  182.79    8.79
  -1   1   2  169.74   15.83
   1   1  -2  185.78   10.02
  -1   1   2  164.91   11.20
   1   1  -2  162.04    9.37
  -1   1   2  168.43    9.77
   1   1  -2  163.03    7.46
  -1   1   2  160.48   26.40
   1   1  -2  152.14   20.88
  -1   1   2  184.21    7.44
   1  -1  -2  180.80    7.62
  -1  -1   2  179.55   10.10
   1  -1  -2  169.25    5.60
  -1  -1   2  169.40    9.65
   1  -1  -2  167.30    9.50
  -1  -1   2  145.49    7.74
   1  -1  -2  180.45   15.56
  -1  -1   2  145.48   13.09
   1  -1  -2  162.19    6.76
  -1   1   1   10.70    4.08
   1   1  -1   11.80   10.59
  -1   1   1   12.76    7.16
   1   1  -1   12.96    4.19
   1   1  -1    6.63    3.97
  -1   1   1   12.69    4.60
  -1   1   1   17.60    4.98
   1   1  -1   14.91    5.62
   1   1  -1   10.48    8.07
   1  -1  -1   13.28    7.25
   1  -1  -1    6.23    6.49
  -1  -1   1   12.29    5.85
  -1  -1   1   16.85    4.50
  -1  -1   1    9.38    4.02
   1  -1  -1   22.68    7.26
   1  -1  -1   16.77    6.58
  -1  -1   1    8.68    9.49
  -1  -1   1    5.20    7.46
   1  -1  -1   11.69    3.89
   1   1   0  214.55   14.54
   1   1   0  197.77    5.65
   1   1   0  198.28    8.12
  -1   1   0  189.49   11.69
   1   1   0  216.65    6.30
  -1   1   0  213.16    8.34
  -1   1   0  215.19    8.41
  -1   1   0  203.16   12.74
   1   1   0  214.18   13.68
  -1   1   0  197.28    7.72
   1  -1   0  235.69   21.14
   1  -1   0  218.36    8.43
   1  -1   0  208.31    7.82
  -1  -1   0  207.10    5.55
  -1  -1   0  196.43   14.29
   1  -1   0  221.85   11.62
  -1  -1   0  204.63   12.72
  -1  -1   0  239.00   12.30
   1  -1   0  219.60    8.60
   1   1   1  421.68   28.16
  -1   1  -1  432.01   25.01
   1   1   1  414.80   11.10
  -1   1  -1  418.82   16.08
  -1   1  -1  399.10   11.38
   1   1   1  425.69   15.63
   1   1   1  437.71   27.19
   1   1   1  418.54   16.07
  -1   1  -1  444.61   20.32
  -1   1  -1  429.53   14.98
   1  -1   1  455.10   21.59
   1  -1   1  435.88   41.11
   1  -1   1  422.60   15.79
   1  -1   1  414.10   12.24
  -1  -1  -1  427.24    9.62
  -1  -1  -1  430.39   10.66
  -1  -1  -1  438.83   26.36
  -1  -1  -1  445.46   24.80
  -1  -1  -1  436.35   29.55
   1   1   2  469.33   59.05
   1   1   2  520.40   16.73
   1   1   2  488.46   15.97
  -1   1  -2  507.04   36.11
  -1   1  -2  472.83   22.61
  -1   1  -2  506.71   16.91
   1   1   2  513.01   37.53
   1   1   2  543.94   21.30
  -1   1  -2  520.15   16.88
   1  -1   2  486.69   22.37
   1  -1   2  501.32   36.39
   1  -1   2  536.11   22.50
  -1  -1  -2  471.59   20.73
   1  -1   2  495.88   17.37
  -1  -1  -2  520.24   62.00
  -1  -1  -2  511.26   14.77
  -1  -1  -2  500.86   35.89
   1  -1   2  528.65   25.29
  -1  -1  -2  498.48   16.30
   1   1   3   54.41   16.98
   1   1   3   65.16    6.35
  -1   1  -3   54.49   10.08
   1   1   3   55.13    6.57
  -1   1  -3   55.59    5.78
  -1   1  -3   59.44   26.31
   1   1   3   59.20   16.49
  -1   1  -3   51.11    6.86
  -1   1  -3   65.12    6.89
   1  -1   3   57.93   16.20
   1  -1   3   69.01   11.18
   1  -1   3   55.19    9.96
  -1  -1  -3   54.22   17.48
  -1  -1  -3   50.84    5.63
  -1  -1  -3   54.16    6.09
  -1  -1  -3   53.82   15.14
   1  -1   3   58.76    7.13
   1   1   4 5746.68  751.68
   1   1   4 5898.95  590.86
  -1   1  -4 6036.21  655.08
   1   1   4 5772.10  581.87
  -1   1  -4 6031.74  534.27
  -1   1  -4 6231.39  778.66
   1   1   4 6009.62  773.08
  -1   1  -4 5896.15  572.00
  -1   1  -4 6098.50  599.12
  -1   1  -4 5891.28  636.23
   1  -1   4 6037.65  766.91
   1  -1   4 6057.85  651.09
   1  -1   4 5986.78  607.00
  -1  -1  -4 5986.28  613.52
  -1  -1  -4 6266.34  651.47
  -1  -1  -4 5827.76  716.17
   1  -1   4 5643.47  599.38
  -1  -1  -4 6076.83  791.07
   1   1   5   58.67   17.31
   1   1   5   60.62    7.93
   1   1   5   66.99    8.10
  -1   1  -5   75.32    7.35
  -1   1  -5   69.40    4.95
  -1   1  -5   65.03   15.62
   1   1   5   66.34   17.31
  -1   1  -5   81.38    7.84
  -1   1  -5   62.03    8.20
  -1   1  -5   77.95   10.94
   1  -1   5   77.72   12.78
   1  -1   5   68.21   17.73
   1  -1   5   67.06   11.07
  -1  -1  -5   69.57    6.35
  -1  -1  -5   77.95   10.97
  -1  -1  -5   69.52   13.66
   1  -1   5   60.70    9.57
  -1  -1  -5   61.61   17.17
   1   1   6   46.92   23.30
   1   1   6   34.97    7.40
  -1   1  -6   23.34    9.78
   1   1   6   55.02   12.19
  -1   1  -6   42.49    6.20
  -1   1  -6   38.89   13.49
   1   1   6   55.14   15.07
  -1   1  -6   36.02    2.71
  -1   1  -6   32.41    7.34
   1  -1   6   37.72   15.45
   1  -1   6   45.61    7.77
   1  -1   6   36.18    9.58
  -1  -1  -6   39.09   13.77
  -1  -1  -6   37.27    5.73
  -1  -1  -6   42.92    6.30
  -1  -1  -6   51.16   10.20
   1  -1   6   47.17    8.98
   1   1   7 1479.91  124.27
   1   1   7 1388.03   84.37
  -1   1  -7 1463.68   94.01
   1   1   7 1524.28   89.96
  -1   1  -7 1485.08   80.61
  -1   1  -7 1468.89  111.45
   1   1   7 1534.08  127.08
  -1   1  -7 1354.41   82.11
   1  -1   7 1391.41   99.28
   1  -1   7 1442.89  117.85
   1  -1   7 1487.56   88.40
   1  -1   7 1461.66  119.37
  -1  -1  -7 1512.67  155.08
  -1  -1  -7 1490.53   88.58
  -1  -1  -7 1534.91   82.76
  -1  -1  -7 1467.68  126.61
   1   1   8  -10.53   14.29
  -1   1  -8   28.60   15.80
   1   1   8   27.72    8.12
  -1   1  -8   25.12    7.16
   1   1   8   17.51   14.37
   1   1   8    4.90    7.75
  -1   1  -8   23.96    6.85
  -1   1  -8   27.53   12.60
   1  -1   8    1.24    7.95
   1  -1   8   10.72    9.46
  -1  -1  -8    2.26   14.12
  -1  -1  -8   26.60    6.95
   1  -1   8    9.38    9.85
  -1  -1  -8   14.18    5.95
   1  -1   8   17.32   23.91
  -1  -1  -8   30.72   10.18
   1   1   9   68.99   16.82
   1   1   9   41.97    9.25
  -1   1  -9   52.60    8.77
   1   1   9   38.25   15.17
  -1   1  -9   62.09   16.06
  -1   1  -9   64.37   11.98
   1   1   9   68.97   25.32
  -1  -1  -9   64.24   16.20
   1  -1   9   45.91    9.60
   1  -1   9   39.45   17.50
  -1  -1  -9   50.34    8.71
   1  -1   9   68.50   11.71
  -1  -1  -9   49.37    7.50
  -1  -1  -9   42.66   11.96
   1   1  10   70.31   21.00
  -1   1 -10   59.58   14.75
   1   1  10   54.57   15.56
   1   1  10   70.07   11.11
  -1   1 -10   55.60   12.86
   1   1  10   51.47   20.83
  -1   1 -10   56.89   18.46
   1  -1  10   79.16   20.20
  -1  -1 -10   66.15   20.38
  -1  -1 -10   59.29   10.16
   1  -1  10   73.02   22.39
  -1  -1 -10   81.54   13.39
  -1  -1 -10   53.77   20.53
   1   1  11   14.37   18.95
   1   1  11   32.14   11.57
   1   1  11   25.59   12.35
  -1   1 -11   14.57   10.23
   1   1  11    7.58   19.29
   1  -1  11   13.59   12.10
   1  -1  11    1.75   11.40
  -1  -1 -11   24.00   27.57
  -1  -1 -11   19.83   15.80
   1  -1  11   40.85   20.52
  -1  -1 -11   11.07    8.78
  -1  -1 -11   16.73   12.07
   1   1  12  100.25   17.89
   1   1  12   93.17   17.34
   1  -1  12   84.14   16.83
   1  -1  12  112.31   18.54
   1   1  13   11.95   14.11
   1  -1  13  -21.25   13.47
   1  -1  13    4.54   12.15
   1  -1  14   26.88   16.92
   1  -1  15  207.56   29.23
   1  -1  16   12.69   18.73
   1  -1  17   -1.89   10.01
  -1  -3  18   10.03   11.21
  -1  -3  18    6.44    9.09
  -1  -3  17   25.51   14.82
  -1  -3  17   -6.52    9.48
  -1   3  16    7.07   24.58
  -1  -3  16   13.48   25.21
  -1  -3  16   11.37   27.08
  -1   3  15    7.70   15.89
  -1  -3  15   -3.32   13.38
  -1  -3  15   22.30   16.55
  -1   3  14    8.40   16.67
  -1   3  14    7.15   26.37
  -1  -3  14   17.15   17.16
  -1  -3  14    0.14   13.05
  -1   3  13   47.82   15.83
  -1   3  13   -6.36   46.17
  -1  -3  13   55.38   19.21
  -1  -3  13   31.13   15.43
  -1   3  12   36.00   20.33
  -1   3  12   -9.47   22.89
  -1  -3  12   33.10   22.64
  -1  -3  12   14.87   12.95
  -1   3  11  112.45   17.34
  -1   3  11  135.44   28.90
  -1  -3  11  138.50   20.27
  -1  -3  11   89.89   15.52
   1   3 -10   91.73   16.75
   1   3 -10   92.62   16.03
   1   3 -10   85.28   13.56
  -1   3  10   89.22   14.74
  -1   3  10  143.57   38.97
  -1  -3  10   97.03   16.66
  -1  -3  10   97.36   14.03
   1  -3 -10   80.67   11.51
   1  -3 -10   86.91   19.84
   1   3  -9  419.72   30.27
  -1   3   9  371.15   25.98
  -1   3   9  350.33   42.52
   1   3  -9  364.26   27.79
   1   3  -9  369.33   25.63
  -1   3   9  264.03   29.94
   1  -3  -9  347.66   32.77
   1  -3  -9  344.76   21.90
  -1  -3   9  370.42   28.46
  -1  -3   9  352.39   25.64
   1  -3  -9  293.88   27.99
   1  -3  -9  270.12   23.63
  -1   3   8  533.08   32.38
  -1   3   8  705.85   42.21
   1   3  -8  664.15   60.24
   1   3  -8  681.05   42.19
  -1   3   8  665.33   51.60
  -1   3   8  706.50   66.47
   1  -3  -8  674.31   48.00
   1  -3  -8  680.11   79.79
   1  -3  -8  681.16   47.68
  -1  -3   8  661.96   54.52
   1  -3  -8  645.38   31.20
  -1  -3   8  754.71   47.59
  -1   3   7  136.33    9.77
   1   3  -7  193.67   15.91
   1   3  -7  143.12   16.58
  -1   3   7  179.18   26.05
  -1   3   7  191.44   26.77
  -1   3   7  157.10   14.99
   1   3  -7  136.66   14.01
   1  -3  -7  161.49    9.25
   1  -3  -7  151.93   13.75
   1  -3  -7  182.46   23.36
  -1  -3   7  168.72   15.06
   1  -3  -7  150.32   15.66
  -1  -3   7  171.57   17.12
   1   3  -6   80.17   12.67
  -1   3   6   59.57    8.74
  -1   3   6   74.13    4.93
   1   3  -6   67.30   11.40
   1   3  -6   85.14   11.59
  -1   3   6   56.88   33.24
  -1   3   6   64.47   14.84
   1   3  -6   56.34   17.97
  -1   3   6   77.72   11.58
   1  -3  -6   48.17   15.63
   1  -3  -6   70.22    8.04
  -1  -3   6   69.88   10.81
   1  -3  -6   83.06   12.95
  -1  -3   6   73.78   19.28
  -1  -3   6   73.09   11.11
   1  -3  -6   92.23   18.82
   1   3  -5  237.41   18.14
  -1   3   5  189.75    7.86
  -1   3   5  232.55   18.35
   1   3  -5  205.90   15.92
   1   3  -5  212.56   17.24
  -1   3   5  222.05   28.80
  -1   3   5  190.66   21.87
   1   3  -5  206.45   20.60
  -1   3   5  226.83   17.38
   1  -3  -5  204.51   15.06
   1  -3  -5  202.98    7.12
  -1  -3   5  222.38   16.63
   1  -3  -5  209.76   18.85
  -1  -3   5  213.21   27.28
  -1  -3   5  180.30   17.16
   1  -3  -5  188.52   26.43
   1   3  -4   13.21    9.99
   1   3  -4    7.64    8.37
  -1   3   4  -24.02   15.15
   1   3  -4   16.84   12.37
   1   3  -4    2.06    8.41
  -1   3   4   13.07    5.18
  -1   3   4    0.96   12.74
  -1   3   4   -4.14   16.87
   1  -3  -4   22.18   16.31
   1  -3  -4    9.79   13.91
  -1  -3   4   12.88    8.36
   1  -3  -4   -5.48    4.20
  -1  -3   4    4.99    9.32
  -1  -3   4   -0.34    2.17
  -1  -3   4  -17.30   11.09
   1  -3  -4   15.42   13.91
   1   3  -3 2168.93  201.77
   1   3  -3 2408.45  195.35
  -1   3   3 2174.81  195.31
   1   3  -3 2076.45  163.69
   1   3  -3 2215.91  238.63
  -1   3   3 2023.86  172.20
  -1   3   3 2131.35  145.99
  -1   3   3 2271.45  148.60
  -1   3   3 2224.90  147.45
   1  -3  -3 2221.74  164.84
   1  -3  -3 2207.37   97.54
  -1  -3   3 2027.35  142.11
   1  -3  -3 2138.54   92.23
  -1  -3   3 2077.29   92.90
   1  -3  -3 2114.13  138.87
  -1  -3   3 2169.21  120.73
   1  -3  -3 2148.67  183.38
  -1  -3   3 2294.27  235.85
  -1  -3   3 2231.00  171.62
   1   3  -2 1441.87   87.03
   1   3  -2 1623.57  112.70
  -1   3   2 1493.40  118.43
   1   3  -2 1337.43   66.66
  -1   3   2 1436.75  103.08
  -1   3   2 1428.68   90.45
  -1   3   2 1419.69  109.65
   1   3  -2 1352.34  108.35
  -1   3   2 1333.84   72.88
  -1  -3   2 1423.84   70.21
   1  -3  -2 1378.56  100.11
   1  -3  -2 1385.84   45.67
  -1  -3   2 1276.25  118.54
  -1  -3   2 1296.10   80.57
   1  -3  -2 1384.76   78.73
  -1  -3   2 1402.21  106.83
   1  -3  -2 1400.20  112.96
   1   3  -1 1820.72  101.23
   1   3  -1 1935.45  157.56
  -1   3   1 1658.12   73.33
   1   3  -1 1728.63   81.67
   1   3  -1 1844.88  148.89
  -1   3   1 1744.04  112.43
  -1   3   1 1775.46  126.91
   1   3  -1 1748.34  110.30
  -1   3   1 1851.53  137.36
  -1   3   1 1861.17  130.87
  -1   3   1 1728.96  103.19
   1  -3  -1 1782.28  119.65
  -1  -3   1 1813.59   85.07
  -1  -3   1 1724.10  122.40
   1  -3  -1 1723.23  107.27
   1  -3  -1 1848.53   69.28
  -1  -3   1 1743.50  106.78
  -1  -3   1 1685.97   98.64
  -1  -3   1 1853.96  144.08
   1  -3  -1 1824.52  122.61
   1   3   0  557.69   49.62
  -1   3   0  501.00   48.46
   1   3   0  508.10   14.25
   1   3   0  524.06   42.77
  -1   3   0  543.15   30.19
  -1   3   0  526.18   44.07
   1   3   0  549.55   58.08
  -1   3   0  504.14   19.28
  -1   3   0  604.58   69.55
  -1   3   0  567.89   41.59
   1  -3   0  549.76   17.63
   1  -3   0  549.22   41.57
  -1  -3   0  506.61   25.96
  -1  -3   0  517.51   45.95
  -1  -3   0  528.93   37.05
   1  -3   0  527.64   27.41
  -1  -3   0  589.18   42.28
   1  -3   0  509.72   30.15
   1   3   1  437.74   44.98
  -1   3  -1  425.76   19.67
   1   3   1  413.22    9.03
  -1   3  -1  415.86   17.57
  -1   3  -1  429.31   38.92
   1   3   1  433.99   38.70
   1   3   1  390.17   31.52
  -1   3  -1  454.55   33.15
  -1   3  -1  428.58   33.99
  -1   3  -1  436.26   40.11
   1  -3   1  403.55   15.37
  -1  -3  -1  443.20   20.89
  -1  -3  -1  435.32   42.88
  -1  -3  -1  408.40   34.36
   1  -3   1  437.23   17.94
  -1  -3  -1  397.31   29.29
   1  -3   1  379.39   21.25
   1   3   2 1918.65  189.68
  -1   3  -2 1917.31  143.44
  -1   3  -2 1890.67  115.04
   1   3   2 1911.17  133.18
   1   3   2 1900.23  115.63
  -1   3  -2 1900.03  143.47
   1   3   2 1981.81  175.21
  -1   3  -2 1970.40  174.60
  -1   3  -2 1911.35   75.37
  -1  -3  -2 1898.13  167.53
   1  -3   2 1952.52  178.73
   1  -3   2 1737.24  113.02
  -1  -3  -2 1808.93  161.93
   1  -3   2 1969.76  111.30
   1  -3   2 1856.71   68.24
  -1  -3  -2 1927.69  124.81
   1   3   3 8969.43 1922.83
  -1   3  -3 9026.63 1355.22
  -1   3  -3 9212.96 1338.47
   1   3   3 9530.34 1714.99
   1   3   3 9560.70 1489.51
   1   3   3 9374.98 1544.66
  -1   3  -3 9319.72 1624.49
  -1   3  -3 9660.15 1567.19
   1  -3   3 8748.92 1295.61
  -1  -3  -3 8889.75 1774.95
  -1  -3  -3 9999.00 1221.58
   1  -3   3 9447.25 1398.67
  -1  -3  -3 8781.84 1238.32
  -1  -3  -3 9110.92 1604.22
   1  -3   3 9602.61 1736.34
   1   3   4  548.32   63.81
   1   3   4  674.43   33.11
  -1   3  -4  595.86   36.48
   1   3   4  631.74   18.05
   1   3   4  621.94   24.21
   1   3   4  731.36   32.32
   1   3   4  735.27   67.00
  -1   3  -4  714.59   43.56
  -1   3  -4  682.43   33.63
   1  -3   4  699.23   65.61
  -1  -3  -4  691.64   25.39
  -1  -3  -4  623.64   59.99
   1  -3   4  638.16   47.35
  -1  -3  -4  641.44   31.88
  -1  -3  -4  644.17   86.93
   1  -3   4  686.76   37.34
   1   3   5    0.22   16.50
   1   3   5    6.76    7.07
  -1   3  -5   19.85    9.17
   1   3   5   -0.41    3.30
   1   3   5    4.29    4.23
   1   3   5    4.19    3.67
   1   3   5  -16.35   16.93
  -1   3  -5  -15.22    9.85
  -1   3  -5   -1.70    7.31
   1  -3   5    5.64   16.88
  -1  -3  -5    6.53    3.77
  -1  -3  -5  -19.92   15.27
   1  -3   5    6.17    7.41
  -1  -3  -5    3.92    4.46
  -1  -3  -5    6.76   15.39
   1  -3   5   18.28    9.05
   1   3   6  967.31   91.14
  -1   3  -6 1162.07   88.62
   1   3   6 1095.75  100.62
   1   3   6 1101.30   57.97
  -1   3  -6 1026.92   67.62
   1   3   6 1205.63   65.42
  -1   3  -6 1108.72   68.96
   1  -3   6 1133.87   92.33
  -1  -3  -6 1036.36   46.93
  -1  -3  -6 1079.86   92.54
   1  -3   6 1176.72   97.45
  -1  -3  -6 1096.19   51.84
  -1  -3  -6 1065.85   94.30
   1  -3   6 1060.65   58.69
   1   3   7  696.57   67.69
  -1   3  -7  749.93   43.23
   1   3   7  771.70   76.51
   1   3   7  710.95   34.83
  -1   3  -7  673.61   45.09
   1   3   7  820.08   57.20
  -1   3  -7  757.21   66.23
   1  -3   7  860.87   52.19
  -1  -3  -7  778.48   35.96
  -1  -3  -7  788.53   68.77
   1  -3   7  806.23   70.42
  -1  -3  -7  743.26   35.87
  -1  -3  -7  794.23   66.34
   1  -3   7  741.68   41.89
   1   3   8  125.76   21.54
  -1   3  -8  117.29   12.85
   1   3   8  127.03   24.44
   1   3   8  101.44    8.92
   1   3   8  124.81   18.72
  -1   3  -8  119.36   24.94
   1  -3   8  132.69   13.02
   1  -3   8  110.26   15.07
  -1  -3  -8  114.93    9.47
  -1  -3  -8  121.60   21.67
   1  -3   8  140.70   25.38
  -1  -3  -8  114.76    9.14
  -1  -3  -8   93.25   20.86
   1   3   9   99.60   20.99
   1   3   9  108.28   25.42
   1   3   9   58.87   17.72
  -1   3  -9  108.51   16.67
  -1   3  -9   88.00   18.33
   1  -3   9  121.02   23.33
   1  -3   9  111.49   15.18
   1  -3   9   84.39   11.78
  -1  -3  -9   82.12   20.43
  -1  -3  -9   74.86    9.02
  -1  -3  -9   79.53   18.81
   1   3  10   72.07   22.50
   1   3  10   80.80   37.35
   1   3  10   66.72   13.78
  -1   3 -10   56.69   17.57
   1  -3  10   74.22   23.45
   1  -3  10   56.84   23.51
  -1  -3 -10   57.77   20.38
   1  -3  10   63.10   17.67
  -1  -3 -10   64.22   10.01
  -1  -3 -10   60.48   19.99
   1   3  11  141.25   48.31
   1   3  11  139.92   34.09
   1   3  11  157.33   20.93
   1  -3  11  148.99   17.91
   1  -3  11  191.58   24.13
   1  -3  11  243.44   38.96
   1   3  12   -3.80   12.51
   1   3  12   16.95   25.79
   1  -3  12   13.04   15.04
   1  -3  12    7.82   12.77
   1   3  13   -5.09   27.80
   1  -3  13   33.84   14.68
   1  -3  13   17.74   16.23
   1  -3  14   44.15   28.54
   1  -3  15    4.83   17.59
   1  -3  16   38.72   18.34
   1  -3  17  -16.11   21.48
   1  -3  18    0.17    8.57
  -1  -5  18  -24.93   12.34
  -1  -5  17   19.64   16.05
  -1  -5  17    6.74    8.28
  -1   5  16    0.62    9.31
  -1   5  16    8.59   17.78
  -1  -5  16   10.02   27.19
  -1  -5  16    0.92   11.13
  -1   5  15    3.13   17.05
  -1   5  15  -27.11   32.61
  -1  -5  15   22.12   16.92
  -1  -5  15    7.41   13.73
  -1   5  14   65.18   22.71
  -1   5  14   43.01   34.05
  -1  -5  14   96.36   23.02
  -1  -5  14   73.55   17.62
  -1   5  13   29.86   16.68
  -1   5  13    5.40   46.29
  -1  -5  13   28.84   19.35
  -1  -5  13   23.78   15.63
  -1   5  12   40.90   25.57
  -1   5  12   34.86   31.12
  -1  -5  12   58.23   20.91
  -1  -5  12   81.17   25.71
  -1   5  11   73.73   17.20
  -1   5  11  114.56   33.53
  -1  -5  11   82.82   19.28
  -1  -5  11   82.05   16.89
   1   5 -10  229.98   34.96
  -1   5  10  193.62   22.40
  -1   5  10  180.25   43.01
  -1  -5  10  213.51   23.45
  -1  -5  10  187.92   22.36
  -1   5   9   30.60   16.22
   1   5  -9   74.52   29.60
  -1   5   9   12.36   36.90
  -1   5   9   31.41   12.06
   1  -5  -9    8.64   14.60
  -1  -5   9   14.98   13.56
  -1  -5   9   17.65   11.98
   1   5  -8  173.11   17.92
   1   5  -8  193.83   40.13
   1   5  -8  132.62   22.69
   1   5  -8  171.70   17.61
  -1   5   8  216.70   18.36
  -1   5   8  141.99   26.71
  -1   5   8  182.49   33.84
   1  -5  -8  168.93   22.83
   1  -5  -8  176.53   14.79
   1  -5  -8  223.78   44.95
  -1  -5   8  220.60   19.91
  -1  -5   8  188.75   18.36
   1   5  -7  -21.18   24.64
  -1   5   7   46.58   19.62
   1   5  -7    5.59    9.10
   1   5  -7   -2.54    9.88
  -1   5   7   15.39   21.71
   1   5  -7  -10.24   20.87
  -1   5   7   21.11    9.93
   1  -5  -7    6.38   17.22
  -1  -5   7  -10.98   15.55
  -1  -5   7    3.36   10.33
   1  -5  -7    0.94   11.80
  -1   5   6  319.23   35.18
   1   5  -6  361.00   32.62
   1   5  -6  295.21   20.49
   1   5  -6  330.08   23.94
  -1   5   6  320.42   16.96
   1   5  -6  312.45   34.89
  -1   5   6  242.90   34.84
  -1   5   6  345.28   23.57
  -1   5   6  349.46   43.49
   1  -5  -6  329.00   28.67
   1  -5  -6  302.85   35.45
  -1  -5   6  324.97   22.89
  -1  -5   6  314.45   23.03
  -1   5   5  770.60   49.11
   1   5  -5  782.89   61.72
   1   5  -5  633.32   52.30
   1   5  -5  738.50   45.01
  -1   5   5  681.36   32.93
   1   5  -5  686.53   62.18
  -1   5   5  629.56   67.35
  -1   5   5  765.98   46.73
  -1   5   5  740.71   71.93
   1  -5  -5  715.57   55.15
   1  -5  -5  757.11   61.91
  -1  -5   5  740.71   43.48
  -1  -5   5  673.58   42.52
  -1   5   4   55.88   21.11
   1   5  -4   50.17   18.01
   1   5  -4   56.93   12.65
   1   5  -4   30.38   18.42
  -1   5   4   57.39   12.41
   1   5  -4   52.24   27.95
  -1   5   4    8.34   18.53
  -1   5   4   45.00   12.27
  -1   5   4   52.00   12.68
   1  -5  -4   68.24   18.62
  -1  -5   4   52.70   14.97
  -1  -5   4   65.43    9.04
   1  -5  -4   81.35   16.99
  -1   5   3   13.45   10.95
   1   5  -3   32.65   16.24
   1   5  -3    8.10    6.72
   1   5  -3   12.90    9.41
  -1   5   3   15.23   12.69
  -1   5   3   20.55    7.66
   1   5  -3   -5.52   16.31
  -1   5   3   49.02   17.01
  -1  -5   3   18.26    9.66
   1  -5  -3   21.89   11.26
  -1  -5   3   17.67    4.63
  -1  -5   3    7.61    7.70
  -1  -5   3  -12.74   14.16
   1  -5  -3   12.67    9.77
   1  -5  -3   30.59   13.99
  -1   5   2  529.97   49.68
   1   5  -2  549.57   78.01
   1   5  -2  472.86   29.26
   1   5  -2  500.63   27.98
   1   5  -2  545.31   29.40
  -1   5   2  557.23   45.24
  -1   5   2  578.58   43.55
   1   5  -2  492.34   49.87
  -1   5   2  496.30   28.40
   1  -5  -2  530.40   30.59
   1  -5  -2  457.54   30.32
  -1  -5   2  472.99   30.31
  -1  -5   2  526.98   22.87
   1  -5  -2  496.27   36.19
  -1  -5   2  521.85   44.50
   1  -5  -2  500.31   37.19
  -1  -5   2  485.75   32.99
   1   5  -1 1164.12  104.97
   1   5  -1 1012.49   54.34
  -1   5   1 1025.35   38.58
   1   5  -1 1093.97   95.98
  -1   5   1 1168.72   83.35
  -1   5   1 1206.19  107.31
   1   5  -1 1211.49   77.59
  -1   5   1 1040.74   65.51
  -1   5   1 1003.00   98.68
  -1   5   1 1203.34   95.16
   1  -5  -1 1109.13   73.23
   1  -5  -1 1135.19   64.49
   1  -5  -1 1008.57   66.04
  -1  -5   1 1093.27   67.53
  -1  -5   1 1052.58   81.06
   1  -5  -1 1169.87   36.55
  -1  -5   1 1217.40   51.42
  -1  -5   1 1139.22   90.08
  -1  -5   1 1005.96   67.38
  -1  -5   1 1192.93   92.47
   1   5   0  136.01   40.86
  -1   5   0  129.33    6.86
   1   5   0  135.55   23.56
  -1   5   0  103.86   14.10
  -1   5   0  163.76   16.03
   1   5   0  130.06   17.87
  -1   5   0  171.65   25.05
  -1   5   0  134.57   22.92
  -1   5   0  119.67   25.53
   1  -5   0  141.12   13.06
   1  -5   0  141.07    9.13
   1  -5   0  107.75   14.12
  -1  -5   0  113.15   24.37
   1  -5   0  129.38   20.65
  -1  -5   0  138.72   19.95
  -1  -5   0  143.15   13.62
  -1  -5   0  107.95   19.45
   1   5   1   32.45   20.70
  -1   5  -1   34.03    9.92
   1   5   1   32.88   16.44
  -1   5  -1   29.23   17.53
  -1   5  -1   60.09   14.44
   1   5   1    5.82   15.81
  -1   5  -1   27.15   16.88
  -1   5  -1    7.12   32.87
  -1   5  -1   41.27   18.44
   1  -5   1   32.29   11.36
   1  -5   1   37.03    9.68
  -1  -5  -1   66.08   28.09
  -1  -5  -1   18.58   21.57
   1  -5   1   21.97    6.72
   1  -5   1   39.96    6.00
  -1  -5  -1   46.89   14.80
   1   5   2   50.26   20.14
  -1   5  -2   50.47   19.79
  -1   5  -2   38.59    8.06
   1   5   2   31.34    8.81
  -1   5  -2   74.15   30.04
   1   5   2   51.97   17.76
   1   5   2   36.78   14.86
  -1   5  -2   56.43   16.75
  -1   5  -2   30.79    7.88
  -1  -5  -2   56.79   18.01
   1  -5   2   39.17    3.92
   1  -5   2   38.75   11.43
  -1  -5  -2   40.51    9.29
  -1  -5  -2   46.99   14.75
   1  -5   2   52.81    7.39
   1  -5   2   28.24   10.26
   1   5   3  725.32   78.68
  -1   5  -3  764.90   39.70
  -1   5  -3  718.09   58.47
   1   5   3  715.30   70.63
   1   5   3  744.80   73.79
   1   5   3  657.32   37.56
  -1   5  -3  726.32   70.06
  -1   5  -3  658.85   35.60
  -1   5  -3  693.49   61.68
   1  -5   3  634.53   53.32
   1  -5   3  757.63   38.21
  -1  -5  -3  685.59   62.27
  -1  -5  -3  675.34   59.02
  -1  -5  -3  793.53   38.22
   1   5   4  233.91   52.45
  -1   5  -4  224.83   16.74
   1   5   4  175.72   18.39
   1   5   4  194.34   16.62
   1   5   4  231.43   33.39
   1   5   4  218.13   20.01
  -1   5  -4  211.47   38.89
  -1   5  -4  282.43   26.05
  -1   5  -4  207.29   15.59
   1  -5   4  202.54   16.73
   1  -5   4  243.51   24.33
  -1  -5  -4  225.88   27.70
  -1  -5  -4  258.85   41.77
   1   5   5   59.09   20.85
   1   5   5   37.76    6.87
  -1   5  -5   57.71   16.78
   1   5   5   41.00   11.24
   1   5   5  101.90   22.57
  -1   5  -5   61.68   10.28
  -1   5  -5   62.75   16.46
  -1   5  -5   53.09   11.19
  -1  -5  -5   43.53   29.31
   1  -5   5   56.32   11.00
  -1  -5  -5   59.38   19.16
   1  -5   5   52.80   16.14
   1   5   6 1216.82  200.64
  -1   5  -6 1438.04  133.22
   1   5   6 1576.39  169.26
   1   5   6 1632.48  111.28
  -1   5  -6 1536.09  118.82
  -1   5  -6 1590.65  132.47
  -1   5  -6 1494.87  105.02
   1  -5   6 1418.54   97.61
  -1  -5  -6 1334.96  135.64
  -1  -5  -6 1508.79  147.39
   1  -5   6 1702.13  114.16
   1   5   7   -5.28   17.86
  -1   5  -7   -2.84   14.45
   1   5   7    9.85   20.74
   1   5   7   -5.88    9.53
  -1   5  -7   -5.32   13.45
  -1   5  -7    0.42   14.79
  -1   5  -7    4.19    9.99
   1  -5   7    3.42   13.39
  -1  -5  -7   36.42   17.03
  -1  -5  -7    7.31   27.07
   1  -5   7   10.21   10.36
   1   5   8  991.49  187.23
  -1   5  -8  837.13  116.40
   1   5   8 1459.83  161.66
   1   5   8 1304.38   99.80
  -1   5  -8 1427.43  118.75
  -1   5  -8 1585.10  133.60
  -1   5  -8 1394.88  104.81
   1  -5   8 1280.10   96.19
  -1  -5  -8 1323.87  141.48
  -1  -5  -8 1295.46  129.18
   1  -5   8 1477.82  107.35
   1   5   9   78.80   24.77
  -1   5  -9  134.41   22.95
   1   5   9  154.00   50.75
   1   5   9  101.45   15.10
   1  -5   9  121.40   15.05
   1  -5   9  131.13   27.35
  -1  -5  -9   79.07   24.51
   1   5  10   44.01   37.90
  -1   5 -10   62.69   18.33
   1   5  10   17.11   27.77
   1   5  10   36.15   15.38
   1  -5  10   53.97   12.70
   1  -5  10   40.28   16.21
  -1   5 -11   30.50   21.62
   1   5  11   34.00   26.72
   1   5  11    2.14   14.84
   1  -5  11   26.69   12.61
   1  -5  11   36.80   16.64
   1   5  12  136.88   38.56
  -1   5 -12   83.41   28.62
   1  -5  12  134.34   22.87
   1  -5  12   79.21   20.85
   1   5  13  143.56   40.29
   1  -5  13   59.97   21.90
   1  -5  13  187.04   25.48
   1   5  14   12.49   26.04
   1  -5  14    5.13   24.30
   1  -5  14   27.71   19.82
   1   5  15   12.36   30.22
   1  -5  15   26.65   19.54
   1   5  16   30.70   25.76
   1  -5  16   65.77   20.14
   1  -5  17   27.44   14.72
  -1   7  17    1.74   18.06
  -1  -7  17    7.91   12.22
  -1   7  16    5.59   19.01
  -1  -7  16   -1.60    8.87
  -1  -7  16   10.80   14.85
  -1   7  15   -5.34   40.21
  -1  -7  15   -8.08   17.68
  -1  -7  15   10.16   23.92
  -1   7  14  159.13   44.40
   1  -7 -14   95.45   22.59
  -1  -7  14  107.03   21.68
  -1  -7  14  162.52   25.60
  -1   7  13   -0.26   29.53
  -1  -7  13  -24.13   22.95
  -1  -7  13   16.14   17.81
  -1   7  12   35.17   33.64
  -1  -7  12   33.32   15.93
  -1  -7  12   27.54   20.19
   1   7 -11    5.36   40.51
  -1   7  11    4.96   15.93
  -1   7  11   43.96   30.17
  -1  -7  11   35.09   17.24
  -1  -7  11  -13.55   13.66
   1   7 -10   30.34   36.47
  -1   7  10   13.54   14.96
  -1   7  10  -19.40   27.53
  -1  -7  10    4.68   14.79
  -1  -7  10  -15.57   21.33
   1   7  -9   66.04   23.58
   1   7  -9   34.08   21.99
  -1   7   9   99.79   18.49
  -1   7   9   73.92   33.34
  -1  -7   9   56.50   24.52
  -1  -7   9   68.48   16.57
   1   7  -8   -3.97   19.25
   1   7  -8   18.20   19.84
  -1   7   8   15.81   13.66
  -1   7   8  -14.04   21.66
  -1   7   8   27.22   24.75
   1  -7  -8    5.38   13.76
  -1  -7   8   11.36   11.36
  -1  -7   8    3.61   13.26
  -1   7   7  213.13   38.86
   1   7  -7  199.29   32.89
   1   7  -7  206.93   26.52
   1   7  -7  153.74   46.29
   1   7  -7  141.24   29.45
  -1   7   7  130.07   38.26
  -1   7   7  197.55   22.13
  -1  -7   7  172.02   20.43
  -1  -7   7  195.46   20.48
   1  -7  -7  149.69   21.70
  -1   7   6   70.48   15.22
   1   7  -6   75.68   35.29
   1   7  -6   94.90   12.64
   1   7  -6  110.23   14.70
   1   7  -6   61.25   15.48
   1   7  -6   73.11   22.70
  -1   7   6  119.89   29.28
  -1   7   6   83.68   25.46
  -1   7   6   64.63   17.33
   1  -7  -6   90.20   16.67
   1  -7  -6  111.20   33.36
  -1  -7   6   76.21   15.00
  -1  -7   6   90.14   13.76
  -1   7   5  131.03   12.41
   1   7  -5  160.31   44.75
   1   7  -5  125.87   13.13
   1   7  -5  155.30   16.42
  -1   7   5  155.03   30.40
   1   7  -5  114.05   16.85
   1   7  -5  171.45   26.76
  -1   7   5  162.52   45.47
  -1   7   5  140.92   20.40
   1  -7  -5  133.72   23.14
  -1  -7   5  185.51   26.67
  -1  -7   5  145.52   14.07
   1  -7  -5  128.74   20.77
   1  -7  -5  153.08   16.72
   1   7  -4  367.51   24.88
   1   7  -4  483.93   55.81
   1   7  -4  447.06   34.49
  -1   7   4  451.46   28.30
  -1   7   4  499.72   76.38
   1   7  -4  495.98   52.86
  -1   7   4  459.06   54.47
  -1   7   4  502.73   45.14
   1  -7  -4  446.14   36.51
   1  -7  -4  477.90   41.73
  -1  -7   4  420.91   35.90
  -1  -7   4  459.01   32.73
   1  -7  -4  546.91   32.37
   1   7  -3  294.35   39.09
   1   7  -3  212.25   20.48
  -1   7   3  238.64   43.14
  -1   7   3  229.75   17.72
   1   7  -3  235.56   53.88
   1   7  -3  248.81   24.03
  -1   7   3  266.55   36.16
  -1   7   3  288.80   49.21
  -1  -7   3  261.58   17.65
  -1  -7   3  268.32   23.95
  -1  -7   3  263.98   21.79
   1  -7  -3  273.89   20.65
   1  -7  -3  270.03   28.11
   1   7  -2  157.35   31.78
   1   7  -2  148.17   30.70
  -1   7   2  191.02   25.89
  -1   7   2  176.33   36.52
  -1   7   2  156.89   14.87
   1   7  -2  171.50   44.20
   1   7  -2  130.68   19.08
  -1   7   2  109.20   29.95
  -1   7   2  121.46   26.84
  -1  -7   2  176.09   17.30
  -1  -7   2  145.45   18.28
   1  -7  -2  177.82   25.07
   1  -7  -2  153.06   16.28
   1  -7  -2  161.01   29.16
   1   7  -1  783.49   74.33
   1   7  -1  678.83   70.62
   1   7  -1  640.17   66.15
  -1   7   1  680.95   55.38
  -1   7   1  649.43   61.10
   1   7  -1  572.20   62.86
  -1   7   1  588.89   40.29
   1   7  -1  586.29   44.79
  -1   7   1  699.72   70.67
  -1   7   1  675.90   67.80
   1  -7  -1  706.90   43.93
  -1  -7   1  572.60   54.99
   1  -7  -1  639.15   60.02
   1  -7  -1  609.68   41.69
  -1  -7   1  702.88   47.17
   1   7   0  237.81   39.72
  -1   7   0  267.81   47.77
  -1   7   0  215.26   20.54
   1   7   0  232.25   25.49
   1   7   0  275.53   32.74
   1   7   0  206.31   20.85
  -1   7   0  258.83   36.23
  -1   7   0  250.81   34.48
  -1   7   0  235.53   23.14
  -1  -7   0  192.69   20.52
   1  -7   0  232.14   21.04
   1  -7   0  220.31   17.97
   1   7   1   33.01   21.72
  -1   7  -1   -3.80    7.70
   1   7   1    3.05    9.52
  -1   7  -1    2.45   10.71
   1   7   1   24.76   15.45
   1   7   1    2.37   16.26
  -1   7  -1   16.07   27.01
  -1   7  -1   -5.39   18.02
  -1   7  -1   -6.75   19.55
  -1   7  -1   15.21   14.09
   1  -7   1   20.12   10.40
   1  -7   1   -5.61   10.42
  -1  -7  -1   32.11   11.89
  -1  -7  -1    7.07   14.24
   1  -7   1   -4.81    7.45
  -1  -7  -1   -4.11    9.50
   1   7   2  491.12   84.37
  -1   7  -2  377.23   22.65
   1   7   2  376.04   26.92
   1   7   2  419.66   61.39
   1   7   2  458.68   71.22
  -1   7  -2  380.47   49.97
  -1   7  -2  416.86   33.15
  -1   7  -2  448.41   49.10
  -1   7  -2  418.97   49.35
   1  -7   2  447.10   31.87
   1  -7   2  453.88   30.29
  -1  -7  -2  397.56   39.11
  -1  -7  -2  467.73   38.80
  -1  -7  -2  480.92   28.73
   1  -7   2  458.75   23.96
   1   7   3    9.48   21.80
  -1   7  -3    0.37   12.18
   1   7   3   -6.23   12.57
   1   7   3   -1.66   14.65
   1   7   3   19.18   27.54
  -1   7  -3   35.72   18.71
  -1   7  -3  -15.82   17.93
  -1   7  -3   15.42   17.65
   1  -7   3   10.94   16.38
   1  -7   3    8.97   10.90
   1  -7   3   -0.69    6.91
  -1  -7  -3   -9.57   13.94
  -1  -7  -3    3.62   13.18
  -1  -7  -3   15.33   14.43
   1   7   4  236.39   37.11
   1   7   4  175.26   23.26
   1   7   4  140.40   14.11
  -1   7  -4  180.22   28.48
   1   7   4  191.35   32.68
  -1   7  -4  190.30   14.74
  -1   7  -4  258.26   32.16
  -1  -7  -4  219.27   35.02
   1  -7   4  180.16   18.69
   1  -7   4  195.23   15.39
  -1  -7  -4  199.37   15.26
  -1  -7  -4  171.56   38.47
   1  -7   4  147.41   18.95
   1   7   5   25.43   24.52
   1   7   5   66.91   16.88
   1   7   5   37.93    9.45
  -1   7  -5   62.95   20.36
   1   7   5   88.72   26.63
  -1   7  -5   86.83   11.45
  -1   7  -5   58.53   24.34
  -1  -7  -5   56.74   32.21
   1  -7   5   76.68   13.56
   1  -7   5   50.91   11.76
  -1  -7  -5   90.66   12.56
  -1  -7  -5   57.06   19.87
   1  -7   5   72.47   13.80
   1   7   6   29.60   26.54
   1   7   6   56.96   39.15
  -1   7  -6   43.58   12.26
  -1   7  -6   52.84   22.99
  -1   7  -6   39.02   30.77
   1  -7   6   52.56   18.99
  -1  -7  -6   40.63   19.43
  -1  -7  -6   47.96   11.68
   1  -7   6   32.35   12.30
   1   7   7  369.05   63.44
   1   7   7  513.99  105.83
  -1   7  -7  399.59   53.32
  -1   7  -7  567.85   61.94
   1  -7   7  562.90   56.24
  -1  -7  -7  505.82   36.14
   1  -7   7  420.75   34.72
   1   7   8   -5.15   21.57
   1   7   8  -27.87   24.02
  -1   7  -8   23.68   19.17
  -1   7  -8    8.46   20.37
   1  -7   8  -12.12   12.01
  -1  -7  -8   -6.15   10.35
   1  -7   8    3.99   11.11
   1   7   9   36.31   48.81
   1   7   9   49.87   34.27
  -1   7  -9   83.62   28.57
   1  -7   9   78.74   16.68
   1  -7   9   58.28   16.07
  -1  -7  -9   84.43   16.98
   1   7  10   14.42   29.20
   1   7  10   67.62   31.58
  -1   7 -10   86.41   26.62
   1  -7  10   46.07   17.37
   1  -7  10   41.41   23.44
  -1  -7 -10   34.15   15.36
   1   7  11 1209.13  171.29
  -1   7 -11 1233.58  149.99
   1  -7  11 1278.43  113.03
   1  -7  11  917.85   96.91
  -1  -7 -11  844.88  104.75
   1   7  12   12.55   29.92
  -1   7 -12  -21.89   28.12
   1  -7  12   -0.57   24.70
   1  -7  12    2.77   13.50
   1   7  13  101.27   48.94
   1  -7  13    2.12   17.69
   1  -7  13   47.33   19.40
   1   7  14    9.29   26.71
   1  -7  14    2.41   13.20
   1  -7  14   -8.36   16.25
   1   7  15   53.65   25.11
   1  -7  15   15.63    8.36
   1   7  16   -5.43   14.47
   1  -7  16    7.94   20.55
  -1   9  16    7.87   14.80
  -1   9  15   -1.50   22.03
  -1  -9  15   -4.44   13.13
  -1  -9  15  -11.09   13.21
  -1   9  14  119.20   50.98
  -1  -9  14   49.20   15.23
  -1  -9  14   90.03   20.11
  -1   9  13    6.99   27.39
   1  -9 -13    7.74   20.93
  -1  -9  13    5.88   21.24
  -1  -9  13   -3.20   14.87
  -1   9  12   -0.11   31.77
   1  -9 -12   12.55   14.73
  -1  -9  12   39.23   16.12
  -1  -9  12   25.84   29.12
   1   9 -11    4.14   28.02
  -1   9  11   32.93   30.66
   1  -9 -11   -1.57   13.69
  -1  -9  11  -18.16   14.45
  -1  -9  11   11.73   15.75
   1   9 -10   50.62   38.87
  -1   9  10   79.04   37.83
   1  -9 -10   70.85   18.67
  -1  -9  10   85.42   18.89
  -1  -9  10   55.33   19.33
   1   9  -9   36.60   28.94
  -1   9   9   33.22   51.21
   1   9  -9   -3.87   25.94
  -1  -9   9   45.52   16.49
  -1  -9   9   31.31   16.83
   1  -9  -9   37.86   16.42
   1   9  -8  277.09   47.56
  -1   9   8   85.40   48.51
   1   9  -8  161.40   37.20
  -1   9   8  215.74   52.26
   1  -9  -8  254.42   25.31
  -1  -9   8  235.75   27.93
  -1  -9   8  185.07   31.12
   1   9  -7   46.35   31.22
   1   9  -7   58.08   25.47
  -1   9   7   55.90   35.34
  -1   9   7  121.44   31.28
  -1  -9   7   63.02   17.65
   1   9  -6   21.48   24.96
  -1   9   6   36.05   25.17
   1   9  -6    9.77   22.98
  -1   9   6   22.82   24.78
   1  -9  -6   18.88   13.31
  -1  -9   6   18.69   14.82
  -1  -9   6   18.62   13.61
   1   9  -5  239.31   39.08
  -1   9   5  157.42   38.37
   1   9  -5  154.19   36.30
  -1   9   5  178.76   40.88
  -1   9   5  154.88   50.64
   1  -9  -5  169.35   31.98
  -1  -9   5  176.60   23.40
   1   9  -4  334.81   45.53
  -1   9   4  249.85   43.71
   1   9  -4  258.17   44.66
  -1   9   4  194.57   49.76
  -1   9   4  221.38   35.48
   1  -9  -4  276.26   25.42
  -1  -9   4  222.91   26.34
   1   9  -3   42.25   38.19
   1   9  -3  -13.21   21.63
  -1   9   3  -12.71   19.22
  -1   9   3    2.78   18.93
  -1   9   3  -43.77   38.31
   1  -9  -3   22.66   12.47
   1  -9  -3    7.14   13.85
  -1  -9   3   11.17   13.04
   1   9  -2    1.27   25.50
   1   9  -2   31.82   23.36
  -1   9   2   53.00   32.72
  -1   9   2    8.88   20.65
  -1   9   2   16.19   25.09
   1  -9  -2   -2.65   12.75
   1  -9  -2   14.96   13.32
  -1  -9   2   46.10   13.43
   1   9  -1   64.15   32.76
   1   9  -1   75.08   25.90
  -1   9   1   39.73   21.54
  -1   9   1   98.72   25.13
  -1   9   1  110.47   30.58
   1  -9  -1   33.51   25.22
   1  -9  -1   61.04   13.62
  -1  -9   1   75.87   15.83
   1   9   0   46.49   25.77
  -1   9   0  -37.05   22.32
   1   9   0   16.90   21.56
  -1   9   0   23.28   39.83
  -1  -9   0    4.73   12.11
   1  -9   0    8.73   13.06
   1   9   1   35.37   42.38
   1   9   1   34.52   21.97
   1   9   1   44.14   32.11
  -1   9  -1   41.50   23.27
  -1   9  -1   -6.03   26.18
   1  -9   1   16.93   15.54
  -1  -9  -1   21.60   14.48
  -1  -9  -1   33.19   13.37
   1   9   2  213.53   45.93
   1   9   2  199.65   35.36
   1   9   2  151.52   31.30
  -1   9  -2  182.65   37.67
  -1   9  -2  183.14   39.99
   1  -9   2  204.48   23.68
  -1  -9  -2  168.44   27.47
  -1  -9  -2  260.79   32.43
   1   9   3 1036.45  143.65
   1   9   3  907.29  108.90
   1   9   3  922.08  119.61
  -1   9  -3 1149.46  129.86
  -1   9  -3 1011.99  117.33
   1  -9   3 1044.98   78.09
  -1  -9  -3 1033.66   75.11
   1   9   4  201.97   78.01
   1   9   4  249.91   41.86
   1   9   4  262.92   44.05
  -1   9  -4  253.93   49.35
  -1   9  -4  264.08   62.06
   1  -9   4  271.33   27.66
  -1  -9  -4  242.54   23.69
   1   9   5   38.17   30.70
   1   9   5   38.22   35.43
   1   9   5   45.54   26.42
  -1   9  -5   52.32   30.27
  -1   9  -5   47.47   25.20
   1  -9   5   37.57   24.63
  -1  -9  -5   57.76   14.65
   1   9   6   -8.63   28.84
   1   9   6    7.05   25.03
  -1   9  -6    1.87   21.92
  -1   9  -6  -15.29   40.83
   1  -9   6   17.58   12.70
  -1  -9  -6   -0.90   12.38
   1  -9   6    6.65   13.34
   1   9   7   27.28   29.81
   1   9   7   61.57   31.90
  -1   9  -7   31.10   25.05
  -1   9  -7  110.11   46.86
   1  -9   7   48.31   16.33
  -1  -9  -7   38.69   14.29
   1  -9   7   44.66   16.42
   1   9   8   -7.07   26.64
   1   9   8  -11.92   29.29
  -1   9  -8    9.41   39.84
  -1   9  -8  -16.48   40.27
   1  -9   8    8.13   12.64
  -1  -9  -8    1.12   15.17
   1  -9   8   14.78   13.33
   1   9   9   28.36   62.98
   1   9   9  201.41   45.10
  -1   9  -9  145.48   45.61
   1  -9   9  144.11   33.44
   1  -9   9  104.41   22.24
  -1  -9  -9  138.67   24.13
   1   9  10   21.71   25.95
   1   9  10  -19.30   30.37
  -1   9 -10    5.51   27.51
   1  -9  10   -0.14   16.38
   1  -9  10   10.87   22.01
  -1  -9 -10   -5.28   14.59
   1   9  11   43.05   50.42
  -1   9 -11   49.03   28.21
   1  -9  11    2.16   18.55
   1  -9  11   16.85   14.80
   1   9  12    6.86   29.76
  -1   9 -12   32.38   29.67
   1  -9  12   27.92   18.77
   1  -9  12   10.77   13.20
   1   9  13   55.51   28.44
  -1   9 -13    8.12   17.01
   1  -9  13  -11.04   14.03
   1  -9  13   -1.60    9.94
   1   9  14   20.41   23.59
   1  -9  14   -0.02    7.01
   1  -9  14  -11.10   22.35
   1   9  15    1.00   28.69
   1  -9  15   20.59   12.21
  -1  11  14    6.24   16.82
  -1 -11  14    0.08    6.63
  -1  11  13   37.71   23.48
  -1 -11  13   16.89   10.80
  -1  11  12   14.53   24.67
   1 -11 -12   -2.44   14.58
  -1 -11  12   -7.14   12.30
  -1 -11  12   -4.75    9.45
   1  11 -11  -25.50   19.88
  -1  11  11   31.75   41.28
   1 -11 -11    2.07   12.06
  -1 -11  11   24.65   14.36
  -1 -11  11   -3.09   10.35
   1  11 -10   67.52   38.87
  -1  11  10   82.28   36.25
  -1 -11  10   48.45   30.08
   1 -11 -10   82.70   18.16
   1  11  -9   48.10   29.40
   1  11  -9    3.05   33.69
  -1  11   9   19.38   28.78
   1 -11  -9    1.17   15.52
  -1 -11   9   -9.92   16.31
   1  11  -8   -4.39   34.71
  -1  11   8   71.96   30.30
   1  11  -8   31.47   25.34
  -1  11   8   62.52   33.84
  -1 -11   8   27.77   17.79
   1 -11  -8   29.27   17.46
   1  11  -7   37.80   33.11
  -1  11   7    4.67   28.70
   1  11  -7   -5.79   24.92
  -1  11   7   41.23   48.05
  -1 -11   7  -17.79   23.57
   1 -11  -7   10.83   14.67
   1  11  -6   14.53   35.96
  -1  11   6   14.89   31.45
   1  11  -6   30.77   26.93
  -1  11   6    0.81   32.50
  -1 -11   6   63.69   18.45
   1 -11  -6   58.81   16.57
   1  11  -5  -11.51   30.79
  -1  11   5    3.23   24.57
   1  11  -5   18.60   24.47
  -1  11   5   -3.75   31.26
  -1  11   5  -36.84   25.17
   1 -11  -5   25.73   15.23
  -1 -11   5   -0.02   15.81
   1  11  -4   30.59   33.53
  -1  11   4   18.47   27.85
   1  11  -4    6.85   42.66
  -1  11   4   28.34   33.67
  -1  11   4   13.89   23.96
   1 -11  -4   12.68   24.51
  -1 -11   4   17.36   15.82
   1  11  -3   68.30   35.68
  -1  11   3   49.43   28.38
   1  11  -3   37.93   30.90
  -1  11   3   68.88   35.82
  -1 -11   3   55.24   17.91
   1 -11  -3   48.40   18.50
   1  11  -2  328.01   66.54
  -1  11   2  260.21   51.59
   1  11  -2  289.78   57.54
  -1  11   2  316.83   67.80
  -1 -11   2  306.69   31.78
   1 -11  -2  315.40   34.19
   1  11  -1   12.42   50.37
  -1  11   1  -19.94   26.36
   1  11  -1   29.30   27.64
  -1  11   1   26.56   31.10
  -1 -11   1    0.84   14.83
   1 -11  -1   13.04   15.38
   1  11   0  -16.35   35.33
  -1  11   0   -5.26   26.07
   1  11   0    5.04   26.50
  -1  11   0  -66.11   31.73
  -1 -11   0  -11.46   23.28
   1 -11   0    9.62   16.58
   1  11   1   25.19   32.95
  -1  11  -1   26.51   26.40
   1  11   1   28.96   23.47
  -1  11  -1   -4.18   31.42
  -1 -11  -1  -20.21   15.00
   1 -11   1   -6.59   23.00
   1  11   2   70.62   44.25
  -1  11  -2   82.62   36.94
   1  11   2  115.98   34.67
  -1  11  -2   87.20   41.49
  -1 -11  -2  106.09   20.42
   1 -11   2  116.89   21.40
   1  11   3   -6.03   52.02
   1  11   3   15.16   33.39
   1  11   3   18.41   25.34
  -1  11  -3   69.85   34.27
  -1  11  -3  -18.78   27.86
   1 -11   3   10.35   16.70
  -1 -11  -3    8.83   15.04
   1  11   4   28.42   31.67
   1  11   4   -2.87   22.56
   1  11   4   10.40   30.42
  -1  11  -4  -19.95   46.64
  -1  11  -4  -13.54   27.79
   1 -11   4  -25.17   23.78
  -1 -11  -4   -8.20   15.54
   1  11   5   38.13   34.32
  -1  11  -5   25.13   29.18
   1  11   5  -19.47   28.98
  -1  11  -5   84.31   34.19
  -1 -11  -5   23.65   16.13
   1 -11   5   47.33   17.15
   1  11   6   98.20   67.85
  -1  11  -6   88.96   36.72
   1  11   6  118.96   40.38
  -1  11  -6  126.04   44.50
  -1 -11  -6   94.80   20.81
   1 -11   6  144.91   22.27
   1  11   7   37.23   33.11
  -1  11  -7   41.72   26.14
   1  11   7   96.08   34.70
  -1  11  -7   19.02   34.61
  -1 -11  -7   61.03   24.19
   1 -11   7   24.06   26.17
   1  11   8   56.13   45.42
  -1  11  -8   92.12   39.23
   1  11   8  230.61   48.28
  -1  11  -8  266.26   48.80
  -1 -11  -8  203.58   42.36
   1 -11   8  227.94   28.06
   1  11   9   23.49   28.38
  -1  11  -9  -14.87   21.53
   1  11   9  -16.70   26.56
  -1  11  -9   30.77   46.07
  -1 -11  -9   -0.21   14.36
   1 -11   9    1.19   14.31
   1  11  10   18.71   27.20
  -1  11 -10  -38.99   45.33
   1 -11  10    4.04   16.70
   1 -11  10    7.72   13.41
  -1 -11 -10    2.93    9.95
   1  11  11   23.80   27.12
  -1  11 -11   65.15   24.78
   1 -11  11   -0.30   10.71
   1 -11  11   15.31   12.54
  -1  11 -12   20.31   15.97
   1  11  12   58.70   25.13
   1 -11  12    7.40   14.11
   1  11  13  -43.97   31.09
   1 -11  13   -0.06    5.81
   1 -11  13   -3.74    9.66
  -1  13  11  -14.23   24.87
  -1 -13  11   -6.56    8.79
   1  13 -10   -9.80   21.31
   1  13 -10   -4.69    5.57
  -1  13  10   -1.44   25.81
   1 -13 -10    4.98   11.58
  -1 -13  10    2.52   11.15
   1  13  -9  -15.55   22.05
  -1  13   9   19.53   20.12
   1  13  -9    2.99   12.58
   1 -13  -9    7.88   11.58
   1  13  -8   37.90   32.64
   1  13  -8    2.11   19.89
  -1  13   8   28.94   23.37
   1 -13  -8   75.94   16.09
  -1 -13   8   38.63   14.90
   1  13  -7   24.12   31.67
   1  13  -7   47.76   31.14
  -1  13   7    9.75   21.47
  -1  13   7   16.22   23.67
  -1 -13   7   59.21   15.68
   1  13  -6   43.64   33.43
  -1  13   6   -9.76   21.15
   1  13  -6   26.96   25.12
  -1  13   6   32.01   35.67
  -1 -13   6   50.86   16.36
   1 -13  -6   32.30   15.37
   1  13  -5   36.58   34.73
  -1  13   5   14.78   22.56
   1  13  -5   19.21   25.23
  -1  13   5   12.51   29.87
  -1 -13   5   24.42   16.05
   1 -13  -5   22.74   15.81
   1  13  -4   87.39   39.01
  -1  13   4   27.25   30.56
   1  13  -4   41.13   28.15
  -1  13   4   25.18   35.02
  -1 -13   4   53.23   17.59
   1 -13  -4   43.13   17.90
   1  13  -3    9.27   36.28
  -1  13   3   50.81   36.27
   1  13  -3   19.55   27.30
  -1  13   3   38.09   53.66
  -1 -13   3   27.65   16.46
   1 -13  -3   26.56   26.24
   1  13  -2    4.97   34.55
  -1  13   2   -9.51   41.99
   1  13  -2   -0.85   25.58
  -1  13   2   41.31   34.01
  -1 -13   2   -4.59   24.26
   1 -13  -2   25.54   24.46
   1  13  -1   23.81   36.01
  -1  13   1   28.03   28.36
   1  13  -1   14.11   27.53
  -1  13   1   48.52   36.35
  -1 -13   1    5.44   15.93
   1 -13  -1   -4.45   16.37
   1  13   0  297.11   67.84
  -1  13   0  258.37   59.66
   1  13   0  210.96   51.67
  -1  13   0  281.06   74.50
  -1 -13   0  278.85   31.63
   1 -13   0  285.21   32.89
   1  13   1   96.37   67.36
  -1  13  -1   83.52   32.36
   1  13   1   27.18   29.06
  -1  13  -1   95.25   40.53
  -1 -13  -1   41.66   18.26
   1 -13   1   76.79   19.32
   1  13   2  180.66   51.14
  -1  13  -2  143.20   38.92
   1  13   2   56.43   32.54
  -1  13  -2  149.75   74.49
  -1 -13  -2  115.69   20.79
   1 -13   2  136.24   33.66
   1  13   3   65.52   39.33
  -1  13  -3   43.60   47.80
   1  13   3    4.27   23.05
  -1  13  -3   69.18   36.76
  -1 -13  -3   57.83   18.68
   1 -13   3   44.47   16.80
   1  13   4    1.75   35.55
  -1  13  -4   22.15   26.21
   1  13   4   37.50   37.94
  -1  13  -4   55.00   33.14
  -1 -13  -4    9.56   16.73
   1 -13   4   28.80   15.18
   1  13   5    9.51   50.63
  -1  13  -5   27.48   25.36
   1  13   5    5.31   32.51
  -1  13  -5   51.65   33.82
  -1 -13  -5   37.83   24.82
   1 -13   5   52.27   17.97
   1  13   6    0.52   25.55
  -1  13  -6   22.96   20.48
   1  13   6    6.43   31.27
  -1  13  -6  -28.31   29.22
  -1 -13  -6  -23.07   20.38
   1 -13   6   12.23   23.33
   1  13   7   -1.11   23.86
  -1  13  -7  -19.12   21.55
   1  13   7   19.11   33.55
  -1  13  -7   57.78   31.24
  -1 -13  -7    1.48   18.03
   1 -13   7   25.93   14.39
   1  13   8   21.17   19.05
   1  13   8   54.13   37.04
  -1  13  -8   49.44   25.37
  -1 -13  -8   27.80   10.47
   1  13   9   -4.92   11.15
  -1  13  -9   -0.01    8.77
   1  13   9    8.31   20.01
  -1  13  -9   14.12   21.35
  -1 -13  -9   -6.99    5.58
   1 -13   9   -1.16   10.87
  -1  13 -10   51.06   40.83
   1  13  10   28.03   18.50
   1 -13  10   16.18    8.91
   1  15  -6   20.91   19.17
   1 -15  -6   13.74    8.61
  -1 -15   6    7.77   10.07
   1  15  -5   22.57   41.02
  -1  15   5    7.83   15.61
   1  15  -5   27.88   18.44
   1 -15  -5   65.48   12.34
  -1 -15   5   62.88   12.84
   1  15  -4   15.01   38.98
  -1  15   4    2.62    7.96
   1  15  -4   10.66   15.92
  -1  15   4   -6.70   17.13
  -1 -15   4   -1.81   10.84
   1 -15  -4    0.32   11.14
   1  15  -3   33.87   25.32
  -1  15   3   -8.46   16.85
   1  15  -3   12.30   16.83
  -1  15   3   -0.37   21.50
  -1 -15   3   11.14   19.27
   1 -15  -3    9.78   12.48
   1  15  -2    9.41   27.54
  -1  15   2   -5.55   15.64
   1  15  -2   -0.37   16.96
  -1  15   2   -0.74   24.49
  -1 -15   2   25.81   12.60
   1 -15  -2   29.96   20.32
   1  15  -1   25.51   29.65
   1  15  -1   11.62   19.11
  -1  15   1   49.14   28.03
  -1  15   1    7.54   19.97
  -1 -15   1   36.26   13.49
   1  15   0   10.25   27.81
  -1  15   0   33.90   20.59
   1  15   0   18.23   17.22
  -1  15   0   -5.73   28.38
  -1 -15   0   21.27   12.49
   1 -15   0   31.49   12.68
   1  15   1  -17.33   28.74
  -1  15  -1   14.37   21.27
   1  15   1    4.23   15.05
  -1  15  -1    7.33   40.48
  -1 -15  -1   23.27   12.34
   1 -15   1   20.42   12.57
   1  15   2   75.08   41.58
  -1  15  -2   27.25   20.09
   1  15   2   25.62   12.11
  -1  15  -2   -5.42   27.44
  -1 -15  -2    1.53   10.70
   1 -15   2    5.55   12.29
   1  15   3   35.72   25.53
  -1  15  -3   46.91   29.39
  -1  15  -3   33.12   20.97
   1 -15   3   63.54   20.63
  -1 -15  -3   34.27   15.79
   1  15   4   14.85   20.47
  -1  15  -4   22.05   26.47
  -1  15  -4    1.26   28.82
   1 -15   4   37.68   11.83
  -1 -15  -4   21.10   12.60
   1  15   5   11.48   15.66
  -1  15  -5  -41.21   21.58
  -1  15  -5   -6.83   14.04
   1 -15   5   -9.55   10.24
  -1 -15  -5    3.90    9.08
  -2   0  18    3.57    8.68
  -2   0  17   20.02   27.86
  -2   0  16   45.16   22.28
  -2   0  16   59.43   18.14
  -2   0  15   25.85   17.67
  -2   0  15   21.06   15.71
  -2   0  14   27.17   26.18
  -2   0  14   77.64   26.52
  -2   0  13  -10.09   13.52
  -2   0  13   -3.69   13.28
  -2   0  12  252.18   27.81
  -2   0  12  278.55   25.65
   2   0 -11    7.19    9.19
   2   0 -11  -12.53   16.50
  -2   0  11  -13.78   11.27
  -2   0  11   23.42   11.05
  -2   0  11    6.83   23.05
   2   0 -10  202.47   20.72
   2   0 -10  208.72   17.79
   2   0 -10  202.16   19.17
  -2   0  10  196.47   18.75
  -2   0  10  202.83   27.51
  -2   0  10  182.01   24.74
   2   0  -9  -11.04    8.45
   2   0  -9    1.10    6.87
   2   0  -9   -7.49    8.49
   2   0  -9   -4.55    8.98
  -2   0   9   28.18   14.27
  -2   0   9   22.36    9.38
  -2   0   9   11.05   19.03
   2   0  -8  513.74   29.49
   2   0  -8  487.51   27.15
   2   0  -8  584.52   33.14
   2   0  -8  538.08   32.78
  -2   0   8  471.40   28.96
  -2   0   8  481.60   41.43
  -2   0   8  532.81   32.27
  -2   0   8  549.19   39.43
   2   0  -7    8.57   10.45
   2   0  -7   -3.36    6.81
   2   0  -7   -0.29    8.65
   2   0  -7    0.36    9.03
   2   0  -7    2.00    2.97
  -2   0   7   -2.06    6.01
  -2   0   7  -11.96   12.80
  -2   0   7    0.76    8.56
  -2   0   7    5.01   11.29
  -2   0   7   -1.45    7.58
   2   0  -6  830.33   38.10
   2   0  -6  820.47   41.24
   2   0  -6  845.32   63.22
   2   0  -6  843.08   48.43
   2   0  -6  819.34   36.62
  -2   0   6  821.50   35.88
  -2   0   6  806.41   60.51
  -2   0   6  868.85   48.41
  -2   0   6  825.85   54.77
  -2   0   6  767.78   37.68
   2   0  -5   -6.24    5.48
   2   0  -5   10.98   12.45
   2   0  -5  -13.00    8.89
   2   0  -5   -8.94    9.25
   2   0  -5    6.60    4.45
  -2   0   5    5.67    4.27
  -2   0   5   -2.20   14.28
  -2   0   5   -2.85    8.96
  -2   0   5    3.23   11.21
  -2   0   5  -16.88   11.57
   2   0  -4 3186.46  176.91
   2   0  -4 3056.04  217.18
   2   0  -4 3185.17  224.73
   2   0  -4 3030.32  234.41
   2   0  -4 2934.06  189.30
  -2   0   4 3066.07  229.93
  -2   0   4 3164.84  270.91
  -2   0   4 3027.04  246.68
  -2   0   4 3101.44  220.77
   2   0  -3    1.96    7.28
   2   0  -3    0.97    7.25
   2   0  -3   -2.76    9.20
   2   0  -3   13.22   10.73
  -2   0   3   -1.07    8.10
  -2   0   3    4.88    7.48
  -2   0   3   20.33    9.79
  -2   0   3   -3.88    7.36
   2   0  -2 1740.51   87.83
   2   0  -2 1797.71   80.96
   2   0  -2 1754.43   97.00
   2   0  -2 1757.03  110.26
  -2   0   2 1735.51   89.79
  -2   0   2 1771.57   98.73
  -2   0   2 1737.41  101.53
  -2   0   2 1792.20   94.08
   2   0  -1    5.34    4.53
   2   0  -1   -8.55    8.49
   2   0  -1   -1.37    5.90
   2   0  -1   -7.15    5.61
   2   0  -1   -9.87    7.17
   2   0  -1    5.90    9.83
  -2   0   1    8.42    5.24
  -2   0   1    3.14    3.21
  -2   0   1   -0.87    7.67
  -2   0   1    9.63    6.24
   2   0   0   -2.78    8.87
   2   0   0    3.36    7.18
   2   0   0   10.24    2.26
   2   0   0   15.49    5.86
  -2   0   0   19.82    8.84
  -2   0   0    9.02    7.76
  -2   0   0   13.47    2.28
  -2   0   0   18.80    7.28
  -2   0   0   16.20    9.60
  -2   0   0   20.04    6.07
   2   0   1   -2.97   11.43
   2   0   1    0.42    6.90
   2   0   1   -0.92    9.99
   2   0   1   11.27    8.29
  -2   0  -1  -20.72   12.06
  -2   0  -1    9.78    7.60
  -2   0  -1  -15.34   15.50
  -2   0  -1   -3.44    5.36
   2   0   2  624.50   49.90
   2   0   2  635.33   31.70
   2   0   2  651.20   18.48
   2   0   2  570.15   40.02
  -2   0  -2  663.79   51.57
  -2   0  -2  633.30   31.11
  -2   0  -2  644.76   15.11
  -2   0  -2  588.84   36.37
  -2   0  -2  634.49   22.73
   2   0   3   28.09   25.09
   2   0   3    4.29    7.84
   2   0   3   -0.91    5.96
   2   0   3   14.31   11.78
  -2   0  -3   16.50   16.88
  -2   0  -3   -4.30   13.90
  -2   0  -3    9.47    5.82
  -2   0  -3    1.85    8.15
  -2   0  -3   17.60    4.11
   2   0   4  573.09   47.52
   2   0   4  526.63   27.55
   2   0   4  513.78   18.51
   2   0   4  527.06   36.05
   2   0   4  498.42   12.00
  -2   0  -4  565.42   52.20
  -2   0  -4  543.89   28.13
  -2   0  -4  531.81   22.92
  -2   0  -4  555.93   41.26
  -2   0  -4  564.70   14.81
   2   0   5   -7.85   14.96
   2   0   5    6.65    7.71
   2   0   5    2.03    4.96
   2   0   5  -12.43   11.62
  -2   0  -5  -16.31   16.08
  -2   0  -5   10.17    6.63
  -2   0  -5   -6.91    7.87
   2   0   6  660.01   54.92
   2   0   6  630.45   34.28
   2   0   6  617.63   27.68
   2   0   6  642.97   46.12
  -2   0  -6  660.11   90.84
  -2   0  -6  656.11   35.51
  -2   0  -6  665.07   32.18
  -2   0  -6  647.13   49.00
   2   0   7    7.00   22.51
   2   0   7    8.22    8.15
   2   0   7   -2.09    9.13
   2   0   7  -12.83   11.08
  -2   0  -7   10.12   16.34
  -2   0  -7    7.30    4.62
  -2   0  -7   15.24    8.41
   2   0   8   33.08   17.38
   2   0   8   46.57   14.19
   2   0   8   25.41    7.20
   2   0   8    1.91   14.22
  -2   0  -8   68.70   16.25
  -2   0  -8   31.48    8.96
  -2   0  -8   31.04    5.70
  -2   0  -8   35.24   15.74
   2   0   9   14.86   15.44
   2   0   9   -0.07    9.31
   2   0   9   -4.70    7.32
   2   0   9   11.75   19.16
  -2   0  -9  -11.61   16.05
  -2   0  -9   -7.30    9.29
  -2   0  -9    1.73    6.24
  -2   0  -9    0.77   10.00
   2   0  10   90.18   34.36
   2   0  10   95.79   13.50
  -2   0 -10  120.78   35.59
  -2   0 -10  116.98   22.49
  -2   0 -10   56.55   14.93
   2   0  11   -3.14   21.86
   2   0  11    1.46   17.34
  -2   0 -11    8.08    8.09
   2   0  12   26.55   27.55
   2   0  12   42.88   14.01
   2   0  13   10.23   15.66
   2   0  14   23.73   26.29
   2   0  15    4.21   17.21
  -2   2  18   -8.65    8.15
  -2  -2  18    5.58   13.04
  -2   2  17   -5.66   11.08
  -2  -2  17   -0.78   12.32
  -2  -2  17   10.23   14.40
  -2   2  16   37.78   15.66
  -2  -2  16   76.94   26.25
  -2  -2  16   23.02   20.07
  -2   2  15  141.22   36.05
  -2  -2  15  150.29   23.94
  -2  -2  15  123.02   41.37
  -2   2  14   40.86   17.13
  -2  -2  14   43.60   17.26
  -2  -2  14   54.68   17.85
  -2   2  13   -8.95   14.23
  -2   2  13   27.93   23.30
  -2  -2  13   -0.08   14.91
  -2  -2  13   -5.59   19.83
  -2   2  12  182.64   21.53
  -2   2  12  213.12   38.48
  -2  -2  12  160.74   24.08
  -2  -2  12  155.55   21.37
  -2   2  11  410.99   34.12
  -2   2  11  375.60   47.68
  -2   2  11  275.62   43.70
  -2  -2  11  417.20   32.80
   2  -2 -11  406.25   38.16
  -2  -2  11  399.13   36.84
   2   2 -10   71.71   20.54
  -2   2  10   66.90   20.94
   2   2 -10   54.19   12.25
  -2   2  10   62.09   13.47
  -2   2  10   51.34   11.41
   2  -2 -10   63.02   17.78
   2  -2 -10   60.25    9.33
  -2  -2  10   61.26   13.30
   2  -2 -10   35.22   24.27
  -2  -2  10   52.76   20.87
   2   2  -9   -6.42    7.73
   2   2  -9   16.44   10.43
  -2   2   9  -10.63   16.97
   2   2  -9   -3.41    9.04
  -2   2   9   14.69   15.01
  -2   2   9   -0.59    7.29
   2  -2  -9   -1.14    8.51
   2  -2  -9    5.12    9.16
  -2  -2   9    6.15    9.64
   2  -2  -9   10.28   11.49
  -2  -2   9    2.92   11.10
   2   2  -8 1233.06   65.39
  -2   2   8  944.99   60.36
   2   2  -8 1085.29   67.75
  -2   2   8 1128.40   68.43
   2   2  -8 1202.89   67.36
  -2   2   8 1113.39   92.34
   2   2  -8 1084.61   62.61
  -2   2   8  833.81   60.69
   2  -2  -8 1112.57   81.44
  -2  -2   8 1116.21   71.98
   2  -2  -8  924.69   58.80
  -2  -2   8 1128.16   69.23
   2  -2  -8  982.98   52.79
  -2  -2   8 1056.00   73.98
   2  -2  -8 1155.52   64.84
   2   2  -7 1645.85   87.48
  -2   2   7 1474.22  107.18
   2   2  -7 1582.07   93.87
  -2   2   7 1335.68   82.40
   2   2  -7 1433.11   95.83
   2   2  -7 2010.11  110.77
  -2   2   7 1402.14  120.53
   2   2  -7 1387.92   80.89
  -2   2   7 1394.69   89.99
   2   2  -7 1129.14   79.65
  -2   2   7 1315.92   74.67
  -2  -2   7 1443.19   95.33
   2  -2  -7 1453.36  109.29
  -2  -2   7 1435.84   91.94
   2  -2  -7 1427.42   84.50
   2  -2  -7 1532.17  114.01
  -2  -2   7 1469.12   87.22
  -2  -2   7 1198.85  106.06
   2  -2  -7 1413.26   84.41
   2   2  -6  329.37   17.03
  -2   2   6  268.90   15.87
   2   2  -6  298.27   13.17
   2   2  -6  276.59   19.71
   2   2  -6  296.84   19.05
  -2   2   6  261.30   19.66
   2   2  -6  245.46   17.37
  -2   2   6  289.54   30.94
  -2   2   6  267.71   22.06
  -2   2   6  268.53   14.47
   2  -2  -6  274.29   12.80
  -2  -2   6  277.33   20.28
   2  -2  -6  295.90   13.88
  -2  -2   6  287.51   19.41
   2  -2  -6  294.12   19.23
  -2  -2   6  290.48   15.29
   2  -2  -6  285.74   26.19
  -2  -2   6  233.14   19.68
   2  -2  -6  279.27   10.18
   2   2  -5   75.64    9.22
  -2   2   5   61.46    9.19
   2   2  -5   56.35   11.08
  -2   2   5   66.62    7.95
   2   2  -5   76.93   11.45
  -2   2   5  100.88   17.99
   2   2  -5   78.28    7.21
  -2   2   5   88.29   19.14
   2   2  -5   55.51   12.05
  -2   2   5   92.89    9.97
   2  -2  -5   65.73   10.75
  -2  -2   5   85.67   12.61
   2  -2  -5   59.18    9.92
  -2  -2   5   89.90   12.14
   2  -2  -5   81.88   10.88
  -2  -2   5   83.23    8.31
   2  -2  -5   70.46   15.71
  -2  -2   5   72.37   19.31
   2  -2  -5   82.06    6.23
   2   2  -4   16.18   13.55
  -2   2   4   -5.35    9.43
   2   2  -4   31.64   13.96
  -2   2   4    9.63   15.10
  -2   2   4    6.76    5.91
   2   2  -4    7.49   10.29
  -2   2   4   -4.00   12.30
  -2   2   4    6.65    5.54
   2  -2  -4  -20.70   12.75
  -2  -2   4   -8.85    9.47
   2  -2  -4    7.47    5.59
  -2  -2   4   -9.11    6.12
   2  -2  -4    3.86    8.24
  -2  -2   4   11.45   11.29
   2  -2  -4   14.71    5.98
  -2   2   3  864.90   48.33
   2   2  -3  970.66   54.52
   2   2  -3 1002.45   70.62
   2   2  -3  929.69   51.67
  -2   2   3  993.21   45.66
  -2   2   3  975.02   73.24
  -2   2   3  996.05   53.19
   2   2  -3  956.29   65.84
   2  -2  -3  923.28   46.23
   2  -2  -3  933.93   40.47
   2  -2  -3  928.74   68.08
  -2  -2   3  968.76   48.77
  -2  -2   3 1035.82   74.19
  -2  -2   3  938.94   43.54
   2  -2  -3  974.51   70.08
  -2  -2   3 1007.46   52.01
  -2  -2   3  952.46   69.59
   2  -2  -3 1013.18   45.05
   2   2  -2 2371.85  172.59
  -2   2   2 2351.45  163.88
   2   2  -2 2361.75  178.68
   2   2  -2 2445.43  144.37
  -2   2   2 2470.52  190.59
  -2   2   2 2412.05  156.72
   2   2  -2 2260.05  181.16
  -2   2   2 2320.54  184.23
  -2   2   2 2486.14  152.83
   2  -2  -2 2224.90  171.93
  -2  -2   2 2242.10  147.93
   2  -2  -2 2435.25  148.33
  -2  -2   2 2389.22  174.97
   2  -2  -2 2283.19  142.75
   2  -2  -2 2353.32  140.04
  -2  -2   2 2468.97  157.04
  -2  -2   2 2288.90  163.91
  -2  -2   2 2204.77  190.40
  -2  -2   2 2343.92  143.46
   2   2  -1   45.72   14.99
  -2   2   1   47.36    9.09
   2   2  -1   53.41    6.72
   2   2  -1   43.24    6.79
  -2   2   1   48.02    8.84
  -2   2   1   44.83    9.31
   2   2  -1   39.08   12.51
   2   2  -1   52.54   14.04
  -2   2   1   50.24   12.20
  -2   2   1   49.59   11.89
  -2   2   1   47.72    8.82
  -2  -2   1   49.69   20.47
   2  -2  -1   62.35    8.51
   2  -2  -1   47.89   11.11
  -2  -2   1   41.24    6.93
  -2  -2   1   48.72    7.44
   2  -2  -1   39.10    9.76
  -2  -2   1   47.35   13.65
  -2  -2   1   66.66   15.39
   2  -2  -1   51.24   12.56
   2   2   0 2352.93  206.53
  -2   2   0 2356.39  143.88
   2   2   0 2197.84  134.38
  -2   2   0 2248.72  139.29
   2   2   0 2305.18  142.63
  -2   2   0 2176.09  138.34
   2   2   0 2216.54  114.63
   2   2   0 2341.68  187.56
   2   2   0 2359.04  176.73
  -2   2   0 2246.76  234.81
   2  -2   0 2332.32  172.47
   2  -2   0 2141.11  125.79
  -2  -2   0 2183.42  247.63
   2  -2   0 2312.49  146.62
   2  -2   0 2188.82  121.88
  -2  -2   0 2184.50  133.54
   2  -2   0 2255.93  128.06
  -2  -2   0 2236.56  242.88
  -2  -2   0 2280.06  175.80
   2  -2   0 2336.37  190.44
   2   2   1 3932.14  441.66
  -2   2  -1 4029.75  317.51
   2   2   1 3634.71  271.16
   2   2   1 3830.35  408.06
  -2   2  -1 3790.76  314.63
  -2   2  -1 3992.89  398.44
  -2   2  -1 3953.26  322.55
   2   2   1 3853.72  344.28
   2  -2   1 3956.18  408.17
   2  -2   1 3708.42  289.46
  -2  -2  -1 3940.19  426.69
   2  -2   1 3875.19  358.19
  -2  -2  -1 4031.68  305.86
   2  -2   1 3368.77  256.72
  -2  -2  -1 3975.28  268.07
   2  -2   1 3819.44  280.65
  -2  -2  -1 3754.44  401.33
  -2  -2  -1 3807.71  347.75
   2  -2   1 4078.09  382.06
   2   2   2 1489.79  140.48
  -2   2  -2 1583.50  126.95
   2   2   2 1370.98   60.61
  -2   2  -2 1421.01   84.72
  -2   2  -2 1448.91   67.15
   2   2   2 1490.47   66.44
   2   2   2 1498.79  131.70
   2   2   2 1509.85   84.57
  -2   2  -2 1506.67   75.42
  -2   2  -2 1460.49   74.81
  -2  -2  -2 1509.70  197.99
  -2  -2  -2 1624.01   74.53
   2  -2   2 1532.13   87.55
   2  -2   2 1487.45   69.92
   2  -2   2 1560.32  129.71
  -2  -2  -2 1443.42  125.96
  -2  -2  -2 1442.09   85.46
   2  -2   2 1470.76   79.59
   2   2   3 5186.49  731.21
   2   2   3 5555.88  514.19
   2   2   3 5285.22  486.26
  -2   2  -3 5312.64  508.06
  -2   2  -3 5473.35  507.64
  -2   2  -3 5798.61  736.19
   2   2   3 5469.82  876.96
   2   2   3 5117.22  507.96
  -2   2  -3 5637.07  518.90
  -2   2  -3 5566.30  593.80
  -2   2  -3 5538.71  532.32
   2  -2   3 5773.60  756.45
   2  -2   3 5663.04  552.69
  -2  -2  -3 5363.22  484.23
  -2  -2  -3 5751.19  784.30
  -2  -2  -3 5495.79  721.99
   2  -2   3 5641.34  592.35
  -2  -2  -3 5154.01  570.07
  -2  -2  -3 5844.12  538.85
   2   2   4  292.67   36.62
  -2   2  -4  316.79   21.45
   2   2   4  296.20   12.51
  -2   2  -4  315.35   18.71
  -2   2  -4  284.35    9.15
   2   2   4  309.46   19.50
   2   2   4  310.72   54.17
  -2   2  -4  279.82   13.44
  -2   2  -4  266.15   50.14
  -2   2  -4  280.31   16.20
   2  -2   4  327.46   36.68
  -2  -2  -4  307.79   12.08
  -2  -2  -4  292.29   12.10
   2  -2   4  298.22   13.82
  -2  -2  -4  274.80   31.21
   2  -2   4  324.63   20.98
  -2  -2  -4  338.04   37.03
  -2  -2  -4  283.41   16.23
   2   2   5  205.09   44.15
  -2   2  -5  202.42   18.54
   2   2   5  212.54   10.78
  -2   2  -5  193.23   11.08
  -2   2  -5  205.81   28.15
   2   2   5  201.27   10.96
   2   2   5  242.74   45.82
  -2   2  -5  213.15   13.89
   2  -2   5  205.97   25.40
  -2  -2  -5  211.21   10.06
   2  -2   5  199.21   11.60
  -2  -2  -5  231.65   30.83
  -2  -2  -5  197.94    9.96
  -2  -2  -5  194.96   25.00
   2  -2   5  222.89   28.87
   2   2   6   13.30   15.15
   2   2   6    7.62    5.86
   2   2   6   11.55    5.66
  -2   2  -6    6.11    4.15
  -2   2  -6    8.35    4.56
  -2   2  -6  -14.46   14.75
   2   2   6  -11.33   23.79
  -2   2  -6    5.43   10.22
  -2   2  -6    5.91    6.49
  -2  -2  -6    4.20   16.79
  -2  -2  -6    7.20    5.44
   2  -2   6   -7.59   15.44
  -2  -2  -6    7.76    5.27
   2  -2   6   -5.39    6.27
  -2  -2  -6  -12.21   20.73
   2  -2   6   -8.93    9.62
   2  -2   6   -1.13    4.97
   2   2   7  371.62   38.99
  -2   2  -7  387.14   19.20
   2   2   7  388.98   39.65
   2   2   7  395.16   26.91
   2   2   7  380.05   20.41
  -2   2  -7  383.20   28.35
   2  -2   7  380.69   20.66
   2  -2   7  425.66   27.15
  -2  -2  -7  406.91   18.95
  -2  -2  -7  407.71   43.99
   2  -2   7  415.02   41.04
  -2  -2  -7  356.66   17.16
  -2  -2  -7  390.50   33.83
   2   2   8  513.95   53.74
  -2   2  -8  533.42   37.12
  -2   2  -8  510.21   27.69
   2   2   8  537.45   31.26
  -2   2  -8  548.36   49.06
   2   2   8  549.02   32.64
   2   2   8  546.78   56.15
  -2  -2  -8  611.62   58.64
   2  -2   8  497.05   28.89
  -2  -2  -8  512.27   26.95
   2  -2   8  538.72   52.09
   2  -2   8  555.75   53.53
  -2  -2  -8  548.62   27.63
  -2  -2  -8  563.25   45.29
   2   2   9  314.02   35.74
  -2   2  -9  258.10   17.78
   2   2   9  279.12   20.70
   2   2   9  263.84   19.55
   2   2   9  271.27   36.63
  -2   2  -9  299.42   25.64
   2  -2   9  286.10   21.56
   2  -2   9  345.16   25.75
  -2  -2  -9  289.29   19.54
  -2  -2  -9  347.59   57.86
   2  -2   9  345.12   38.72
  -2  -2  -9  265.10   16.67
  -2  -2  -9  279.41   28.74
   2   2  10  203.99   43.08
  -2   2 -10  139.56   21.32
   2   2  10  144.05   27.89
   2   2  10  169.74   17.10
  -2   2 -10  198.12   30.14
   2   2  10  114.81   23.85
   2  -2  10  200.27   20.10
  -2  -2 -10  208.89   30.59
   2  -2  10  123.49   16.67
  -2  -2 -10  175.16   15.68
   2  -2  10  179.01   30.88
  -2  -2 -10  126.84   18.27
  -2  -2 -10  156.15   22.37
   2   2  11   42.72   24.83
   2   2  11   10.45   38.22
   2  -2  11   91.10   28.39
   2  -2  11   31.67   18.15
   2  -2  11   45.44   15.29
   2   2  12   -0.97   23.06
   2  -2  12   31.64   26.58
   2  -2  12   19.91   14.46
   2  -2  13   61.00   18.01
   2  -2  14   10.50   15.76
   2  -2  15   12.73   16.94
   2  -2  16   15.29   14.63
   2  -2  17   29.68   17.99
   2  -2  18   -8.88    5.61
  -2  -4  18    6.81   12.43
  -2  -4  18    3.50    7.60
  -2   4  17    3.45   10.36
  -2  -4  17   14.26   18.24
  -2  -4  17    5.73   15.75
  -2   4  16   99.43   31.70
  -2  -4  16  132.66   23.00
  -2  -4  16  200.36   30.06
  -2   4  15    8.51   22.32
  -2   4  15  -30.76   31.25
  -2  -4  15   28.72   28.38
  -2  -4  15    7.64   15.14
  -2   4  14   13.04   15.30
  -2   4  14   22.96   41.53
  -2  -4  14    2.08   18.90
  -2  -4  14   12.38   15.15
  -2   4  13  173.74   25.52
  -2   4  13  164.47   41.20
  -2  -4  13  148.25   27.65
  -2  -4  13  175.46   24.19
  -2   4  12  176.29   23.84
  -2   4  12  183.01   40.75
  -2  -4  12  169.16   26.02
  -2  -4  12  152.16   21.72
  -2   4  11 1003.60   84.62
  -2   4  11 1028.98  173.26
  -2  -4  11 1007.49   89.11
  -2  -4  11  967.33   79.76
  -2   4  10  184.87   20.81
  -2   4  10  159.06   35.66
  -2  -4  10  180.85   33.20
  -2  -4  10  185.84   20.16
   2   4  -9   14.16   14.11
   2   4  -9   43.98   17.77
   2   4  -9  -13.87   10.42
   2   4  -9   -3.01    7.82
  -2   4   9   -2.86   11.14
  -2   4   9  -33.07   20.10
  -2  -4   9   21.88   11.99
   2  -4  -9   21.02   13.67
   2  -4  -9  -10.62   14.96
  -2  -4   9    9.11   11.04
  -2   4   8  452.39   31.84
   2   4  -8  573.91   41.47
   2   4  -8  417.22   30.18
   2   4  -8  445.60   30.53
  -2   4   8  265.90   43.88
  -2   4   8  488.57   49.55
   2  -4  -8  429.60   39.92
  -2  -4   8  405.18   31.81
   2  -4  -8  419.49   27.39
   2  -4  -8  354.37   30.72
  -2  -4   8  434.77   29.28
   2   4  -7  629.78   43.13
  -2   4   7  539.88   35.71
   2   4  -7  460.40   30.36
   2   4  -7  587.61   35.40
  -2   4   7  540.23   27.81
  -2   4   7  501.60   21.19
   2   4  -7  460.57   38.06
  -2   4   7  437.86   39.10
  -2   4   7  559.80   79.21
  -2  -4   7  542.68   35.81
   2  -4  -7  508.11   35.74
  -2  -4   7  504.05   34.75
  -2  -4   7  511.09   37.68
   2  -4  -7  504.62   30.90
   2  -4  -7  491.45   44.17
  -2   4   6  197.97   17.29
   2   4  -6  201.88   21.50
   2   4  -6  181.48   16.18
   2   4  -6  202.23   17.25
  -2   4   6  182.22   14.95
  -2   4   6  144.24   19.24
   2   4  -6  180.65   21.38
  -2   4   6  194.91   13.85
  -2   4   6  188.63   29.38
   2  -4  -6  195.15   24.20
  -2  -4   6  180.51   17.05
   2  -4  -6  184.18   23.62
  -2  -4   6  168.17   19.42
   2  -4  -6  165.85   15.86
   2   4  -5  126.39   20.40
   2   4  -5  123.25   17.68
  -2   4   5  126.75   14.38
   2   4  -5   88.85   17.67
  -2   4   5   97.00   17.32
  -2   4   5  123.00   12.50
  -2   4   5  107.06   24.04
   2   4  -5  123.96   29.30
  -2   4   5  124.12    9.48
  -2  -4   5  111.25   12.34
   2  -4  -5  114.27   18.89
   2  -4  -5   98.07    9.14
  -2  -4   5  111.82   12.89
  -2  -4   5   93.20    5.72
   2  -4  -5  101.23   13.18
  -2  -4   5   85.54   24.02
   2  -4  -5  102.43   11.30
   2   4  -4  229.32   16.42
   2   4  -4  222.12   23.96
  -2   4   4  226.41   17.80
   2   4  -4  192.15   13.99
  -2   4   4  199.74   23.27
  -2   4   4  198.16   28.78
  -2   4   4  232.86   18.88
   2   4  -4  256.65   27.91
  -2   4   4  214.43   12.55
   2  -4  -4  209.50   16.62
  -2  -4   4  206.45   16.19
   2  -4  -4  198.07    9.63
  -2  -4   4  182.77   11.93
   2  -4  -4  197.72   17.04
  -2  -4   4  207.47   11.16
   2  -4  -4  162.90   35.07
  -2  -4   4  194.81   22.96
  -2  -4   4  209.31   15.43
   2   4  -3   97.61   11.35
   2   4  -3  118.82   20.24
  -2   4   3  111.62   23.85
   2   4  -3   93.18    9.46
  -2   4   3  143.36   26.83
  -2   4   3   99.21   15.79
  -2   4   3   95.24   20.53
   2   4  -3  108.42   20.35
  -2   4   3   80.02   10.62
  -2  -4   3  113.22   17.01
   2  -4  -3   95.93   16.53
   2  -4  -3  107.21    6.42
  -2  -4   3   94.84   12.19
  -2  -4   3   83.08   15.62
   2  -4  -3   98.86   12.01
  -2  -4   3   91.58   19.28
   2  -4  -3  126.06   13.00
   2   4  -2  476.25   47.09
  -2   4   2  458.77   42.71
   2   4  -2  440.01   21.14
   2   4  -2  487.78   25.63
  -2   4   2  471.17   61.16
  -2   4   2  498.12   27.64
   2   4  -2  486.36   46.75
  -2   4   2  522.13   38.85
  -2   4   2  501.14   41.23
  -2   4   2  522.27   33.67
   2  -4  -2  490.10   14.40
  -2  -4   2  462.88   35.51
  -2  -4   2  503.38   23.83
   2  -4  -2  478.60   34.15
  -2  -4   2  472.03   42.99
  -2  -4   2  437.52   39.07
  -2  -4   2  450.27   41.89
   2  -4  -2  455.05   28.30
   2   4  -1  376.24   72.23
  -2   4   1  420.96   38.88
   2   4  -1  406.31   22.85
  -2   4   1  405.92   18.83
   2   4  -1  474.48   23.00
  -2   4   1  457.04   46.68
   2   4  -1  455.35   44.55
   2   4  -1  429.00   32.16
  -2   4   1  488.52   38.66
  -2   4   1  476.01   40.59
  -2   4   1  409.65   43.13
   2  -4  -1  434.80   27.93
   2  -4  -1  437.65   15.01
  -2  -4   1  436.46   23.42
   2  -4  -1  437.33   27.65
  -2  -4   1  427.86   31.40
   2  -4  -1  447.64   25.80
  -2  -4   1  415.97   39.94
  -2  -4   1  381.39   52.77
   2   4   0  -12.92   19.13
   2   4   0    3.45    5.39
  -2   4   0  -23.24   15.99
   2   4   0    3.52    3.59
  -2   4   0   19.88   14.07
  -2   4   0  -23.92   14.37
   2   4   0   12.19   14.98
   2   4   0   -0.23   13.71
  -2   4   0    6.55    9.79
  -2   4   0   -5.32   12.53
   2  -4   0   10.37   11.79
   2  -4   0    6.32    8.07
  -2  -4   0   19.14   15.66
   2  -4   0   -1.97    8.45
   2  -4   0    2.92    9.17
  -2  -4   0   -3.47   14.64
  -2  -4   0    6.33    7.48
   2   4   1  536.45   84.07
   2   4   1  365.85   11.44
  -2   4  -1  447.71   43.79
   2   4   1  405.61   10.94
   2   4   1  450.12   38.50
  -2   4  -1  444.50   30.88
  -2   4  -1  415.15   27.03
   2   4   1  445.42   41.94
  -2   4  -1  415.81   21.63
  -2   4  -1  480.34   37.08
  -2   4  -1  475.54   39.82
   2  -4   1  466.53   19.99
   2  -4   1  416.63   26.27
  -2  -4  -1  434.62   21.17
  -2  -4  -1  436.19   68.68
  -2  -4  -1  441.18   40.10
   2  -4   1  391.09   23.66
  -2  -4  -1  434.47   36.18
   2  -4   1  451.13   27.29
   2   4   2  915.14   91.73
   2   4   2  877.28   79.33
  -2   4  -2  789.98   30.41
  -2   4  -2  897.50   62.04
  -2   4  -2  886.26   62.16
   2   4   2  852.53   58.77
  -2   4  -2  887.13   74.56
   2  -4   2  784.05   44.51
  -2  -4  -2  905.78   77.64
   2  -4   2  923.51   42.86
  -2  -4  -2  911.23   39.66
   2  -4   2  766.14   42.27
  -2  -4  -2  748.36   68.24
   2  -4   2  758.43   26.44
  -2  -4  -2  790.56   51.43
   2   4   3  846.00   87.45
   2   4   3  923.38   80.07
  -2   4  -3  955.67   91.69
  -2   4  -3  905.43   81.18
   2   4   3  860.76  124.60
  -2   4  -3  893.65   44.74
  -2   4  -3  842.57   48.09
   2  -4   3  903.53   63.53
  -2  -4  -3  867.89   81.52
   2  -4   3  895.27   90.50
  -2  -4  -3  778.45   77.56
   2  -4   3  981.76   67.24
  -2  -4  -3  846.90   52.07
   2   4   4   72.65   22.84
  -2   4  -4   61.12    8.81
   2   4   4   67.60    9.39
  -2   4  -4   70.76   14.92
   2   4   4   60.54    9.60
   2   4   4   36.01   22.61
  -2   4  -4   53.31   32.61
  -2   4  -4   48.33   11.12
   2  -4   4   57.49   10.48
  -2  -4  -4   53.52   20.38
   2  -4   4   82.36   23.09
  -2  -4  -4   72.96   20.16
   2  -4   4   64.26    8.99
   2   4   5  275.65   55.57
  -2   4  -5  289.97   24.19
   2   4   5  274.25   37.77
   2   4   5  258.03    7.97
  -2   4  -5  288.11   26.74
   2   4   5  302.25   17.81
   2   4   5  263.94   21.64
  -2   4  -5  309.65   22.34
   2  -4   5  313.75   21.17
  -2  -4  -5  299.15   53.04
   2  -4   5  308.62   37.71
  -2  -4  -5  287.14   12.61
  -2  -4  -5  342.11   55.67
   2  -4   5  275.24   16.87
   2   4   6  436.11   50.50
   2   4   6  538.18   84.30
  -2   4  -6  490.11   34.86
  -2   4  -6  466.23   32.11
   2   4   6  459.57   26.92
  -2   4  -6  467.58   36.53
   2  -4   6  516.01   55.21
   2  -4   6  468.24   27.90
  -2  -4  -6  436.68   77.13
  -2  -4  -6  454.02   21.29
  -2  -4  -6  447.26   45.63
   2  -4   6  485.10   32.55
   2   4   7  214.31   47.75
   2   4   7  231.70   53.05
  -2   4  -7  185.15   20.96
  -2   4  -7  210.21   21.15
   2   4   7  201.53   22.40
  -2   4  -7  207.23   15.74
   2  -4   7  200.81   34.27
   2  -4   7  200.00   16.33
  -2  -4  -7  195.08   45.81
  -2  -4  -7  208.28   11.82
  -2  -4  -7  231.25   29.53
   2  -4   7  219.42   27.48
   2   4   8   94.39   25.60
   2   4   8  109.76   28.00
   2   4   8  101.78   19.48
  -2   4  -8  132.01   17.32
  -2   4  -8  110.48   12.36
   2  -4   8  130.37   27.58
   2  -4   8  102.32   16.22
   2  -4   8   98.47   12.01
  -2  -4  -8  127.84   40.47
  -2  -4  -8  102.25   10.52
  -2  -4  -8   87.61   23.90
   2   4   9  221.96   35.53
   2   4   9  245.14   40.64
   2   4   9  191.31   31.21
  -2   4  -9  232.83   17.98
   2  -4   9  292.86   25.19
   2  -4   9  293.13   41.56
  -2  -4  -9  273.53   52.17
   2  -4   9  182.09   18.13
   2   4  10  -24.74   18.87
   2   4  10   39.94   23.55
   2  -4  10   -2.48   22.61
   2  -4  10   10.94   11.46
   2  -4  10    5.06   13.48
   2   4  11   -5.87   23.61
   2   4  11    0.85   24.30
   2  -4  11   -5.56   11.97
   2  -4  11   -9.50   22.73
  -2   4 -12   32.04   22.35
   2   4  12   12.77   41.40
   2  -4  12   39.97   16.81
  -2   4 -13  211.87   38.88
   2   4  13  158.09   50.18
   2  -4  13  228.86   30.93
   2   4  14  -10.23   32.50
   2  -4  14   55.97   18.45
   2  -4  15   65.31   21.48
   2  -4  16    7.30   15.10
   2  -4  17   16.20   20.58
  -2   6  17   17.56   13.48
  -2  -6  17    0.41    8.34
  -2  -6  17  -12.25   14.15
  -2   6  16    6.56   36.02
  -2  -6  16   21.81   13.06
  -2  -6  16   22.99   16.73
  -2   6  15    8.93   14.24
  -2   6  15   37.30   26.31
  -2  -6  15  -27.70   16.69
  -2  -6  15   13.72   21.45
  -2   6  14   13.38   17.92
  -2   6  14   73.38   33.20
  -2  -6  14   66.87   20.25
  -2  -6  14   31.07   16.10
  -2   6  13    3.40   17.51
  -2   6  13   37.01   30.61
  -2  -6  13   25.63   18.55
  -2  -6  13   16.10   14.64
  -2   6  12   24.10   17.03
  -2   6  12    1.64   29.03
  -2  -6  12    9.48   17.86
  -2  -6  12    3.54   14.71
  -2   6  11  374.94   39.34
  -2   6  11  411.22   69.70
  -2  -6  11  384.81   41.63
  -2  -6  11  349.67   36.37
   2   6 -10   26.25   31.09
  -2   6  10   10.05   14.56
  -2   6  10  -42.07   25.58
  -2  -6  10    0.41   14.77
  -2  -6  10    2.52   19.95
   2   6  -9    9.13   28.33
   2   6  -9   17.71   24.38
   2   6  -9  -10.40    9.93
  -2   6   9  -10.86   13.43
  -2   6   9   10.20   23.41
  -2  -6   9   -0.57   13.14
  -2  -6   9   18.81   12.56
   2   6  -8  118.71   15.63
   2   6  -8  164.02   36.76
  -2   6   8  160.59   21.00
   2   6  -8   93.32   21.83
  -2   6   8  187.36   33.72
   2  -6  -8  109.82   17.08
  -2  -6   8  210.26   28.48
  -2  -6   8  138.58   17.87
   2   6  -7   -7.11    9.05
   2   6  -7   -4.79   24.33
   2   6  -7   15.69   10.39
   2   6  -7   12.78   10.69
  -2   6   7   29.47   12.70
   2   6  -7  -10.15   15.04
  -2   6   7   10.73   17.28
  -2   6   7   18.19   21.42
   2  -6  -7   26.97   11.01
   2  -6  -7  -13.00   16.22
  -2  -6   7   11.70   17.11
  -2  -6   7   19.16   18.06
  -2   6   6  495.68   38.00
   2   6  -6  571.41   78.38
   2   6  -6  461.87   42.05
   2   6  -6  385.90   52.40
  -2   6   6  510.09   28.65
   2   6  -6  460.84   68.06
  -2   6   6  330.97   65.85
  -2   6   6  499.56   39.21
  -2   6   6  500.53   57.11
   2  -6  -6  391.73   31.86
   2  -6  -6  457.82   43.39
  -2  -6   6  514.51   45.85
  -2  -6   6  435.48   31.75
  -2   6   5   98.42   16.69
   2   6  -5  103.58   20.87
   2   6  -5   76.09   10.36
   2   6  -5   81.63   13.48
   2   6  -5   83.01   22.12
  -2   6   5  112.85   14.51
  -2   6   5  105.00   16.16
  -2   6   5   45.42   22.01
  -2   6   5  141.37   24.97
   2  -6  -5   65.24   13.85
  -2  -6   5   97.14   20.18
  -2  -6   5   85.48   14.07
  -2  -6   5  103.03   17.54
   2  -6  -5   73.87   13.03
   2  -6  -5   81.47   17.36
   2   6  -4 1476.56  134.66
   2   6  -4 1141.45   76.78
   2   6  -4 1412.14   88.45
  -2   6   4 1521.29  119.61
  -2   6   4 1342.96   86.12
   2   6  -4 1438.73  140.26
  -2   6   4 1250.53  133.92
  -2   6   4 1400.93  102.93
  -2   6   4 1731.25  153.68
  -2  -6   4 1405.37   93.76
  -2  -6   4 1326.85   93.01
  -2  -6   4 1322.75  115.58
   2  -6  -4 1254.13   87.30
   2  -6  -4 1580.42  124.06
   2   6  -3   87.65   22.41
   2   6  -3   75.31    7.93
  -2   6   3  131.16   20.55
   2   6  -3   89.24   12.49
  -2   6   3  112.49   18.13
  -2   6   3   80.67   11.34
   2   6  -3   98.05   22.68
  -2   6   3   92.75   20.55
  -2   6   3   59.64   18.92
  -2  -6   3   77.67    9.86
  -2  -6   3   75.14   14.43
   2  -6  -3   98.95   13.25
  -2  -6   3   78.16   19.17
   2  -6  -3   79.34   14.08
   2  -6  -3   94.47   14.63
   2   6  -2  375.80   43.04
   2   6  -2  291.27   41.54
   2   6  -2  285.01   14.21
  -2   6   2  361.69   35.10
  -2   6   2  346.05   37.42
  -2   6   2  362.93   53.11
   2   6  -2  332.86   39.88
  -2   6   2  385.65   36.95
  -2   6   2  329.45   33.43
   2  -6  -2  326.85   25.00
  -2  -6   2  338.59   26.23
  -2  -6   2  359.06   35.44
   2  -6  -2  376.16   23.78
  -2  -6   2  309.67   35.84
   2  -6  -2  313.90   26.59
  -2  -6   2  307.45   21.91
   2   6  -1  145.99   27.21
   2   6  -1   79.03    9.15
  -2   6   1  107.21   10.54
   2   6  -1  117.64   23.64
  -2   6   1  117.97   14.53
  -2   6   1  115.63   17.54
   2   6  -1   89.33   16.35
  -2   6   1   94.84   23.51
  -2   6   1  136.01   34.50
  -2   6   1  123.23   23.71
   2  -6  -1  106.95   13.03
   2  -6  -1  126.44    5.55
   2  -6  -1  130.34   22.13
  -2  -6   1   87.52   14.83
   2  -6  -1  107.82   12.94
  -2  -6   1   96.07   21.11
  -2  -6   1  111.63   13.25
  -2  -6   1   66.67   18.52
   2   6   0   29.17   22.30
  -2   6   0   35.51    6.73
   2   6   0   48.46   17.97
  -2   6   0   33.08   12.12
  -2   6   0   28.68   11.55
   2   6   0   54.82   24.23
  -2   6   0   25.38   17.68
  -2   6   0   39.29   18.39
  -2   6   0   46.34   18.09
   2  -6   0   31.93   10.76
   2  -6   0   35.03    5.30
   2  -6   0   42.49   10.77
  -2  -6   0   40.80   13.24
   2  -6   0   30.54   13.16
  -2  -6   0   44.84   16.32
  -2  -6   0   31.46   15.64
  -2  -6   0    2.72   15.61
   2   6   1   63.18   46.01
  -2   6  -1  109.67   13.36
   2   6   1  110.18   22.58
  -2   6  -1  140.22   24.88
  -2   6  -1   96.22   12.88
   2   6   1  145.00   21.88
  -2   6  -1  132.48   15.73
  -2   6  -1  148.37   25.00
  -2   6  -1  141.27   25.19
   2  -6   1  122.67   14.51
   2  -6   1  148.74    9.04
   2  -6   1  127.78   14.80
  -2  -6  -1  114.11   40.57
   2  -6   1  124.37    9.73
  -2  -6  -1  122.83   20.06
  -2  -6  -1  136.28   12.81
  -2  -6  -1  127.15   18.49
   2   6   2  176.74   36.71
  -2   6  -2  173.85   31.74
  -2   6  -2  216.11   28.43
   2   6   2  175.42   28.71
   2   6   2  183.76   24.48
  -2   6  -2  237.33   32.01
  -2   6  -2  180.13   13.22
   2  -6   2  217.08   13.05
  -2  -6  -2  229.56   30.15
  -2  -6  -2  182.74   14.81
  -2  -6  -2  213.97   38.05
   2  -6   2  194.11   18.25
   2   6   3   93.97   26.39
   2   6   3   42.60   16.05
  -2   6  -3   88.19   18.33
  -2   6  -3   87.47   19.09
   2   6   3   73.64   22.56
  -2   6  -3   68.57   10.44
  -2   6  -3   52.21   22.09
  -2  -6  -3   81.03   20.35
   2  -6   3   58.64   11.27
   2  -6   3   58.82    9.69
  -2  -6  -3   64.25   16.28
  -2  -6  -3   62.98   17.36
   2  -6   3   49.40   11.53
   2   6   4  451.66   66.96
   2   6   4  483.52   58.46
  -2   6  -4  556.70   50.64
  -2   6  -4  523.87   49.43
   2   6   4  547.96   65.06
  -2   6  -4  555.65   47.77
  -2   6  -4  568.64   58.55
  -2  -6  -4  560.26   54.22
   2  -6   4  479.19   32.13
   2  -6   4  599.00   45.82
  -2  -6  -4  645.22   33.04
  -2  -6  -4  496.86   50.17
   2  -6   4  493.29   33.12
   2   6   5  148.06   39.53
  -2   6  -5  251.77   32.18
  -2   6  -5  216.57   25.34
   2   6   5  214.25   38.26
  -2   6  -5  259.88   28.46
   2  -6   5  263.46   27.36
   2  -6   5  221.54   26.26
  -2  -6  -5  266.01   17.78
  -2  -6  -5  213.04   33.24
  -2  -6  -5  235.13   31.63
   2   6   6  133.11   42.30
  -2   6  -6   85.07   22.36
  -2   6  -6  110.93   14.13
   2   6   6  122.24   29.23
  -2   6  -6  119.01   23.05
  -2   6  -6  121.25   13.25
   2  -6   6  116.45   14.32
  -2  -6  -6  140.32   37.04
  -2  -6  -6  117.09   12.46
  -2  -6  -6  126.62   26.80
   2  -6   6  146.39   15.10
   2   6   7    9.71   22.41
  -2   6  -7    7.67   17.20
  -2   6  -7   13.87   17.05
   2   6   7  -11.05   23.63
  -2   6  -7   -8.14   17.19
  -2   6  -7   10.69    9.87
   2  -6   7   16.00   10.27
   2  -6   7   21.89   11.70
  -2  -6  -7   11.33   10.08
  -2  -6  -7   28.14   27.15
   2   6   8   96.17   40.86
   2   6   8   46.15   30.38
  -2   6  -8   57.04   20.34
   2  -6   8   89.09   15.70
   2  -6   8   49.60   12.92
   2   6   9   59.38   27.77
   2   6   9  142.18   34.53
  -2   6  -9   41.75   24.41
   2  -6   9  100.97   18.34
   2  -6   9   90.08   14.70
   2   6  10  431.82  106.08
   2   6  10  785.44  109.18
  -2   6 -10  765.94   79.38
   2  -6  10  807.36   91.76
   2  -6  10  605.16   63.37
   2   6  11  226.11   81.47
   2   6  11  574.88   88.57
  -2   6 -11  628.75   66.11
   2  -6  11  674.47   56.37
   2  -6  11  402.78   50.04
   2   6  12   50.88   53.75
  -2   6 -12  181.74   59.60
   2  -6  12  143.93   23.27
   2  -6  12   43.46   18.25
  -2   6 -13   38.71   29.97
   2   6  13   39.47   30.77
   2  -6  13   27.64   19.12
   2   6  14   33.46   28.19
   2  -6  14   51.11   19.75
   2   6  15   50.84   37.03
   2  -6  15   66.88   19.14
   2   6  16    4.10   12.10
   2  -6  16   -1.97   13.36
   2  -6  17   -8.54   10.49
  -2   8  16    2.83   19.11
  -2  -8  16  -10.12    9.22
  -2  -8  16  -11.78   14.17
  -2   8  15   39.82   27.81
   2  -8 -15   19.05   11.09
  -2  -8  15   16.28   12.92
  -2  -8  15   45.82   18.34
  -2   8  14   54.87   32.53
   2  -8 -14   28.57   14.16
  -2  -8  14   24.17   15.78
  -2  -8  14   30.51   17.56
  -2   8  13   19.66   32.58
   2  -8 -13    4.07   14.59
  -2  -8  13   17.93   22.96
  -2  -8  13  -24.24   26.00
  -2   8  12   62.29   52.97
   2  -8 -12   42.48   16.92
  -2  -8  12   36.26   17.32
  -2  -8  12   25.06   18.13
  -2   8  11  304.09   57.83
   2  -8 -11  295.33   32.14
  -2  -8  11  201.03   31.21
  -2  -8  11  229.56   32.28
   2   8 -10  132.02   40.84
  -2   8  10  233.09   48.41
   2  -8 -10  155.08   23.31
  -2  -8  10  139.32   24.35
  -2  -8  10  172.38   26.78
   2   8  -9   -2.36   27.27
  -2   8   9   33.02   29.11
   2   8  -9   18.87   34.20
  -2  -8   9    5.60   14.86
  -2  -8   9   21.29   13.78
   2  -8  -9   -1.61   13.74
   2   8  -8   45.10   23.77
  -2   8   8   76.80   29.72
   2   8  -8   61.25   19.98
  -2  -8   8    8.20   14.66
  -2  -8   8   37.03   14.76
   2  -8  -8   24.06   14.17
   2   8  -7  502.72   60.53
  -2   8   7  236.68   64.02
   2   8  -7  345.35   52.82
  -2   8   7  523.52   63.60
   2  -8  -7  552.21   38.27
  -2  -8   7  403.82   39.04
  -2  -8   7  355.75   36.57
   2   8  -6   14.51   24.94
   2   8  -6   36.16   11.52
  -2   8   6   57.05   11.59
   2   8  -6   65.20   32.25
  -2   8   6   -5.86   42.96
  -2   8   6   53.08   21.46
  -2   8   6   33.17   25.25
  -2   8   6   74.08   20.06
   2  -8  -6   51.92   14.60
  -2  -8   6   34.12   14.27
  -2  -8   6   30.33   13.99
   2   8  -5   33.51   23.61
   2   8  -5   34.77    9.63
  -2   8   5   45.83   16.14
   2   8  -5   61.95   23.76
  -2   8   5   47.11   23.70
  -2   8   5   23.46   20.97
  -2   8   5   85.93   34.35
  -2   8   5   45.79   18.28
   2  -8  -5   35.43   13.87
  -2  -8   5   43.00   13.77
  -2  -8   5   33.08   12.69
   2   8  -4  375.82   50.03
  -2   8   4  385.05   58.42
  -2   8   4  351.38   26.14
   2   8  -4  322.62   47.29
   2   8  -4  304.52   31.33
  -2   8   4  354.10   75.32
  -2   8   4  300.19   45.90
  -2   8   4  310.54   70.32
  -2  -8   4  356.97   33.02
  -2  -8   4  356.52   28.84
   2  -8  -4  369.55   29.18
   2  -8  -4  332.69   35.45
   2   8  -3   31.15   37.74
  -2   8   3   26.96   30.13
  -2   8   3   55.89   27.86
  -2   8   3   30.71   10.26
   2   8  -3   12.70   21.73
   2   8  -3   12.46   14.53
  -2   8   3   31.69   23.39
  -2   8   3   11.80   21.77
  -2  -8   3   24.01   12.42
  -2  -8   3   49.83   13.73
   2  -8  -3   56.02   19.78
   2  -8  -3   25.07   19.42
   2  -8  -3   21.38   13.23
   2   8  -2   32.49   27.19
   2   8  -2   38.11   24.68
  -2   8   2   43.47   18.83
  -2   8   2   60.98   20.43
  -2   8   2   56.22   11.86
   2   8  -2   43.29   24.33
   2   8  -2   63.66   15.34
  -2   8   2   59.44   23.80
  -2   8   2   61.11   32.63
  -2  -8   2   68.01   13.01
  -2  -8   2   56.93   14.32
   2  -8  -2   30.09   13.26
   2  -8  -2   65.80   13.82
   2  -8  -2   50.50   13.17
   2   8  -1   73.27   27.72
   2   8  -1   30.44   25.37
   2   8  -1   84.07   23.16
  -2   8   1   46.32   18.83
  -2   8   1   57.71   22.11
   2   8  -1   25.35   17.17
  -2   8   1   49.59   12.77
   2   8  -1   60.04   13.89
  -2   8   1   84.60   23.86
  -2   8   1   44.05   20.31
   2  -8  -1   65.10   13.23
  -2  -8   1   42.15   13.64
   2  -8  -1   51.29   14.26
   2  -8  -1   55.78   18.98
  -2  -8   1   66.38   13.05
   2   8   0   29.13   23.52
  -2   8   0   23.28   18.34
  -2   8   0  -16.61   17.31
   2   8   0   10.15   16.43
   2   8   0    7.59   18.89
   2   8   0    7.03   11.12
  -2   8   0    1.25   21.22
  -2   8   0   14.31   19.14
  -2  -8   0    7.38   10.29
  -2  -8   0   -0.53   12.73
   2  -8   0    2.15   10.91
   2  -8   0   -4.44   18.45
   2   8   1 1851.55  242.65
   2   8   1 1390.30  128.88
  -2   8  -1 1776.63  251.95
   2   8   1 1511.02  231.00
   2   8   1 1754.02  198.25
  -2   8  -1 2036.95  226.23
  -2   8  -1 1786.16  200.83
  -2   8  -1 1694.85  175.72
   2  -8   1 1910.10  142.48
  -2  -8  -1 1817.84  135.00
  -2  -8  -1 1797.63  173.38
   2  -8   1 1810.99  138.99
  -2  -8  -1 1560.07  161.90
   2   8   2   51.79   34.05
   2   8   2  100.79   15.28
  -2   8  -2   68.26   41.50
   2   8   2  105.26   25.72
   2   8   2   91.01   24.17
  -2   8  -2  120.99   43.75
  -2   8  -2   90.75   41.81
  -2   8  -2   90.72   24.14
   2  -8   2   87.44   15.86
  -2  -8  -2   98.75   12.80
  -2  -8  -2   71.96   22.37
   2  -8   2  101.60   14.68
  -2  -8  -2   90.64   20.70
   2   8   3   51.70   31.56
   2   8   3   60.93   18.50
  -2   8  -3   46.93   23.27
  -2   8  -3   47.14   25.36
   2   8   3   64.63   19.64
  -2   8  -3   40.96   15.37
   2  -8   3   43.42   10.61
   2  -8   3   85.51   13.12
  -2  -8  -3   58.91   19.49
  -2  -8  -3   60.51   12.44
  -2  -8  -3   57.81   20.20
   2  -8   3   44.31   13.36
   2   8   4   38.26   27.00
   2   8   4   11.63   10.07
  -2   8  -4   17.49   23.63
   2   8   4   -3.68   21.50
   2   8   4   13.84   26.48
  -2   8  -4   15.22   20.50
  -2   8  -4   19.67   10.40
   2  -8   4   20.04   12.21
  -2  -8  -4   22.28   10.73
   2  -8   4   28.70   10.94
   2   8   5   77.86   31.25
  -2   8  -5   81.60   28.18
  -2   8  -5   73.12   13.31
   2   8   5   47.06   28.01
   2   8   5   31.12   18.33
  -2   8  -5   69.26   23.34
   2  -8   5   82.68   14.89
  -2  -8  -5   40.31   12.86
   2  -8   5   53.98   20.92
   2   8   6  -11.55   40.91
   2   8   6  -10.99   24.30
  -2   8  -6   14.36   19.68
  -2   8  -6  -31.14   23.62
   2  -8   6   13.01   17.72
  -2  -8  -6   20.51   10.40
   2  -8   6   -0.82   11.56
   2   8   7  228.36   57.51
   2   8   7  368.92   55.51
  -2   8  -7  226.14   41.21
  -2   8  -7  391.70   52.59
   2  -8   7  343.16   42.01
  -2  -8  -7  295.94   43.29
   2  -8   7  276.96   28.73
   2   8   8   33.12   28.08
   2   8   8   23.64   31.16
  -2   8  -8   31.24   23.71
  -2   8  -8   50.16   26.45
   2  -8   8   29.58   15.05
  -2  -8  -8   -1.43   21.52
   2  -8   8   33.05   13.52
   2   8   9   30.72   34.02
   2   8   9   92.36   42.90
  -2   8  -9  153.11   34.51
   2  -8   9  123.68   22.15
   2  -8   9   77.04   18.18
   2   8  10   86.18   37.37
   2   8  10   88.83   40.04
  -2   8 -10  172.09   36.08
   2  -8  10   89.63   21.14
   2  -8  10   44.44   26.16
   2   8  11  -31.22   26.90
   2   8  11   20.93   48.20
  -2   8 -11   -1.64   27.07
   2  -8  11   36.40   16.19
   2  -8  11   24.32   15.70
   2   8  12   24.48   31.13
  -2   8 -12   16.60   25.85
   2  -8  12   -2.79   26.44
   2  -8  12   17.04   23.47
   2   8  13   66.91   30.37
  -2   8 -13   22.93   27.24
   2  -8  13   18.72   17.18
   2  -8  13   14.86    9.32
   2   8  14    9.53   25.46
   2  -8  14   23.12   17.45
   2   8  15   36.89   22.49
   2  -8  15   92.23   18.03
   2  10 -15   18.88   11.61
  -2  10  15  -21.25   18.66
  -2 -10  15    2.42   12.14
  -2  10  14   50.82   24.45
  -2 -10  14   14.99   12.03
   2 -10 -14   18.11   12.07
  -2  10  13   37.48   28.88
   2 -10 -13    5.39   12.42
  -2 -10  13   29.88   21.49
  -2 -10  13   17.91   14.06
  -2  10  12   60.12   30.54
   2 -10 -12   34.76   15.63
  -2 -10  12   36.86   16.66
  -2 -10  12    2.93   16.18
  -2  10  11   47.64   29.99
   2 -10 -11   18.27   16.04
  -2 -10  11    2.31   17.03
  -2 -10  11    9.84   18.61
   2  10 -10  112.19   37.53
  -2  10  10   83.66   37.20
   2  10 -10   38.99   23.40
  -2 -10  10   58.73   21.78
  -2 -10  10   77.48   29.39
   2 -10 -10   80.12   27.19
   2  10  -9   34.74   36.85
  -2  10   9   35.73   50.22
   2  10  -9   17.49   38.98
  -2 -10   9   36.44   18.41
  -2 -10   9   16.65   16.77
   2 -10  -9   29.76   25.25
   2  10  -8  393.32   69.01
   2  10  -8  221.63   54.50
  -2  10   8  389.34   99.71
   2 -10  -8  431.23   55.97
  -2 -10   8  404.49   38.42
   2  10  -7  -14.54   31.20
  -2  10   7   22.63   28.15
   2  10  -7    5.68   25.11
  -2  10   7   12.11   30.50
  -2 -10   7   28.50   24.50
   2 -10  -7   29.85   16.41
   2  10  -6    1.82   30.19
  -2  10   6   49.02   29.22
   2  10  -6   22.05   24.74
  -2  10   6   10.09   33.96
  -2  10   6   33.16   25.61
   2 -10  -6   39.37   16.86
  -2 -10   6   56.29   16.81
   2  10  -5   40.11   30.32
  -2  10   5   26.21   26.30
   2  10  -5   42.08   25.50
  -2  10   5   70.02   31.92
  -2  10   5   16.03   41.88
   2 -10  -5   51.40   17.02
  -2 -10   5   37.57   15.90
   2  10  -4  509.16   77.84
  -2  10   4  399.20   73.56
   2  10  -4  410.85   89.46
  -2  10   4  409.93   74.95
  -2  10   4  466.05   62.71
   2 -10  -4  502.25   42.61
  -2 -10   4  486.57   60.08
   2  10  -3  137.28   41.52
  -2  10   3   86.04   51.48
   2  10  -3   71.98   55.42
  -2  10   3  135.86   64.46
  -2  10   3  108.02   33.05
   2 -10  -3  143.54   21.03
  -2 -10   3  153.45   22.11
   2  10  -2   55.32   32.69
  -2  10   2   87.52   27.82
   2  10  -2   76.93   29.00
  -2  10   2   35.77   31.66
  -2 -10   2   32.91   16.25
   2 -10  -2  107.43   26.02
   2  10  -1  320.18   81.30
  -2  10   1  297.82   45.97
   2  10  -1  238.06   48.15
  -2  10   1  219.17   50.96
  -2 -10   1  249.75   26.00
   2 -10  -1  261.38   29.93
   2  10   0  105.80   33.50
  -2  10   0   55.69   27.58
   2  10   0   12.69   28.27
  -2  10   0   72.97   33.50
  -2 -10   0   62.30   23.35
   2 -10   0   55.15   18.00
   2  10   1   63.23   33.66
   2  10   1   85.21   40.59
   2  10   1   47.35   24.49
  -2  10  -1   51.35   32.28
  -2  10  -1   53.49   27.93
   2 -10   1   35.98   16.64
  -2 -10  -1   43.03   14.47
   2  10   2   45.01   32.98
   2  10   2   33.65   33.55
   2  10   2   43.77   26.33
  -2  10  -2   27.68   29.47
  -2  10  -2   -2.76   25.65
   2 -10   2   39.24   16.53
  -2 -10  -2   21.75   14.76
   2  10   3    4.04   47.83
   2  10   3   19.04   19.09
   2  10   3    6.21   21.04
  -2  10  -3   16.88   27.77
  -2  10  -3   16.65   24.53
   2 -10   3    1.03   14.79
  -2 -10  -3   -5.60   13.38
   2  10   4    4.83   31.85
   2  10   4    4.80   20.68
   2  10   4   11.44   23.65
  -2  10  -4   28.21   29.85
  -2  10  -4   44.27   38.40
   2 -10   4   -6.29   14.75
  -2 -10  -4    7.35   12.86
   2  10   5  176.75   54.41
  -2  10  -5  202.85   42.29
   2  10   5  192.10   67.36
  -2  10  -5  239.18   50.42
  -2 -10  -5  207.53   34.74
   2 -10   5  196.07   25.99
   2  10   6   37.95   51.61
  -2  10  -6   14.35   30.02
   2  10   6   20.55   47.50
  -2  10  -6   73.34   35.49
  -2 -10  -6   49.76   27.20
   2 -10   6   56.55   15.92
   2  10   7   -8.44   33.61
  -2  10  -7   28.28   26.98
   2  10   7   -3.72   29.95
  -2  10  -7   80.45   31.34
  -2 -10  -7    6.32   24.50
   2 -10   7   21.38   15.66
   2  10   8   -0.37   30.34
   2  10   8   43.21   29.38
  -2  10  -8  -13.54   43.25
  -2  10  -8  -36.97   28.96
   2 -10   8   27.94   25.83
  -2 -10  -8   22.03   22.69
   2 -10   8    1.03   14.62
   2  10   9  -18.15   24.92
   2  10   9   17.25   29.75
  -2  10  -9  -12.42   27.48
   2 -10   9   -9.38   16.57
   2 -10   9   12.48   13.67
   2  10  10   17.96   31.67
   2  10  10   14.61   30.56
  -2  10 -10   57.89   32.37
   2 -10  10   18.74   16.50
   2 -10  10    1.65   13.50
   2  10  11   27.91   19.77
   2  10  11  114.44   33.71
  -2  10 -11   93.88   34.25
   2 -10  11   67.98   19.19
   2 -10  11   50.56   19.14
   2  10  12  -12.39   26.39
  -2  10 -12   20.98   20.96
   2 -10  12    4.82   13.60
   2 -10  12    1.67    8.25
   2  10  13   33.37   35.41
  -2  10 -13   -4.07   14.16
   2 -10  13   21.98   19.32
   2 -10  13    8.69    5.72
   2  10  14   -3.33   18.23
   2 -10  14    7.29   12.80
  -2  12  12    7.91   21.46
  -2 -12  12   10.54   17.14
   2 -12 -12    1.70   11.35
  -2  12  11  134.80   34.98
  -2 -12  11  171.47   19.94
   2 -12 -11   84.42   18.67
   2  12 -10   -0.14   20.15
   2  12 -10   12.20   19.45
  -2  12  10   16.11   39.17
   2 -12 -10  -30.28   21.52
  -2 -12  10   -8.70   13.53
   2  12  -9  -32.95   25.76
   2  12  -9   13.44   17.64
  -2  12   9   -2.43   27.88
   2 -12  -9  -13.72   20.60
  -2 -12   9   -5.80   13.88
   2  12  -8   44.03   49.88
   2  12  -8   29.11   22.02
  -2  12   8    0.12   28.59
   2 -12  -8   26.30   22.95
  -2 -12   8   -1.97   14.70
   2  12  -7  -23.98   49.84
  -2  12   7   16.44   27.22
   2  12  -7   41.95   34.97
  -2  12   7   10.76   30.12
  -2 -12   7   -2.64   15.50
   2 -12  -7   31.61   24.41
   2  12  -6   28.14   49.62
  -2  12   6   33.93   31.41
   2  12  -6   14.20   26.11
  -2  12   6   32.46   38.74
  -2 -12   6   25.91   25.05
   2 -12  -6   33.73   27.07
   2  12  -5   36.27   58.62
  -2  12   5   35.79   33.84
   2  12  -5   58.71   30.11
  -2  12   5   18.78   33.77
  -2  12   5   32.88   30.96
   2 -12  -5   52.89   20.00
  -2 -12   5   88.45   19.12
   2  12  -4   48.93   33.64
  -2  12   4  -16.95   24.39
   2  12  -4  -17.65   26.36
  -2  12   4   31.03   49.20
  -2 -12   4   -2.35   16.14
   2 -12  -4   17.97   17.10
   2  12  -3  242.96   58.32
  -2  12   3  175.44   45.48
   2  12  -3  171.40   42.62
  -2  12   3  117.98   55.92
  -2 -12   3  188.17   27.25
   2 -12  -3  228.74   28.21
   2  12  -2   58.53   45.52
  -2  12   2   67.89   34.70
   2  12  -2   99.52   32.83
  -2  12   2  123.96   41.62
  -2 -12   2   97.71   30.29
   2 -12  -2   84.99   22.26
   2  12  -1  299.92   76.23
  -2  12   1  330.24   62.57
   2  12  -1  220.09   54.47
  -2  12   1  293.60  108.34
  -2 -12   1  358.95   36.66
   2 -12  -1  365.15   38.26
   2  12   0   49.27   37.75
  -2  12   0   14.55   29.81
   2  12   0  -11.33   26.59
  -2  12   0   41.16   34.10
  -2 -12   0   27.85   16.05
   2 -12   0   20.72   27.64
   2  12   1  -10.54   38.42
  -2  12  -1   19.51   30.14
   2  12   1   35.45   23.82
  -2  12  -1   30.87   34.45
  -2 -12  -1   16.93   15.10
   2 -12   1   10.78   16.92
   2  12   2   -4.04   37.78
  -2  12  -2   31.54   32.68
   2  12   2   11.56   25.10
  -2  12  -2   20.77   36.98
  -2 -12  -2   48.11   17.43
   2 -12   2   38.61   18.00
   2  12   3   -5.03   37.90
  -2  12  -3   14.05   29.68
   2  12   3   11.01   26.55
  -2  12  -3   69.87   36.30
  -2 -12  -3   15.51   26.28
   2 -12   3   51.75   18.09
   2  12   4  -39.60   33.23
   2  12   4   24.48   34.25
   2  12   4    3.59   43.62
  -2  12  -4  -60.57   33.94
  -2  12  -4   11.78   28.32
   2 -12   4    7.27   15.63
  -2 -12  -4   -6.44   21.25
   2  12   5   55.10   64.35
  -2  12  -5  100.19   33.43
   2  12   5   63.83   39.49
  -2  12  -5   65.79   42.50
  -2 -12  -5   63.89   18.31
   2 -12   5  123.48   20.99
   2  12   6   18.73   33.64
  -2  12  -6   17.09   48.46
   2  12   6   34.43   29.80
  -2  12  -6   40.04   35.39
  -2 -12  -6   13.04   16.06
   2 -12   6   34.77   16.26
   2  12   7   -2.87   28.80
  -2  12  -7    2.24   22.90
   2  12   7   -2.50   27.24
  -2  12  -7   -7.95   31.38
  -2 -12  -7    7.41   13.32
   2 -12   7   16.43   14.73
   2  12   8   21.31   24.93
  -2  12  -8   35.06   29.95
   2  12   8   12.44   25.85
  -2  12  -8    2.95   19.90
   2 -12   8   18.77   14.32
   2  12   9   11.33   20.31
  -2  12  -9   46.31   31.52
   2  12   9   58.00   43.04
  -2  12  -9   18.44   18.49
   2 -12   9   28.65   19.49
   2  12  10    7.52   12.80
  -2  12 -10   45.47   24.76
   2  12  10   27.75   37.93
   2 -12  10   -3.33    9.04
  -2  12 -11   55.80   25.38
   2  12  11   17.48   22.50
   2 -12  11    8.34   10.58
   2 -14  -9   -3.34    7.91
  -2 -14   9   12.58    9.42
   2  14  -8  -23.99   41.97
   2  14  -8   20.65   19.81
   2 -14  -8   24.98   17.66
  -2 -14   8   41.17   12.43
   2  14  -7  132.61   31.24
   2  14  -7   36.29   20.73
   2 -14  -7  104.92   24.08
  -2 -14   7   77.80   15.78
   2  14  -6   33.17   28.41
  -2  14   6   14.84   15.43
   2  14  -6   37.26   19.80
   2 -14  -6   33.74   22.13
  -2 -14   6   13.89   13.69
   2  14  -5   22.15   30.75
  -2  14   5   -0.67   11.76
   2  14  -5   -2.71   18.77
  -2  14   5   34.47   29.09
  -2 -14   5   17.34   13.15
   2 -14  -5  -14.18   22.27
   2  14  -4   -7.09   33.15
  -2  14   4   14.94   16.42
   2  14  -4   36.38   20.71
  -2  14   4   -0.57   24.72
  -2 -14   4   22.09   22.55
   2 -14  -4    5.84   15.58
   2  14  -3   24.43   47.05
  -2  14   3    7.39   18.82
   2  14  -3   -0.56   30.33
  -2  14   3   24.54   26.18
  -2 -14   3   -1.89   13.34
   2 -14  -3  -25.39   14.30
   2  14  -2   21.94   46.24
  -2  14   2   -6.67   45.62
  -2  14   2   -5.20   22.23
   2 -14  -2    6.18   14.88
  -2 -14   2   12.31   13.58
   2  14  -1  259.79   62.22
  -2  14   1  273.90   64.97
  -2  14   1  283.00   74.07
   2 -14  -1  320.55   31.30
  -2 -14   1  298.47   29.59
   2  14   0   18.76   33.82
  -2  14   0   45.28   41.91
   2  14   0   38.65   34.90
  -2  14   0   51.35   35.72
  -2 -14   0   32.70   14.61
   2 -14   0   45.00   16.10
   2  14   1  105.23   45.20
  -2  14  -1  145.82   52.02
   2  14   1   69.19   27.10
  -2  14  -1  183.08   48.31
  -2 -14  -1  178.71   33.92
   2 -14   1  196.71   32.08
   2  14   2   10.99   31.91
  -2  14  -2   19.31   22.07
   2  14   2   -4.95   15.57
  -2  14  -2   16.48   28.84
  -2 -14  -2   -8.32   19.29
   2 -14   2  -10.05   13.28
   2  14   3   20.11   57.64
  -2  14  -3   77.11   37.27
  -2  14  -3   43.54   27.10
   2 -14   3   86.82   17.50
  -2 -14  -3   42.92   15.09
   2  14   4   46.95   32.41
  -2  14  -4   47.53   54.56
  -2  14  -4   49.27   27.78
   2 -14   4   83.25   17.05
  -2 -14  -4   34.47   13.05
   2  14   5   55.46   32.16
  -2  14  -5   79.87   27.01
  -2  14  -5   71.21   55.74
   2 -14   5   81.49   16.84
   2  14   6   37.02   32.20
  -2  14  -6    8.66   41.44
  -2  14  -6    6.27   17.96
   2 -14   6   19.12   11.56
  -2 -14  -6    6.05    9.56
   2  14   7   -0.47   15.44
  -2  14  -7    2.02   26.93
  -2  14  -7   27.55   39.97
   2 -14   7   16.83    9.79
  -2  14  -8   16.28   19.60
   2 -14   8   -1.82    7.30
  -3   1  19    7.88    7.26
  -3  -1  19    1.12    7.15
  -3   1  18    2.94   10.67
  -3  -1  18   -4.26   17.45
  -3   1  17   18.20   15.02
  -3  -1  17   14.75   15.01
  -3   1  16    4.37   15.53
  -3  -1  16   22.52   16.42
  -3  -1  16    2.85   15.82
  -3   1  15   11.28   15.45
  -3  -1  15   -7.95   21.38
  -3  -1  15    7.09   16.27
  -3   1  14   22.36   17.70
  -3   1  14   34.66   17.25
  -3  -1  14   46.73   16.19
  -3  -1  14   69.30   19.19
  -3   1  13  173.12   28.75
  -3   1  13  250.33   28.54
  -3  -1  13  222.02   42.12
  -3  -1  13  228.75   26.43
  -3   1  12   33.38   23.31
  -3   1  12   30.52   13.04
  -3   1  12   65.61   14.62
  -3  -1  12   46.08   14.72
  -3  -1  12   39.06   15.38
  -3   1  11   42.74   13.45
  -3   1  11   17.86   21.56
  -3   1  11   55.05   18.43
  -3  -1  11   38.96   13.46
   3  -1 -11   51.51   14.24
  -3  -1  11   49.63   14.41
   3   1 -10   27.86    9.24
   3   1 -10    8.33   10.70
  -3   1  10   20.50   11.29
   3   1 -10   10.91    9.91
  -3   1  10    0.94   15.34
  -3   1  10   62.47   23.65
   3  -1 -10   27.85   10.35
  -3  -1  10    8.40   11.89
   3  -1 -10   16.46   12.69
  -3  -1  10    9.41   11.50
  -3  -1  10   -6.70   20.61
   3   1  -9  362.84   25.33
  -3   1   9  408.40   28.25
   3   1  -9  421.50   39.85
  -3   1   9  435.56   41.04
   3   1  -9  466.66   28.23
  -3   1   9  378.02   27.49
   3  -1  -9  375.12   21.63
   3  -1  -9  432.88   39.75
  -3  -1   9  439.51   28.59
   3  -1  -9  431.47   33.92
  -3  -1   9  442.64   34.53
  -3  -1   9  367.87   30.16
   3   1  -8  723.63   34.09
   3   1  -8  779.56   45.87
   3   1  -8  767.66   63.71
  -3   1   8  738.26   47.67
   3   1  -8  764.26   43.08
  -3   1   8  764.70   47.39
  -3   1   8  743.38   60.27
  -3  -1   8  733.23   50.31
  -3  -1   8  711.06   46.32
   3  -1  -8  727.28   52.52
  -3  -1   8  719.28   65.35
   3  -1  -8  733.88   45.25
   3   1  -7 1225.98   57.63
   3   1  -7 1107.76   57.11
   3   1  -7 1132.61   67.31
  -3   1   7 1062.12   80.44
   3   1  -7 1190.27   69.82
  -3   1   7 1170.58   68.56
   3   1  -7 1199.12   66.29
  -3   1   7 1103.07   83.10
   3   1  -7  878.27   64.64
  -3   1   7  959.77   54.68
  -3  -1   7 1115.65   72.56
   3  -1  -7 1088.67   53.60
  -3  -1   7 1142.59   68.96
   3  -1  -7 1202.30   67.98
  -3  -1   7 1153.52   73.11
   3  -1  -7 1202.13   78.20
  -3  -1   7  852.26   65.39
   3  -1  -7 1011.47   46.56
   3   1  -6   15.56    3.89
   3   1  -6   40.24   15.30
   3   1  -6   19.01    8.90
  -3   1   6   13.86   14.63
   3   1  -6   29.62    9.22
  -3   1   6   12.55   10.34
   3   1  -6    9.34    7.48
  -3   1   6   25.55   14.11
  -3   1   6   24.67    9.81
  -3  -1   6   32.28   10.23
  -3  -1   6   12.73    9.43
  -3  -1   6    2.28    9.84
   3  -1  -6   21.24    8.99
  -3  -1   6   36.13   16.10
   3  -1  -6   32.98   11.94
   3   1  -5 1301.88   49.96
   3   1  -5 1286.76   57.77
   3   1  -5 1183.39   71.41
   3   1  -5 1212.71   68.20
  -3   1   5 1257.27   73.22
   3   1  -5 1298.66   71.91
  -3   1   5 1165.84   70.22
   3   1  -5 1117.96   66.36
  -3   1   5 1244.28   66.11
  -3   1   5 1217.26   93.87
  -3  -1   5 1251.71   80.35
  -3  -1   5 1225.34   70.78
   3  -1  -5 1210.53   67.72
  -3  -1   5 1169.44   71.11
   3  -1  -5 1268.48   87.67
  -3  -1   5 1154.16   80.35
   3  -1  -5 1289.09   61.09
   3   1  -4    3.07    4.23
   3   1  -4    5.75   14.01
   3   1  -4   -1.75    8.05
  -3   1   4    4.97    8.46
   3   1  -4  -10.23    8.88
  -3   1   4    8.97    7.99
   3   1  -4   -6.29   13.54
  -3   1   4    4.14    7.71
  -3   1   4    4.48   13.54
  -3  -1   4    3.38    9.73
  -3  -1   4    8.45    7.91
   3  -1  -4   -9.06    8.03
  -3  -1   4   -6.43   15.40
   3  -1  -4   -0.17   12.08
  -3  -1   4   -3.62   18.92
   3  -1  -4    2.18    6.77
   3   1  -3 2443.96  145.05
  -3   1   3 2471.44  117.66
   3   1  -3 2427.87  171.38
   3   1  -3 2632.64  164.84
  -3   1   3 2514.69  165.16
   3   1  -3 2530.76  178.89
  -3   1   3 2476.27  206.35
   3   1  -3 2549.08  244.70
  -3   1   3 2611.90  175.40
  -3  -1   3 2386.87  126.58
   3  -1  -3 2443.26  196.18
  -3  -1   3 2481.16  183.48
  -3  -1   3 2511.98  192.80
   3  -1  -3 2566.38  163.63
  -3  -1   3 2383.87  181.26
   3  -1  -3 2528.75  204.48
  -3  -1   3 2515.59  210.33
   3  -1  -3 2605.15  171.63
   3   1  -2  297.05   27.89
  -3   1   2  324.91   19.53
   3   1  -2  319.38   19.20
   3   1  -2  306.08   21.02
  -3   1   2  272.61   40.54
  -3   1   2  305.26   19.41
   3   1  -2  267.23   37.19
  -3   1   2  277.76   22.70
  -3  -1   2  273.69   16.80
   3  -1  -2  291.06   23.88
  -3  -1   2  297.36   13.94
   3  -1  -2  295.54   25.31
  -3  -1   2  308.82   22.98
   3  -1  -2  311.93   14.63
  -3  -1   2  312.15   29.06
  -3  -1   2  310.81   26.91
   3  -1  -2  305.18   19.57
   3   1  -1 3952.70  365.16
  -3   1   1 4048.64  334.14
   3   1  -1 3794.46  362.69
  -3   1   1 3678.37  351.81
   3   1  -1 3879.81  319.49
   3   1  -1 4017.91  268.24
  -3   1   1 3826.43  276.25
  -3   1   1 3866.87  358.04
   3   1  -1 3934.27  434.41
  -3   1   1 3785.51  377.53
   3  -1  -1 3832.09  299.81
   3  -1  -1 4139.31  340.93
   3  -1  -1 3633.59  326.71
  -3  -1   1 3968.27  265.60
  -3  -1   1 3983.22  429.58
  -3  -1   1 3745.33  340.49
   3  -1  -1 3864.79  413.20
  -3  -1   1 4147.06  507.12
  -3  -1   1 4220.95  391.43
   3  -1  -1 4110.80  396.24
   3   1   0 3778.05  393.18
  -3   1   0 4209.59  396.74
   3   1   0 3942.13  430.40
  -3   1   0 4117.76  381.25
   3   1   0 3907.27  239.39
  -3   1   0 4059.58  355.25
   3   1   0 3948.83  414.96
   3   1   0 3646.05  328.33
  -3   1   0 4178.84  347.03
  -3  -1   0 4215.97  433.27
   3  -1   0 4119.63  389.08
  -3  -1   0 3995.50  370.28
   3  -1   0 3526.78  313.42
  -3  -1   0 4189.30  263.70
   3  -1   0 3984.82  284.24
  -3  -1   0 3863.89  405.58
  -3  -1   0 4257.72  390.13
   3  -1   0 4217.85  406.65
   3   1   1  240.18   30.44
  -3   1  -1  246.01   29.14
   3   1   1  235.23   16.22
  -3   1  -1  280.30   22.59
   3   1   1  260.44   29.65
  -3   1  -1  268.92   16.40
   3   1   1  243.32   16.55
  -3   1  -1  255.67   17.33
   3  -1   1  246.64    9.94
   3  -1   1  261.85   14.90
   3  -1   1  259.87   28.05
   3  -1   1  261.66    8.21
   3  -1   1  246.87   29.78
  -3  -1  -1  263.42    4.45
  -3  -1  -1  259.82    4.47
  -3  -1  -1  281.34   20.88
  -3  -1  -1  238.84   30.43
  -3  -1  -1  281.89   20.44
  -3  -1  -1  278.62   32.71
   3   1   2    9.30   19.73
   3   1   2   52.32   17.57
  -3   1  -2   60.29   11.72
   3   1   2   33.06    8.47
  -3   1  -2   41.40    9.18
  -3   1  -2   56.45   18.38
   3   1   2   46.11   11.30
   3  -1   2   53.28    7.55
   3  -1   2   39.66    5.49
   3  -1   2   20.67   28.87
  -3  -1  -2   39.55   10.02
   3  -1   2   37.86   11.20
  -3  -1  -2   19.91   21.29
  -3  -1  -2   14.35   17.14
  -3  -1  -2   44.25    9.58
   3   1   3   54.53   22.52
   3   1   3   86.44    3.49
  -3   1  -3   71.27   22.47
   3   1   3   75.70    9.51
  -3   1  -3   88.09   13.97
  -3   1  -3   86.67    7.67
   3   1   3   72.18   18.93
  -3   1  -3   87.38    9.97
   3   1   3   86.06    6.55
  -3   1  -3   83.92    4.00
   3  -1   3   91.02   22.17
   3  -1   3   94.47   12.49
  -3  -1  -3   85.13   11.50
   3  -1   3   85.37    4.81
  -3  -1  -3   55.91   25.11
  -3  -1  -3   73.20   31.01
   3  -1   3   72.89   11.93
  -3  -1  -3  101.90    8.68
   3  -1   3   77.21    7.35
   3   1   4 2734.46  280.79
  -3   1  -4 2773.94  163.03
   3   1   4 2556.52  176.54
  -3   1  -4 2460.70  191.07
  -3   1  -4 2704.02  204.48
   3   1   4 2581.33  147.75
   3   1   4 2675.72  324.72
  -3   1  -4 2877.02  365.77
   3   1   4 2377.86  143.54
  -3   1  -4 2513.43  152.80
   3  -1   4 2634.01  161.21
   3  -1   4 2887.36  241.99
  -3  -1  -4 2715.17  183.82
   3  -1   4 2704.16  168.87
  -3  -1  -4 2769.71  288.61
  -3  -1  -4 2600.12  141.50
   3  -1   4 2694.20  209.88
  -3  -1  -4 2550.53  236.18
  -3  -1  -4 2659.28  168.84
   3  -1   4 2763.28  275.95
   3   1   5 1020.57   97.13
   3   1   5  998.61   42.87
   3   1   5 1034.40   53.55
  -3   1  -5 1018.99   40.84
  -3   1  -5 1137.65   43.36
  -3   1  -5 1153.95  101.05
   3   1   5 1053.89   87.22
  -3   1  -5 1104.05   48.50
  -3   1  -5 1141.67   68.55
  -3   1  -5 1094.11   81.54
   3  -1   5 1037.21   44.27
  -3  -1  -5 1083.39   53.89
   3  -1   5 1069.88   60.11
   3  -1   5 1108.75   96.30
  -3  -1  -5  991.80   94.03
  -3  -1  -5  991.43   39.85
   3  -1   5 1034.98   64.93
  -3  -1  -5 1118.85  105.34
   3   1   6  349.71   36.68
   3   1   6  291.57   14.24
   3   1   6  339.90   27.25
  -3   1  -6  297.16   11.98
   3   1   6  348.28   33.17
  -3   1  -6  421.40   41.71
  -3   1  -6  311.71   12.12
  -3   1  -6  390.57   36.08
  -3   1  -6  293.49   19.97
   3  -1   6  291.25   18.43
  -3  -1  -6  359.22   42.02
  -3  -1  -6  349.90   19.36
   3  -1   6  316.71   31.48
   3  -1   6  363.84   36.89
  -3  -1  -6  293.81   25.17
  -3  -1  -6  288.20   11.71
   3  -1   6  260.82   30.58
   3   1   7 2271.04  230.47
   3   1   7 1992.12  146.98
  -3   1  -7 2408.37  211.77
   3   1   7 2282.16  159.93
  -3   1  -7 2058.61  142.33
  -3   1  -7 2365.59  228.69
   3   1   7 1970.68  257.53
  -3   1  -7 1977.54  170.82
   3  -1   7 1935.34  145.78
   3  -1   7 2325.47  229.41
  -3  -1  -7 2474.96  168.85
   3  -1   7 1685.38  209.45
  -3  -1  -7 2380.16  307.94
  -3  -1  -7 2081.11  155.26
  -3  -1  -7 2219.15  211.88
   3  -1   7 2266.03  166.73
   3   1   8  431.11   45.28
  -3   1  -8  376.84   19.94
   3   1   8  398.71   25.53
  -3   1  -8  484.30   68.85
   3   1   8  356.43   22.17
   3   1   8  406.19   56.88
  -3   1  -8  493.52   30.83
  -3  -1  -8  497.54   49.29
  -3  -1  -8  477.61   27.09
   3  -1   8  440.41   28.06
   3  -1   8  489.56   46.46
  -3  -1  -8  347.29   19.85
  -3  -1  -8  384.64   31.30
   3   1   9  300.30   42.97
   3   1   9  301.16   23.51
   3   1   9  312.79   42.22
  -3   1  -9  357.39   42.20
  -3   1  -9  377.97   28.93
   3  -1   9  398.70   66.17
   3  -1   9  346.47   37.38
  -3  -1  -9  413.60   48.65
  -3  -1  -9  360.89   24.78
  -3  -1  -9  249.97   44.08
   3   1  10   12.85   19.07
   3   1  10   26.02   11.63
   3   1  10    7.83   18.05
   3  -1  10   25.50   20.24
   3  -1  10    0.69   11.76
  -3  -1 -10    8.86   10.01
  -3  -1 -10   -1.60   13.17
   3   1  11   24.65   20.13
   3   1  11   -0.12   19.68
   3  -1  11  -11.71   21.76
   3  -1  11   12.68   12.90
   3   1  12  259.97   53.86
   3   1  12  236.71   30.96
   3  -1  12  317.17   56.37
   3  -1  12  314.66   43.67
   3   1  13   55.50   35.90
   3  -1  13  102.28   39.15
   3  -1  13  106.31   20.42
   3  -1  14   22.51   15.12
   3  -1  15    9.72   18.65
   3  -1  16   11.95   10.98
   3  -1  17    9.51    7.15
  -3  -3  19   -0.33    6.41
  -3   3  18    6.21    9.89
  -3  -3  18   -2.20   10.25
  -3   3  17   -5.76   19.37
  -3  -3  17    1.45   13.64
  -3  -3  17   -3.96   15.57
  -3   3  16   16.52   15.60
  -3  -3  16   18.39   15.40
  -3  -3  16    8.43   18.07
  -3   3  15   71.24   21.64
  -3   3  15   63.77   51.13
  -3  -3  15   63.12   23.56
  -3  -3  15   81.43   18.94
  -3   3  14   22.48   16.68
  -3   3  14   25.39   30.27
  -3  -3  14   28.38   28.73
  -3  -3  14   39.55   24.39
  -3   3  13    4.97   22.65
  -3   3  13  -15.22   22.56
  -3  -3  13   -5.06   15.92
  -3  -3  13    8.74   14.09
  -3   3  12   -2.60   13.19
  -3   3  12   -1.41   22.19
  -3  -3  12   20.07   15.95
  -3  -3  12   16.61   13.61
  -3   3  11   23.05   13.09
  -3   3  11   15.36   21.85
  -3  -3  11   -3.78   13.83
  -3  -3  11    4.78   12.52
   3   3 -10  180.59   20.95
   3   3 -10  253.37   21.01
  -3   3  10  191.32   22.06
  -3   3  10  176.30   34.01
  -3  -3  10  213.75   24.10
  -3  -3  10  197.15   20.22
   3  -3 -10  208.57   18.89
   3  -3 -10  196.42   25.95
   3   3  -9  105.63   15.53
   3   3  -9  108.44   16.62
  -3   3   9  134.24   17.18
  -3   3   9  156.13   25.02
  -3  -3   9  116.28   17.46
  -3  -3   9  130.04   15.77
   3  -3  -9  107.44   14.70
   3  -3  -9  143.36   30.36
   3   3  -8  175.75   16.06
   3   3  -8  171.88   16.83
   3   3  -8  177.70   18.24
   3   3  -8  139.19   17.16
  -3   3   8  211.70   18.68
  -3   3   8  165.50   27.53
  -3  -3   8  195.20   19.84
   3  -3  -8  190.31   16.37
   3  -3  -8  186.95   34.41
  -3  -3   8  167.14   16.67
  -3  -3   8  143.96   25.09
   3   3  -7   97.41   13.28
   3   3  -7  112.82   14.28
  -3   3   7  137.82   23.28
  -3   3   7  108.54    8.74
   3   3  -7   85.75   13.46
  -3   3   7   98.37   14.90
   3  -3  -7  144.45   19.92
  -3  -3   7  118.25   13.94
   3  -3  -7  136.75   14.03
   3  -3  -7  112.72    8.33
  -3  -3   7  112.06   15.95
  -3  -3   7  135.62   16.09
  -3  -3   7   91.79   15.03
  -3  -3   7  110.94    9.61
  -3   3   6   45.40   14.52
   3   3  -6   81.82   17.80
   3   3  -6   78.03   12.58
   3   3  -6   80.04   11.59
  -3   3   6   93.51   11.79
  -3   3   6  100.30   32.10
  -3   3   6   92.16   12.55
   3   3  -6   49.78   13.35
   3  -3  -6   62.56   10.81
   3  -3  -6   65.40    6.85
   3  -3  -6   90.81   17.60
  -3  -3   6   67.09   12.51
  -3  -3   6   88.43   13.62
  -3  -3   6   86.48   12.37
   3  -3  -6   88.07   12.47
  -3  -3   6   88.08   14.33
  -3  -3   6   68.89   15.01
   3  -3  -6   85.32    8.17
   3   3  -5 2043.90  145.23
   3   3  -5 1834.36  119.23
   3   3  -5 1752.22  117.94
  -3   3   5 2034.42  119.10
  -3   3   5 1745.10  164.00
  -3   3   5 1855.83  127.13
   3   3  -5 1845.79  155.07
  -3   3   5 1597.05  140.63
   3  -3  -5 1797.94  120.88
   3  -3  -5 1827.32  154.07
  -3  -3   5 1789.12  120.12
  -3  -3   5 1899.90  134.75
  -3  -3   5 1700.55  122.95
   3  -3  -5 1818.67  119.24
  -3  -3   5 2055.88  128.03
  -3  -3   5 1683.55  185.33
   3  -3  -5 1938.01  132.90
   3   3  -4   26.38   11.18
  -3   3   4    5.19   16.16
   3   3  -4    1.09    8.12
   3   3  -4   26.26    8.44
  -3   3   4    2.07    8.70
  -3   3   4   11.10    8.15
   3   3  -4  -13.84   12.93
  -3   3   4   -3.76    7.23
  -3   3   4   -4.06   15.97
   3  -3  -4   13.01    7.30
  -3  -3   4  -11.24    9.58
  -3  -3   4    8.90    8.62
   3  -3  -4   12.04    8.31
   3  -3  -4    1.63    7.48
   3  -3  -4   14.86   13.32
  -3  -3   4    9.71    9.13
  -3  -3   4   17.39   13.44
  -3  -3   4    2.27   11.49
   3   3  -3  237.43   37.73
  -3   3   3  265.13   31.85
   3   3  -3  250.15   17.04
   3   3  -3  269.05   17.39
  -3   3   3  295.74   19.76
  -3   3   3  262.69   20.30
   3   3  -3  257.07   27.48
  -3   3   3  307.92   46.53
  -3   3   3  268.78   18.26
   3  -3  -3  242.32   40.42
  -3  -3   3  239.64   17.95
   3  -3  -3  255.27   17.51
  -3  -3   3  254.29   16.73
   3  -3  -3  281.25   18.37
   3  -3  -3  262.39   14.59
  -3  -3   3  288.89   19.11
  -3  -3   3  267.09   32.87
  -3  -3   3  249.73   30.33
  -3  -3   3  244.61   16.11
   3   3  -2  211.17   26.94
  -3   3   2  226.42   21.60
   3   3  -2  225.63   15.15
   3   3  -2  253.51   14.45
   3   3  -2  256.03   27.74
  -3   3   2  247.54   17.77
  -3   3   2  306.70   20.10
  -3   3   2  210.37   16.52
  -3   3   2  235.57   19.76
  -3   3   2  275.39   25.93
   3  -3  -2  239.35   16.96
  -3  -3   2  215.04   23.79
  -3  -3   2  238.71   16.41
  -3  -3   2  241.57   15.25
   3  -3  -2  222.47   19.82
   3  -3  -2  271.96   18.70
  -3  -3   2  279.98   23.95
  -3  -3   2  270.91   31.09
   3  -3  -2  262.05   23.41
   3   3  -1 2246.09  293.01
   3   3  -1 2109.74  159.50
  -3   3   1 2240.54  149.13
   3   3  -1 2109.58  131.38
   3   3  -1 1854.61  189.09
  -3   3   1 2102.11  146.63
  -3   3   1 2214.81  160.80
   3   3  -1 2344.23  197.99
   3   3  -1 2368.02  202.92
  -3   3   1 2353.23  196.07
  -3   3   1 2328.97  187.46
  -3   3   1 2371.80  176.90
   3  -3  -1 2374.20  148.05
   3  -3  -1 2333.15  160.09
   3  -3  -1 2312.18  139.54
  -3  -3   1 2176.79  247.07
  -3  -3   1 2080.31  130.80
  -3  -3   1 2285.44  257.60
  -3  -3   1 2378.05  213.00
   3  -3  -1 2279.31  165.82
   3   3   0 4546.97  621.96
   3   3   0 4901.04  559.95
   3   3   0 4279.41  430.91
  -3   3   0 4633.75  550.33
   3   3   0 4840.96  435.09
  -3   3   0 4538.96  455.76
  -3   3   0 4911.70  562.57
   3   3   0 4804.20  587.06
  -3   3   0 5077.90  495.26
   3  -3   0 4747.31  466.09
   3  -3   0 4738.42  586.78
  -3  -3   0 4527.84  586.84
   3  -3   0 4724.25  440.50
   3  -3   0 4458.26  410.03
   3  -3   0 5244.93  587.65
   3  -3   0 4937.23  454.01
  -3  -3   0 4862.10  595.40
  -3  -3   0 4809.29  561.50
  -3  -3   0 4718.76  411.81
   3   3   1 1417.03  211.83
   3   3   1 1432.92  105.75
   3   3   1 1317.91   70.02
  -3   3  -1 1557.61  130.51
   3   3   1 1566.10   73.53
  -3   3  -1 1608.36  130.21
  -3   3  -1 1454.74   78.94
   3   3   1 1521.54  133.07
   3  -3   1 1478.84   78.74
   3  -3   1 1616.24  142.72
   3  -3   1 1510.49   94.07
  -3  -3  -1 1567.84  203.38
   3  -3   1 1513.69   84.24
   3  -3   1 1292.15   70.00
  -3  -3  -1 1436.00   64.02
   3  -3   1 1398.75   96.03
  -3  -3  -1 1453.76  134.22
  -3  -3  -1 1449.14  109.22
   3   3   2  847.71   88.24
  -3   3  -2  834.99   70.34
   3   3   2  711.26   37.68
  -3   3  -2  824.84   49.87
   3   3   2  806.50   79.62
  -3   3  -2  798.17   33.59
   3   3   2  790.17   69.58
   3  -3   2  778.49   35.90
   3  -3   2  819.33   45.61
  -3  -3  -2  783.81   76.74
   3  -3   2  843.99  111.61
  -3  -3  -2  862.40   38.65
   3  -3   2  870.04   45.62
  -3  -3  -2  845.92   37.91
   3  -3   2  794.59   38.73
  -3  -3  -2  723.20   70.90
  -3  -3  -2  782.12   54.09
   3   3   3  342.65   70.80
  -3   3  -3  349.38   23.99
   3   3   3  297.36   12.31
  -3   3  -3  339.04   15.57
  -3   3  -3  319.20   16.22
   3   3   3  321.15   40.29
   3   3   3  288.87   18.40
  -3   3  -3  321.68   37.71
  -3  -3  -3  324.92   40.39
  -3  -3  -3  363.43   22.69
   3  -3   3  366.34   38.64
  -3  -3  -3  383.97   13.68
   3  -3   3  355.38   21.88
   3  -3   3  337.31   17.09
  -3  -3  -3  320.44   36.62
  -3  -3  -3  311.73   21.69
   3   3   4    2.31   17.94
   3   3   4    7.78    5.17
   3   3   4    4.70    4.18
  -3   3  -4   -4.67    5.89
  -3   3  -4   -6.17   10.30
  -3   3  -4   19.66   16.88
   3   3   4   -1.63   17.43
   3   3   4    4.77    8.86
  -3   3  -4    4.79    3.76
  -3   3  -4   -2.95   10.34
  -3   3  -4   -5.59    5.10
   3  -3   4   31.17   17.29
   3  -3   4    7.55    5.84
  -3  -3  -4    6.63    4.11
  -3  -3  -4   -3.36    5.79
  -3  -3  -4    8.20   25.72
   3  -3   4   17.15    8.89
  -3  -3  -4    8.68   18.27
  -3  -3  -4    3.98    6.56
   3   3   5   -1.92   18.35
  -3   3  -5   10.23    6.09
   3   3   5    8.69    7.01
  -3   3  -5   -2.57    9.30
   3   3   5  -18.50   17.92
   3   3   5    9.34    5.44
  -3   3  -5    9.51    3.45
   3   3   5    7.44    6.29
  -3   3  -5   22.16   14.03
  -3   3  -5   37.09   17.85
  -3   3  -5    0.17   17.12
  -3   3  -5    7.64    3.53
   3  -3   5    3.81    5.94
  -3  -3  -5    2.59   18.26
   3  -3   5    8.21    9.85
  -3  -3  -5    4.28    4.36
  -3  -3  -5    6.83   17.04
  -3  -3  -5    4.33    4.71
  -3  -3  -5    9.09    8.39
   3  -3   5  -10.34   17.84
   3   3   6   22.50   19.12
  -3   3  -6   26.49   18.76
   3   3   6   31.04    6.08
  -3   3  -6   20.96   10.05
  -3   3  -6   -5.02   18.80
   3   3   6   24.10   10.55
   3   3   6   27.89   19.34
  -3   3  -6   22.94    6.80
  -3   3  -6    5.96    9.85
  -3  -3  -6   39.44    6.63
   3  -3   6   34.56    6.76
   3  -3   6   37.73   10.96
  -3  -3  -6   29.60    8.70
  -3  -3  -6   35.41   16.75
   3  -3   6   35.82   19.70
  -3  -3  -6   47.96   19.51
   3   3   7  905.52  101.91
  -3   3  -7  901.00   51.90
   3   3   7 1059.00  102.21
   3   3   7 1050.97   66.65
   3   3   7  852.82   66.44
  -3   3  -7 1053.15   93.31
   3  -3   7 1154.49   76.57
   3  -3   7 1108.98   69.56
  -3  -3  -7 1098.05   59.57
  -3  -3  -7 1096.10  103.06
   3  -3   7 1127.29  105.58
  -3  -3  -7  903.45   50.47
  -3  -3  -7  970.81   86.38
   3   3   8   12.41   28.25
  -3   3  -8    2.64    7.12
  -3   3  -8  -11.92   17.57
   3   3   8   -7.98   18.38
  -3   3  -8   20.93   19.51
   3  -3   8    0.08    6.86
   3  -3   8  -13.70   18.62
  -3  -3  -8    6.02    7.90
   3  -3   8   19.18   10.92
  -3  -3  -8   23.13   18.24
  -3  -3  -8   -2.93    5.91
  -3  -3  -8    6.57   14.10
   3   3   9  419.28   56.12
  -3   3  -9  352.60   26.23
   3   3   9  473.09   56.39
   3  -3   9  527.38   85.06
   3  -3   9  322.00   39.08
  -3  -3  -9  575.11   57.86
   3  -3   9  531.97   36.75
  -3  -3  -9  456.39   47.29
   3   3  10    6.68   20.01
   3   3  10   18.33   30.69
   3  -3  10   -3.53   14.45
   3  -3  10   15.12   23.86
   3   3  11   17.62   33.38
   3   3  11   -7.43   26.40
   3  -3  11   22.19   15.55
   3  -3  11   15.37   26.03
   3   3  12   15.37   33.13
   3   3  12   67.14   32.49
   3  -3  12  121.78   30.99
   3  -3  12  115.29   32.63
   3   3  13   65.99   44.34
   3  -3  13   51.62   18.88
  -3   3 -14   -7.49   20.56
   3  -3  14   22.35   15.57
   3  -3  15   -1.01   24.76
   3  -3  16   43.93   15.86
   3  -3  17   20.52   15.77
   3   5 -18   17.77   17.87
  -3  -5  18   -3.34    8.79
  -3   5  17    5.25   11.59
  -3   5  17   -6.56   22.39
  -3  -5  17   37.75   16.51
  -3  -5  17    7.63   12.02
  -3   5  16   25.91   17.10
  -3   5  16   20.83   32.74
  -3  -5  16   38.31   18.77
  -3  -5  16   38.32   15.84
  -3   5  15   75.19   22.45
  -3   5  15   88.22   51.62
  -3  -5  15   84.47   22.94
  -3  -5  15  117.14   31.77
  -3   5  14  -10.05   28.08
  -3   5  14   54.89   28.67
  -3  -5  14    2.39   28.44
  -3  -5  14    6.03   14.91
  -3   5  13   79.20   21.94
  -3   5  13  140.12   40.98
  -3  -5  13  114.99   25.11
  -3  -5  13  110.37   20.79
  -3   5  12  105.25   21.01
  -3   5  12   32.37   35.52
  -3  -5  12   89.94   22.02
  -3  -5  12  109.57   29.94
  -3   5  11   33.08   15.79
  -3   5  11   36.04   27.89
  -3  -5  11   40.05   16.59
  -3  -5  11   20.87   15.29
  -3   5  10   46.11   16.35
  -3   5  10   82.72   30.30
  -3  -5  10   64.27   17.60
  -3  -5  10   70.29   15.09
   3   5  -9   51.50   16.24
  -3   5   9   80.93   16.14
  -3   5   9   71.94   26.99
  -3  -5   9   71.73   16.71
  -3  -5   9   98.89   22.57
   3   5  -8  529.64   48.33
   3   5  -8  431.88   30.29
   3   5  -8  493.11   34.06
   3   5  -8  262.47   49.21
  -3   5   8  499.06   35.32
  -3   5   8  542.00   86.01
  -3  -5   8  499.69   36.95
   3  -5  -8  474.31   32.85
   3  -5  -8  469.00   46.67
  -3  -5   8  452.34   33.09
  -3  -5   8  294.20   36.08
   3   5  -7  318.84   32.71
   3   5  -7  302.72   22.54
   3   5  -7  347.07   25.58
  -3   5   7  351.77   19.48
  -3   5   7  337.50   27.10
   3   5  -7  293.71   34.64
  -3   5   7  374.23   36.16
  -3   5   7  328.69   42.27
  -3  -5   7  357.94   26.96
   3  -5  -7  342.39   36.37
  -3  -5   7  316.97   32.06
  -3  -5   7  298.33   24.88
   3  -5  -7  350.79   24.08
   3   5  -6   -0.67   14.58
   3   5  -6   21.88    8.29
   3   5  -6    8.06    9.97
  -3   5   6   18.28   10.45
  -3   5   6   36.92   20.70
   3   5  -6   16.12   13.96
  -3   5   6   23.16   11.39
  -3   5   6   26.22   11.97
  -3   5   6   24.29   11.34
  -3   5   6    8.81   19.06
   3  -5  -6   15.01   15.44
  -3  -5   6    9.05   16.23
  -3  -5   6   20.81   10.45
  -3  -5   6   19.19   12.57
   3  -5  -6   13.53    9.82
   3   5  -5  754.67   59.36
   3   5  -5  638.81   45.99
   3   5  -5  699.33   40.65
  -3   5   5  679.16   62.87
  -3   5   5  729.46   36.79
   3   5  -5  590.10   55.86
  -3   5   5  510.77   50.29
  -3   5   5  513.67   45.96
  -3   5   5  745.63   66.87
  -3   5   5  726.93   46.32
  -3  -5   5  618.70   39.85
  -3  -5   5  495.99   26.10
   3  -5  -5  693.30   54.14
  -3  -5   5  537.60   32.88
  -3  -5   5  691.81   42.30
  -3  -5   5  628.49   76.65
   3  -5  -5  627.87   53.36
   3   5  -4 1333.38  116.08
   3   5  -4 1203.14   75.31
   3   5  -4 1394.92   83.69
  -3   5   4 1383.92  126.84
  -3   5   4 1388.15   79.68
   3   5  -4 1280.59  117.71
  -3   5   4 1246.72  107.52
  -3   5   4 1275.64  108.23
  -3   5   4 1387.08   92.58
  -3   5   4 1372.56   99.10
  -3  -5   4 1288.94   82.81
  -3  -5   4 1024.28   67.80
   3  -5  -4 1287.23  102.84
  -3  -5   4 1185.81   98.28
  -3  -5   4 1303.19   81.08
  -3  -5   4 1265.11  114.70
   3  -5  -4 1290.89   81.90
   3   5  -3   34.54   24.77
   3   5  -3    6.66   24.29
   3   5  -3   -1.27    6.27
  -3   5   3   14.66   12.98
  -3   5   3    1.12   12.48
  -3   5   3   -1.84   10.57
  -3   5   3   -0.37   13.86
  -3   5   3  -23.51   14.71
  -3   5   3    3.92    8.46
  -3  -5   3    8.45   12.17
  -3  -5   3    2.20    6.78
   3  -5  -3    0.56    5.18
  -3  -5   3   13.66    9.16
   3  -5  -3   -3.28   11.26
  -3  -5   3    6.94   15.46
   3  -5  -3   -0.13    8.85
   3   5  -2  636.94   62.69
  -3   5   2  592.62   48.27
   3   5  -2  537.03   26.70
   3   5  -2  667.65   32.48
  -3   5   2  637.58   72.31
  -3   5   2  640.51   73.39
   3   5  -2  626.22   45.45
   3   5  -2  629.64   89.46
  -3   5   2  629.52   35.66
  -3   5   2  681.47   51.32
   3  -5  -2  641.60   22.92
   3  -5  -2  602.31   55.38
  -3  -5   2  602.93   33.64
   3  -5  -2  685.35   38.00
  -3  -5   2  603.64   43.63
  -3  -5   2  613.23   30.93
  -3  -5   2  645.00   57.56
  -3  -5   2  561.37   45.22
   3   5  -1  287.98   39.69
   3   5  -1  263.46   19.05
  -3   5   1  310.00   31.90
   3   5  -1  268.18   17.48
   3   5  -1  362.10   54.82
  -3   5   1  366.03   41.24
  -3   5   1  323.47   30.72
   3   5  -1  313.86   30.46
  -3   5   1  297.84   17.46
  -3   5   1  342.84   23.23
  -3   5   1  371.39   33.12
   3  -5  -1  361.93   14.19
   3  -5  -1  350.09   22.66
  -3  -5   1  322.65   19.14
   3  -5  -1  334.83   21.55
  -3  -5   1  311.48   29.40
   3  -5  -1  327.35   20.86
  -3  -5   1  315.66   34.91
  -3  -5   1  299.48   51.55
   3   5   0  831.16   88.05
   3   5   0  663.35   34.12
  -3   5   0  804.15   69.36
   3   5   0  666.45   34.54
   3   5   0  826.34  101.96
  -3   5   0  819.06   66.63
  -3   5   0  801.90   50.07
   3   5   0  767.95   67.36
  -3   5   0  876.89   42.43
  -3   5   0  852.10   82.63
  -3   5   0  871.18   67.25
   3  -5   0  905.60   47.70
   3  -5   0  835.72   58.82
  -3  -5   0  847.02   42.01
  -3  -5   0  827.19   70.28
  -3  -5   0  774.45   63.01
   3  -5   0  752.85   58.23
  -3  -5   0  786.15   66.41
   3  -5   0  796.91   45.33
   3   5   1  298.14   40.61
   3   5   1  189.79   11.32
  -3   5  -1  260.14   17.63
   3   5   1  224.06   37.84
  -3   5  -1  238.24   23.18
  -3   5  -1  247.02   19.76
   3   5   1  210.49   47.79
  -3   5  -1  253.29   27.89
  -3   5  -1  295.36   26.00
  -3   5  -1  259.80   30.27
   3  -5   1  219.95   13.39
   3  -5   1  231.59   17.20
  -3  -5  -1  262.70   15.52
  -3  -5  -1  269.91   33.52
  -3  -5  -1  204.02   28.47
   3  -5   1  293.18   14.97
  -3  -5  -1  240.54   26.09
   3  -5   1  250.49   17.72
   3   5   2  154.22   33.04
   3   5   2  120.12   17.49
  -3   5  -2  170.50   21.18
  -3   5  -2  161.92   13.56
   3   5   2  123.34   26.75
  -3   5  -2  170.35   21.39
  -3   5  -2  149.71   25.68
   3  -5   2  131.97   13.46
   3  -5   2  105.72   13.52
  -3  -5  -2  188.34   28.74
  -3  -5  -2  149.46   11.12
  -3  -5  -2  130.49   23.23
  -3  -5  -2  111.77   16.99
   3  -5   2  161.47   11.73
   3   5   3   93.22   27.48
   3   5   3  102.91   14.75
  -3   5  -3   66.77   19.99
  -3   5  -3   84.94   12.22
   3   5   3  103.63   25.11
  -3   5  -3  111.53   17.79
  -3   5  -3  106.80   24.02
   3  -5   3  103.51   11.36
   3  -5   3   68.99   16.47
  -3  -5  -3  103.12   24.57
  -3  -5  -3   90.75   13.89
  -3  -5  -3  115.09   21.44
  -3  -5  -3   93.24   13.53
   3  -5   3   99.57   11.14
   3   5   4 3161.35  448.77
   3   5   4 2496.87  341.72
   3   5   4 3432.26  421.18
  -3   5  -4 3508.39  368.47
  -3   5  -4 3283.49  300.28
  -3   5  -4 3352.98  397.18
   3  -5   4 3276.96  284.81
   3  -5   4 3517.28  304.02
  -3  -5  -4 3308.07  406.47
  -3  -5  -4 3584.61  284.81
  -3  -5  -4 3089.36  370.63
  -3  -5  -4 2502.92  277.10
   3  -5   4 3422.67  302.05
   3   5   5  355.27   50.85
  -3   5  -5  402.59   36.82
  -3   5  -5  388.53   47.87
  -3   5  -5  389.61   27.73
   3   5   5  354.62   49.37
  -3  -5  -5  378.94   46.96
   3  -5   5  421.26   27.71
   3  -5   5  374.06   23.10
  -3  -5  -5  439.85   22.99
  -3  -5  -5  349.87   45.51
   3  -5   5  398.70   51.27
   3   5   6   86.30   29.68
  -3   5  -6  115.08   28.92
  -3   5  -6  123.38   16.36
   3   5   6  116.02   30.97
  -3   5  -6  126.49   12.02
   3  -5   6  120.02   12.36
  -3  -5  -6  149.01   26.17
  -3  -5  -6  114.30   11.37
   3  -5   6  134.22   15.42
  -3  -5  -6  132.23   26.09
   3  -5   6  108.86   31.61
   3   5   7    2.38   32.40
  -3   5  -7   20.54   14.54
  -3   5  -7   13.65   12.45
  -3   5  -7   13.71    8.21
   3   5   7   15.52   22.21
   3  -5   7   10.19   23.77
   3  -5   7   22.13   11.94
   3  -5   7    9.73    8.41
  -3  -5  -7    4.09   18.71
  -3  -5  -7    1.30   19.48
   3   5   8  250.61   46.86
   3   5   8  283.20   50.81
  -3   5  -8  310.66   22.58
   3  -5   8  326.42   29.28
   3  -5   8  254.68   24.79
   3   5   9  -16.12   21.52
   3   5   9    0.97   23.52
   3  -5   9    2.48   10.49
   3  -5   9   10.49   13.40
   3   5  10   -3.07   22.09
   3   5  10  -52.69   39.12
  -3   5 -10   13.63   19.07
   3  -5  10    6.12   13.58
   3  -5  10   -2.70   11.10
   3   5  11  105.17   40.96
  -3   5 -11  161.77   29.35
   3   5  11   72.35   39.56
   3  -5  11  167.32   36.35
   3   5  12  101.01   77.88
  -3   5 -12  275.58   41.79
   3   5  12  222.39   54.83
   3  -5  12  314.55   35.82
  -3   5 -13   33.99   27.66
   3   5  13   45.34   30.44
   3  -5  13   60.83   19.51
  -3   5 -14  -11.15   37.79
   3   5  14  -29.47   45.77
   3  -5  14   -2.60   16.36
   3   5  15    5.03   16.27
   3  -5  15   36.49   18.10
   3  -5  16   51.31   17.04
   3  -5  17   61.84   20.01
  -3   7  17   -9.02   14.33
  -3  -7  17   12.19    9.11
  -3   7  16   16.02   23.06
   3  -7 -16   14.14   11.15
  -3  -7  16   17.05   13.34
  -3  -7  16   14.42   15.75
  -3   7  15    9.74   27.11
   3  -7 -15   15.64   13.52
  -3  -7  15    9.51   14.50
  -3  -7  15    0.97   16.54
  -3   7  14   10.02   17.57
  -3   7  14   -6.06   48.30
  -3  -7  14   19.20   17.81
  -3  -7  14   13.59   16.30
  -3   7  13  148.46   29.72
  -3   7  13  263.41   52.78
  -3  -7  13  219.03   32.56
  -3  -7  13  192.32   40.11
  -3   7  12   13.25   17.93
  -3   7  12   24.49   31.29
  -3  -7  12   -4.71   28.19
  -3  -7  12   12.83   15.76
  -3   7  11   27.39   17.96
  -3   7  11   22.71   31.77
  -3  -7  11   31.31   17.39
  -3  -7  11    9.11   15.77
  -3   7  10  304.62   35.27
  -3   7  10  283.20   81.50
  -3  -7  10  266.48   32.31
  -3  -7  10  266.57   42.43
   3   7  -9   85.56   28.04
   3   7  -9   23.22   23.30
  -3   7   9   99.09   20.68
  -3   7   9  138.98   34.70
  -3  -7   9   99.66   17.30
  -3  -7   9   77.37   17.08
   3   7  -8  314.13   47.79
   3   7  -8  180.31   39.30
  -3   7   8  365.12   33.97
  -3   7   8  284.92   52.22
  -3  -7   8  341.03   31.87
  -3  -7   8  314.17   30.14
   3   7  -7  109.28   25.31
   3   7  -7   82.66   13.90
   3   7  -7   33.65   24.13
  -3   7   7   83.48   20.16
  -3   7   7   72.66   17.83
  -3   7   7  103.29   18.84
  -3   7   7  122.98   30.62
  -3  -7   7   96.72   15.75
  -3  -7   7  101.78   23.91
   3   7  -6  118.36   27.29
   3   7  -6  116.21   20.94
   3   7  -6  144.60   16.04
  -3   7   6  128.57   23.30
  -3   7   6  130.97   14.46
   3   7  -6  104.82   24.00
  -3   7   6   48.49   27.97
  -3   7   6   98.10   23.22
  -3   7   6  165.69   19.84
  -3   7   6  132.69   29.74
  -3  -7   6  106.39   15.80
  -3  -7   6  126.22   17.10
   3  -7  -6  114.43   16.34
   3  -7  -6  121.63   22.19
   3   7  -5  580.30   85.82
   3   7  -5  359.16   38.30
   3   7  -5  594.57   35.91
  -3   7   5  573.61   47.99
  -3   7   5  542.92   34.88
   3   7  -5  447.92   55.44
  -3   7   5  448.31   55.42
  -3   7   5  437.03   50.26
  -3   7   5  526.45   57.53
  -3  -7   5  531.56   36.89
  -3  -7   5  418.37   47.04
  -3  -7   5  457.74   48.73
   3  -7  -5  508.84   36.68
   3  -7  -5  469.98   42.64
   3   7  -4   12.54   20.00
   3   7  -4   10.11    7.99
   3   7  -4   12.25   10.08
  -3   7   4   14.10   17.48
  -3   7   4   49.57   16.84
  -3   7   4   59.86   15.51
   3   7  -4   90.66   27.77
  -3   7   4  -10.69   17.93
  -3   7   4   25.39   25.30
  -3  -7   4    7.37    9.95
  -3  -7   4   40.86   16.86
   3  -7  -4   35.76   11.57
  -3  -7   4   30.11   16.19
   3  -7  -4    6.68   10.85
   3  -7  -4   10.02   13.02
   3   7  -3 1389.17  140.97
   3   7  -3 1076.15  126.51
  -3   7   3 1433.77  131.53
  -3   7   3 1158.64  155.60
  -3   7   3 1396.38  117.56
   3   7  -3 1354.83  187.32
  -3   7   3 1290.96  180.23
  -3   7   3 1254.65   80.89
   3  -7  -3 1242.00  108.29
  -3  -7   3 1234.49   90.63
  -3  -7   3 1274.61   86.21
   3  -7  -3 1338.48   87.86
  -3  -7   3 1194.38  119.75
   3  -7  -3 1299.87  128.77
  -3  -7   3  793.08  107.45
   3   7  -2  107.20   24.74
   3   7  -2   55.76   10.26
   3   7  -2   95.21   23.84
  -3   7   2  104.99   18.88
  -3   7   2   83.38   18.48
   3   7  -2   75.26   16.62
  -3   7   2  117.79   20.94
  -3   7   2   47.16   21.30
  -3   7   2   73.11   12.74
   3  -7  -2   65.31   13.87
   3  -7  -2   89.30   13.26
  -3  -7   2   79.60   12.53
   3  -7  -2   84.63   13.54
  -3  -7   2  102.66   21.14
  -3  -7   2   74.51   12.87
  -3  -7   2   55.86   14.49
   3   7  -1  574.19   71.75
   3   7  -1  633.20   67.23
  -3   7   1  548.22   49.24
  -3   7   1  585.00   62.29
   3   7  -1  544.09   71.10
  -3   7   1  695.53   60.14
  -3   7   1  598.79   39.47
  -3   7   1  510.05   54.51
   3  -7  -1  592.60   42.98
   3  -7  -1  611.74   39.49
  -3  -7   1  545.94   48.34
   3  -7  -1  612.84   37.41
  -3  -7   1  577.19   54.16
  -3  -7   1  599.07   50.28
  -3  -7   1  507.22   43.96
   3   7   0  180.47   32.36
  -3   7   0  140.70   12.02
   3   7   0  114.05   39.16
  -3   7   0   97.90   16.45
  -3   7   0  102.50   18.03
   3   7   0  111.64   22.68
  -3   7   0  154.55   26.34
  -3   7   0  142.21   24.45
  -3   7   0  157.31   24.37
   3  -7   0  134.74   14.96
   3  -7   0  134.70    8.56
   3  -7   0  122.28   22.05
  -3  -7   0  115.05   19.66
   3  -7   0  101.66   19.25
  -3  -7   0  133.50   21.71
  -3  -7   0  138.73   13.68
  -3  -7   0  158.01   21.88
   3   7   1   18.58   23.12
   3   7   1    8.90   27.13
  -3   7  -1   23.03   11.23
  -3   7  -1   39.84   19.97
   3   7   1   30.15   18.21
  -3   7  -1    3.24    8.81
  -3   7  -1   -4.36   27.49
  -3   7  -1   40.40   19.16
   3  -7   1   14.63   16.60
   3  -7   1   20.29   10.09
  -3  -7  -1   11.10   16.06
  -3  -7  -1   56.11   15.64
  -3  -7  -1   13.27   14.23
   3  -7   1   16.28    7.19
  -3  -7  -1   33.80    9.83
   3   7   2  119.97   34.34
   3   7   2  108.95   20.49
   3   7   2  137.28   36.36
  -3   7  -2  103.70   26.87
  -3   7  -2  105.36   25.10
  -3   7  -2  121.28   14.52
  -3   7  -2  128.81   27.84
   3  -7   2  105.92   14.68
  -3  -7  -2  133.74   27.72
   3  -7   2  143.07   12.41
  -3  -7  -2  160.73   20.46
  -3  -7  -2  118.19   31.29
   3  -7   2   98.66   13.43
   3   7   3    3.62   23.19
  -3   7  -3   13.51   14.72
   3   7   3   11.65    8.75
   3   7   3    4.37   12.64
   3   7   3   16.42   18.94
  -3   7  -3   -1.11   19.18
  -3   7  -3  -17.97   20.27
  -3   7  -3   -6.02   17.62
   3  -7   3   20.22   14.65
   3  -7   3    0.30    9.24
   3  -7   3   -1.78    8.17
  -3  -7  -3   14.53   18.67
  -3  -7  -3   -4.77   15.28
  -3  -7  -3    2.16    8.31
   3   7   4   10.94   25.77
  -3   7  -4   37.31   10.54
   3   7   4   13.20    9.16
  -3   7  -4   44.11   27.58
   3   7   4   25.69   21.91
   3   7   4   18.24   14.25
  -3   7  -4   40.58   33.34
  -3   7  -4   10.82   17.71
   3  -7   4    9.30   10.69
  -3  -7  -4   34.68   20.52
   3  -7   4   30.96   14.63
   3  -7   4   43.84   12.07
  -3  -7  -4   13.24   17.88
  -3  -7  -4   14.25    8.81
   3   7   5  215.80   47.71
  -3   7  -5  316.66   35.02
  -3   7  -5  239.77   22.89
   3   7   5  210.22   44.27
  -3   7  -5  210.77   54.24
   3  -7   5  232.12   23.50
   3  -7   5  282.43   22.54
  -3  -7  -5  249.98   21.19
   3  -7   5  235.52   31.99
   3   7   6  223.82   50.24
   3   7   6  273.93   48.61
  -3   7  -6  239.00   36.93
  -3   7  -6  332.99   39.21
   3  -7   6  333.54   27.24
  -3  -7  -6  263.45   23.07
   3  -7   6  269.15   23.38
   3   7   7   76.53   30.61
   3   7   7   37.22   32.08
  -3   7  -7   76.03   24.84
  -3   7  -7  102.59   23.24
   3  -7   7   57.04   14.76
  -3  -7  -7   44.45   19.12
   3  -7   7   58.94   19.70
   3   7   8   63.50   44.99
   3   7   8   29.12   29.42
  -3   7  -8   38.46   22.83
   3  -7   8   38.75   15.31
   3  -7   8   51.97   14.77
   3   7   9    4.81   26.68
   3   7   9    8.55   44.97
  -3   7  -9    6.42   22.33
   3  -7   9   38.91   16.09
   3  -7   9   34.92   15.34
   3   7  10   25.58   34.47
   3   7  10  123.83   40.25
  -3   7 -10  189.54   47.01
   3  -7  10  130.74   22.37
   3  -7  10   57.54   18.49
   3   7  11  106.87   48.46
  -3   7 -11  268.22   48.76
   3   7  11  164.94   52.52
   3  -7  11  234.15   30.93
   3   7  12    3.35   27.54
  -3   7 -12   21.92   25.44
   3   7  12   39.62   29.76
   3  -7  12  -24.70   16.50
  -3   7 -13   13.01   29.94
   3   7  13   69.57   31.17
   3  -7  13   36.48   17.41
  -3   7 -14   11.64   27.04
   3   7  14   -1.23   35.99
   3  -7  14   15.20   15.78
   3   7  15   -0.83   18.93
   3  -7  15   74.78   16.09
   3  -7  16   90.34   22.92
   3   9 -16    8.36   13.78
  -3   9  16    9.90   17.11
  -3  -9  16    7.28    8.35
  -3   9  15   -8.63   23.96
  -3  -9  15   -3.71   11.48
   3  -9 -15    2.36    9.30
  -3   9  14   -3.09   28.29
   3  -9 -14   31.28   13.80
  -3  -9  14   36.15   15.08
  -3  -9  14   24.13   16.60
  -3   9  13  -19.09   28.63
   3  -9 -13    0.74   14.71
  -3  -9  13    2.78   23.19
  -3  -9  13    8.55   17.06
  -3   9  12  -35.61   46.88
   3  -9 -12   18.94   14.66
  -3  -9  12   20.55   17.46
  -3  -9  12    5.77   18.09
  -3   9  11   87.81   35.93
   3  -9 -11   59.38   17.02
  -3  -9  11   52.73   18.60
  -3  -9  11   16.73   18.89
  -3   9  10   10.26   30.13
   3   9 -10    4.86   21.02
  -3  -9  10   27.05   15.64
  -3  -9  10    5.94   23.91
   3  -9 -10   -6.82   15.04
   3   9  -9  113.52   39.34
  -3   9   9   77.97   39.40
   3  -9  -9  111.05   20.21
  -3  -9   9  100.73   20.45
  -3  -9   9   36.28   24.61
   3   9  -8  571.89   89.87
   3   9  -8  369.82   93.59
  -3   9   8  558.75   79.87
  -3  -9   8  580.40   48.90
  -3  -9   8  344.70   52.77
   3   9  -7   12.93   25.19
   3   9  -7   -3.04   21.23
  -3   9   7  -12.20   26.73
   3  -9  -7   39.12   14.96
  -3  -9   7   -0.71   14.99
   3   9  -6    9.37   24.97
  -3   9   6   -4.80   23.76
   3   9  -6   33.59   20.93
  -3   9   6   25.36   39.96
  -3   9   6   -6.12   21.76
   3  -9  -6   12.86   13.48
  -3  -9   6   -4.13   13.59
   3   9  -5  148.71   40.04
  -3   9   5  128.11   35.39
   3   9  -5  168.82   34.05
  -3   9   5  115.91   44.29
  -3   9   5  165.09   30.79
   3  -9  -5  198.68   22.27
  -3  -9   5  159.67   20.99
   3   9  -4    6.23   24.58
  -3   9   4   22.55   32.82
   3   9  -4  -17.00   21.14
  -3   9   4    9.80   33.78
  -3   9   4    2.03   20.58
   3  -9  -4   19.02   20.34
   3   9  -3    5.06   26.87
  -3   9   3   36.72   22.94
   3   9  -3   18.41   22.71
  -3   9   3   31.99   24.80
  -3   9   3   68.40   32.26
   3  -9  -3   13.35   14.23
  -3  -9   3   21.11   13.21
   3   9  -2  -30.57   28.45
   3   9  -2   30.62   20.86
  -3   9   2   15.43   20.41
  -3   9   2   49.84   21.32
  -3   9   2    0.81   24.88
   3  -9  -2   17.39   14.02
   3  -9  -2   11.55   13.52
  -3  -9   2   39.05   12.36
   3   9  -1  484.77   76.46
  -3   9   1  445.73   59.27
   3   9  -1  386.14   55.73
  -3   9   1  465.67   63.17
  -3  -9   1  444.89   34.25
   3  -9  -1  491.15   38.58
   3   9   0  206.02   47.21
   3   9   0  169.64   34.02
   3   9   0  163.97   48.99
  -3   9   0  199.18   52.59
  -3   9   0  208.09   39.85
   3  -9   0  224.96   22.60
  -3  -9   0  141.73   25.72
  -3  -9   0  189.42   32.80
   3   9   1  209.24   51.18
   3   9   1  175.17   33.01
   3   9   1  196.03   42.02
  -3   9  -1  282.99   46.19
  -3   9  -1  246.01   62.79
   3  -9   1  266.24   25.86
  -3  -9  -1  254.81   23.50
   3   9   2  340.89   66.44
   3   9   2  273.41   44.05
   3   9   2  281.63   49.48
  -3   9  -2  401.41   60.42
  -3   9  -2  353.97   50.63
   3  -9   2  377.61   31.71
  -3  -9  -2  367.21   30.23
   3   9   3   59.60   32.38
   3   9   3   15.42   19.05
   3   9   3   58.75   25.15
  -3   9  -3   77.58   40.17
  -3   9  -3   43.92   25.17
   3  -9   3   37.79   14.56
  -3  -9  -3   44.18   13.64
   3   9   4  176.29   43.74
   3   9   4   64.39   27.61
   3   9   4  110.90   32.36
  -3   9  -4  170.38   36.21
  -3   9  -4  131.47   32.38
   3  -9   4  133.69   19.06
  -3  -9  -4  144.82   20.10
   3   9   5   82.25   41.72
   3   9   5   80.80   34.74
  -3   9  -5  115.18   32.28
  -3   9  -5  142.13   34.08
   3  -9   5   94.69   26.92
  -3  -9  -5   93.82   27.47
   3  -9   5  126.45   27.79
   3   9   6  -48.77   30.95
   3   9   6   24.04   26.37
  -3   9  -6   -0.24   34.56
  -3   9  -6   23.34   26.30
   3  -9   6   -3.99   14.30
  -3  -9  -6    4.56   19.77
   3  -9   6  -27.15   13.36
   3   9   7   -7.84   27.14
  -3   9  -7    8.76   26.56
  -3   9  -7   -4.04   27.15
   3   9   7   19.76   29.33
   3  -9   7  -29.11   20.41
   3  -9   7   19.74   15.69
   3   9   8  408.22  131.64
  -3   9  -8  324.52   84.85
  -3   9  -8  704.56   85.72
   3   9   8  613.99   90.99
   3  -9   8  426.03   45.83
   3  -9   8  545.54   50.89
   3   9   9    4.52   28.33
   3   9   9   -2.81   30.35
  -3   9  -9    9.46   27.95
   3  -9   9   14.57   15.48
   3  -9   9   13.77   15.36
   3   9  10  -23.90   25.05
   3   9  10   18.96   30.34
  -3   9 -10   -1.56   25.85
   3  -9  10   40.76   16.80
   3  -9  10   -9.95   15.38
   3   9  11   13.80   29.62
   3   9  11   -4.47   28.77
  -3   9 -11   52.80   43.13
   3  -9  11   28.56   26.13
   3  -9  11   -0.48   13.39
   3   9  12    9.67   16.85
  -3   9 -12   66.98   27.29
   3   9  12   31.73   30.76
   3  -9  12   22.76   15.71
  -3   9 -13    3.05   19.68
   3   9  13   48.94   40.15
   3  -9  13   18.33   14.63
  -3   9 -14   17.97   17.72
   3   9  14   32.92   23.07
   3  -9  14   49.83   13.85
  -3  11  14   -1.76   18.40
  -3 -11  14    3.82    8.82
   3 -11 -14    6.18   15.29
   3  11 -13   -2.66    9.55
  -3  11  13   37.38   35.92
  -3 -11  13   -3.67   11.57
   3 -11 -13  -14.09   10.34
  -3  11  12  325.72   59.48
  -3 -11  12  320.49   30.44
   3 -11 -12  268.50   30.09
  -3  11  11   16.38   26.68
  -3 -11  11  -12.67   13.79
   3 -11 -11    9.29   13.04
   3  11 -10   -1.12   20.81
  -3  11  10   43.34   28.00
   3 -11 -10   26.19   14.98
  -3 -11  10    9.01   15.35
   3  11  -9   61.23   49.13
   3  11  -9  -28.10   20.81
  -3  11   9   -4.49   27.67
   3 -11  -9   15.24   15.81
  -3 -11   9   21.87   15.51
   3  11  -8   45.01   50.97
   3  11  -8   43.06   24.63
  -3  11   8   -1.55   34.42
   3 -11  -8   77.67   18.59
  -3 -11   8   46.25   18.34
   3  11  -7   21.03   44.47
  -3  11   7   19.67   43.30
  -3 -11   7   -2.39   16.49
   3 -11  -7    4.51   16.37
   3  11  -6   30.29   51.43
  -3  11   6   73.08   42.84
   3  11  -6   35.14   26.24
  -3  11   6  -42.98   30.20
  -3  11   6    3.85   26.14
   3 -11  -6   29.59   17.28
  -3 -11   6   32.92   25.82
   3  11  -5   52.07   50.65
  -3  11   5   10.18   47.97
   3  11  -5   26.06   26.97
  -3  11   5   17.80   34.15
  -3  11   5   39.56   36.60
   3 -11  -5   -0.51   17.17
  -3 -11   5   31.15   15.99
   3  11  -4  101.70   39.23
  -3  11   4    9.80   30.03
   3  11  -4   -4.73   30.46
  -3  11   4   61.11   34.06
  -3 -11   4   72.08   18.41
   3 -11  -4   94.41   19.57
   3  11  -3   15.24   35.06
  -3  11   3    4.54   26.83
   3  11  -3    9.17   27.34
  -3  11   3   27.38   31.64
  -3 -11   3   26.88   15.19
   3 -11  -3   14.30   26.63
   3  11  -2   23.06   39.85
  -3  11   2   58.82   29.22
   3  11  -2   58.67   28.87
  -3  11   2   92.37   36.28
  -3 -11   2   57.19   17.11
   3 -11  -2   47.17   19.48
   3  11  -1   47.59   54.75
  -3  11   1  177.59   39.17
   3  11  -1  133.82   36.83
  -3  11   1  171.69   41.76
  -3 -11   1  120.10   20.96
   3 -11  -1  174.33   24.34
   3  11   0   66.50   36.53
  -3  11   0   13.77   27.87
   3  11   0   23.92   23.48
  -3  11   0   -0.66   31.66
  -3 -11   0   14.52   14.36
   3 -11   0    3.77   16.55
   3  11   1  128.88   55.11
  -3  11  -1   11.65   28.31
   3  11   1   11.58   24.57
  -3  11  -1   23.44   50.66
  -3 -11  -1   10.18   14.86
   3 -11   1   15.68   25.29
   3  11   2  116.05   45.41
   3  11   2   91.45   29.04
   3  11   2   44.18   34.77
  -3  11  -2  163.00   40.35
  -3  11  -2  123.11   37.40
   3 -11   2  110.14   20.22
  -3 -11  -2   71.02   18.85
   3  11   3   51.66   42.06
   3  11   3   41.07   30.75
   3  11   3   38.87   56.25
  -3  11  -3   16.59   40.52
  -3  11  -3  131.69   53.12
   3 -11   3  100.29   19.14
  -3 -11  -3   95.37   25.61
   3  11   4  766.87  133.70
  -3  11  -4  801.58  153.29
   3  11   4  451.90  108.22
  -3  11  -4  930.39  121.70
  -3 -11  -4  695.35   78.45
   3 -11   4  860.99   91.14
   3  11   5    4.46   57.53
  -3  11  -5   68.83   30.47
   3  11   5   49.58   31.86
  -3  11  -5   85.50   37.02
  -3 -11  -5   34.38   18.67
   3 -11   5   51.68   18.74
   3  11   6   74.53   44.67
  -3  11  -6  150.93   42.77
   3  11   6   87.67   42.12
  -3  11  -6  107.51   37.81
   3 -11   6  117.26   21.25
   3  11   7   14.72   31.10
  -3  11  -7  -20.57   30.90
   3  11   7   21.28   27.20
  -3  11  -7   -5.51   25.45
   3 -11   7    4.27   13.53
   3  11   8   70.42   34.63
  -3  11  -8   98.73   36.65
   3  11   8  101.84   35.41
  -3  11  -8   63.78   28.92
   3 -11   8   54.99   16.90
   3  11   9   25.72   25.48
  -3  11  -9   42.29   28.78
   3  11   9    7.51   29.11
   3 -11   9    8.71   19.09
   3  11  10    1.64   28.83
   3  11  10   35.24   40.94
  -3  11 -10   10.36   26.35
   3 -11  10    7.06    9.95
   3 -11  10    2.55    8.85
   3  11  11   13.91   12.63
   3  11  11  -23.04   23.58
  -3  11 -11  -15.21   35.06
   3 -11  11   12.46   12.52
   3 -11  11   -1.33    9.61
  -3  11 -12   -6.73   23.24
   3  11  12   43.44   20.91
   3 -11  12  -12.40   10.34
  -3  13  11   36.28   21.18
  -3 -13  11  -13.92   15.18
   3 -13 -11  -13.78    8.68
   3  13 -10    5.02    7.85
  -3  13  10   19.00   23.53
   3 -13 -10    5.62   11.09
  -3 -13  10    2.26   11.24
   3  13  -9    7.65   25.69
   3  13  -9   30.28   21.28
  -3  13   9   15.55   19.61
   3 -13  -9   27.22   14.88
  -3 -13   9   27.43   13.76
   3  13  -8  -22.59   24.52
   3  13  -8   26.31   19.76
  -3  13   8   25.88   19.49
   3 -13  -8   23.20   15.59
  -3 -13   8   29.14   14.66
   3  13  -7   -7.64   27.87
   3  13  -7  -14.42   18.25
  -3  13   7   -8.21   17.45
   3 -13  -7   -7.45   14.47
  -3 -13   7    5.35   13.43
   3  13  -6   -3.94   33.69
  -3  13   6   -4.12   28.54
   3  13  -6   14.83   20.82
   3 -13  -6    2.46   14.66
  -3 -13   6   15.62   14.15
   3  13  -5   -2.36   32.49
  -3  13   5   24.72   28.92
   3  13  -5   35.43   21.66
  -3  13   5   31.17   33.60
  -3 -13   5   14.90   23.93
   3 -13  -5   25.39   16.41
   3  13  -4   23.79   33.92
  -3  13   4   49.23   25.29
   3  13  -4   -6.61   34.86
  -3  13   4   -4.19   29.30
  -3 -13   4   32.32   15.60
   3 -13  -4   10.54   19.11
   3  13  -3   26.73   34.23
  -3  13   3   27.37   26.22
   3  13  -3    3.64   37.20
  -3  13   3  -32.99   30.47
  -3 -13   3   -4.77   14.37
   3 -13  -3   20.39   15.78
   3  13  -2   75.80   53.44
  -3  13   2   20.19   26.90
   3  13  -2   -6.31   42.11
  -3  13   2   27.60   32.36
  -3 -13   2    2.11   14.40
   3 -13  -2    0.77   24.45
   3  13  -1   34.04   36.25
  -3  13   1   35.29   32.25
   3  13  -1  -18.37   45.29
  -3  13   1    7.37   37.30
  -3 -13   1   45.98   17.93
   3 -13  -1   49.67   17.04
   3  13   0   41.92   33.69
  -3  13   0   10.61   49.40
  -3  13   0    6.00   29.72
   3 -13   0  -18.24   17.16
  -3 -13   0   -4.55   23.26
   3  13   1   61.41   37.13
  -3  13  -1   14.87   30.83
   3  13   1   35.46   34.81
  -3  13  -1   59.30   38.00
  -3 -13  -1   11.72   25.21
   3 -13   1   51.90   18.87
   3  13   2  -36.27   32.79
  -3  13  -2    4.07   27.62
   3  13   2   -7.72   17.84
  -3  13  -2   29.72   33.59
  -3 -13  -2    7.47   13.94
   3 -13   2  -36.44   24.55
   3  13   3   35.30   56.50
  -3  13  -3   45.59   27.85
   3  13   3   16.87   21.91
  -3  13  -3   33.28   32.36
  -3 -13  -3   13.46   16.18
   3 -13   3   23.28   16.50
   3  13   4   39.16   34.14
  -3  13  -4   56.29   33.22
  -3  13  -4   34.64   28.75
   3 -13   4   15.30   16.48
  -3 -13  -4   30.17   14.46
   3  13   5  -19.11   29.84
  -3  13  -5   -8.35   35.25
   3  13   5    4.04   19.25
  -3  13  -5   20.11   30.22
  -3 -13  -5    2.16    9.17
   3 -13   5    2.89   13.18
   3  13   6   10.73   28.94
  -3  13  -6   10.66   31.41
   3  13   6    2.24   21.65
  -3  13  -6   25.05   23.38
   3 -13   6   26.02   13.24
   3  13   7   19.43   23.31
  -3  13  -7   16.50   27.67
   3  13   7    5.16   21.23
  -3  13  -7   17.95   17.42
   3 -13   7   -0.91   11.31
   3  13   8   11.68   17.61
  -3  13  -8   -7.49   26.41
   3  13   8   19.19   19.97
  -3  13  -8   15.33   17.52
   3 -13   8   12.71   13.37
   3  13   9    4.51   12.35
  -3  13  -9   28.20   20.84
   3  13   9    5.12   16.82
   3 -13   9   -0.66    6.01
   3  15  -6   10.40   22.37
   3  15  -6   15.12   18.20
   3 -15  -6    9.27    9.39
  -3 -15   6   -4.12   14.16
   3  15  -5   -7.95   19.03
   3  15  -5  -25.21   14.15
   3 -15  -5    1.98   10.07
  -3 -15   5    9.83    9.35
   3  15  -4   27.91   22.52
  -3  15   4   -1.51   10.44
   3  15  -4   23.07   15.36
  -3  15   4    0.71   12.14
  -3 -15   4    1.93    9.98
   3 -15  -4   16.76   11.12
   3  15  -3   16.98   26.43
  -3  15   3    7.25   13.55
   3  15  -3    9.28   16.05
  -3  15   3   -3.41   16.54
  -3 -15   3   15.03   10.25
   3 -15  -3   22.83   11.87
   3  15  -2    3.43   25.93
  -3  15   2   15.44   15.72
   3  15  -2   11.29   16.19
  -3  15   2    7.21   18.81
  -3 -15   2   -1.10    9.64
   3 -15  -2   -4.96   11.56
   3  15  -1    8.77   24.54
  -3  15   1  -14.76   18.37
   3  15  -1    4.98   15.82
  -3  15   1  -10.83   21.56
  -3 -15   1    3.54   20.43
   3 -15  -1   -2.79   18.26
   3  15   0  183.13   66.18
  -3  15   0  160.54   63.92
  -3  15   0  154.07   34.62
   3 -15   0  243.16   21.47
  -3 -15   0  169.38   33.96
   3  15   1   25.04   23.90
  -3  15  -1   29.74   18.76
   3  15   1   13.00   18.11
  -3  15  -1  -18.03   25.68
  -3 -15  -1    0.20    8.09
   3 -15   1   17.27   11.85
   3  15   2   15.95   21.44
  -3  15  -2   19.40   17.38
   3  15   2   -5.37    7.73
  -3  15  -2   14.44   24.68
  -3 -15  -2   -2.44    9.04
   3 -15   2    7.45   11.05
   3  15   3  -13.83   22.52
  -3  15  -3  -19.47   17.04
  -3  15  -3    1.21   23.38
   3 -15   3   -1.46   15.59
   3  15   4   -0.82   29.38
  -3  15  -4   19.77   15.99
  -3  15  -4   -2.25   21.84
   3 -15   4    8.76    8.76
  -4   0  19    6.15    8.75
  -4   0  18   -0.54   12.41
   4   0 -17   -6.39   20.61
  -4   0  17   -7.56   15.52
  -4   0  16  -24.93   17.40
  -4   0  15    0.45   15.12
  -4   0  15   23.09   16.52
  -4   0  14   15.41   14.75
  -4   0  14   18.31   24.05
  -4   0  13   16.24   14.21
  -4   0  13   -1.58   14.35
  -4   0  12  121.40   20.68
  -4   0  12  150.98   21.56
   4   0 -11   -9.14   12.13
  -4   0  11   -4.69   11.63
  -4   0  11    8.18   11.91
  -4   0  11   10.96   17.11
   4   0 -10  137.65   16.09
   4   0 -10  142.87   17.18
  -4   0  10   99.24   16.50
  -4   0  10  131.59   16.86
  -4   0  10  135.63   21.44
   4   0  -9    6.03    9.62
   4   0  -9    7.66   10.67
  -4   0   9   -4.78   10.43
  -4   0   9   35.76   15.89
  -4   0   9   22.70   20.38
   4   0  -8  247.51   19.61
   4   0  -8  287.90   21.86
   4   0  -8  197.83   13.68
  -4   0   8  239.90   19.66
  -4   0   8  246.78   19.61
  -4   0   8  255.10   25.85
  -4   0   8  182.08   19.00
   4   0  -7  -17.24    9.38
   4   0  -7   -5.00   10.28
   4   0  -7    1.78    6.36
  -4   0   7    7.71    9.62
  -4   0   7    8.17    9.62
  -4   0   7  -13.87   11.80
  -4   0   7   -2.25   14.60
   4   0  -6  468.08   37.92
   4   0  -6  457.05   32.37
   4   0  -6  464.04   24.77
  -4   0   6  416.46   29.36
  -4   0   6  439.65   27.22
  -4   0   6  439.72   36.35
  -4   0   6  473.02   30.70
   4   0  -5   -1.84    7.78
   4   0  -5   23.18   11.06
   4   0  -5    4.30    7.59
  -4   0   5    9.53    9.70
  -4   0   5  -12.76    8.03
  -4   0   5  -16.03   12.03
  -4   0   5    7.14   16.41
   4   0  -4   44.07   16.05
   4   0  -4   33.39    8.39
   4   0  -4   35.81   13.23
   4   0  -4   45.75    9.64
  -4   0   4   34.68    8.57
  -4   0   4   39.46   13.84
  -4   0   4   40.38   11.71
   4   0  -3    1.57    2.93
   4   0  -3    9.12   14.07
   4   0  -3  -10.74    9.59
   4   0  -3   -0.65    6.50
   4   0  -3    2.03   11.97
   4   0  -3    7.80    9.38
  -4   0   3   -2.66    4.78
  -4   0   3    2.17    6.58
  -4   0   3   -8.88   12.74
  -4   0   3   24.58   11.11
   4   0  -2 3087.70  213.81
   4   0  -2 3006.77  275.41
   4   0  -2 3070.15  243.19
   4   0  -2 3057.49  197.83
   4   0  -2 3170.96  267.72
   4   0  -2 3107.05  247.48
  -4   0   2 3241.75  269.61
  -4   0   2 2982.48  191.80
  -4   0   2 3144.94  275.22
  -4   0   2 3364.38  281.02
   4   0  -1   18.36   15.04
   4   0  -1   -1.50   12.83
   4   0  -1   -2.46    3.47
   4   0  -1   12.46    9.57
  -4   0   1    4.29   11.02
  -4   0   1    5.59   13.68
  -4   0   1    2.17    3.51
  -4   0   1  -15.36   12.74
  -4   0   1   13.21   16.05
  -4   0   1    1.53   18.74
   4   0   0   70.54   24.01
   4   0   0   42.02   12.96
   4   0   0   33.02   10.92
  -4   0   0   44.59   25.07
  -4   0   0   72.95   23.38
  -4   0   0   58.71   18.39
   4   0   1    7.63   23.63
   4   0   1   -5.67   10.04
   4   0   1   -4.65    8.15
  -4   0  -1    4.44   16.35
  -4   0  -1    0.62   12.45
  -4   0  -1  -14.25   13.88
   4   0   2 1957.48  182.96
   4   0   2 1787.96  124.48
   4   0   2 2013.76  169.62
   4   0   2 2000.71  118.03
  -4   0  -2 1988.22  192.63
  -4   0  -2 2053.95  148.39
  -4   0  -2 2251.04  169.42
   4   0   3   29.19   17.15
   4   0   3   15.35   15.37
   4   0   3  -22.38   13.26
   4   0   3   -4.91    5.45
  -4   0  -3   25.60   17.65
  -4   0  -3  -12.67   10.70
  -4   0  -3   13.52   10.73
  -4   0  -3    9.99    6.88
   4   0   4  660.78   61.91
   4   0   4  650.57   35.65
   4   0   4  635.25   49.48
   4   0   4  606.69   31.38
  -4   0  -4  770.73  100.91
  -4   0  -4  737.83   62.51
  -4   0  -4  693.06   30.00
   4   0   5    7.53   17.37
   4   0   5    1.47    8.03
   4   0   5   -5.05    4.23
   4   0   5  -19.28   17.89
   4   0   5    0.57    5.81
  -4   0  -5  -12.92   19.24
  -4   0  -5   -8.62    9.84
  -4   0  -5   -2.37    3.80
  -4   0  -5   -0.19    9.06
  -4   0  -5   -8.12    8.38
   4   0   6  147.29   26.47
   4   0   6  130.59   12.66
   4   0   6  105.55   27.72
  -4   0  -6  181.09   28.86
  -4   0  -6  120.45   14.51
   4   0   7    6.73   18.03
   4   0   7   20.78   13.11
   4   0   7    4.09   20.95
  -4   0  -7   -1.53   20.09
  -4   0  -7   10.72    9.58
  -4   0  -7   -7.89    9.64
   4   0   8    5.26   19.47
   4   0   8   13.51   10.14
   4   0   8   43.58   22.13
  -4   0  -8    0.89   20.48
  -4   0  -8    0.16   11.29
  -4   0  -8   30.27   11.86
   4   0   9    9.86   19.30
   4   0   9    0.67   10.34
  -4   0  -9    1.75   11.48
   4   0  10  332.02   52.81
   4   0  10  334.75   29.89
   4   0  11   -2.94   24.23
   4   0  11   10.85   12.17
   4   0  12  114.74   32.96
   4   0  12   83.08   27.04
   4   0  13    8.90   29.57
   4   0  13  -17.49   15.86
   4   0  14    6.42   31.29
   4   0  14   18.93   16.90
  -4   2  19   13.38    8.71
  -4  -2  19    7.91    8.88
   4   2 -18   -0.10   18.07
  -4   2  18    3.80   12.09
  -4  -2  18    7.80   12.30
  -4   2  17   16.13   15.35
  -4  -2  17   -0.46   14.96
  -4   2  16   12.86   16.97
  -4  -2  16   21.73   24.52
  -4  -2  16    0.17   17.68
  -4   2  15  341.92   55.38
  -4  -2  15  335.15   39.30
  -4  -2  15  293.50   40.35
  -4   2  14  -11.97   15.81
  -4   2  14   -5.69   25.97
  -4  -2  14    6.74   16.04
  -4  -2  14  -10.74   14.96
  -4   2  13    1.54   15.76
  -4   2  13   24.71   25.96
  -4  -2  13   32.11   16.57
  -4  -2  13   11.03   23.61
  -4   2  12   20.63   14.72
  -4   2  12   19.71   21.00
  -4  -2  12   11.93   23.86
  -4  -2  12   12.78   13.51
  -4   2  11   40.62   33.53
  -4   2  11   43.06   13.96
  -4   2  11   68.44   15.87
  -4  -2  11   61.14   15.01
  -4  -2  11   49.81   16.40
   4   2 -10  411.36   32.40
   4   2 -10  476.53   34.16
  -4   2  10  501.94   51.98
  -4   2  10  452.48   53.10
  -4   2  10  355.55   35.12
   4  -2 -10  499.41   34.29
  -4  -2  10  421.69   33.57
   4  -2 -10  506.12   42.95
  -4  -2  10  437.31   38.68
   4   2  -9  118.21   14.39
   4   2  -9   97.47   14.91
  -4   2   9   88.64   12.56
   4   2  -9  112.84   12.02
  -4   2   9   79.14   21.39
  -4   2   9  116.26   23.55
  -4  -2   9  111.36   16.78
  -4  -2   9  126.69   22.34
   4  -2  -9  101.98   17.52
  -4  -2   9   99.00   14.44
   4  -2  -9  101.28   14.19
  -4  -2   9   61.00   13.69
   4   2  -8   38.57   11.00
  -4   2   8   71.91   18.22
   4   2  -8   60.11   10.09
  -4   2   8   42.87   10.04
   4   2  -8   33.24    8.97
  -4   2   8   44.56   18.90
  -4   2   8   44.28    9.25
  -4  -2   8   57.28   13.32
  -4  -2   8   62.57   11.40
   4  -2  -8   57.26   15.30
   4  -2  -8   57.64   11.35
  -4  -2   8   50.69   12.60
  -4  -2   8   46.27   19.34
   4  -2  -8   44.46    6.76
   4   2  -7  179.74   17.86
   4   2  -7  205.16   18.42
  -4   2   7  215.90   26.90
   4   2  -7  231.65   14.92
  -4   2   7  200.63   14.33
   4   2  -7  167.04   15.95
  -4   2   7  225.72   26.55
   4  -2  -7  197.11   11.88
  -4  -2   7  201.36   17.39
  -4  -2   7  186.53   20.04
  -4  -2   7  204.12   17.61
   4  -2  -7  206.87   27.39
  -4  -2   7  182.98   20.11
   4  -2  -7  241.39   23.45
   4   2  -6   20.25    6.53
  -4   2   6   39.26   15.92
   4   2  -6   26.99   10.68
   4   2  -6   31.59    9.87
  -4   2   6   50.30   16.81
  -4   2   6   45.43    8.15
   4   2  -6   14.23    9.61
   4  -2  -6   33.37    7.23
   4  -2  -6   23.38   10.19
  -4  -2   6   33.00    9.91
   4  -2  -6   29.46   12.94
  -4  -2   6   37.96   10.30
  -4  -2   6   31.65   12.11
  -4  -2   6   39.37   13.27
   4  -2  -6   64.48   15.22
   4   2  -5   48.57    7.04
  -4   2   5   55.69   10.67
   4   2  -5   29.17   10.89
   4   2  -5   46.69    9.04
  -4   2   5   24.08   16.85
  -4   2   5   55.12    8.91
   4   2  -5   46.22   19.48
   4  -2  -5   63.90   15.40
   4  -2  -5   38.53    9.68
  -4  -2   5   32.88   15.33
   4  -2  -5   42.90   12.25
   4  -2  -5   40.92    7.99
  -4  -2   5   31.55   12.24
  -4  -2   5   58.45   14.17
  -4  -2   5   27.83   14.33
  -4  -2   5   51.44   17.20
   4   2  -4 1137.52   65.39
   4   2  -4 1249.48   66.11
   4   2  -4 1096.72   67.70
  -4   2   4 1193.76   89.43
  -4   2   4 1224.66  100.14
  -4   2   4 1267.56   70.94
   4   2  -4 1162.33   85.70
  -4   2   4 1093.80   44.68
   4  -2  -4 1151.56  101.20
   4  -2  -4 1151.00   86.81
  -4  -2   4 1184.91   66.17
  -4  -2   4 1199.25   77.72
  -4  -2   4 1160.06   72.15
   4  -2  -4 1157.34   80.77
  -4  -2   4 1347.65   88.64
  -4  -2   4 1131.29   94.09
   4  -2  -4 1126.38   63.45
   4   2  -3 4179.88  430.16
  -4   2   3 4200.49  365.71
   4   2  -3 4105.03  392.91
   4   2  -3 4220.52  410.11
  -4   2   3 4243.57  387.97
  -4   2   3 4455.32  422.03
   4   2  -3 4147.53  449.63
  -4   2   3 4151.87  456.51
  -4   2   3 4276.61  363.09
   4  -2  -3 4332.28  461.68
   4  -2  -3 4156.79  420.86
   4  -2  -3 4365.27  405.23
  -4  -2   3 4158.55  367.99
   4  -2  -3 4268.73  379.13
  -4  -2   3 4088.49  412.51
  -4  -2   3 4036.51  406.05
  -4  -2   3 4518.86  573.83
  -4  -2   3 4593.18  527.78
  -4  -2   3 4102.52  399.71
   4   2  -2  631.38   71.31
   4   2  -2  670.63   53.08
  -4   2   2  637.05   48.79
   4   2  -2  765.63   41.14
   4   2  -2  754.48   32.48
  -4   2   2  759.10   43.98
  -4   2   2  698.35   53.73
   4   2  -2  686.70   54.35
  -4   2   2  708.55   38.68
  -4   2   2  728.32   34.95
   4  -2  -2  720.91   41.59
   4  -2  -2  688.97   42.55
  -4  -2   2  663.38   30.51
   4  -2  -2  734.85   44.57
  -4  -2   2  765.91   48.18
   4  -2  -2  763.27   51.62
  -4  -2   2  811.46   60.81
  -4  -2   2  749.95   65.23
  -4  -2   2  641.99   45.84
   4   2  -1 1606.87  139.00
   4   2  -1 1681.41   77.92
   4   2  -1 1650.29  118.43
  -4   2   1 1595.41  160.10
   4   2  -1 1738.98  133.28
  -4   2   1 1846.83  119.22
  -4   2   1 1673.11  157.91
  -4   2   1 1769.39  121.08
   4   2  -1 1645.09  130.08
  -4   2   1 1646.48  109.93
   4  -2  -1 1671.11  157.90
   4  -2  -1 1737.68  154.46
   4  -2  -1 1550.29  132.53
  -4  -2   1 1653.87   75.60
  -4  -2   1 1647.46  135.22
   4  -2  -1 1725.81   87.16
  -4  -2   1 1612.57  205.54
  -4  -2   1 1868.66  155.53
   4  -2  -1 1678.67  108.34
   4   2   0 2886.52  319.23
   4   2   0 2960.89  267.07
   4   2   0 2648.63  270.66
  -4   2   0 3114.21  287.12
   4   2   0 3008.36  227.48
  -4   2   0 3167.41  277.59
  -4   2   0 3031.85  251.88
   4   2   0 3025.50  324.84
  -4   2   0 3321.89  305.19
   4  -2   0 2962.66  244.19
   4  -2   0 3038.75  294.47
  -4  -2   0 3082.15  321.53
   4  -2   0 2922.99  239.98
   4  -2   0 2786.93  180.09
   4  -2   0 2953.91  237.31
   4  -2   0 3160.35  199.75
  -4  -2   0 2989.29  315.45
  -4  -2   0 3323.98  315.65
  -4  -2   0 2996.01  173.24
   4   2   1  177.71   28.63
  -4   2  -1  176.26   38.48
   4   2   1  146.94   23.23
  -4   2  -1  203.10   19.41
  -4   2  -1  215.92   25.12
  -4   2  -1  172.60   22.95
   4   2   1  208.64   44.53
   4   2   1  144.29   14.94
   4  -2   1  157.83    7.53
  -4  -2  -1  228.97   30.72
   4  -2   1  167.44   25.20
  -4  -2  -1  186.93   18.17
   4  -2   1  169.95   17.07
  -4  -2  -1  166.85    4.77
   4  -2   1  188.95   12.58
  -4  -2  -1  137.13   45.54
  -4  -2  -1  189.44   21.34
   4  -2   1  167.66   14.85
   4   2   2    1.48   18.18
  -4   2  -2    1.21   15.60
   4   2   2   13.39   11.38
  -4   2  -2    8.54   11.38
   4   2   2    1.75   16.83
  -4   2  -2   -5.44   12.84
   4   2   2   -6.41    7.49
  -4   2  -2   -4.00    7.97
   4  -2   2   -2.76    5.81
   4  -2   2   -2.56    7.77
   4  -2   2  -31.13   24.88
   4  -2   2   -6.14    6.38
   4  -2   2  -22.63   15.64
  -4  -2  -2    1.15    1.64
  -4  -2  -2    0.39    1.58
  -4  -2  -2   15.40    8.89
  -4  -2  -2    8.09   16.83
  -4  -2  -2   20.98   10.16
  -4  -2  -2    3.99   18.76
   4   2   3  564.36   64.30
  -4   2  -3  691.67   59.50
   4   2   3  554.02   27.97
  -4   2  -3  593.81   39.20
  -4   2  -3  657.51   31.00
  -4   2  -3  646.12   31.48
   4   2   3  562.96   55.69
   4   2   3  516.88   37.46
   4  -2   3  587.60   20.16
  -4  -2  -3  620.21   67.32
   4  -2   3  646.68   56.27
  -4  -2  -3  680.13   36.24
   4  -2   3  583.16   35.51
  -4  -2  -3  556.45   15.93
   4  -2   3  589.06   22.55
  -4  -2  -3  590.18   84.62
  -4  -2  -3  591.27   35.81
   4  -2   3  556.09   38.84
   4   2   4   31.53   19.34
  -4   2  -4   16.56   11.55
   4   2   4   20.45    7.02
  -4   2  -4   14.39   18.74
   4   2   4    9.98   16.61
  -4   2  -4   20.92   10.33
  -4  -2  -4   38.23   22.03
   4  -2   4   43.59   18.47
  -4  -2  -4   15.27   12.99
   4  -2   4   21.98    6.81
  -4  -2  -4   12.47    3.56
   4  -2   4   30.23   16.07
  -4  -2  -4   20.18   16.52
  -4  -2  -4   15.97    6.99
   4   2   5   24.72   20.46
   4   2   5   35.22    4.17
   4   2   5   33.98    7.45
  -4   2  -5   45.25    7.40
  -4   2  -5   29.53    9.12
  -4   2  -5   38.37    5.14
   4   2   5   43.93   17.19
  -4   2  -5   43.19    6.23
  -4   2  -5   48.68   13.32
   4  -2   5    9.12   31.68
  -4  -2  -5   30.62    3.43
   4  -2   5   43.05   10.97
  -4  -2  -5   37.32   25.61
   4  -2   5   43.17    7.72
  -4  -2  -5   30.09    9.42
  -4  -2  -5   53.49   23.93
   4   2   6  673.32   70.59
  -4   2  -6  574.36   33.55
   4   2   6  667.63   33.92
  -4   2  -6  624.97   35.37
  -4   2  -6  712.21   30.40
   4   2   6  634.15   61.51
  -4   2  -6  765.05   74.60
  -4   2  -6  728.61   47.28
  -4  -2  -6  732.96   77.42
  -4  -2  -6  768.50   39.96
   4  -2   6  761.12  100.91
  -4  -2  -6  662.31   55.28
   4  -2   6  751.13   44.56
   4  -2   6  593.83   29.34
   4   2   7  798.75   85.18
   4   2   7  743.22   43.64
   4   2   7  781.47   79.17
  -4   2  -7  885.49   89.84
  -4   2  -7  852.39   60.07
   4  -2   7  888.35   88.08
   4  -2   7  840.90   55.45
  -4  -2  -7  872.45   94.64
  -4  -2  -7  870.13   51.41
  -4  -2  -7  766.90   70.56
   4   2   8   89.25   25.27
   4   2   8   80.00   11.92
   4   2   8   86.87   23.58
  -4   2  -8   60.80   27.26
  -4   2  -8  108.07   16.24
   4  -2   8   69.14   26.62
   4  -2   8  108.02   14.87
  -4  -2  -8   89.34   28.78
  -4  -2  -8   94.88   13.87
  -4  -2  -8   86.12   18.07
   4   2   9   -8.63   20.01
   4   2   9    2.35    9.84
   4   2   9   -4.80   16.93
   4  -2   9   15.31   21.34
   4  -2   9   19.58   11.88
  -4  -2  -9   -6.39   11.05
   4   2  10  153.08   34.41
   4   2  10  113.08   17.65
   4   2  10   86.76   34.76
   4  -2  10  208.62   36.97
   4  -2  10  180.89   21.11
   4   2  11   -0.99   23.77
   4   2  11   -4.18   34.38
   4  -2  11    2.02   14.02
   4  -2  11   15.34   38.07
   4   2  12   56.27   29.18
   4  -2  12   97.12   34.95
   4  -2  12   69.72   18.93
   4   2  13   28.96   34.84
   4  -2  13   67.63   38.31
   4  -2  13   57.19   19.28
   4   2  14   16.03   28.17
   4  -2  14   28.79   32.00
   4  -2  14    3.45   15.47
   4  -2  15   39.08   26.05
   4  -2  16    6.73   10.86
   4  -2  17    8.16   11.25
   4   4 -19    5.10   12.81
  -4  -4  19   12.31   11.48
   4   4 -18   -3.98   19.61
  -4   4  18    6.02   10.80
  -4  -4  18   14.99   11.60
  -4   4  17   -9.90   14.58
  -4  -4  17   24.71   13.79
  -4   4  16  -28.07   25.17
  -4   4  16  -28.34   29.33
  -4  -4  16  -16.34   18.92
  -4  -4  16   -1.64   16.59
  -4   4  15    5.93   15.82
  -4   4  15  -16.63   29.74
  -4  -4  15   -9.51   18.34
  -4  -4  15   -9.39   15.52
  -4   4  14    5.18   16.33
  -4   4  14  -26.91   27.29
  -4  -4  14   36.34   19.08
  -4  -4  14   11.69   15.50
  -4   4  13   23.80   16.06
  -4   4  13   69.48   41.22
  -4  -4  13   -3.10   17.63
  -4  -4  13    4.26   15.22
  -4   4  12   -5.15   15.59
  -4   4  12  -15.88   24.97
  -4  -4  12    4.35   23.72
  -4  -4  12   18.13   13.70
  -4   4  11  161.23   24.01
  -4   4  11  154.44   37.50
  -4  -4  11  170.85   24.30
  -4  -4  11  124.62   31.86
  -4   4  10  463.61   58.39
  -4   4  10  516.95   91.24
  -4  -4  10  491.76   43.27
  -4  -4  10  463.67   39.56
   4   4  -9   56.79   13.75
   4   4  -9   56.78   13.37
   4   4  -9   16.49   19.20
  -4   4   9  107.80   23.39
  -4   4   9   46.73   24.14
  -4  -4   9   69.17   15.72
   4  -4  -9   63.56   21.15
   4  -4  -9   57.17   19.60
  -4  -4   9   57.14   14.04
  -4  -4   9   47.30   13.78
   4   4  -8   52.78   17.71
   4   4  -8   77.12   12.84
  -4   4   8   50.95    8.66
  -4   4   8   48.95   21.62
   4   4  -8   45.18   13.49
  -4   4   8   45.23   11.09
  -4   4   8   59.62   22.97
   4  -4  -8   48.57   18.42
  -4  -4   8   63.83   19.72
  -4  -4   8   64.50   14.22
  -4  -4   8   42.49   14.33
   4  -4  -8   60.05   12.43
   4   4  -7  113.31   15.41
  -4   4   7  108.74   15.87
   4   4  -7   95.75   13.01
   4   4  -7  102.57   14.06
  -4   4   7  148.50   26.46
  -4   4   7  124.41   11.47
   4   4  -7   99.07   17.36
   4  -4  -7  115.98   21.24
   4  -4  -7  137.88   14.11
  -4  -4   7  115.64   14.31
   4  -4  -7   84.28   11.51
   4  -4  -7  129.24   12.12
  -4  -4   7  102.83   16.13
  -4  -4   7  110.77   12.23
  -4  -4   7  105.32   18.24
  -4  -4   7   97.60   10.64
   4   4  -6   -0.15   16.89
  -4   4   6   18.29   17.51
   4   4  -6   18.32    8.91
   4   4  -6    6.47    9.65
  -4   4   6   12.87    8.46
  -4   4   6   18.04    7.36
   4   4  -6   15.55   11.75
  -4   4   6   17.20    7.80
  -4   4   6   29.47   11.11
   4  -4  -6   14.31    7.96
  -4  -4   6    3.94   10.84
  -4  -4   6   22.18   10.21
   4  -4  -6   10.43    9.76
   4  -4  -6   -2.41   12.22
   4  -4  -6    1.37   15.25
  -4  -4   6    4.01    9.37
  -4  -4   6    3.50   13.01
  -4  -4   6   13.58    7.25
   4   4  -5   59.85   13.90
   4   4  -5   37.19   15.53
   4   4  -5   48.68   14.20
  -4   4   5   39.25   17.19
  -4   4   5   19.88   18.30
  -4   4   5   32.21   12.18
  -4   4   5   35.52    9.69
  -4   4   5   40.56    9.41
   4  -4  -5   54.74    7.62
   4  -4  -5   22.91   15.40
   4  -4  -5   51.24   10.35
  -4  -4   5   33.11   17.31
  -4  -4   5   37.05   15.56
   4  -4  -5   50.90   10.17
  -4  -4   5   29.03   10.99
  -4  -4   5   64.90   24.69
  -4  -4   5   28.68    8.52
   4   4  -4  468.31   40.39
  -4   4   4  420.57   41.96
   4   4  -4  408.88   24.38
   4   4  -4  444.31   24.30
  -4   4   4  421.43   38.80
  -4   4   4  441.36   28.16
   4   4  -4  414.79   40.54
  -4   4   4  416.87   25.45
  -4   4   4  435.45   28.41
   4  -4  -4  432.74   22.41
  -4  -4   4  394.09   27.25
  -4  -4   4  406.99   24.15
   4  -4  -4  400.13   36.38
  -4  -4   4  393.32   25.90
   4  -4  -4  432.05   36.87
  -4  -4   4  408.96   31.30
   4  -4  -4  422.05   26.64
   4   4  -3  326.76   33.34
  -4   4   3  361.58   27.24
   4   4  -3  311.57   19.09
   4   4  -3  341.02   18.93
  -4   4   3  369.08   25.34
  -4   4   3  363.85   36.58
   4   4  -3  343.03   35.47
  -4   4   3  364.50   34.62
  -4   4   3  390.10   23.69
   4  -4  -3  382.74   28.69
  -4  -4   3  297.19   24.27
   4  -4  -3  369.57   24.90
  -4  -4   3  347.60   19.96
   4  -4  -3  356.37   20.60
   4  -4  -3  340.61   17.40
  -4  -4   3  326.00   22.54
  -4  -4   3  390.00   30.22
  -4  -4   3  307.98   35.90
  -4  -4   3  324.18   23.30
   4   4  -2   26.60   16.49
   4   4  -2   14.46   10.93
  -4   4   2   22.82    9.01
   4   4  -2    1.62   10.37
   4   4  -2    2.17    9.91
  -4   4   2    2.36   12.87
   4   4  -2    4.20   13.23
  -4   4   2   -6.10   11.97
  -4   4   2    6.40    9.76
  -4   4   2   -9.32    9.79
  -4   4   2   -1.37   18.27
   4  -4  -2   12.16   10.62
  -4  -4   2    6.98   10.84
   4  -4  -2   25.91   11.03
   4  -4  -2  -34.49   16.97
  -4  -4   2   18.31   12.67
  -4  -4   2   16.65   15.75
  -4  -4   2   -8.59   12.54
   4   4  -1  163.24   27.52
   4   4  -1  118.46   21.81
  -4   4   1  177.26   16.37
   4   4  -1  133.44    9.94
   4   4  -1  148.65   10.25
  -4   4   1  138.12   14.40
  -4   4   1  136.97   16.23
  -4   4   1  138.01   16.71
   4   4  -1   99.59   22.00
   4   4  -1  113.09   21.14
  -4   4   1  155.40   19.02
   4  -4  -1  145.01   11.81
  -4  -4   1  158.89   21.06
   4  -4  -1  171.26   11.32
   4  -4  -1  141.82   12.10
  -4  -4   1  127.87   10.59
   4  -4  -1  147.86   14.28
  -4  -4   1  132.52   22.24
  -4  -4   1  143.72   22.71
   4  -4  -1  134.91   15.59
   4   4   0 1159.65  115.51
   4   4   0 1077.12   64.27
  -4   4   0 1144.62   90.07
   4   4   0 1045.01   64.16
   4   4   0 1071.11   88.87
  -4   4   0 1210.50   76.15
  -4   4   0 1184.48   92.32
   4   4   0 1124.75   99.43
  -4   4   0 1247.31   76.51
   4  -4   0 1146.36   88.00
  -4  -4   0 1066.24   98.23
   4  -4   0 1251.00   80.88
   4  -4   0 1063.10   56.82
   4  -4   0 1113.71   73.97
   4  -4   0 1104.64   57.70
  -4  -4   0 1077.50   95.56
  -4  -4   0 1064.65   91.95
  -4  -4   0 1214.10   68.15
   4   4   1  522.10   64.97
  -4   4  -1  654.28   35.74
   4   4   1  499.29   35.44
  -4   4  -1  561.03   37.26
   4   4   1  544.47   25.01
  -4   4  -1  560.87   77.89
   4   4   1  604.86   59.39
   4  -4   1  593.58   59.26
   4  -4   1  625.63   30.03
   4  -4   1  629.35   39.27
  -4  -4  -1  491.24   57.62
   4  -4   1  617.91   29.39
   4  -4   1  609.35   32.43
  -4  -4  -1  617.38   25.17
   4  -4   1  565.33   28.43
  -4  -4  -1  565.25   83.66
  -4  -4  -1  592.76   49.19
   4   4   2  173.15   34.70
  -4   4  -2  183.68   12.42
   4   4   2  143.16   12.76
  -4   4  -2  181.73   18.33
   4   4   2  187.24   13.11
   4   4   2  133.72   30.25
   4   4   2  162.01   17.48
  -4   4  -2  167.58   27.75
   4  -4   2  180.19   12.17
   4  -4   2  204.59   31.12
  -4  -4  -2  214.95   45.63
   4  -4   2  171.37   16.64
   4  -4   2  220.23   15.81
  -4  -4  -2  196.56   13.26
   4  -4   2  189.97   12.14
  -4  -4  -2  195.25   30.24
  -4  -4  -2  218.70   31.54
   4   4   3  178.90   52.44
  -4   4  -3  198.06   27.83
   4   4   3  144.65    8.10
  -4   4  -3  159.35    9.92
   4   4   3  168.63    9.26
   4   4   3  165.79   30.65
   4   4   3  139.85   14.43
  -4   4  -3  176.50   16.36
   4  -4   3  171.35   12.04
   4  -4   3  160.88   11.45
   4  -4   3  214.73   30.91
  -4  -4  -3  200.95   32.11
   4  -4   3  194.57   15.47
  -4  -4  -3  192.02   29.51
  -4  -4  -3  139.57   16.79
   4   4   4  915.65  102.83
  -4   4  -4  974.75   63.55
   4   4   4  899.99   45.16
  -4   4  -4 1106.21   74.65
   4   4   4  945.74  136.63
  -4   4  -4  961.10   92.45
   4  -4   4 1042.82   60.73
   4  -4   4  923.87   50.03
  -4  -4  -4  991.68  100.64
  -4  -4  -4 1019.83   50.56
   4  -4   4 1040.67  105.12
  -4  -4  -4  944.63   49.37
  -4  -4  -4  890.69  126.43
   4  -4   4  935.67   58.59
  -4  -4  -4  745.76   63.78
   4   4   5  203.56   33.85
  -4   4  -5  188.61   18.45
   4   4   5  163.10   12.29
  -4   4  -5  180.15   19.30
   4   4   5  202.67   48.96
  -4   4  -5  176.34   31.67
   4  -4   5  222.06   17.80
   4  -4   5  161.14   12.76
  -4  -4  -5  200.75   33.70
  -4  -4  -5  180.55   13.00
   4  -4   5  231.65   33.82
  -4  -4  -5  154.57    8.95
  -4  -4  -5  152.21   29.98
   4  -4   5  187.06   12.84
   4   4   6   58.38   39.98
  -4   4  -6   86.88   16.52
  -4   4  -6   85.02   25.78
  -4   4  -6   92.19   15.74
   4   4   6   64.71   40.86
   4  -4   6   58.87   28.59
   4  -4   6   98.47   14.23
   4  -4   6   87.03    9.69
  -4  -4  -6   65.67   23.91
  -4  -4  -6  113.98   26.77
   4   4   7   44.27   23.26
  -4   4  -7   27.82    7.99
  -4   4  -7   41.23   14.25
   4   4   7   56.76   34.57
   4  -4   7   25.49   26.31
  -4  -4  -7   31.04   22.92
   4  -4   7   31.09   13.00
   4  -4   7   38.92    8.71
  -4  -4  -7   38.35   31.09
   4   4   8   -1.28   24.75
   4   4   8   43.30   24.41
   4  -4   8   45.99   13.98
   4  -4   8   48.94   26.65
   4   4   9   59.77   30.81
   4   4   9   90.88   29.13
   4  -4   9   90.90   26.90
   4  -4   9  127.01   33.89
   4   4  10  425.13   76.25
   4   4  10  469.37   76.67
   4  -4  10  558.81   49.08
   4  -4  10  567.55   79.35
   4   4  11   18.11   26.45
   4   4  11   32.73   26.25
   4  -4  11   32.49   17.48
   4  -4  11   26.65   31.67
   4   4  12    0.23   24.64
   4   4  12    6.56   30.18
   4  -4  12   43.50   27.33
   4   4  13   -5.08   29.87
  -4   4 -13   23.28   19.93
   4   4  13   30.92   29.49
   4  -4  13    2.25   17.30
  -4   4 -14   39.46   27.29
   4  -4  14   96.95   21.17
   4  -4  15   39.50   28.21
   4  -4  16   34.40   14.88
   4  -4  17   11.72   13.64
   4   6 -18    8.08   15.49
  -4  -6  18   -0.10    8.39
   4   6 -17   31.81   21.42
  -4   6  17    1.19   16.08
  -4  -6  17    8.51   11.78
  -4   6  16   20.81   15.25
  -4   6  16   12.05   23.51
  -4  -6  16   14.95   16.78
  -4  -6  16    2.01   14.23
  -4   6  15   74.39   21.53
  -4   6  15   65.86   53.03
  -4  -6  15   40.62   21.14
  -4  -6  15   74.90   19.61
  -4   6  14  -25.64   17.21
  -4   6  14   -1.10   28.07
  -4  -6  14   -7.62   18.55
  -4  -6  14    9.14   15.93
  -4   6  13   11.44   17.98
  -4   6  13   62.69   31.00
  -4  -6  13    5.48   19.13
  -4  -6  13    1.73   16.24
  -4   6  12   52.73   21.26
  -4   6  12   57.77   51.16
  -4  -6  12   59.38   21.17
  -4  -6  12   50.43   18.34
  -4   6  11   27.03   26.86
  -4   6  11   -4.65   28.87
  -4  -6  11    5.91   24.69
  -4  -6  11    5.29   14.41
   4   6 -10   17.30   24.98
  -4   6  10   -5.69   29.76
  -4   6  10   14.63   27.87
  -4  -6  10   65.29   25.82
  -4  -6  10   56.13   15.84
   4   6  -9   21.46   17.17
  -4   6   9   22.91   24.29
  -4   6   9   26.76   26.89
  -4  -6   9   40.73   22.78
  -4  -6   9   12.33   13.04
   4   6  -8   61.28   34.15
   4   6  -8   37.55   16.90
  -4   6   8   63.65   16.50
  -4   6   8  -21.91   40.78
  -4  -6   8   53.05   22.50
  -4  -6   8   57.72   13.71
  -4  -6   8   59.17   17.24
   4   6  -7    9.90   18.17
   4   6  -7    4.50    8.89
   4   6  -7   12.80   10.22
  -4   6   7   13.58    8.58
  -4   6   7   18.71   13.87
   4   6  -7   24.81   22.51
  -4   6   7  -10.18   19.99
  -4   6   7    6.60   19.59
  -4  -6   7    1.72   17.10
   4  -6  -7   17.33   16.65
  -4  -6   7    1.43   14.57
  -4  -6   7    5.29   11.17
   4  -6  -7  -12.59   11.41
   4   6  -6  967.26   89.78
   4   6  -6  804.44   59.22
   4   6  -6  970.63   61.21
  -4   6   6  958.21   74.59
  -4   6   6  972.10   73.48
   4   6  -6  811.47   90.04
  -4   6   6  537.93   78.46
  -4   6   6 1017.55   70.47
  -4   6   6  911.21   95.33
  -4  -6   6  973.60   87.09
  -4  -6   6  912.47   81.08
  -4  -6   6  731.09   74.69
   4  -6  -6  944.60   61.72
   4  -6  -6  931.55   75.87
   4   6  -5  328.40   40.63
   4   6  -5  305.08   30.10
   4   6  -5  340.97   22.80
  -4   6   5  239.54   31.34
  -4   6   5  421.67   33.62
   4   6  -5  278.47   37.17
  -4   6   5  248.29   34.88
  -4   6   5  329.11   39.40
  -4   6   5  354.36   28.58
  -4   6   5  379.52   24.30
  -4  -6   5  341.27   24.06
   4  -6  -5  337.48   35.10
  -4  -6   5  301.48   25.86
   4  -6  -5  350.28   32.46
  -4  -6   5  284.24   49.88
   4   6  -4  -22.06   17.63
   4   6  -4   -1.99    6.83
   4   6  -4    1.27    7.90
  -4   6   4    4.10   15.98
  -4   6   4   16.23    8.75
   4   6  -4  -11.07   15.77
  -4   6   4   -8.21   13.38
  -4   6   4    6.09   11.88
  -4   6   4  -18.32   11.62
  -4   6   4  -10.20   13.60
  -4  -6   4   -1.94    9.00
  -4  -6   4    7.94    7.63
   4  -6  -4    5.12   11.48
  -4  -6   4   -0.03   10.08
  -4  -6   4    2.59    8.58
  -4  -6   4   -1.87   24.24
   4  -6  -4   11.32    9.14
   4   6  -3   96.55   22.40
   4   6  -3   48.62    8.01
   4   6  -3   52.37    9.68
  -4   6   3   50.59   18.39
  -4   6   3  106.73   17.80
  -4   6   3   88.55   18.20
   4   6  -3   83.36   19.52
  -4   6   3   81.31   11.77
  -4   6   3   60.35   16.83
   4  -6  -3   66.75   15.23
  -4  -6   3   56.75   11.44
  -4  -6   3   62.13   17.35
  -4  -6   3   68.22   14.45
   4  -6  -3   59.02   11.06
  -4  -6   3   61.92   19.80
   4  -6  -3   68.81   12.03
   4   6  -2  136.32   38.85
   4   6  -2   86.63   13.79
  -4   6   2  120.93   20.49
   4   6  -2   83.44    9.23
  -4   6   2  114.33   21.85
  -4   6   2  121.18   34.29
   4   6  -2   93.60   19.03
   4   6  -2   96.56   23.50
  -4   6   2  117.84   21.27
  -4   6   2  130.23   22.35
  -4  -6   2  114.53   16.63
   4  -6  -2  118.41   15.32
  -4  -6   2   87.71   16.90
   4  -6  -2  152.95   13.83
  -4  -6   2  125.29   23.77
   4  -6  -2  129.79    8.21
   4   6  -1  790.65   84.03
   4   6  -1  566.81   39.65
  -4   6   1  789.74   57.64
   4   6  -1  647.16   64.26
  -4   6   1  742.75   56.16
  -4   6   1  711.61   63.20
   4   6  -1  678.75   64.75
  -4   6   1  756.10   65.09
  -4   6   1  711.49   46.93
  -4   6   1  773.05   84.52
   4  -6  -1  676.67   45.52
   4  -6  -1  721.93   56.74
  -4  -6   1  683.85   42.84
   4  -6  -1  737.24   41.86
  -4  -6   1  703.46   57.40
   4  -6  -1  741.42   42.58
  -4  -6   1  663.20   64.47
  -4  -6   1  697.54   52.15
   4   6   0  172.11   36.74
  -4   6   0  189.92   15.38
   4   6   0  170.64   24.73
  -4   6   0  169.72   19.55
  -4   6   0  183.82   17.41
   4   6   0  164.62   26.42
  -4   6   0  194.77   27.48
  -4   6   0  219.47   28.03
  -4   6   0  187.76   25.25
   4  -6   0  164.01   15.71
   4  -6   0  183.00   15.49
  -4  -6   0  165.05   15.28
  -4  -6   0  182.57   27.51
  -4  -6   0  170.93   24.58
   4  -6   0  211.28   12.22
  -4  -6   0  159.28   38.33
   4  -6   0  217.74   15.38
   4   6   1   47.45   23.45
  -4   6  -1    6.29    8.85
   4   6   1   18.34   13.87
  -4   6  -1   15.44    9.06
  -4   6  -1    2.10   16.46
   4   6   1   -1.77   17.31
  -4   6  -1   29.73   14.61
  -4   6  -1   42.68   15.79
  -4   6  -1   -4.47   10.71
   4  -6   1   14.90    6.48
  -4  -6  -1   40.84   16.75
   4  -6   1    0.17   13.44
   4  -6   1   12.36    8.20
  -4  -6  -1  -20.44   19.41
   4  -6   1    3.85    7.28
  -4  -6  -1  -19.29   22.24
   4   6   2  154.59   36.49
   4   6   2  152.23   23.61
  -4   6  -2  258.10   25.47
  -4   6  -2  190.78   17.39
   4   6   2  157.93   31.18
  -4   6  -2  196.16   26.23
  -4   6  -2  177.77   27.78
   4  -6   2  193.10   15.51
   4  -6   2  166.87   15.56
  -4  -6  -2  205.00   29.13
  -4  -6  -2  170.93   13.05
  -4  -6  -2  149.44   25.74
  -4  -6  -2  136.56   21.76
   4  -6   2  204.19   14.95
   4   6   3   43.34   29.43
  -4   6  -3   71.90   20.49
   4   6   3  123.43   25.75
  -4   6  -3  101.04   29.33
  -4   6  -3   98.42   14.40
  -4   6  -3   74.40   23.79
   4  -6   3   83.80   17.16
   4  -6   3  116.88   18.87
  -4  -6  -3   56.52   34.93
  -4  -6  -3   89.07   15.16
  -4  -6  -3   90.08   21.90
  -4  -6  -3   47.05   15.08
   4  -6   3   82.46   11.10
   4   6   4   70.31   28.19
   4   6   4   42.00   12.37
  -4   6  -4   60.92   19.19
  -4   6  -4   52.91   19.66
   4   6   4   64.93   24.40
  -4   6  -4   55.67   20.05
  -4   6  -4   96.18   24.08
   4  -6   4   63.94   17.14
   4  -6   4   47.36   10.08
  -4  -6  -4   89.89   24.98
  -4  -6  -4   46.85    9.10
  -4  -6  -4   42.65   21.08
  -4  -6  -4   50.78   13.34
   4  -6   4   62.39   11.12
   4   6   5   31.36   29.62
  -4   6  -5  101.23   20.86
   4   6   5   52.04   43.00
  -4   6  -5   96.14   26.87
  -4   6  -5   97.70   13.65
  -4   6  -5   44.77   21.90
   4  -6   5   71.75   10.81
   4  -6   5   70.92   11.99
  -4  -6  -5   87.24   27.30
  -4  -6  -5   47.06   37.08
   4  -6   5   71.12   13.19
   4   6   6   19.26   25.34
  -4   6  -6   33.86   17.39
  -4   6  -6   10.27   27.73
   4   6   6   25.96   36.93
   4  -6   6   18.19   10.53
   4  -6   6   16.12   11.80
   4  -6   6    5.27   10.52
   4   6   7  -15.79   37.88
  -4   6  -7   -5.73   18.27
  -4   6  -7    6.08   16.43
   4   6   7   -7.71   25.03
   4  -6   7   -2.99   10.14
   4  -6   7    8.16   18.91
   4  -6   7   -6.89   10.15
   4   6   8   84.81   30.60
   4   6   8   93.24   33.06
  -4   6  -8   69.41   23.88
   4  -6   8   98.07   17.73
   4  -6   8   55.72   14.11
   4   6   9   42.20   33.21
  -4   6  -9   81.94   25.92
   4   6   9   81.39   33.73
   4  -6   9   81.78   19.04
   4   6  10    7.57   26.38
  -4   6 -10    5.96   21.06
   4   6  10    7.77   27.38
   4  -6  10    7.12   16.18
   4   6  11   20.92   32.91
  -4   6 -11   76.06   30.08
   4   6  11   92.06   35.18
   4  -6  11  129.29   33.06
   4   6  12   76.25   72.66
  -4   6 -12  144.19   34.54
   4   6  12  156.58   43.97
   4  -6  12  167.49   26.44
   4   6  13   35.59   34.19
  -4   6 -13  134.61   50.44
   4   6  13   74.58   33.62
   4  -6  13  104.22   21.93
  -4   6 -14   56.88   23.44
   4   6  14   24.16   22.71
   4  -6  14   69.10   26.13
   4   6  15   -1.80   13.11
   4  -6  15   -5.32   13.97
   4  -6  16    8.10   10.95
  -4   8  17   14.63   13.94
   4   8 -16   19.62   19.28
  -4   8  16    3.13   20.90
  -4  -8  16   -2.22   11.63
   4  -8 -16    0.30   10.22
  -4   8  15   -6.83   28.93
  -4  -8  15   10.58   14.56
   4  -8 -15   35.09   13.60
  -4   8  14  -11.19   48.25
   4  -8 -14   -3.57   13.05
  -4  -8  14  -11.14   15.94
  -4  -8  14  -12.24   16.40
  -4   8  13   33.43   31.31
   4  -8 -13   24.05   15.29
  -4  -8  13    5.92   24.23
  -4  -8  13   19.94   17.90
  -4   8  12  127.32   39.45
  -4  -8  12   82.28   20.72
  -4  -8  12   78.13   21.53
  -4   8  11   36.89   34.67
  -4  -8  11   46.56   16.98
  -4  -8  11    7.63   19.55
   4   8 -10    5.58   20.64
  -4   8  10   32.92   46.57
  -4  -8  10   21.32   23.63
  -4  -8  10   -6.60   16.28
   4   8  -9   -9.49   17.13
  -4   8   9   16.20   28.60
  -4  -8   9   36.81   14.80
  -4  -8   9   -0.77   15.52
   4   8  -8   68.86   28.88
   4   8  -8    4.03   20.84
  -4   8   8   61.67   29.99
  -4  -8   8   35.10   15.54
  -4  -8   8   55.59   15.06
   4   8  -7  205.40   44.62
  -4   8   7  252.78   41.14
   4   8  -7  140.94   50.27
  -4   8   7  193.07   34.08
  -4  -8   7  170.29   26.18
   4  -8  -7  239.90   24.86
  -4  -8   7  184.85   24.10
   4   8  -6   61.91   26.76
  -4   8   6   60.06   27.14
   4   8  -6   46.49   23.74
  -4   8   6   76.16   24.03
  -4  -8   6   25.58   15.29
   4  -8  -6   79.14   15.91
  -4  -8   6   67.24   14.91
   4   8  -5  324.19   50.14
  -4   8   5  191.17   49.45
   4   8  -5  275.16   41.77
  -4   8   5  314.88   40.13
  -4   8   5  198.20   36.25
  -4   8   5  344.67   49.49
   4  -8  -5  326.54   28.60
  -4  -8   5  331.54   26.60
   4   8  -4   10.72   23.68
  -4   8   4   25.44   16.48
  -4   8   4  -13.90   18.65
   4   8  -4    3.80   19.19
  -4   8   4   32.54   19.01
  -4   8   4  -11.96   19.52
   4  -8  -4   -2.93   13.87
   4  -8  -4   17.23   12.16
  -4  -8   4   -0.73   11.21
   4   8  -3   19.13   35.31
   4   8  -3   13.14   20.40
  -4   8   3   18.55   18.15
  -4   8   3  -12.81   20.20
   4   8  -3    9.93   20.34
  -4   8   3   31.54   18.31
  -4   8   3   27.32   19.38
   4  -8  -3    7.79   13.12
  -4  -8   3   20.36   11.47
  -4  -8   3    7.93   16.92
   4  -8  -3   24.09   19.67
   4   8  -2   57.63   30.46
   4   8  -2   81.21   26.54
  -4   8   2   66.87   24.66
  -4   8   2   61.55   24.23
   4   8  -2   60.29   22.92
  -4   8   2   60.09   34.51
  -4   8   2   86.99   22.80
   4  -8  -2   44.30   22.41
  -4  -8   2   61.68   14.34
  -4  -8   2   68.66   24.72
  -4  -8   2  101.31   15.47
   4  -8  -2   95.94   14.81
   4   8  -1   31.97   24.04
   4   8  -1   -2.66   18.87
  -4   8   1    6.61   15.16
  -4   8   1   17.05   19.71
   4   8  -1   -6.69   17.50
  -4   8   1   19.58   18.29
  -4   8   1   -0.38   16.14
   4  -8  -1   -0.90    9.78
  -4  -8   1    5.32   14.28
   4  -8  -1    1.13   11.15
  -4  -8   1  -24.39   21.76
   4  -8  -1    0.38   10.16
  -4  -8   1  -10.90   16.81
  -4  -8   1   -0.90   10.21
   4   8   0  -31.80   26.25
  -4   8   0   49.08   21.21
  -4   8   0   22.82   18.22
   4   8   0   -4.48   26.74
   4   8   0  -13.57   17.69
  -4   8   0   -1.84   32.79
   4  -8   0    4.99   10.34
  -4  -8   0    4.08   15.88
  -4  -8   0   17.27   23.75
  -4  -8   0   22.39   16.33
   4  -8   0   37.92   16.91
   4   8   1    2.10   26.00
  -4   8  -1   25.53   21.57
   4   8   1   12.29   16.79
   4   8   1   24.37   19.47
  -4   8  -1   27.29   19.62
   4  -8   1    3.89   11.22
   4  -8   1   15.64   10.23
  -4  -8  -1    3.20   25.15
  -4  -8  -1   -2.27   10.09
   4   8   2  221.26   46.14
   4   8   2  135.90   20.87
  -4   8  -2  163.03   36.89
   4   8   2  241.08   37.62
   4   8   2  146.17   28.39
  -4   8  -2  255.85   35.95
  -4   8  -2  168.04   30.45
   4  -8   2  229.45   20.94
  -4  -8  -2  221.86   20.35
   4  -8   2  193.86   17.61
   4   8   3  152.26   43.10
  -4   8  -3  173.56   35.37
  -4   8  -3  134.28   18.55
   4   8   3  126.92   33.46
   4   8   3  108.20   35.26
  -4   8  -3  192.69   31.36
   4  -8   3  182.34   24.74
  -4  -8  -3  141.66   17.87
   4  -8   3  184.23   18.17
   4   8   4   17.87   28.15
   4   8   4    1.15   10.66
  -4   8  -4   23.31   23.95
   4   8   4   -1.66   22.89
   4   8   4   13.18   15.20
  -4   8  -4   29.16   19.77
   4  -8   4   26.43   12.61
  -4  -8  -4    4.92   10.81
   4  -8   4   19.91   11.20
   4   8   5   16.23   28.83
  -4   8  -5   11.70   21.01
  -4   8  -5   20.95   24.95
   4   8   5    3.50   25.78
   4  -8   5    7.79   10.99
   4  -8   5   15.10   11.71
   4   8   6   19.03   28.52
  -4   8  -6   -4.90   19.82
  -4   8  -6  -14.95   25.83
   4   8   6   42.81   25.26
   4  -8   6    3.00   12.80
   4  -8   6   -2.17   12.37
   4   8   7  166.51   51.19
  -4   8  -7  162.72   41.99
  -4   8  -7  196.94   45.41
   4   8   7  210.96   48.62
   4  -8   7  177.44   35.90
   4  -8   7  220.23   25.21
   4   8   8   44.36   26.26
   4   8   8  -12.33   30.56
  -4   8  -8   36.90   26.90
   4  -8   8   -9.31   15.59
   4  -8   8  -21.43   13.19
   4   8   9   70.37   45.63
  -4   8  -9  255.54   46.30
   4   8   9  183.38   48.96
   4  -8   9  197.01   37.95
   4   8  10   91.65   63.49
  -4   8 -10  188.93   40.72
   4   8  10   83.75   45.31
   4  -8  10  155.72   25.42
   4   8  11   51.96   31.81
  -4   8 -11   98.14   31.97
   4   8  11   34.38   39.57
   4  -8  11   94.60   20.27
   4   8  12   11.04   29.44
  -4   8 -12   33.94   29.26
   4   8  12   71.32   47.55
   4  -8  12   20.11   16.52
   4   8  13   -2.96   13.32
  -4   8 -13   17.24   31.58
   4   8  13  -16.24   24.17
   4  -8  13   13.57   24.58
  -4   8 -14   -4.16   13.68
   4   8  14    6.61   19.16
   4  -8  14   21.12   14.12
   4  -8  15   11.19   10.33
  -4  10  15   37.93   31.50
  -4 -10  15   37.08   15.74
   4 -10 -15   18.36   12.24
   4  10 -14   35.84   16.36
  -4  10  14   38.63   27.75
  -4 -10  14   57.80   13.93
   4 -10 -14   48.81   13.16
   4  10 -13   22.48   15.55
  -4  10  13   -4.26   26.43
  -4 -10  13    1.15   13.52
   4 -10 -13   -2.14   13.19
   4  10 -12   20.01   18.07
  -4  10  12  -15.46   28.04
  -4 -10  12   21.23   14.84
   4 -10 -12   11.70   21.79
  -4  10  11   13.01   47.18
  -4 -10  11   18.35   14.87
   4 -10 -11    5.36   15.14
   4  10 -10    7.98   21.59
  -4  10  10    7.84   29.27
   4 -10 -10   18.45   15.65
  -4 -10  10   -9.90   15.48
   4  10  -9   35.85   23.04
  -4  10   9   57.42   32.74
   4 -10  -9   45.96   18.62
  -4 -10   9   44.17   18.18
   4  10  -8   15.50   51.07
   4  10  -8   -3.85   21.02
  -4  10   8   31.60   27.56
   4 -10  -8  -12.01   23.87
  -4 -10   8   -7.33   16.06
   4  10  -7   -1.68   61.95
   4  10  -7   18.24   23.07
  -4  10   7   15.60   32.60
   4 -10  -7   42.35   27.72
  -4 -10   7   49.52   17.04
   4  10  -6  -13.00   47.09
  -4  10   6   18.59   25.93
   4  10  -6  -37.75   38.60
  -4  10   6    0.00   26.08
  -4 -10   6   34.21   23.61
   4 -10  -6   34.68   16.41
   4  10  -5   96.73   39.79
  -4  10   5  141.40   39.17
   4  10  -5   71.59   31.48
  -4  10   5   80.94   38.16
  -4  10   5   80.60   29.94
   4 -10  -5   82.72   21.06
  -4 -10   5  113.94   18.54
   4  10  -4    5.23   31.15
  -4  10   4   27.99   26.59
   4  10  -4  -18.13   24.16
  -4  10   4   -9.35   47.39
  -4  10   4   13.29   23.70
   4 -10  -4   18.98   14.75
  -4 -10   4    6.10   13.12
   4  10  -3  280.20   60.59
  -4  10   3  321.87   73.90
   4  10  -3  246.65   48.32
  -4  10   3  216.12   51.06
  -4 -10   3  273.79   27.17
   4 -10  -3  322.19   32.78
   4  10  -2   81.49   35.66
  -4  10   2   81.98   44.50
   4  10  -2   40.39   28.13
  -4  10   2   28.53   32.54
  -4 -10   2   58.20   24.35
   4 -10  -2   80.87   28.26
   4  10  -1   16.88   33.92
  -4  10   1  106.09   41.00
   4  10  -1   19.88   23.01
  -4  10   1    4.09   46.64
  -4 -10   1   20.42   14.31
   4 -10  -1    2.76   16.37
   4  10   0   36.04   32.74
  -4  10   0   65.13   41.76
   4  10   0    7.34   22.35
  -4  10   0   18.15   26.97
  -4 -10   0   30.41   13.54
   4 -10   0   25.57   16.29
   4  10   1  186.63   51.45
   4  10   1  172.17   35.19
   4  10   1  106.73   39.72
  -4  10  -1  236.51   44.87
  -4  10  -1  237.58   40.88
   4 -10   1  167.54   23.01
  -4 -10  -1  158.22   19.97
   4  10   2   14.44   35.64
   4  10   2   -9.87   34.41
   4  10   2   22.59   35.70
  -4  10  -2   80.95   31.75
  -4  10  -2   59.07   27.10
   4 -10   2   12.20   15.49
  -4 -10  -2   41.64   15.25
   4  10   3   21.88   37.05
   4  10   3   12.88   21.05
   4  10   3   22.35   39.29
  -4  10  -3   15.96   33.28
  -4  10  -3   35.65   27.20
   4 -10   3   52.60   15.46
  -4 -10  -3    8.80   22.60
   4  10   4  -20.52   34.68
  -4  10  -4   21.82   26.75
   4  10   4   20.96   28.68
  -4  10  -4   31.66   33.63
  -4 -10  -4   25.55   13.90
   4 -10   4    3.68   22.27
   4  10   5   31.34   33.13
  -4  10  -5   31.86   50.56
   4  10   5  -13.71   27.55
  -4  10  -5   26.54   26.98
   4 -10   5    6.92   13.70
   4  10   6   33.66   36.23
  -4  10  -6  -30.60   51.59
   4  10   6   22.00   32.49
  -4  10  -6   64.49   42.87
   4 -10   6   28.14   14.08
   4  10   7  -41.31   30.62
  -4  10  -7  -18.86   30.30
  -4  10  -7   20.63   46.20
   4  10   7   34.46   30.49
   4 -10   7   32.36   15.13
   4 -10   7    8.19   16.36
   4  10   8   16.64   30.20
  -4  10  -8    5.49   24.53
  -4  10  -8  -12.97   49.07
   4  10   8   18.65   29.70
   4 -10   8   13.34   16.04
   4 -10   8    8.93   16.62
   4  10   9   -8.25   27.35
   4  10   9   -4.11   28.67
  -4  10  -9  -17.63   29.79
   4 -10   9   -3.03   16.29
   4 -10   9   -2.37   13.83
   4  10  10   30.09   41.10
  -4  10 -10   64.74   30.63
   4  10  10   30.38   48.12
   4 -10  10   31.94   25.24
   4  10  11   18.40   16.79
  -4  10 -11    1.15   26.82
   4  10  11   -0.37   26.69
   4 -10  11    1.25   13.37
   4  10  12   -9.62   11.81
  -4  10 -12   35.98   21.42
   4  10  12   23.82   24.12
   4 -10  12   17.25   11.99
  -4  10 -13    3.76   28.31
   4  10  13   10.03   18.30
   4 -10  13   -6.82   19.35
  -4  12  12   35.16   30.46
  -4 -12  12    4.26   10.72
   4 -12 -12  -10.93   16.25
   4  12 -11    1.72    7.69
  -4  12  11    8.29   23.40
   4 -12 -11   41.50   13.30
  -4 -12  11   21.12   12.72
   4  12 -10   -9.28   12.99
  -4  12  10   33.29   26.75
   4 -12 -10   36.36   15.18
  -4 -12  10   21.36   14.44
   4  12  -9   22.73   21.11
   4  12  -9   27.85   31.17
  -4  12   9   37.03   28.34
   4 -12  -9   23.96   15.41
  -4 -12   9   39.80   14.84
   4  12  -8  -19.92   30.26
   4  12  -8   -2.97   18.09
  -4  12   8  -20.31   25.62
   4 -12  -8   10.49   14.94
  -4 -12   8    7.54   14.78
   4  12  -7   40.24   31.89
   4  12  -7   28.40   22.06
  -4  12   7    4.13   31.59
   4 -12  -7   28.12   16.74
  -4 -12   7   35.12   16.07
   4  12  -6   46.97   36.92
  -4  12   6   30.52   30.79
   4  12  -6   35.21   24.81
  -4  12   6    3.19   29.23
  -4 -12   6   48.71   16.95
   4 -12  -6   27.11   28.38
   4  12  -5   73.75   48.26
  -4  12   5   92.29   32.59
   4  12  -5   92.99   28.26
  -4  12   5   59.78   43.41
  -4 -12   5  107.10   30.68
   4 -12  -5  101.84   22.48
   4  12  -4  146.40   43.69
  -4  12   4  131.96   55.28
   4  12  -4   92.77   49.34
  -4  12   4  102.00   52.69
  -4 -12   4  104.46   20.55
   4 -12  -4  136.31   24.56
   4  12  -3   41.67   41.43
  -4  12   3   40.01   32.05
   4  12  -3   64.33   42.12
  -4  12   3   17.11   36.86
  -4 -12   3   89.77   19.83
   4 -12  -3   87.48   20.39
   4  12  -2  -33.33   55.98
  -4  12   2   49.57   52.15
  -4  12   2   24.34   28.39
   4 -12  -2   23.28   17.78
  -4 -12   2   12.55   15.82
   4  12  -1  -19.03   35.97
  -4  12   1   21.97   28.32
   4  12  -1   22.40   33.59
  -4  12   1   15.18   32.85
  -4 -12   1   15.48   14.45
   4 -12  -1   -6.40   17.05
   4  12   0   46.63   37.72
  -4  12   0   37.80   31.50
   4  12   0   32.07   34.90
  -4  12   0   51.78   33.15
  -4 -12   0    2.29   22.83
   4 -12   0   38.05   17.51
   4  12   1   19.02   36.46
  -4  12  -1   10.77   28.97
   4  12   1   12.78   20.99
  -4  12  -1   82.46   32.49
  -4 -12  -1    9.93   17.33
   4 -12   1    7.85   15.23
   4  12   2   -9.25   39.52
  -4  12  -2   73.71   46.53
   4  12   2    4.77   21.23
  -4  12  -2   43.93   35.63
  -4 -12  -2   25.50   17.31
   4 -12   2   59.80   17.29
   4  12   3   -1.62   61.58
   4  12   3   43.71   24.72
   4  12   3   33.19   30.78
  -4  12  -3   78.77   61.64
  -4  12  -3   62.05   32.47
   4 -12   3  100.63   27.11
  -4 -12  -3   28.51   16.88
   4  12   4    2.24   37.21
  -4  12  -4   12.52   48.07
   4  12   4   15.74   30.67
  -4  12  -4   43.41   27.58
   4 -12   4   16.29   15.63
   4  12   5  105.86   43.79
  -4  12  -5  164.09   40.86
   4  12   5   40.98   36.12
  -4  12  -5  106.21   33.38
   4 -12   5   91.50   18.94
   4  12   6  -13.14   32.37
  -4  12  -6    8.44   29.06
   4  12   6   32.32   27.50
  -4  12  -6   28.00   26.66
   4 -12   6    8.22   12.84
   4  12   7   25.86   26.38
  -4  12  -7  -11.29   27.79
   4  12   7    0.62   23.23
  -4  12  -7   21.96   29.13
   4 -12   7    0.74   14.77
   4  12   8   38.98   26.46
  -4  12  -8   82.06   48.38
   4  12   8   70.32   27.81
  -4  12  -8   17.11   14.98
   4 -12   8   27.17   14.38
   4  12   9   -1.18   28.42
  -4  12  -9   10.39   40.96
   4  12   9  -12.13   22.88
   4 -12   9    2.03    6.01
   4  12  10    9.19   13.14
   4  12  10    8.36   21.59
  -4  12 -10   13.71   22.01
   4  14  -8   -7.30   11.23
   4 -14  -8    3.00   10.68
  -4 -14   8   -3.00   10.29
   4  14  -7   -7.31   24.73
   4  14  -7    4.67   23.42
   4 -14  -7   39.04   12.83
  -4 -14   7   10.18   18.90
   4  14  -6   -5.35   22.20
   4  14  -6   -6.67   18.36
  -4  14   6   -0.69    8.88
   4 -14  -6   -1.83   19.68
  -4 -14   6   22.15   11.80
   4  14  -5    3.28   27.28
  -4  14   5    1.92   13.07
   4  14  -5   29.48   18.53
  -4  14   5    3.66   19.53
  -4 -14   5   -4.23   12.36
   4 -14  -5    3.63   20.86
   4  14  -4   68.71   28.20
  -4  14   4   -1.00   29.76
   4  14  -4   11.87   20.11
  -4  14   4    5.73   17.42
  -4 -14   4   26.55   12.57
   4 -14  -4    0.72   13.59
   4  14  -3  -30.65   30.91
  -4  14   3    9.46   22.18
   4  14  -3   20.24   19.18
  -4  14   3   -9.71   21.72
  -4 -14   3   25.25   12.97
   4 -14  -3    8.68   14.62
   4  14  -2  -31.41   32.06
  -4  14   2   -3.82   25.45
  -4  14   2   41.30   25.08
   4  14  -1   -6.12   31.37
  -4  14   1   30.53   25.19
   4  14  -1   22.53   18.98
  -4  14   1   12.37   26.66
  -4 -14   1   -6.19   11.30
   4 -14  -1   -2.73   14.49
   4  14   0  -33.13   30.43
  -4  14   0   26.82   23.18
   4  14   0    0.13   17.42
  -4  14   0  -20.45   28.27
  -4 -14   0   -0.74   10.31
   4 -14   0   -2.46   14.37
   4  14   1   59.58   47.56
  -4  14  -1   23.02   32.72
   4  14   1   10.54   16.73
  -4  14  -1   13.08   27.68
   4 -14   1   43.09   14.52
   4  14   2  -53.67   28.07
  -4  14  -2   18.18   23.75
   4  14   2   -8.56   16.45
  -4  14  -2   33.72   30.53
  -4 -14  -2    0.20    7.24
   4 -14   2    2.67   12.44
   4  14   3   15.39   25.63
  -4  14  -3   32.00   43.05
   4  14   3   -2.95    7.66
  -4  14  -3  -15.88   36.98
   4 -14   3    2.47   11.04
   4  14   4   -7.49   26.26
  -4  14  -4   -9.13   19.52
  -4  14  -4    0.76   38.10
   4 -14   4   21.11   16.36
   4  14   5   56.22   34.63
  -4  14  -5   12.71   16.50
  -4  14  -5   -7.17   24.52
   4 -14   5    0.78    8.66
   4  14   6   19.38   18.50
  -4  14  -6   -4.97   19.33
  -4  14  -6   30.35   22.69
   4 -14   6   11.24    7.04
   4  14   7   14.97   17.30
  -4  14  -7  115.74   33.48
  -5   1  19   -4.08    9.76
  -5  -1  19   -3.83   10.10
  -5   1  18   -1.64   13.92
  -5  -1  18  -14.40   13.91
   5   1 -17   -1.04   21.18
  -5   1  17    0.11   23.42
  -5  -1  17  -10.71   15.70
   5   1 -16   27.05   25.80
  -5   1  16   20.37   19.40
  -5  -1  16   47.35   19.40
  -5   1  15   31.52   18.25
  -5  -1  15   47.29   26.65
   5  -1 -15   18.60   26.85
  -5   1  14   18.22   16.66
   5  -1 -14    5.18   24.89
  -5  -1  14   15.27   15.22
  -5  -1  14   -0.42   17.53
  -5   1  13  270.85   29.92
  -5   1  13  203.72   47.34
  -5  -1  13  192.94   28.93
  -5  -1  13  251.12   29.70
  -5   1  12  279.84   41.66
  -5   1  12  292.07   66.03
  -5  -1  12  232.86   30.26
  -5  -1  12  266.29   28.12
   5   1 -11   19.44   11.57
  -5   1  11    9.30   12.74
  -5   1  11    9.94   11.33
  -5   1  11  -14.24   17.41
  -5  -1  11   -6.44   13.25
  -5  -1  11  -22.04   19.80
  -5  -1  11   12.66   16.42
   5  -1 -11    5.14   13.85
   5   1 -10   -6.68   11.06
  -5   1  10    6.12   10.78
   5   1 -10    3.71   11.15
  -5   1  10   -5.88   11.79
  -5   1  10  -12.82   26.03
  -5  -1  10   15.40   12.22
  -5  -1  10    1.21   10.81
   5  -1 -10   20.22   13.94
  -5  -1  10    4.59   21.91
   5  -1 -10   -0.02   10.75
   5   1  -9   -1.77   15.62
  -5   1   9   17.30   10.39
   5   1  -9    0.90    9.81
  -5   1   9   -0.99   10.26
   5   1  -9    8.41   12.13
  -5   1   9    7.12    9.88
  -5   1   9   -2.85   15.77
  -5  -1   9   20.14   11.69
  -5  -1   9   12.78   10.13
   5  -1  -9   -0.87   10.04
  -5  -1   9    6.97   12.34
   5  -1  -9    0.17   12.07
  -5  -1   9    9.14   10.58
   5  -1  -9   -2.97    6.52
   5   1  -8  201.52   21.90
  -5   1   8  142.31   22.54
   5   1  -8  137.92   15.92
  -5   1   8  125.47   15.26
   5   1  -8  115.16   12.14
  -5   1   8  141.25   16.10
   5  -1  -8  133.45   11.96
  -5  -1   8  131.11   15.00
  -5  -1   8  118.92   17.58
  -5  -1   8  154.98   18.71
   5  -1  -8  138.67   15.10
  -5  -1   8  110.50   24.57
   5  -1  -8  149.52   18.15
   5   1  -7  324.54   24.43
   5   1  -7  372.73   22.61
  -5   1   7  315.50   33.28
   5   1  -7  343.12   24.64
  -5   1   7  360.07   34.63
   5   1  -7  263.59   21.31
  -5   1   7  345.93   23.89
   5  -1  -7  296.42   28.15
  -5  -1   7  332.21   22.68
  -5  -1   7  304.29   27.15
  -5  -1   7  325.06   29.88
   5  -1  -7  348.32   23.47
  -5  -1   7  248.94   27.46
   5  -1  -7  364.77   30.30
   5   1  -6  217.78   18.60
   5   1  -6  172.07   25.78
   5   1  -6  177.88   14.98
  -5   1   6  218.36   25.21
   5   1  -6  168.39   15.93
  -5   1   6  211.04   17.94
  -5   1   6  209.51   16.57
   5  -1  -6  227.47   15.82
   5  -1  -6  179.31   24.06
  -5  -1   6  207.00   15.98
  -5  -1   6  166.82   19.27
  -5  -1   6  197.22   19.35
   5  -1  -6  198.16   15.48
  -5  -1   6  222.93   33.04
   5  -1  -6  225.73   22.81
  -5   1   5   22.39    8.40
   5   1  -5   18.46   10.23
   5   1  -5   16.16    7.59
  -5   1   5   18.82   10.19
   5   1  -5    6.91   10.77
   5   1  -5   13.20   16.36
  -5   1   5    7.26   13.77
   5  -1  -5   16.04    8.00
   5  -1  -5   22.68    9.27
   5  -1  -5   -7.44   13.62
  -5  -1   5   10.58   12.99
  -5  -1   5    2.73   19.64
  -5  -1   5   13.50   12.50
   5  -1  -5   15.89   13.72
   5   1  -4  834.45   73.30
  -5   1   4  836.79   43.32
   5   1  -4  786.51   67.78
   5   1  -4  861.79   42.59
  -5   1   4  816.42   70.71
  -5   1   4  860.35   66.47
   5   1  -4  863.87   58.15
   5  -1  -4  859.66   93.81
  -5  -1   4  843.31   54.59
   5  -1  -4  882.66   63.68
  -5  -1   4  838.41   61.00
   5  -1  -4  928.52   54.80
  -5  -1   4  895.84   65.98
   5  -1  -4  812.50   53.24
   5   1  -3   51.32   12.10
   5   1  -3   72.64   18.20
  -5   1   3   64.69    7.23
   5   1  -3   41.52   11.58
   5   1  -3   53.51   10.83
  -5   1   3   62.21   16.16
  -5   1   3   66.22   11.73
   5   1  -3   57.89   13.12
  -5   1   3   59.37   12.87
  -5  -1   3   61.58    8.00
   5  -1  -3   49.24   15.46
  -5  -1   3   45.40   10.90
   5  -1  -3   60.93   14.91
  -5  -1   3   54.47   15.62
   5  -1  -3   51.03    7.52
  -5  -1   3   36.27   17.86
  -5  -1   3   31.03   15.60
   5  -1  -3   61.34   12.34
   5   1  -2   18.90   16.70
  -5   1   2   13.90    9.63
   5   1  -2   14.93   15.08
  -5   1   2   34.66    5.90
   5   1  -2   29.61    5.03
  -5   1   2   34.25   14.72
  -5   1   2   26.83   11.44
   5   1  -2   40.70   12.41
   5  -1  -2   53.42   13.19
  -5  -1   2   36.86   10.90
   5  -1  -2   34.41   14.03
  -5  -1   2   17.22    7.94
   5  -1  -2   24.20   20.61
  -5  -1   2   25.19   14.15
   5  -1  -2   33.24    5.79
  -5  -1   2   40.10   16.70
  -5  -1   2   27.45   14.62
   5  -1  -2   22.34   11.82
   5   1  -1 1533.08  149.96
  -5   1   1 1709.30  115.54
   5   1  -1 1626.35  120.57
   5   1  -1 1535.62  143.89
   5   1  -1 1629.41  107.40
   5   1  -1 1441.22   62.99
  -5   1   1 1622.69  159.93
  -5   1   1 1554.08  121.16
  -5   1   1 1544.14  106.99
  -5   1   1 1472.45   67.14
   5  -1  -1 1622.52  108.31
   5  -1  -1 1581.85  109.72
  -5  -1   1 1407.20   58.91
   5  -1  -1 1593.76  115.43
  -5  -1   1 1503.79  116.91
   5  -1  -1 1591.66   69.91
  -5  -1   1 1634.41  139.40
  -5  -1   1 1688.99  168.69
  -5  -1   1 1714.54  129.01
   5   1   0 2613.35  267.45
  -5   1   0 2978.29  277.95
   5   1   0 2665.96  231.85
  -5   1   0 2998.11  236.24
  -5   1   0 2924.77  250.95
  -5   1   0 2798.20  248.70
   5   1   0 2656.72  222.98
   5  -1   0 2808.22  266.30
  -5  -1   0 3080.00  304.89
   5  -1   0 2824.83  166.09
  -5  -1   0 2872.49  256.09
   5  -1   0 2615.39  222.98
  -5  -1   0 2852.92  255.35
   5  -1   0 2431.15  140.16
  -5  -1   0 2770.00  286.42
  -5  -1   0 3294.03  344.86
   5  -1   0 3142.39  243.57
   5   1   1  276.07   33.09
   5   1   1  329.25   35.16
   5   1   1  237.20   20.95
  -5   1  -1  303.83   24.28
   5   1   1  276.24   19.11
  -5   1  -1  329.48   32.36
  -5   1  -1  302.32   28.88
  -5   1  -1  312.19   20.57
   5  -1   1  288.22    6.84
  -5  -1  -1  289.13   53.09
  -5  -1  -1  306.76   41.17
   5  -1   1  299.75   31.83
   5  -1   1  269.63   24.07
  -5  -1  -1  273.54   34.06
  -5  -1  -1  327.52   38.22
   5  -1   1  274.97   19.07
   5   1   2   11.42   19.38
  -5   1  -2   51.54   13.71
   5   1   2   42.27   15.79
  -5   1  -2   35.13   10.87
   5   1   2   63.27   19.11
   5   1   2   39.82    8.37
  -5   1  -2   39.65   18.96
  -5   1  -2   35.71    9.19
   5  -1   2   33.29    8.51
   5  -1   2   35.77   11.73
   5  -1   2   67.08   18.60
  -5  -1  -2   42.59   19.44
  -5  -1  -2   51.51   11.35
  -5  -1  -2   42.55   12.97
   5   1   3  651.25   65.32
  -5   1  -3  697.37   45.97
   5   1   3  574.73   35.28
  -5   1  -3  695.94   41.28
   5   1   3  603.83   57.23
   5   1   3  576.37   30.00
  -5   1  -3  654.72   65.57
  -5   1  -3  642.75   33.65
   5  -1   3  578.67   39.67
   5  -1   3  591.33   53.26
   5  -1   3  641.99   60.41
  -5  -1  -3  666.06   68.32
  -5  -1  -3  653.31   39.18
  -5  -1  -3  730.37   46.25
   5   1   4   81.37   34.20
  -5   1  -4   85.92   15.52
   5   1   4   55.73    9.78
  -5   1  -4   55.30   11.20
   5   1   4   54.90   18.27
   5   1   4   68.82   10.25
  -5   1  -4  103.00   23.92
  -5   1  -4   69.08    8.13
   5  -1   4   63.64    7.68
   5  -1   4   75.18   11.95
   5  -1   4   65.85   22.53
  -5  -1  -4   69.76   25.65
  -5  -1  -4   72.77    9.20
  -5  -1  -4   57.74   19.34
   5   1   5   27.12   22.33
  -5   1  -5   46.95   10.15
   5   1   5   54.42   16.06
  -5   1  -5   81.12   14.51
   5   1   5   57.19   27.74
  -5   1  -5   50.45    8.27
  -5   1  -5   67.52   22.65
   5  -1   5   53.89   21.95
  -5  -1  -5   61.76   12.19
  -5  -1  -5   65.50   24.26
  -5  -1  -5   44.49    8.38
   5  -1   5   36.62   17.82
   5   1   6   82.10   21.98
  -5   1  -6   54.78   11.82
  -5   1  -6   -0.45   37.55
   5   1   6   54.81   10.40
   5   1   6   19.50   28.73
  -5   1  -6   79.51   15.29
   5  -1   6   57.23   11.89
   5  -1   6   60.03   23.18
  -5  -1  -6   52.85   13.49
  -5  -1  -6   89.05   40.21
   5   1   7  287.89   42.51
   5   1   7  260.20   28.03
   5   1   7  212.60   33.15
  -5   1  -7  343.98   46.29
  -5   1  -7  322.38   28.05
   5  -1   7  295.89   41.96
   5  -1   7  263.82   22.13
  -5  -1  -7  315.15   46.79
  -5  -1  -7  302.01   25.86
   5   1   8    9.37   34.67
   5   1   8   17.26    9.82
   5   1   8   16.26   19.39
  -5   1  -8    9.10   14.54
   5  -1   8   12.22   22.28
   5  -1   8   11.33   11.57
  -5  -1  -8   27.28   12.81
   5   1   9  128.41   32.07
   5   1   9   87.29   14.64
   5   1   9   82.16   27.51
   5  -1   9  182.66   50.26
   5  -1   9  138.25   17.04
   5   1  10  135.34   34.81
   5   1  10  117.80   20.48
   5  -1  10  135.71   36.63
   5  -1  10  135.39   31.32
   5   1  11   26.14   26.76
   5   1  11   14.75   14.00
   5  -1  11   22.19   26.97
   5  -1  11    3.67   14.57
   5   1  12    2.42   26.49
   5   1  12   21.94   21.04
   5  -1  12  -18.79   14.89
   5  -1  12    4.02   27.06
   5   1  13   98.83   40.48
   5  -1  13  174.12   41.27
   5  -1  13  137.79   23.84
   5   1  14   43.69   46.64
   5  -1  14  -38.15   33.16
   5  -1  14   11.43   13.44
   5   1  15   -6.82   18.19
   5  -1  15   37.52   12.72
   5  -1  16    9.33    7.61
  -5   3  19   17.06   10.09
  -5  -3  19   41.28   15.53
   5   3 -18  -14.77   19.19
  -5   3  18    0.23   13.57
  -5  -3  18  -17.16   13.64
   5   3 -17   -4.06   21.66
  -5   3  17   21.37   16.03
  -5  -3  17   -2.77   25.21
  -5   3  16   25.75   18.55
  -5  -3  16   25.31   18.00
  -5   3  15   68.26   20.23
  -5   3  15   67.44   33.60
  -5  -3  15   30.84   20.80
  -5  -3  15   46.88   18.62
  -5   3  14   77.43   20.64
  -5   3  14   18.79   43.61
  -5  -3  14   58.87   21.26
  -5  -3  14   36.91   19.06
  -5   3  13   77.72   31.99
  -5   3  13   85.24   29.93
  -5  -3  13   57.31   21.67
  -5  -3  13   50.14   17.70
  -5   3  12  104.98   19.92
  -5   3  12  111.99   31.59
  -5  -3  12   79.89   22.14
  -5  -3  12   83.60   18.88
  -5   3  11   96.61   17.69
  -5   3  11   94.82   27.41
  -5  -3  11   83.98   19.20
  -5  -3  11   67.02   16.93
  -5   3  10   35.84   20.03
  -5   3  10  -13.05   13.07
  -5  -3  10   -3.63   18.54
  -5  -3  10    8.06   13.87
   5  -3 -10   19.74   15.15
  -5   3   9   13.26   23.30
   5   3  -9   45.14   13.33
   5   3  -9   55.86   12.64
   5   3  -9   36.11   12.73
  -5   3   9   55.75   13.59
   5  -3  -9   56.67   13.05
  -5  -3   9   60.72   14.93
  -5  -3   9   55.20   13.29
   5  -3  -9   63.82   17.18
   5  -3  -9   46.21   16.35
  -5  -3   9   31.90   14.70
  -5   3   8   61.09   13.39
   5   3  -8   73.39   12.90
   5   3  -8   59.64   11.80
  -5   3   8   52.52   21.64
  -5   3   8   55.88   11.70
   5   3  -8   73.74   12.05
   5  -3  -8   77.96   18.03
   5  -3  -8  100.84   18.53
  -5  -3   8   54.26   12.21
   5  -3  -8   32.20   21.25
   5  -3  -8   59.44   14.43
  -5  -3   8   56.10   15.17
  -5  -3   8   51.76   20.73
  -5  -3   8   40.44   23.65
  -5  -3   8   77.07   12.64
  -5   3   7  593.15   39.69
   5   3  -7  545.55   49.23
   5   3  -7  589.85   38.99
  -5   3   7  571.58   57.42
  -5   3   7  535.39   32.38
   5   3  -7  407.08   38.50
   5  -3  -7  557.77   48.28
   5  -3  -7  585.96   34.50
  -5  -3   7  571.89   36.87
   5  -3  -7  453.48   38.76
   5  -3  -7  545.94   30.89
  -5  -3   7  554.55   42.88
  -5  -3   7  716.10   60.43
  -5  -3   7  471.32   47.42
  -5  -3   7  607.96   37.83
   5   3  -6    3.15    8.34
   5   3  -6   -7.09   17.77
   5   3  -6  -10.60    9.28
  -5   3   6   29.65   17.92
  -5   3   6    5.43    8.48
  -5   3   6   -5.65   10.02
   5  -3  -6    7.74   14.72
   5  -3  -6    0.64    8.76
  -5  -3   6    9.72   13.38
   5  -3  -6   -5.02   10.03
   5  -3  -6   -8.60    7.95
  -5  -3   6   15.95   10.71
  -5  -3   6    5.76   11.00
  -5  -3   6   -8.25   13.28
  -5  -3   6    5.76   14.40
   5   3  -5  283.82   23.08
  -5   3   5  269.96   30.61
   5   3  -5  279.96   20.86
   5   3  -5  282.85   18.00
  -5   3   5  260.14   33.14
  -5   3   5  281.64   28.64
   5   3  -5  227.31   25.20
   5  -3  -5  244.03   44.21
   5  -3  -5  268.52   26.92
  -5  -3   5  253.80   18.28
   5  -3  -5  309.90   22.64
   5  -3  -5  253.97   18.60
  -5  -3   5  279.40   22.99
  -5  -3   5  300.09   26.02
  -5  -3   5  249.89   30.83
  -5  -3   5  243.12   21.20
   5   3  -4  246.67   22.33
  -5   3   4  254.14   14.61
   5   3  -4  235.90   18.22
   5   3  -4  228.08   14.69
  -5   3   4  243.24   18.40
  -5   3   4  253.47   29.49
   5   3  -4  200.37   25.23
  -5   3   4  233.64   15.47
  -5   3   4  242.18   18.23
   5  -3  -4  245.48   18.33
   5  -3  -4  253.83   19.75
  -5  -3   4  231.11   15.62
   5  -3  -4  231.25   15.61
  -5  -3   4  246.46   20.25
   5  -3  -4  257.45   25.40
  -5  -3   4  261.36   23.50
  -5  -3   4  247.27   46.64
  -5  -3   4  205.52   14.76
   5   3  -3 2203.62  248.64
   5   3  -3 2011.84  184.23
  -5   3   3 2244.37  161.20
   5   3  -3 2095.15  148.90
   5   3  -3 2170.49  161.54
  -5   3   3 2321.36  186.16
  -5   3   3 2154.46  197.70
   5   3  -3 1983.60  183.66
  -5   3   3 2197.08  164.14
  -5   3   3 2189.71  148.48
   5  -3  -3 2139.18  159.29
   5  -3  -3 2265.06  163.14
  -5  -3   3 2001.35  131.73
   5  -3  -3 2053.86  134.55
  -5  -3   3 2071.14  172.91
   5  -3  -3 2201.06  182.47
  -5  -3   3 2062.42  236.16
  -5  -3   3 2107.84  213.98
  -5  -3   3 2073.87  202.86
   5   3  -2  157.57   22.33
   5   3  -2  167.80   20.62
  -5   3   2  178.69   16.34
   5   3  -2  142.29   13.26
   5   3  -2  159.18    9.92
  -5   3   2  186.18   13.52
  -5   3   2  179.88   17.45
   5   3  -2  134.29   21.24
  -5   3   2  135.62   17.84
  -5   3   2  166.47   13.78
  -5   3   2  173.42   20.42
   5  -3  -2  164.93   14.57
   5  -3  -2  159.79   18.73
  -5  -3   2  190.14   15.15
   5  -3  -2  159.68   10.64
  -5  -3   2  161.78   18.97
   5  -3  -2  178.74   16.34
  -5  -3   2  197.76   23.53
  -5  -3   2  154.95   26.47
  -5  -3   2  162.06   30.85
   5   3  -1   61.04   21.01
  -5   3   1  101.37   14.14
   5   3  -1   86.43   14.23
  -5   3   1   96.48   16.13
   5   3  -1   80.61   10.02
   5   3  -1   80.05    6.42
  -5   3   1   90.02    9.80
  -5   3   1   95.08   15.02
   5   3  -1   85.34   21.32
   5   3  -1  100.92   16.14
  -5   3   1   76.88   23.68
   5  -3  -1   79.21   13.00
   5  -3  -1   74.49   12.44
  -5  -3   1   75.84   17.24
  -5  -3   1   86.67    6.81
   5  -3  -1   91.31    8.29
   5  -3  -1   82.08   12.79
  -5  -3   1  101.66   20.68
  -5  -3   1   89.60   20.84
   5  -3  -1   87.25   17.18
   5   3   0  232.00   32.07
  -5   3   0  206.76   18.35
   5   3   0  155.30   16.00
  -5   3   0  207.16   21.26
   5   3   0  199.77   12.65
  -5   3   0  235.62   28.74
   5   3   0  155.93   20.61
   5   3   0  202.85   29.99
  -5   3   0  185.09   22.98
   5  -3   0  221.61   16.21
  -5  -3   0  227.54   27.40
   5  -3   0  221.37   27.01
   5  -3   0  209.22   17.02
   5  -3   0  208.91   17.75
   5  -3   0  194.67   10.40
  -5  -3   0  212.65   45.22
  -5  -3   0  219.12   25.78
  -5  -3   0  192.91    7.49
   5   3   1  231.80   32.44
  -5   3  -1  204.19   26.18
   5   3   1  193.82   21.56
  -5   3  -1  240.95   31.74
   5   3   1  211.78   14.44
   5   3   1  174.49   32.64
   5   3   1  172.54   26.62
  -5   3  -1  277.24   41.38
   5  -3   1  229.74   10.70
   5  -3   1  247.23   29.07
  -5  -3  -1  272.44   31.41
   5  -3   1  196.13    9.94
   5  -3   1  218.51   18.55
   5  -3   1  183.96   17.48
  -5  -3  -1  191.39   32.51
  -5  -3  -1  203.89   24.18
   5   3   2   97.66   22.99
   5   3   2   26.99   33.44
   5   3   2   41.06   13.26
  -5   3  -2   50.76   10.04
   5   3   2   43.35   10.73
  -5   3  -2   74.59   19.32
  -5   3  -2   62.43   14.82
   5  -3   2   50.64    8.93
  -5  -3  -2   85.76   22.93
   5  -3   2   69.46   21.00
  -5  -3  -2   76.76   11.59
   5  -3   2   46.56   15.68
   5  -3   2   74.92   11.68
  -5  -3  -2   76.48   22.84
  -5  -3  -2   66.30   21.75
   5   3   3  251.83   35.84
  -5   3  -3  294.44   32.61
   5   3   3  182.42   13.26
  -5   3  -3  205.81   14.58
   5   3   3  197.51   32.62
  -5   3  -3  252.73   23.59
  -5   3  -3  207.20   16.22
   5  -3   3  234.02   10.66
  -5  -3  -3  255.22   35.61
   5  -3   3  258.69   33.51
  -5  -3  -3  249.15   18.62
   5  -3   3  222.61   11.03
   5  -3   3  239.58   19.43
  -5  -3  -3  180.27   32.44
  -5  -3  -3  182.71   19.19
   5  -3   3  215.72   17.71
   5   3   4   58.90   31.53
  -5   3  -4   41.58   20.42
   5   3   4   46.08    7.02
  -5   3  -4   37.78    7.93
   5   3   4   33.67   20.18
  -5   3  -4   15.80   14.79
  -5   3  -4   48.78    8.67
   5  -3   4   29.63    5.24
  -5  -3  -4   60.06   22.17
   5  -3   4   77.99   21.75
  -5  -3  -4   36.44   15.97
   5  -3   4   24.92    8.96
   5  -3   4   58.52   18.10
  -5  -3  -4   41.16   20.05
  -5  -3  -4   34.17   10.83
   5  -3   4   44.80    9.05
   5   3   5   59.01   22.64
  -5   3  -5   50.47   14.27
  -5   3  -5   57.50    9.59
   5   3   5   55.17    8.04
   5   3   5   56.57   21.14
  -5   3  -5   53.47   23.38
  -5   3  -5  104.86   25.03
   5  -3   5   44.59    6.51
  -5  -3  -5   72.94   38.12
  -5  -3  -5   56.54   11.52
   5  -3   5   37.88   24.10
   5  -3   5   69.53   12.53
   5   3   6   38.45   22.86
  -5   3  -6   33.06   11.56
   5   3   6   32.90    8.03
  -5   3  -6   46.93   12.33
   5   3   6   38.69   19.77
  -5   3  -6   40.58   25.14
  -5   3  -6   54.41   22.37
  -5  -3  -6   52.76   23.66
   5  -3   6   38.83   12.74
  -5  -3  -6   39.99   17.54
   5  -3   6   15.09   23.95
  -5  -3  -6   25.51   11.57
   5   3   7    7.95   33.83
   5   3   7    5.18    7.79
   5   3   7  -10.49   18.95
  -5   3  -7   -8.13   23.00
  -5   3  -7    7.17   21.89
   5  -3   7   40.32   22.48
   5  -3   7   14.14   11.72
  -5  -3  -7   22.45   23.22
  -5  -3  -7   12.82   10.96
   5   3   8   47.32   26.14
   5   3   8   32.97   25.00
   5  -3   8   63.02   14.73
   5  -3   8   59.57   27.50
   5   3   9   90.67   32.78
   5   3   9   74.53   29.82
   5  -3   9  133.01   20.21
   5  -3   9  179.57   54.66
   5   3  10   59.38   39.34
   5   3  10   27.38   34.73
   5  -3  10   -0.97   15.63
   5  -3  10   47.50   28.42
   5   3  11  164.68   46.28
   5   3  11   94.78   44.78
   5  -3  11  233.01   27.84
   5  -3  11  239.91   53.45
   5   3  12  -15.49   26.93
   5   3  12    6.59   26.79
   5  -3  12   34.00   17.37
   5  -3  12   49.39   32.09
   5   3  13   78.27   62.11
   5  -3  13   80.94   33.64
   5  -3  13   55.57   20.31
   5   3  14   23.60   28.65
  -5   3 -14    1.39   22.76
   5  -3  14   12.77   15.52
   5  -3  15    5.19   20.58
   5  -3  16   -6.80   10.36
   5   5 -18   45.35   22.41
  -5   5  18   41.45   12.54
  -5  -5  18   54.99   13.46
   5   5 -17   35.80   24.99
  -5   5  17   17.67   19.04
  -5   5  17   57.80   16.83
  -5  -5  17   42.21   15.64
  -5   5  16   22.49   45.79
  -5   5  16   80.51   20.55
  -5  -5  16   60.22   19.19
  -5   5  15  -13.82   29.38
  -5   5  15    6.81   28.24
  -5  -5  15  -34.29   18.47
  -5  -5  15    8.51   24.41
  -5   5  14    2.79   17.01
  -5   5  14   11.70   28.84
  -5  -5  14  -28.21   19.67
  -5  -5  14   31.98   15.83
  -5   5  13  124.49   26.57
  -5   5  13  179.47   41.77
  -5  -5  13  109.40   26.91
  -5  -5  13  139.56   23.60
  -5   5  12   47.71   17.36
  -5   5  12  -19.96   29.62
  -5  -5  12   10.42   17.81
  -5  -5  12   26.70   15.78
  -5   5  11   36.63   16.17
  -5   5  11    7.61   28.69
  -5  -5  11   12.90   16.97
  -5  -5  11   18.82   14.56
   5   5 -10   17.04   12.76
  -5   5  10   -2.93   14.95
  -5   5  10   -6.08   35.79
  -5  -5  10   -6.76   15.15
  -5  -5  10    5.78   12.48
   5   5  -9   48.65   25.11
  -5   5   9  153.26   20.10
  -5   5   9  125.51   31.35
  -5  -5   9  121.68   20.23
  -5  -5   9  127.42   17.05
  -5  -5   9   61.63   21.86
   5   5  -8  123.81   22.77
   5   5  -8  155.13   15.69
   5   5  -8   97.61   21.09
  -5   5   8  151.91   19.06
  -5   5   8  165.77   30.32
  -5   5   8  135.44   19.85
  -5   5   8  116.05   14.01
  -5  -5   8  156.84   25.84
  -5  -5   8   93.26   23.15
  -5  -5   8  146.70   18.93
   5   5  -7  215.26   32.29
   5   5  -7  265.49   21.19
   5   5  -7  308.02   21.88
  -5   5   7  333.66   31.33
  -5   5   7  304.82   26.76
   5   5  -7  236.21   28.84
  -5   5   7  328.14   42.44
  -5  -5   7  262.04   25.75
   5  -5  -7  264.91   33.70
   5  -5  -7  305.35   24.14
  -5  -5   7  256.87   35.31
  -5  -5   7  286.22   23.91
   5   5  -6   25.08   14.81
  -5   5   6   -3.28   11.51
   5   5  -6   -4.14    8.06
   5   5  -6    6.90    8.60
  -5   5   6   14.87   26.91
  -5   5   6    9.55    8.63
   5   5  -6   -8.10   13.02
   5  -5  -6  -15.84   14.31
   5  -5  -6    7.18    9.41
  -5  -5   6   -4.20    9.51
   5  -5  -6    1.11    9.13
   5  -5  -6   15.81    9.95
  -5  -5   6   16.00   10.50
  -5  -5   6   -9.50   16.22
  -5  -5   6  -12.33   14.37
  -5  -5   6    6.12    8.64
   5   5  -5    9.60   23.16
  -5   5   5   39.05   18.49
   5   5  -5   29.56    7.90
   5   5  -5   10.14    8.57
  -5   5   5    7.42   11.17
  -5   5   5   14.11    9.99
   5   5  -5   13.83   15.15
  -5   5   5   24.27   10.37
  -5   5   5   21.42   12.40
   5  -5  -5   30.19   10.41
  -5  -5   5   40.31   10.36
  -5  -5   5   24.09    9.24
   5  -5  -5   20.32    9.27
   5  -5  -5   22.74    6.85
   5  -5  -5   25.32   14.00
  -5  -5   5   29.36   11.94
  -5  -5   5    3.71   16.17
  -5  -5   5   -2.81   15.68
   5   5  -4 2390.14  273.75
  -5   5   4 2337.15  230.51
   5   5  -4 2298.41  197.12
   5   5  -4 2407.84  186.60
  -5   5   4 2497.75  257.44
  -5   5   4 2635.47  232.18
   5   5  -4 2339.72  241.87
  -5   5   4 2718.67  220.38
  -5   5   4 2185.37  226.94
   5  -5  -4 2260.44  181.47
  -5  -5   4 2380.96  180.86
   5  -5  -4 2344.87  261.57
  -5  -5   4 1972.23  186.92
   5  -5  -4 2480.97  209.86
  -5  -5   4 2478.35  232.33
  -5  -5   4 2278.97  255.14
   5  -5  -4 2615.70  211.16
   5   5  -3  164.96   28.47
   5   5  -3  140.44   20.08
  -5   5   3  176.01   17.41
   5   5  -3  147.80   12.62
   5   5  -3  176.48   12.55
  -5   5   3  171.40   16.42
  -5   5   3  151.59   23.09
   5   5  -3  145.95   35.13
  -5   5   3  150.41   27.35
  -5   5   3  148.19   17.09
   5  -5  -3  148.85   17.98
   5  -5  -3  165.12   11.31
  -5  -5   3  168.62   13.70
   5  -5  -3  167.46   14.05
  -5  -5   3  154.20   16.33
   5  -5  -3  173.52   18.86
  -5  -5   3  167.76   21.55
  -5  -5   3  174.14   40.08
  -5  -5   3  128.74   17.24
   5   5  -2 1041.06  108.17
   5   5  -2  897.09   94.09
  -5   5   2 1140.13   88.20
   5   5  -2  861.67   56.49
   5   5  -2 1101.87   59.48
  -5   5   2 1019.88   70.25
  -5   5   2 1164.73   93.19
  -5   5   2 1011.93   70.69
   5   5  -2  927.22  118.60
  -5   5   2 1080.68   85.13
   5  -5  -2 1150.87   79.74
   5  -5  -2 1153.48   61.75
  -5  -5   2 1035.91   85.11
   5  -5  -2 1100.30   62.03
  -5  -5   2 1093.28   60.65
   5  -5  -2 1063.91   60.73
  -5  -5   2 1079.19   93.51
  -5  -5   2  963.73  129.43
   5  -5  -2 1152.99   76.81
   5   5  -1   91.49   24.47
   5   5  -1   66.83   11.88
  -5   5   1  111.28   25.00
   5   5  -1   76.39   11.88
  -5   5   1   79.03   21.18
  -5   5   1  103.71   14.46
  -5   5   1   92.68   15.60
   5   5  -1   82.78   20.58
   5   5  -1   58.10   26.85
  -5   5   1   81.93   18.48
   5  -5  -1  111.75   11.37
  -5  -5   1   93.28   19.60
   5  -5  -1   95.42   15.72
   5  -5  -1   80.66   10.96
  -5  -5   1   82.10    9.19
   5  -5  -1   79.51   13.10
  -5  -5   1   97.41   19.78
  -5  -5   1   73.11   32.44
   5  -5  -1  101.56   15.70
   5   5   0  114.31   28.12
   5   5   0  101.38   11.19
  -5   5   0  103.80   31.19
   5   5   0   93.72    9.05
  -5   5   0  119.37   15.51
  -5   5   0  116.49   22.47
   5   5   0  114.98   23.42
   5   5   0   65.94   17.49
  -5   5   0  138.48   14.55
  -5   5   0  106.23   17.15
  -5  -5   0  136.44   33.96
   5  -5   0  149.56   12.70
   5  -5   0  115.20   11.29
  -5  -5   0  111.34    9.02
   5  -5   0  114.99   11.89
  -5  -5   0  115.91   21.98
  -5  -5   0  110.40   20.73
   5  -5   0  130.32   16.08
   5   5   1  351.51   56.26
   5   5   1  306.05   19.41
  -5   5  -1  503.72   47.98
   5   5   1  433.58   73.94
  -5   5  -1  415.17   38.00
   5   5   1  365.13   32.74
  -5   5  -1  407.12   35.26
  -5   5  -1  448.45   42.16
   5  -5   1  396.84   31.51
   5  -5   1  452.57   30.71
  -5  -5  -1  374.11   44.54
   5  -5   1  494.20   27.62
  -5  -5  -1  391.27   19.83
   5  -5   1  462.84   23.33
  -5  -5  -1  418.61   43.95
  -5  -5  -1  394.48   37.43
   5   5   2   14.93   22.60
  -5   5  -2   38.07   10.83
   5   5   2   30.77   19.51
   5   5   2   15.62    5.10
  -5   5  -2   11.04   12.59
  -5   5  -2   28.13   16.87
  -5   5  -2    2.10   12.19
   5   5   2    4.92   11.63
   5  -5   2   23.91   14.07
   5  -5   2   21.03    7.32
   5  -5   2   32.45   21.31
  -5  -5  -2   19.50    5.88
  -5  -5  -2   23.70   18.12
   5  -5   2   18.35    7.95
  -5  -5  -2   23.12   16.95
  -5  -5  -2   31.84   13.03
   5   5   3   99.78   28.12
  -5   5  -3  122.90   19.12
  -5   5  -3   71.48   14.92
  -5   5  -3   99.34   23.13
   5   5   3  145.09   26.65
   5  -5   3   91.38   12.87
  -5  -5  -3   91.39   25.79
   5  -5   3   79.55    9.37
   5  -5   3   89.44    9.47
  -5  -5  -3   86.39   24.90
   5  -5   3   82.36   26.69
  -5  -5  -3   77.05   15.18
   5   5   4  328.63   53.72
  -5   5  -4  425.89   37.95
  -5   5  -4  407.28   31.12
  -5   5  -4  358.90   70.06
   5   5   4  346.42   47.37
   5  -5   4  388.71   26.28
  -5  -5  -4  390.66   49.94
   5  -5   4  341.59   29.01
   5  -5   4  354.64   22.28
  -5  -5  -4  318.28   44.66
   5  -5   4  386.79   52.25
   5   5   5  -41.98   22.90
  -5   5  -5   12.16   19.59
  -5   5  -5   25.14   13.06
  -5   5  -5   28.53   20.50
   5   5   5  -13.90   21.81
   5  -5   5  -11.18   16.86
  -5  -5  -5   -7.04   20.02
   5  -5   5    4.34    7.24
   5  -5   5   -1.57   10.52
  -5  -5  -5  -49.20   20.44
   5  -5   5   17.72   22.45
   5   5   6  116.77   28.81
   5   5   6   72.78   26.93
  -5   5  -6   52.16   20.35
   5  -5   6   44.08   29.11
   5  -5   6   79.54   14.93
   5   5   7  226.27   46.40
   5   5   7  218.68   46.34
   5  -5   7  237.87   25.38
   5  -5   7  291.44   49.61
   5   5   8  147.78   38.70
   5   5   8  163.38   39.58
   5  -5   8  137.36   22.76
   5  -5   8  215.94   44.12
   5   5   9   77.66   34.73
   5   5   9  128.48   35.47
   5  -5   9  124.85   21.76
   5  -5   9   94.60   41.67
   5   5  10   77.59   33.72
   5   5  10   10.01   35.01
   5  -5  10   83.03   20.55
   5   5  11   76.64   32.70
  -5   5 -11   51.35   25.70
   5   5  11   56.14   49.75
   5  -5  11   61.97   19.82
   5   5  12    6.24   28.34
  -5   5 -12   68.55   25.86
   5   5  12   28.81   29.78
   5  -5  12   69.55   30.73
   5   5  13   44.37   29.94
  -5   5 -13   15.72   21.69
   5   5  13   -8.56   30.46
   5  -5  13    3.05   15.58
   5   5  14   -0.35   16.07
  -5   5 -14    0.75   27.19
   5  -5  14   10.84   16.10
  -5   5 -15    8.11   12.34
   5  -5  15  -16.37   13.93
   5  -5  16   -3.68   10.24
   5   7 -17   29.99   18.23
  -5   7  17    9.90   15.78
  -5  -7  17    8.42   11.11
   5  -7 -17    3.51    9.41
   5   7 -16   -6.89   21.43
  -5   7  16   38.81   22.75
  -5  -7  16   -4.33   13.71
   5  -7 -16    9.78   12.59
  -5   7  15   37.53   28.83
  -5  -7  15   10.67   14.15
  -5   7  14  109.99   23.93
  -5   7  14  100.06   39.74
  -5  -7  14   73.07   23.12
  -5  -7  14   51.52   19.33
  -5   7  13  -14.82   18.54
  -5   7  13  -52.60   31.91
  -5  -7  13    5.79   17.96
  -5  -7  13    5.69   16.07
  -5   7  12   98.47   22.67
  -5   7  12   52.67   53.12
  -5  -7  12   25.11   20.44
  -5  -7  12   29.02   17.77
  -5   7  11  -31.83   31.11
  -5   7  11    2.36   18.82
  -5  -7  11  -11.95   16.11
   5   7 -10   57.30   33.78
  -5   7  10   88.94   22.58
  -5   7  10   80.79   36.22
  -5  -7  10   76.40   20.18
  -5  -7  10   96.29   18.36
   5   7  -9    0.87   15.91
  -5   7   9   -8.69   16.65
  -5   7   9   -6.67   27.29
  -5  -7   9  -13.19   15.14
  -5  -7   9    8.84   21.15
  -5   7   8   69.00   17.59
  -5   7   8   48.49   29.14
  -5  -7   8   61.73   16.17
  -5  -7   8   32.16   15.20
   5   7  -7  143.00   35.91
   5   7  -7  149.85   26.80
  -5   7   7  218.21   45.09
  -5   7   7  171.43   54.21
  -5   7   7  208.56   24.97
  -5  -7   7  172.48   20.37
  -5  -7   7  157.78   22.35
   5   7  -6   49.95   39.73
   5   7  -6   57.68   12.02
   5   7  -6   46.21   20.98
  -5   7   6   61.30   19.15
  -5   7   6   67.50   13.95
  -5   7   6  106.20   18.70
  -5   7   6   82.05   26.11
  -5  -7   6   55.89   14.21
  -5  -7   6   91.68   14.20
   5   7  -5   -6.25   31.40
   5   7  -5   -0.31    8.28
   5   7  -5    5.77    9.14
  -5   7   5  -19.17   18.97
  -5   7   5    4.37   15.93
  -5   7   5   -0.30   20.13
  -5   7   5  -19.94   15.68
  -5   7   5  -12.88   16.74
  -5  -7   5    7.73    9.74
   5  -7  -5   -5.80   13.67
   5   7  -4   -0.43   22.57
   5   7  -4   12.04   14.39
   5   7  -4    8.62   12.37
   5   7  -4   26.97   10.34
  -5   7   4   18.83   16.63
  -5   7   4   -2.42   10.93
  -5   7   4   24.01   18.98
   5   7  -4   11.39   30.59
  -5   7   4   24.10   15.00
  -5   7   4   41.76   19.31
   5  -7  -4    8.98   22.76
  -5  -7   4   35.23   10.96
  -5  -7   4   13.72   19.07
   5  -7  -4   25.21   12.06
   5  -7  -4   33.59   10.82
   5   7  -3  234.12   42.11
   5   7  -3  174.85   23.40
  -5   7   3  254.39   30.48
  -5   7   3  276.11   32.16
  -5   7   3  224.46   31.66
   5   7  -3  214.60   34.27
  -5   7   3  268.98   22.24
  -5   7   3  223.94   28.39
   5  -7  -3  254.92   24.57
  -5  -7   3  165.44   22.30
  -5  -7   3  239.34   20.31
  -5  -7   3  185.16   26.69
   5  -7  -3  250.66   18.97
  -5  -7   3  195.48   48.99
   5  -7  -3  263.06   21.01
   5   7  -2   97.28   25.43
  -5   7   2   58.11   17.97
  -5   7   2   76.72   20.10
  -5   7   2   71.22   21.79
   5   7  -2   51.47   21.73
  -5   7   2   73.17   15.11
  -5   7   2   42.63   18.72
   5  -7  -2   49.58   10.70
  -5  -7   2   73.83   16.65
   5  -7  -2   59.64   17.97
  -5  -7   2   50.92   26.91
  -5  -7   2   78.05   31.99
   5  -7  -2   47.70   13.41
  -5  -7   2   39.80   15.43
   5   7  -1  117.85   31.20
  -5   7   1  108.80   14.78
   5   7  -1  105.32   23.93
  -5   7   1  129.29   16.68
  -5   7   1  100.24   20.08
   5   7  -1   79.16   22.53
  -5   7   1  131.39   24.07
  -5   7   1  108.23   24.27
  -5   7   1  113.88   22.56
   5  -7  -1   87.44   13.41
   5  -7  -1   95.04   10.47
   5  -7  -1  106.27   13.00
  -5  -7   1   82.99   30.07
   5  -7  -1   89.73   14.80
  -5  -7   1   99.08   33.03
  -5  -7   1  102.09   12.22
  -5  -7   1  102.07   18.17
   5   7   0  221.83   65.96
  -5   7   0  298.62   25.79
  -5   7   0  269.36   33.58
   5   7   0  225.04   35.70
   5   7   0  192.63   48.52
  -5   7   0  215.04   31.50
  -5   7   0  237.69   30.18
  -5   7   0  271.08   35.99
   5  -7   0  285.33   18.55
  -5  -7   0  246.32   50.34
   5  -7   0  259.08   20.83
  -5  -7   0  238.01   31.08
  -5  -7   0  238.12   32.29
  -5  -7   0  218.01   17.77
   5   7   1  281.12   52.20
   5   7   1  256.71   46.27
   5   7   1  269.28   57.69
  -5   7  -1  354.42   41.19
  -5   7  -1  347.03   57.56
  -5   7  -1  327.85   27.67
  -5   7  -1  328.34   36.88
   5  -7   1  293.78   22.65
  -5  -7  -1  306.44   39.48
   5  -7   1  333.88   22.70
  -5  -7  -1  254.35   21.13
  -5  -7  -1  256.59   34.86
  -5  -7  -1  202.13   30.92
   5  -7   1  349.27   22.70
   5   7   2   32.95   27.35
   5   7   2   11.69   14.16
  -5   7  -2   12.75   27.31
  -5   7  -2   22.85   19.60
   5   7   2   18.05   21.92
  -5   7  -2   24.50   28.57
  -5   7  -2   28.90   20.08
   5  -7   2   47.01   15.61
   5  -7   2   28.72   10.20
  -5  -7  -2   11.10   20.54
  -5  -7  -2   30.07   13.71
  -5  -7  -2   -2.61   18.91
  -5  -7  -2   52.59   15.42
   5  -7   2   17.55   14.53
   5   7   3  246.03   46.99
  -5   7  -3  207.96   32.32
  -5   7  -3  198.82   22.46
  -5   7  -3  206.09   32.15
   5   7   3  208.01   39.79
   5  -7   3  217.56   19.13
   5  -7   3  193.76   17.76
   5  -7   3  198.60   17.51
   5   7   4   21.16   27.18
   5   7   4   14.65   13.32
   5   7   4   -5.35    9.61
  -5   7  -4   20.25   19.16
   5   7   4   24.24   24.70
  -5   7  -4    6.10   20.72
   5  -7   4   29.55   11.07
   5  -7   4   27.36   10.24
   5  -7   4    6.25   11.70
   5   7   5  202.04   42.07
  -5   7  -5  193.86   31.61
  -5   7  -5  179.03   31.55
   5   7   5  132.03   40.75
   5  -7   5  148.10   18.77
   5  -7   5  181.92   20.22
   5   7   6   27.93   32.49
  -5   7  -6   66.53   38.95
  -5   7  -6   70.17   22.65
   5   7   6   73.88   30.02
   5  -7   6   41.98   12.92
   5  -7   6   45.67   14.04
   5   7   7   65.89   32.78
  -5   7  -7   60.49   26.32
   5   7   7   96.95   33.34
  -5   7  -7   54.28   25.82
   5  -7   7   68.13   17.22
   5   7   8   99.84   39.70
  -5   7  -8   91.52   30.44
   5   7   8   98.46   39.33
   5  -7   8  126.57   21.51
   5   7   9  285.90   76.37
  -5   7  -9  524.31   66.73
   5   7   9  469.41   82.36
   5  -7   9  520.05   50.10
   5   7  10   15.95   29.57
  -5   7 -10   -3.20   23.01
   5   7  10  -23.89   30.13
   5  -7  10   28.91   16.70
   5   7  11   54.70   28.64
  -5   7 -11    7.92   33.95
   5   7  11   16.34   49.65
   5  -7  11   28.62   17.54
   5   7  12  -12.57   35.09
  -5   7 -12   32.89   27.71
   5   7  12  -17.15   27.65
   5  -7  12   11.46   15.24
   5   7  13  -10.14   16.55
  -5   7 -13   13.03   23.32
   5   7  13    2.66   23.46
   5  -7  13   12.07   14.39
   5   7  14   -7.58   10.79
  -5   7 -14  -25.63   21.82
   5  -7  14   -2.22   14.00
   5  -7  15   27.63   12.03
   5   9 -16    4.60   14.35
  -5   9  16   39.93   18.74
  -5  -9  16   24.91    9.96
   5  -9 -16   17.13    9.07
   5   9 -15   10.19   16.87
  -5   9  15   72.94   24.68
  -5  -9  15   -9.03   18.16
   5  -9 -15   -1.30   11.35
   5   9 -14   16.28   18.92
  -5   9  14   16.42   27.17
  -5  -9  14  -11.93   12.93
   5  -9 -14    8.98   14.28
   5   9 -13   10.25   22.48
  -5   9  13   33.65   28.88
  -5  -9  13   27.40   14.21
   5  -9 -13   -6.13   14.48
   5   9 -12   27.53   22.79
  -5   9  12   18.87   30.60
  -5  -9  12    2.38   15.53
   5  -9 -12   27.23   15.85
   5   9 -11   14.40   19.99
  -5   9  11   51.99   34.72
   5  -9 -11   46.71   17.63
  -5  -9  11   44.66   17.63
   5   9 -10   45.65   35.38
  -5   9  10   55.43   35.24
   5  -9 -10   39.35   18.07
  -5  -9  10   52.29   18.43
   5   9  -9    6.13   21.32
  -5   9   9   66.76   48.99
   5  -9  -9   36.27   16.84
  -5  -9   9   30.04   26.50
   5   9  -8   19.23   22.52
   5   9  -8   -6.73   21.74
  -5   9   8   48.72   29.07
   5  -9  -8   19.11   16.56
  -5  -9   8   13.88   15.52
   5   9  -7  236.21   61.95
  -5   9   7  307.96   66.05
   5   9  -7  172.04   41.99
  -5   9   7  250.72   50.50
  -5  -9   7  263.47   30.35
   5  -9  -7  348.50   31.79
   5   9  -6   -1.00   32.22
  -5   9   6   16.31   21.12
   5   9  -6   19.78   20.32
  -5   9   6    9.75   25.55
  -5  -9   6   -9.07   21.04
   5  -9  -6   25.88   15.17
   5   9  -5   80.80   31.92
  -5   9   5   50.22   25.59
   5   9  -5   74.08   37.32
  -5   9   5   56.24   26.61
  -5  -9   5   60.61   15.07
   5  -9  -5   85.41   28.26
   5   9  -4  188.34   46.29
  -5   9   4  215.37   43.69
   5   9  -4  180.12   60.92
  -5   9   4  217.25   44.72
  -5   9   4  208.05   38.42
   5  -9  -4  231.83   26.77
  -5  -9   4  213.04   23.31
   5   9  -3   58.16   28.14
  -5   9   3   19.98   23.84
   5   9  -3   12.90   34.68
  -5   9   3   23.54   28.48
  -5   9   3   19.68   23.92
   5  -9  -3   13.39   14.95
  -5  -9   3   36.59   12.22
   5   9  -2  243.02   55.54
  -5   9   2  316.40   49.28
   5   9  -2  280.14   70.74
  -5   9   2  259.98   48.18
  -5  -9   2  249.02   35.80
   5  -9  -2  340.95   29.86
   5   9  -1  178.60   44.55
  -5   9   1  186.36   36.33
   5   9  -1  133.45   50.65
  -5   9   1  173.64   38.88
  -5  -9   1  155.96   18.50
   5  -9  -1  203.20   31.31
   5   9   0   34.21   31.64
  -5   9   0   56.51   25.73
   5   9   0   45.89   25.95
  -5   9   0   31.38   26.27
  -5  -9   0   16.24   13.90
   5  -9   0   50.04   13.92
   5   9   1   48.11   35.54
   5   9   1   54.19   32.73
   5   9   1   43.79   25.83
  -5   9  -1  104.66   47.92
  -5   9  -1   77.26   28.70
   5  -9   1   80.90   16.22
  -5  -9  -1   67.56   14.93
   5   9   2   30.14   30.30
   5   9   2   16.70   16.79
   5   9   2   37.68   24.08
  -5   9  -2   20.02   25.38
  -5   9  -2   26.15   24.43
   5  -9   2   14.73   20.04
  -5  -9  -2   -1.83   12.03
   5   9   3   48.37   31.50
  -5   9  -3  -10.25   23.62
   5   9   3  -28.51   39.72
   5   9   3    8.78   18.47
  -5   9  -3   18.31   27.07
   5  -9   3   19.45   13.23
   5   9   4  -19.99   32.63
  -5   9  -4    9.13   24.65
  -5   9  -4   25.71   26.48
   5   9   4   76.14   40.88
   5  -9   4   18.10   19.74
   5  -9   4   20.99   14.15
   5   9   5  216.35   59.07
  -5   9  -5  240.14   44.62
  -5   9  -5  287.66   49.41
   5   9   5  170.72   50.77
   5  -9   5  211.83   27.80
   5  -9   5  249.82   30.56
   5   9   6   25.68   32.91
  -5   9  -6   -7.38   23.30
  -5   9  -6    1.08   27.68
   5   9   6   -5.84   30.16
   5  -9   6    7.75   13.97
   5  -9   6   32.24   16.71
   5   9   7   22.04   45.50
  -5   9  -7   32.82   28.31
   5   9   7  -18.12   30.59
  -5   9  -7   62.52   40.42
   5  -9   7   -4.17   14.55
   5   9   8   43.61   34.05
  -5   9  -8   53.02   32.38
   5   9   8   90.06   54.14
   5  -9   8   30.27   26.52
   5   9   9  -25.10   31.10
  -5   9  -9   14.85   29.97
   5   9   9   92.60   47.39
   5  -9   9   35.36   16.76
   5   9  10   65.25   36.25
  -5   9 -10  149.78   36.86
   5   9  10   77.64   38.68
   5  -9  10  116.94   23.69
   5   9  11   15.68   21.32
  -5   9 -11  -21.65   24.13
   5   9  11  -18.15   27.70
   5  -9  11   12.39   13.86
   5   9  12   24.92   16.24
  -5   9 -12   18.46   38.34
   5   9  12   24.32   26.48
   5  -9  12   19.27   22.59
  -5   9 -13   56.14   23.91
   5   9  13   21.87   19.79
   5  -9  13    2.84   12.18
  -5  11  14  -11.18   28.11
   5 -11 -14   15.62    8.87
  -5  11  13  -29.69   22.25
  -5 -11  13    3.67   10.61
   5 -11 -13    1.77   11.52
  -5  11  12   56.91   33.14
  -5 -11  12   95.15   25.65
   5 -11 -12   89.03   18.24
  -5  11  11   92.89   35.78
  -5 -11  11   81.42   17.26
   5 -11 -11   82.06   19.31
   5  11 -10    9.22   16.33
   5 -11 -10   20.75   15.16
  -5 -11  10   -1.81   14.71
   5  11  -9  -15.23   32.50
  -5  11   9   12.93   31.15
   5 -11  -9    8.67   16.80
  -5 -11   9   26.41   22.78
   5  11  -8   15.71   29.37
   5  11  -8    9.57   19.80
  -5  11   8  -24.27   28.83
   5 -11  -8   -4.73   15.46
  -5 -11   8  -15.20   15.11
   5  11  -7   -0.48   35.37
  -5  11   7   -0.96   26.50
   5  11  -7   10.15   21.65
  -5  11   7    8.58   27.28
  -5 -11   7    3.31   15.52
   5 -11  -7   18.44   16.89
   5  11  -6  -44.49   30.91
  -5  11   6   35.03   26.92
   5  11  -6  -19.52   22.82
  -5  11   6   40.10   32.10
  -5 -11   6   18.64   14.88
   5 -11  -6   15.81   16.90
   5  11  -5   38.16   34.64
  -5  11   5   36.29   29.30
   5  11  -5   15.57   26.58
  -5  11   5   19.97   32.47
  -5 -11   5   68.51   27.37
   5 -11  -5   59.87   19.00
   5  11  -4   79.22   40.39
  -5  11   4   43.31   32.48
   5  11  -4   76.15   26.62
  -5  11   4   22.30   38.13
  -5 -11   4   70.76   17.77
   5 -11  -4   66.75   18.88
   5  11  -3  -29.49   49.67
  -5  11   3    3.58   25.44
   5  11  -3   -4.97   22.56
  -5  11   3  -33.33   48.10
  -5 -11   3  -16.90   14.07
   5 -11  -3   16.66   16.30
   5  11  -2   90.44   67.60
  -5  11   2  190.26   38.58
   5  11  -2   68.08   30.38
  -5  11   2   65.63   40.15
  -5 -11   2  103.72   19.75
   5 -11  -2  160.82   22.56
   5  11  -1   33.45   42.93
  -5  11   1   49.55   33.78
   5  11  -1   85.61   28.17
  -5  11   1   75.75   36.96
  -5 -11   1   66.11   20.10
   5 -11  -1  107.11   19.28
   5  11   0  264.85   74.65
  -5  11   0  348.40   61.23
   5  11   0  212.26   44.52
  -5  11   0  347.98  102.20
  -5 -11   0  276.59   52.84
   5 -11   0  390.27   35.25
   5  11   1  114.48   46.32
  -5  11  -1  126.88   37.81
   5  11   1   67.51   26.99
  -5  11  -1  129.36   38.87
  -5 -11  -1   63.27   29.96
   5 -11   1   95.23   21.26
   5  11   2   40.51   35.21
  -5  11  -2    6.67   28.73
   5  11   2    1.56   30.47
   5  11   2   32.58   19.01
  -5  11  -2  -24.01   30.07
   5 -11   2   15.01   15.73
   5  11   3    8.35   50.88
  -5  11  -3   79.03   27.06
   5  11   3    5.20   25.03
   5  11   3  -24.65   19.89
  -5  11  -3   36.86   31.58
   5 -11   3   -0.71   14.59
   5  11   4   86.79   45.22
  -5  11  -4  182.33   44.78
   5  11   4   88.40   38.05
  -5  11  -4  125.14   36.51
   5 -11   4   94.95   19.47
   5  11   5   75.94   37.31
  -5  11  -5   31.60   34.70
   5  11   5   30.25   33.18
  -5  11  -5   14.28   46.26
   5 -11   5   25.37   18.59
   5  11   6   -6.19   51.80
  -5  11  -6   -5.22   28.92
   5  11   6   15.52   25.68
  -5  11  -6   -8.80   25.42
   5 -11   6   -9.20   15.41
   5  11   7   26.73   31.56
  -5  11  -7  -15.21   30.39
   5  11   7   48.91   28.56
  -5  11  -7   31.36   27.54
   5 -11   7   17.32   14.00
   5  11   8  -14.22   26.48
   5  11   8   25.81   25.68
  -5  11  -8  -16.85   27.57
   5  11   9   26.63   37.08
  -5  11  -9   17.42   27.78
   5  11   9   -3.15   27.52
   5 -11   9    6.86    8.84
   5  11  10   50.98   23.54
   5  11  10   80.63   31.88
  -5  11 -10  147.52   32.81
   5  11  11    4.90   19.04
   5  11  11  -22.43   20.02
  -5  11 -11   -6.74   19.03
   5  13 -10    2.51   12.24
  -5  13  10    2.16   18.51
   5 -13 -10   -0.39   11.25
  -5 -13  10   -3.76   10.68
   5  13  -9   -0.85   12.87
  -5  13   9    5.87   20.50
   5 -13  -9   -4.53   12.43
  -5 -13   9   -5.83   12.04
   5  13  -8  -11.15   13.99
   5  13  -8   12.58   15.63
  -5  13   8   12.38   20.81
   5 -13  -8   20.15   13.96
  -5 -13   8    4.11   12.51
   5  13  -7   10.89   22.36
   5  13  -7  -19.13   32.74
   5 -13  -7   40.77   15.52
  -5 -13   7   14.16   21.16
   5  13  -6   20.55   28.83
   5  13  -6   38.71   22.28
  -5  13   6   11.75   17.91
   5 -13  -6   62.15   16.10
  -5 -13   6   19.46   15.00
   5  13  -5   11.03   29.83
   5  13  -5   25.81   19.43
  -5  13   5  -16.12   20.41
   5 -13  -5   26.56   14.50
  -5 -13   5  -16.72   14.18
   5  13  -4  -14.82   33.33
  -5  13   4   16.54   24.01
   5  13  -4    4.76   20.44
  -5  13   4    2.77   19.46
  -5 -13   4    9.73   14.01
   5 -13  -4    8.87   16.40
   5  13  -3   42.58   32.55
  -5  13   3   56.03   29.24
   5  13  -3   57.02   22.53
  -5  13   3   25.76   37.66
  -5 -13   3   14.58   15.10
   5 -13  -3   31.38   18.34
   5  13  -2   81.73   46.53
  -5  13   2  197.83   41.89
   5  13  -2  103.42   32.92
  -5  13   2   91.51   41.54
  -5 -13   2  107.62   29.80
   5 -13  -2  185.36   24.17
   5  13  -1  -18.40   32.94
  -5  13   1   35.37   28.47
   5  13  -1   27.30   21.26
  -5  13   1   -5.28   30.34
  -5 -13   1   -2.62   14.15
   5 -13  -1    2.77   15.29
   5  13   0   34.80   36.43
  -5  13   0   35.12   28.58
   5  13   0   31.04   22.22
  -5  13   0   36.70   31.93
  -5 -13   0   14.60   14.28
   5 -13   0   64.37   16.86
   5  13   1   33.25   54.77
  -5  13  -1   75.93   36.25
   5  13   1   10.10   21.63
  -5  13  -1   97.41   32.89
   5 -13   1   87.76   17.78
   5  13   2   66.53   29.92
  -5  13  -2   -9.42   31.47
   5  13   2    1.75   20.54
  -5  13  -2  -37.07   25.50
   5 -13   2    5.60   13.09
   5  13   3   -9.04   28.17
  -5  13  -3   -3.05   25.02
  -5  13  -3   31.41   31.05
   5 -13   3   10.15   12.12
   5  13   4   33.74   31.73
  -5  13  -4   24.17   32.35
  -5  13  -4   60.33   27.68
   5 -13   4   24.11   11.86
  -5 -13  -4    6.78   11.95
   5  13   5  106.11   50.42
  -5  13  -5   37.56   27.06
  -5  13  -5   79.31   34.21
   5 -13   5   52.79   11.60
   5  13   6    8.38   23.79
  -5  13  -6  -15.18   25.67
  -5  13  -6   -0.72   16.08
   5 -13   6    5.56    7.14
  -5 -13  -6   -9.04   12.11
   5  13   7   25.49   20.88
  -5  13  -7  -28.37   24.04
  -5  13  -7   -3.19   10.33
   5 -13   7    2.54    4.90
  -5 -13  -7    4.40   11.58
   5  13   8   31.46   18.72
  -5  13  -8  104.29   24.26
  -5 -13  -8   29.32   13.16
   5  15  -4    0.33   15.20
   5  15  -4   -2.12   11.42
  -5  15   4   12.24    8.90
   5 -15  -4   -3.75    9.52
  -5 -15   4   -8.27    7.54
   5  15  -3   21.09   18.16
   5  15  -3   -4.92   12.52
  -5  15   3   18.50   12.71
   5 -15  -3   22.24   10.31
  -5 -15   3   -2.18   11.14
   5  15  -2    5.86   23.34
  -5  15   2   59.77   17.13
   5  15  -2   21.86   13.64
   5 -15  -2   86.70   17.80
   5  15  -1   37.85   23.99
  -5  15   1   25.05   15.85
   5  15  -1    9.20   11.82
  -5  15   1   50.16   17.86
   5 -15  -1   52.54   10.50
   5  15   0    0.93   21.42
  -5  15   0   43.74   26.98
   5  15   0    3.90    9.26
  -5  15   0   40.00   16.70
   5 -15   0   17.29    9.25
   5  15   1   -0.45   19.53
  -5  15  -1   -8.83   15.50
  -5  15  -1    6.85   16.92
   5 -15   1    4.09    7.86
   5  15   2   39.43   30.43
  -5  15  -2   14.73   15.36
  -5  15  -2    5.28   19.01
   5 -15   2   17.16   11.10
  -6   0  19    3.43   11.09
  -6   0  18   55.30   17.81
   6   0 -17   10.48   27.24
  -6   0  17    0.75   16.16
   6   0 -16   43.84   29.76
  -6   0  16   48.96   21.20
   6   0 -15    0.82   28.19
  -6   0  15  -38.79   18.83
   6   0 -14  -11.65   22.26
  -6   0  14   25.33   26.25
   6   0 -13    3.05   20.39
  -6   0  13   -0.98   14.85
  -6   0  12   -0.79   13.32
  -6   0  12    0.94   20.44
  -6   0  11  -13.03   12.04
  -6   0  11   60.17   30.45
   6   0 -10  107.45   17.98
  -6   0  10   87.40   16.66
  -6   0  10  108.47   21.97
   6   0  -9    2.91    9.45
   6   0  -9   -3.66   12.16
   6   0  -9   -6.39    8.84
  -6   0   9    1.08   10.25
  -6   0   9  -10.04   15.36
  -6   0   9    0.91   12.30
   6   0  -8  160.02   24.43
   6   0  -8  158.74   14.79
   6   0  -8  193.49   18.36
   6   0  -8  140.35   14.35
  -6   0   8  155.22   16.12
  -6   0   8  166.22   22.00
  -6   0   8  142.68   28.68
   6   0  -7   -3.70   15.73
   6   0  -7  -14.00    7.97
   6   0  -7  -16.10   11.96
   6   0  -7   -2.97    8.79
  -6   0   7   15.69   14.13
  -6   0   7    1.70   14.19
  -6   0   7   -4.12   11.68
   6   0  -6  306.24   34.67
   6   0  -6  314.05   18.87
   6   0  -6  328.09   28.50
   6   0  -6  260.50   31.05
  -6   0   6  311.45   28.92
  -6   0   6  269.26   28.75
  -6   0   6  327.31   26.97
   6   0  -5   22.47   14.75
   6   0  -5   -1.99    6.73
   6   0  -5   -6.33   12.52
   6   0  -5   -1.67   14.75
  -6   0   5  -13.35   11.39
  -6   0   5   19.67   13.13
  -6   0   5   15.63   19.95
   6   0  -4   49.31   23.19
   6   0  -4   44.84   10.66
   6   0  -4   21.11    6.83
   6   0  -4   40.92   14.06
   6   0  -4   24.50   11.41
  -6   0   4   21.04    7.40
  -6   0   4   -5.94   14.84
  -6   0   4   28.99   13.23
   6   0  -3   -1.68    5.78
   6   0  -3    7.31   13.57
   6   0  -3    9.08   16.42
   6   0  -3    1.13    5.09
   6   0  -3   17.86   10.67
  -6   0   3   -0.10   10.09
  -6   0   3   -0.03    5.61
  -6   0   3  -12.34   13.78
  -6   0   3    8.31   17.10
  -6   0   3    1.46   12.57
   6   0  -2   45.84   10.53
   6   0  -2    7.80   24.08
   6   0  -2   47.02   11.57
   6   0  -2   37.46    4.51
   6   0  -2   38.77   18.40
  -6   0   2   25.39    7.88
  -6   0   2   24.70   15.19
  -6   0   2    4.81   19.33
  -6   0   2   13.40   14.05
   6   0  -1  -10.29   11.69
   6   0  -1  -12.38   12.26
   6   0  -1   -2.72    3.85
   6   0  -1   20.33   16.09
  -6   0   1   15.00   12.56
  -6   0   1   11.83   13.11
  -6   0   1  -29.25   27.03
  -6   0   1   13.44   12.46
   6   0   0   64.32   16.07
   6   0   0   74.15   13.44
   6   0   0   63.89   11.89
  -6   0   0   72.13   17.29
  -6   0   0   94.09   18.19
  -6   0   0   82.98   26.01
  -6   0   0   80.76   14.71
   6   0   1   -2.74   14.80
   6   0   1   12.77   10.44
   6   0   1  -10.71    8.83
  -6   0  -1   -1.28   16.10
  -6   0  -1   12.49   13.35
  -6   0  -1    1.49   11.77
  -6   0  -1    5.42   10.43
   6   0   2 1922.65  203.53
   6   0   2 1801.24  142.42
   6   0   2 2000.97  147.31
  -6   0  -2 2232.51  225.19
  -6   0  -2 2259.54  182.11
  -6   0  -2 2012.39  166.00
  -6   0  -2 2037.06  152.90
   6   0   3    0.96   17.29
   6   0   3   -3.70    9.82
   6   0   3    3.08    6.80
  -6   0  -3  -43.56   19.24
  -6   0  -3    7.87   13.22
  -6   0  -3   -6.36   11.43
  -6   0  -3   -6.85    8.33
   6   0   4  -18.22   19.63
   6   0   4   19.61   10.10
   6   0   4    9.84    6.66
  -6   0  -4    7.32   20.68
  -6   0  -4   48.43   20.49
   6   0   5  -17.39   29.97
   6   0   5   -2.74    9.61
   6   0   5   -6.52    5.65
  -6   0  -5   -2.48   11.74
  -6   0  -5   -8.24    8.08
   6   0   6  512.79   58.48
   6   0   6  389.08   29.04
  -6   0  -6  519.22   65.19
  -6   0  -6  481.67   37.17
   6   0   7  -28.03   21.41
   6   0   7   20.80   10.64
  -6   0  -7    5.04   12.81
   6   0   8  628.72   80.04
   6   0   8  515.32   42.75
   6   0   9  -19.98   24.90
   6   0   9    5.87   11.72
   6   0  10   63.88   50.90
   6   0  10   49.00   23.29
   6   0  11   21.88   26.67
   6   0  11    1.46   13.47
   6   0  12  240.37   46.62
   6   0  12  120.46   26.90
   6   0  13   14.54   42.95
   6   0  13   17.24   17.02
   6   0  14    8.28   24.63
   6   0  14   -3.31    9.41
   6   0  15   20.58   17.84
   6   2 -19   26.10   15.36
  -6   2  19    1.68   11.54
  -6  -2  19   27.90   11.20
   6   2 -18   18.41   18.54
  -6   2  18   12.24   14.36
  -6  -2  18   -3.98   14.30
   6   2 -17   13.04   25.15
  -6   2  17   30.60   17.26
  -6  -2  17   22.31   17.57
   6   2 -16   -6.78   22.55
  -6   2  16   21.16   18.69
  -6  -2  16    5.13   22.92
   6   2 -15   37.44   27.52
  -6   2  15   64.60   45.79
  -6   2  15   42.02   30.02
  -6  -2  15   43.75   17.59
  -6   2  14  107.16   37.67
  -6   2  14   78.41   22.71
  -6  -2  14  115.97   22.71
  -6   2  13  -12.07   24.46
  -6   2  13   16.09   17.17
  -6  -2  13   25.54   15.34
  -6  -2  13   30.10   18.11
   6  -2 -13    5.62   21.99
  -6   2  12   11.63   21.70
  -6   2  12    3.09   14.74
  -6  -2  12   28.36   21.28
  -6  -2  12    0.43   15.89
   6  -2 -12   -4.91   20.24
  -6   2  11   23.63   21.29
  -6   2  11    6.46   13.65
  -6  -2  11    5.03   12.76
  -6  -2  11    0.10   14.53
   6  -2 -11  -10.26   18.95
  -6   2  10   48.98   14.91
   6   2 -10   11.76   17.94
  -6   2  10   88.13   31.20
  -6  -2  10   36.47   16.13
   6  -2 -10   48.78   17.52
  -6  -2  10   34.92   13.55
  -6  -2  10   52.64   17.32
  -6  -2  10   56.51   16.26
  -6  -2  10   25.24   21.90
  -6   2   9   51.25   14.42
   6   2  -9   54.62   13.11
   6   2  -9   70.57   11.79
  -6   2   9   54.09   21.24
  -6   2   9   37.84   12.97
   6   2  -9   32.56   12.83
   6  -2  -9   74.19   16.82
   6  -2  -9   62.69   12.25
  -6  -2   9   53.80   12.90
   6  -2  -9   33.37   17.38
   6  -2  -9   29.97    9.97
  -6  -2   9   81.12   15.47
  -6  -2   9   69.20   16.28
  -6  -2   9   22.31   15.82
  -6  -2   9   22.95   15.99
  -6   2   8  121.30   15.76
   6   2  -8  120.06   15.43
   6   2  -8  110.62   13.04
  -6   2   8  126.21   24.10
  -6   2   8   77.92   22.12
   6   2  -8   94.82   13.97
   6  -2  -8  131.98   19.99
   6  -2  -8  116.31   13.38
  -6  -2   8  120.42   14.79
   6  -2  -8  134.72   20.84
   6  -2  -8   98.38   17.03
  -6  -2   8  130.62   17.67
  -6  -2   8  144.41   18.92
  -6  -2   8   78.66   18.65
  -6  -2   8  112.73   17.86
  -6   2   7   20.02   10.56
   6   2  -7   18.05   10.84
   6   2  -7    8.09    8.49
  -6   2   7   17.32   16.78
  -6   2   7   13.39   10.61
   6   2  -7   36.78   16.34
   6  -2  -7   44.96   14.57
   6  -2  -7   12.66    8.57
  -6  -2   7   20.70   14.34
   6  -2  -7   12.48   22.94
   6  -2  -7   11.64    8.51
  -6  -2   7    8.09   12.79
  -6  -2   7   31.41   13.76
  -6  -2   7   -5.49   14.73
  -6  -2   7   -8.08   12.21
  -6   2   6 1217.88   88.37
   6   2  -6 1065.13   95.40
   6   2  -6 1079.28   68.35
   6   2  -6 1059.79   84.63
  -6   2   6 1205.28   76.87
  -6   2   6 1125.85  103.04
   6  -2  -6 1139.92   85.43
  -6  -2   6 1046.73   67.62
   6  -2  -6 1055.99   85.65
  -6  -2   6 1134.31  114.16
   6  -2  -6 1060.81   69.87
  -6  -2   6 1356.11  100.03
  -6  -2   6 1161.57  102.69
   6  -2  -6 1230.24   95.83
   6   2  -5  416.15   44.10
  -6   2   5  431.69   30.81
   6   2  -5  411.38   28.94
   6   2  -5  425.68   24.69
   6   2  -5  376.50   34.30
  -6   2   5  417.49   26.75
  -6   2   5  452.48   65.50
   6  -2  -5  427.45   23.55
  -6  -2   5  412.55   23.99
   6  -2  -5  452.69   35.46
  -6  -2   5  435.34   32.85
   6  -2  -5  448.77   28.11
  -6  -2   5  529.61   40.77
  -6  -2   5  444.76   44.58
   6  -2  -5  511.12   40.49
   6   2  -4  191.79   18.25
   6   2  -4  253.25   28.95
   6   2  -4  340.95   27.18
   6   2  -4  231.70   19.31
  -6   2   4  271.46   21.27
  -6   2   4  234.59   28.33
  -6   2   4  242.10   15.49
   6   2  -4  225.15   22.88
  -6   2   4  208.38    9.82
   6  -2  -4  254.77   25.01
   6  -2  -4  333.86   40.94
  -6  -2   4  257.23   15.57
  -6  -2   4  217.09   22.32
  -6  -2   4  265.72   35.77
   6  -2  -4  246.20   15.64
  -6  -2   4  318.17   44.72
  -6  -2   4  312.87   31.10
   6  -2  -4  227.79   20.49
   6   2  -3  314.41   24.99
   6   2  -3  315.23   45.22
  -6   2   3  340.05   19.77
   6   2  -3  344.37   24.25
   6   2  -3  334.53   15.74
  -6   2   3  344.16   31.31
  -6   2   3  320.54   25.34
   6   2  -3  275.66   26.58
  -6   2   3  341.22   19.02
  -6  -2   3  317.55   22.21
   6  -2  -3  339.59   26.50
  -6  -2   3  325.61   15.73
   6  -2  -3  304.44   29.67
  -6  -2   3  293.92   28.00
   6  -2  -3  316.15   16.58
  -6  -2   3  369.04   35.75
  -6  -2   3  313.83   51.95
   6  -2  -3  321.59   22.58
   6   2  -2   43.15   14.17
   6   2  -2   33.77   14.88
  -6   2   2   47.32   15.56
   6   2  -2   39.18   10.56
   6   2  -2   41.64    7.63
  -6   2   2   54.58   13.73
  -6   2   2   48.66   23.23
   6   2  -2   46.17   12.87
  -6   2   2   55.69   17.60
  -6   2   2   41.02    7.10
   6  -2  -2   47.55   11.85
   6  -2  -2   52.44   13.53
  -6  -2   2   38.92    5.23
   6  -2  -2   46.89    9.76
  -6  -2   2   25.00   22.84
   6  -2  -2   33.36   13.58
  -6  -2   2   62.97   18.63
  -6  -2   2   36.69   17.08
  -6  -2   2   68.41   19.91
   6   2  -1   13.06   15.33
  -6   2   1   56.89   19.50
   6   2  -1   35.32   19.26
   6   2  -1   58.39   12.38
   6   2  -1   42.16    9.94
   6   2  -1   21.43    5.38
  -6   2   1   41.09   13.69
  -6   2   1   29.58   14.71
  -6   2   1   -0.05   19.24
  -6  -2   1   50.50   15.12
   6  -2  -1   29.29    4.86
   6  -2  -1   32.53   11.76
  -6  -2   1   33.86    4.99
  -6  -2   1   45.00   14.65
   6  -2  -1   56.51   13.67
  -6  -2   1   26.02   31.15
  -6  -2   1   10.78   15.78
   6  -2  -1   39.31   11.07
   6   2   0   15.29   24.44
  -6   2   0    1.20   20.61
   6   2   0   29.25   10.48
   6   2   0   19.70   10.15
   6   2   0   17.95    8.26
  -6   2   0    2.04   11.86
  -6   2   0   23.12   17.57
  -6   2   0    4.99   13.20
   6  -2   0    9.66    3.46
   6  -2   0    6.41    5.21
   6  -2   0    4.57   14.14
   6  -2   0   15.21   11.20
   6  -2   0   -9.80    9.45
  -6  -2   0   32.65   14.51
  -6  -2   0  -21.24   18.29
  -6  -2   0    5.89   12.98
  -6  -2   0   12.12   13.66
   6   2   1  451.19   49.41
  -6   2  -1  563.92   69.07
   6   2   1  434.93   29.15
  -6   2  -1  595.84   45.18
  -6   2  -1  513.26   49.23
   6   2   1  413.17   28.70
   6   2   1  525.03   52.65
  -6   2  -1  594.89   49.06
   6  -2   1  466.92   15.73
  -6  -2  -1  502.25   53.64
   6  -2   1  541.79   70.74
  -6  -2  -1  556.63   39.61
   6  -2   1  455.41   41.23
   6  -2   1  479.88   17.81
  -6  -2  -1  545.82   54.69
  -6  -2  -1  494.85   55.74
   6  -2   1  509.86   33.34
   6   2   2  347.52   42.37
  -6   2  -2  429.42   36.36
  -6   2  -2  362.60   26.69
   6   2   2  262.40   29.09
   6   2   2  369.16   41.02
   6   2   2  293.00   22.02
  -6   2  -2  395.95   41.68
  -6   2  -2  357.27   23.95
   6  -2   2  327.69   21.45
  -6  -2  -2  350.63   44.76
   6  -2   2  395.10   58.42
   6  -2   2  356.37   27.36
  -6  -2  -2  366.89   31.72
  -6  -2  -2  372.14   29.61
   6   2   3  353.78   45.00
  -6   2  -3  413.31   32.52
   6   2   3  330.76   23.20
  -6   2  -3  360.67   25.86
   6   2   3  360.73   42.97
   6   2   3  284.86   21.01
  -6   2  -3  387.27   46.85
  -6   2  -3  414.92   24.14
   6  -2   3  351.78   22.38
   6  -2   3  354.57   28.21
   6  -2   3  366.28   64.06
  -6  -2  -3  399.25   47.30
  -6  -2  -3  352.43   28.62
  -6  -2  -3  419.23   44.91
   6   2   4   19.56   19.37
  -6   2  -4   -4.56   13.04
   6   2   4    5.49    7.87
  -6   2  -4   -2.32   10.05
   6   2   4  -24.93   16.88
   6   2   4   -1.77    6.45
  -6   2  -4   32.65   19.12
  -6   2  -4   -0.71    7.59
   6  -2   4   -6.45   11.38
   6  -2   4   -6.61   10.34
   6  -2   4   -7.02   28.26
  -6  -2  -4  -10.87   20.48
  -6  -2  -4    2.15   10.11
  -6  -2  -4    7.44   10.80
   6   2   5  134.14   42.50
  -6   2  -5   99.18   14.41
   6   2   5  107.88   12.12
  -6   2  -5  150.40   30.46
   6   2   5  112.60   24.64
  -6   2  -5  123.57   19.24
  -6   2  -5  114.58   11.79
  -6  -2  -5  140.24   31.95
  -6  -2  -5  138.25   17.07
   6  -2   5   89.90   11.38
   6  -2   5  138.50   43.70
   6  -2   5  116.48   15.29
   6   2   6  324.30   50.67
   6   2   6  346.04   23.21
   6   2   6  348.45   47.04
  -6   2  -6  434.72   58.04
  -6   2  -6  463.50   37.90
   6  -2   6  401.45   55.16
   6  -2   6  373.35   31.64
  -6  -2  -6  423.24   60.75
  -6  -2  -6  402.41   33.35
   6   2   7  437.46   61.63
   6   2   7  472.68   47.19
   6   2   7  377.21   56.30
   6  -2   7  500.48   66.72
   6  -2   7  478.81   38.00
  -6  -2  -7  496.16   43.46
   6   2   8   13.44   24.69
   6   2   8   10.34   11.02
   6   2   8   54.52   20.12
   6  -2   8   25.10   25.90
   6  -2   8   -8.11   13.34
   6   2   9   55.49   44.22
   6   2   9   35.03   13.57
   6   2   9   38.65   26.94
   6  -2   9   44.80   30.71
   6  -2   9   47.55   15.43
   6   2  10  -14.77   25.28
   6   2  10   32.22   24.18
   6  -2  10    3.01   22.09
   6  -2  10    6.47   29.03
   6   2  11   11.82   25.48
   6  -2  11   39.92   44.07
   6  -2  11    3.61   14.54
   6   2  12  147.41   60.92
   6  -2  12  118.48   44.00
   6  -2  12   89.32   22.80
   6   2  13    9.75   26.90
   6  -2  13   41.55   29.95
   6  -2  13    4.66   15.85
   6   2  14   26.43   34.35
   6  -2  14   39.26   15.45
   6   2  15   -3.43   15.40
   6  -2  15   10.99   17.27
   6  -2  16   -2.55    6.70
   6   4 -18   28.44   22.07
  -6   4  18   40.38   15.39
  -6  -4  18   41.51   14.71
   6   4 -17   19.29   24.57
  -6   4  17   21.00   16.22
  -6   4  17   21.40   16.93
  -6  -4  17    4.03   24.28
   6   4 -16    1.14   24.37
  -6   4  16    6.78   30.96
  -6   4  16    6.97   17.01
  -6  -4  16  -22.53   14.03
  -6   4  15  -21.41   28.16
  -6   4  15   17.92   19.09
  -6  -4  15   27.62   15.93
  -6   4  14  125.59   27.20
  -6   4  14  152.42   42.11
  -6  -4  14  138.91   27.34
  -6  -4  14  119.09   35.62
  -6   4  13   21.05   17.66
  -6   4  13  -30.94   29.86
  -6  -4  13   25.63   17.67
  -6  -4  13   12.10   15.93
  -6   4  12   21.74   17.91
  -6   4  12   75.64   44.95
  -6  -4  12   59.20   19.62
  -6  -4  12   38.80   15.76
  -6   4  11    1.68   14.95
  -6   4  11    5.66   24.27
  -6  -4  11   22.78   16.44
  -6  -4  11   -6.41   12.48
  -6   4  10  724.25   57.97
  -6   4  10  740.21   91.02
  -6  -4  10  636.58   62.99
  -6  -4  10  694.34   74.31
   6   4  -9    4.48   11.46
  -6   4   9   19.87   13.03
  -6   4   9  -24.01   21.31
  -6  -4   9  -12.12   13.74
  -6  -4   9   -9.46   11.55
  -6  -4   9   -3.57   14.22
  -6   4   8  102.13   16.37
   6   4  -8   89.83   14.31
   6   4  -8   91.22   13.53
  -6   4   8  104.21   22.31
  -6   4   8   77.84   27.06
   6   4  -8   67.49   16.46
   6  -4  -8  151.86   23.54
  -6  -4   8  120.87   18.35
  -6  -4   8   97.60   14.71
   6  -4  -8   77.67   25.10
   6  -4  -8   89.14   14.49
  -6  -4   8   82.17   20.83
   6  -4  -8  111.64   13.85
  -6   4   7  138.49   16.95
   6   4  -7  124.74   20.98
   6   4  -7  123.47   13.61
  -6   4   7  136.93   26.46
  -6   4   7  120.80   14.10
   6   4  -7   88.42   17.00
   6  -4  -7  118.82   23.02
   6  -4  -7  125.23   14.02
  -6  -4   7  112.78   13.95
   6  -4  -7  101.94   15.31
   6  -4  -7  125.47   21.07
  -6  -4   7  115.42   18.04
  -6  -4   7  137.11   28.61
  -6  -4   7   89.38   20.30
  -6  -4   7  107.55   15.96
   6   4  -6   35.83   23.99
  -6   4   6  111.19   14.15
   6   4  -6  127.61   13.47
   6   4  -6  117.67   11.50
   6   4  -6   84.81   25.12
  -6   4   6  111.50   14.07
  -6   4   6   74.28   23.50
   6  -4  -6  113.06   12.21
  -6  -4   6  104.53   18.82
   6  -4  -6   72.57   12.79
  -6  -4   6  103.56   14.64
   6  -4  -6   94.37   14.20
  -6  -4   6  104.37   25.59
  -6  -4   6   76.40   19.69
   6  -4  -6  102.96   20.66
   6   4  -5   10.58   18.37
   6   4  -5  -17.58   14.72
  -6   4   5   24.60   26.84
   6   4  -5    8.76    8.31
   6   4  -5   -5.04   14.27
  -6   4   5    2.47   13.88
  -6   4   5    2.48    9.56
   6  -4  -5   14.06   11.54
  -6  -4   5    7.24    8.63
   6  -4  -5    8.37    9.78
  -6  -4   5   17.46   16.90
   6  -4  -5   13.72    9.45
  -6  -4   5    0.80   12.95
  -6  -4   5    9.39   15.60
   6  -4  -5   -5.36   13.76
   6   4  -4  104.39   19.44
   6   4  -4  114.21   20.07
  -6   4   4  111.35   12.83
   6   4  -4  108.87   18.91
   6   4  -4  126.54   11.17
  -6   4   4  116.81   14.17
  -6   4   4  150.83   22.60
   6   4  -4  112.36   20.73
  -6   4   4   96.85   13.73
  -6   4   4  127.19   20.56
   6  -4  -4  131.79   14.97
   6  -4  -4  116.03   19.41
  -6  -4   4  116.08   11.46
   6  -4  -4  139.20   11.41
  -6  -4   4  122.88   16.73
   6  -4  -4  132.63   18.52
  -6  -4   4  123.42   21.18
  -6  -4   4  114.10   24.67
  -6  -4   4  104.92   12.00
   6   4  -3  468.31   49.12
   6   4  -3  437.61   41.80
  -6   4   3  549.82   39.21
   6   4  -3  487.81   29.91
   6   4  -3  501.18   25.90
  -6   4   3  622.35   37.73
  -6   4   3  577.39   49.06
   6   4  -3  556.83   49.22
  -6   4   3  560.70   38.61
  -6   4   3  586.25   37.09
   6  -4  -3  571.97   37.62
   6  -4  -3  564.03   33.78
  -6  -4   3  526.41   28.12
   6  -4  -3  594.49   30.24
  -6  -4   3  483.60   37.46
   6  -4  -3  583.78   43.57
  -6  -4   3  556.73   48.75
  -6  -4   3  533.27   55.53
  -6  -4   3  438.48   38.55
   6   4  -2   48.52   21.06
   6   4  -2   59.48   14.77
  -6   4   2   75.66   13.54
   6   4  -2   43.37    9.81
   6   4  -2   61.16    6.80
  -6   4   2   74.46   11.65
  -6   4   2   86.83   15.98
   6   4  -2   61.01   17.08
  -6   4   2   71.60   14.85
  -6   4   2   72.66   14.03
   6  -4  -2   76.07   13.35
   6  -4  -2   79.85   12.02
   6  -4  -2   56.33   13.60
  -6  -4   2   72.76   10.83
  -6  -4   2   75.42   16.20
   6  -4  -2   64.98   12.92
  -6  -4   2   84.02   19.46
  -6  -4   2   90.24   21.40
  -6  -4   2   52.51   14.02
   6   4  -1  929.19   98.99
   6   4  -1 1017.50   95.97
  -6   4   1 1021.80   76.46
   6   4  -1  978.55   63.12
  -6   4   1 1222.66  117.77
   6   4  -1 1000.08   82.94
  -6   4   1 1073.74   84.12
  -6   4   1 1188.45   77.85
   6  -4  -1 1057.68   53.98
  -6  -4   1  958.19   87.73
   6  -4  -1 1077.37   72.37
   6  -4  -1 1048.09   62.93
   6  -4  -1 1066.43   72.70
   6  -4  -1  974.22   53.46
  -6  -4   1 1135.25  101.38
  -6  -4   1 1047.96  102.09
  -6  -4   1  966.04   58.75
   6   4   0  189.14   47.46
  -6   4   0  156.74   18.14
   6   4   0  163.71   16.44
  -6   4   0  203.39   20.35
   6   4   0  169.56   13.07
   6   4   0  192.91   30.56
   6   4   0  152.44   31.04
  -6   4   0  213.93   37.35
  -6   4   0  190.98   18.75
   6  -4   0  173.93   26.84
   6  -4   0  179.83   10.84
   6  -4   0  163.85   10.84
  -6  -4   0  202.72   26.82
   6  -4   0  178.56   27.57
  -6  -4   0  147.65   28.68
  -6  -4   0  181.82   25.22
   6  -4   0  194.55   16.74
   6   4   1  155.86   30.29
  -6   4  -1  137.49   15.46
   6   4   1  121.88   12.22
  -6   4  -1  173.59   19.99
   6   4   1  127.73   16.35
   6   4   1  139.40   28.96
   6   4   1   99.63   15.45
  -6   4  -1  208.65   35.87
  -6   4  -1  148.44   16.07
   6  -4   1  143.05   27.77
   6  -4   1  167.56   10.29
   6  -4   1  146.90   14.70
  -6  -4  -1  137.29   24.48
   6  -4   1  138.66   16.72
  -6  -4  -1  132.96   26.94
  -6  -4  -1  121.90   20.98
   6  -4   1  167.22   15.38
   6   4   2   14.89   20.18
  -6   4  -2    5.66    8.79
   6   4   2    2.08    7.27
  -6   4  -2    7.15   19.23
   6   4   2    0.52    6.17
   6   4   2  -12.55   19.18
   6   4   2    4.35    9.51
  -6   4  -2   -1.45   15.61
  -6   4  -2    6.66    9.41
   6  -4   2   35.83   19.14
   6  -4   2   -0.99    5.49
   6  -4   2   -7.38    8.33
  -6  -4  -2  -32.19   18.38
   6  -4   2   -8.04    9.71
  -6  -4  -2  -16.99   18.35
  -6  -4  -2   -5.29   12.55
   6  -4   2   -8.49    9.78
   6   4   3   76.74   27.96
  -6   4  -3  142.74   23.20
   6   4   3  106.14   10.73
   6   4   3  102.73   26.51
   6   4   3  105.32   10.48
  -6   4  -3  125.39   17.10
   6  -4   3   95.14    8.39
   6  -4   3   86.95    7.54
   6  -4   3  104.55   14.62
  -6  -4  -3  125.10   27.82
   6  -4   3  119.59   27.86
   6  -4   3  124.13   14.64
  -6  -4  -3  126.16   25.27
  -6  -4  -3   86.93   16.04
   6   4   4  183.91   57.75
  -6   4  -4  215.29   23.33
   6   4   4  176.78   13.97
   6   4   4  192.64   53.75
  -6   4  -4  214.05   34.20
   6  -4   4  209.45   56.93
  -6  -4  -4  228.11   37.93
   6  -4   4  249.38   20.67
  -6  -4  -4  228.07   35.63
   6   4   5   24.40   24.37
  -6   4  -5   45.78   23.15
  -6   4  -5   38.94   15.66
   6   4   5   15.64   35.36
  -6   4  -5    7.13   16.05
   6  -4   5   58.50   40.21
   6  -4   5   43.13   12.53
  -6  -4  -5   32.90   20.73
  -6  -4  -5   46.80   25.60
   6   4   6  212.96   43.40
   6   4   6  256.68   59.72
  -6   4  -6  139.75   37.72
   6  -4   6  305.75   47.17
   6  -4   6  254.23   23.53
   6   4   7  127.11   34.63
   6   4   7   64.92   47.04
   6  -4   7  107.07   18.41
   6  -4   7  114.64   36.93
   6   4   8  122.35   37.58
   6   4   8   46.95   53.24
   6  -4   8  139.72   21.54
   6  -4   8  127.82   40.69
   6   4   9   21.14   28.30
   6   4   9  -15.67   26.97
   6  -4   9   31.38   15.36
   6  -4   9   26.22   31.44
   6   4  10    2.08   27.88
   6   4  10   48.63   27.66
   6  -4  10   28.61   17.87
   6  -4  10   33.86   32.08
   6   4  11  192.62   55.70
   6   4  11  149.56   49.49
   6  -4  11  277.10   35.42
   6  -4  11  310.65   58.04
   6   4  12   21.35   30.12
   6   4  12    8.81   33.35
   6  -4  12   56.58   20.01
   6   4  13   50.99   39.73
  -6   4 -13  -10.15   23.38
   6  -4  13   31.90   17.22
   6   4  14   -4.85   18.02
  -6   4 -14   -2.18   17.68
   6  -4  14    3.39   14.22
   6   4  15    3.35   11.80
   6  -4  15   21.81   19.48
   6   6 -18  -16.70   22.98
   6  -6 -18   -0.43    8.08
  -6  -6  18    7.91    9.55
   6   6 -17   13.31   19.26
  -6   6  17  -12.04   17.06
  -6  -6  17    8.57   11.65
   6   6 -16   59.24   25.80
  -6   6  16   62.26   26.75
  -6   6  16   31.37   18.81
  -6  -6  16   22.61   16.29
   6   6 -15   82.17   33.56
  -6   6  15  117.29   38.37
  -6   6  15  103.64   26.45
  -6  -6  15  111.62   29.29
  -6   6  14  131.43   44.10
  -6   6  14  145.03   26.65
  -6  -6  14   97.01   21.57
  -6   6  13  147.78   27.89
  -6   6  13  183.10   44.32
  -6  -6  13  118.29   28.01
  -6  -6  13  118.55   24.14
  -6   6  12   17.24   22.09
  -6   6  12   27.01   34.50
  -6  -6  12   53.93   19.96
  -6  -6  12   63.75   17.73
  -6   6  11   10.69   17.55
  -6   6  11   24.28   27.75
  -6  -6  11    9.26   17.14
  -6  -6  11    7.94   14.71
   6   6 -10    4.58   16.88
  -6   6  10   29.92   17.75
  -6   6  10  -37.41   41.51
  -6  -6  10   23.51   16.21
  -6  -6  10    8.66   14.26
   6   6  -9   28.63   16.29
  -6   6   9   67.51   18.49
  -6   6   9   71.32   28.37
  -6  -6   9   43.85   17.34
  -6  -6   9   50.50   14.88
   6   6  -8   55.50   33.79
  -6   6   8   87.00   21.53
  -6   6   8   72.59   14.66
  -6   6   8  116.00   19.93
  -6   6   8   68.91   30.22
  -6  -6   8   78.02   17.58
  -6  -6   8  107.54   23.52
   6   6  -7   46.52   17.28
  -6   6   7   37.34   18.59
  -6   6   7   31.80   16.23
  -6   6   7   36.61   24.98
  -6   6   7   26.19   16.04
  -6  -6   7   44.47   12.20
   6   6  -6   35.07   22.58
   6   6  -6   41.66   19.27
   6   6  -6   68.01   11.82
   6   6  -6   59.51   18.72
   6   6  -6   57.85   18.74
  -6   6   6   35.44   24.77
  -6   6   6   34.21   15.76
  -6   6   6   71.34   13.07
  -6  -6   6   52.24   11.92
   6   6  -5    4.74   20.69
   6   6  -5   10.55   15.26
   6   6  -5   17.41    8.87
   6   6  -5   28.92    9.56
   6   6  -5   -5.93   16.50
  -6   6   5   35.29   10.39
  -6   6   5  -18.57   28.60
  -6   6   5    9.52   12.68
   6  -6  -5    8.42    9.57
  -6  -6   5   -0.40   10.44
  -6  -6   5    6.81   17.51
   6  -6  -5   28.03   11.40
  -6  -6   5   23.57   14.09
  -6  -6   5   10.41   18.41
   6  -6  -5   20.63   14.37
   6   6  -4   66.24   23.09
   6   6  -4   57.89   16.27
   6   6  -4   60.77   14.66
   6   6  -4   69.96   10.32
  -6   6   4   68.94   16.87
  -6   6   4   60.18   13.47
   6   6  -4   56.92   19.56
  -6   6   4   69.19   19.30
  -6   6   4   59.79   23.22
   6  -6  -4   63.66   10.43
  -6  -6   4   56.96   14.85
   6  -6  -4   55.07   14.53
  -6  -6   4   77.72   17.99
  -6  -6   4   49.34   21.31
   6  -6  -4   54.00   15.07
   6   6  -3  184.76   50.52
   6   6  -3  185.50   32.75
  -6   6   3  241.74   34.46
   6   6  -3  166.86   14.88
  -6   6   3  233.89   30.16
  -6   6   3  201.03   28.34
  -6   6   3  197.80   27.13
   6   6  -3  148.19   27.19
   6  -6  -3  200.03   17.03
  -6  -6   3  183.98   21.35
   6  -6  -3  206.06   22.85
   6  -6  -3  216.74   21.71
  -6  -6   3  199.71   15.59
  -6  -6   3  178.06   21.08
   6  -6  -3  195.83   15.61
  -6  -6   3  189.33   38.63
  -6  -6   3  177.35   32.82
   6  -6  -3  223.05   21.65
   6   6  -2   19.95   22.52
   6   6  -2   13.34   12.04
  -6   6   2   52.96   21.90
   6   6  -2   12.92    8.11
  -6   6   2   66.82   19.48
  -6   6   2   40.41   15.98
  -6   6   2   21.64   15.16
   6   6  -2   -0.53   15.95
   6  -6  -2   32.37    9.80
  -6  -6   2   23.03   13.74
   6  -6  -2   16.25   17.85
   6  -6  -2   36.86    9.10
  -6  -6   2   21.74    7.81
  -6  -6   2   29.54   13.15
   6  -6  -2   37.81    9.44
  -6  -6   2   29.90   24.67
  -6  -6   2   37.29   18.77
   6  -6  -2   39.75   13.30
   6   6  -1   54.36   22.90
   6   6  -1   27.74   10.63
  -6   6   1   25.01   18.04
  -6   6   1   59.36   13.98
  -6   6   1   60.87   14.54
  -6   6   1   50.13   15.64
   6   6  -1   72.84   19.35
   6   6  -1   48.47   17.59
  -6   6   1   76.34   18.10
  -6  -6   1   57.85   18.08
   6  -6  -1   57.65    9.89
   6  -6  -1   49.31    9.52
   6  -6  -1   53.33   10.34
  -6  -6   1   53.95    9.27
   6  -6  -1   54.18   12.29
  -6  -6   1   42.83   20.29
  -6  -6   1   30.53   19.51
   6  -6  -1   69.69   15.65
   6   6   0   -1.19   21.93
   6   6   0    1.79   13.92
  -6   6   0   10.33   12.80
  -6   6   0   21.79   17.33
   6   6   0    3.87   17.58
  -6   6   0   12.51   13.91
  -6   6   0    4.16   16.52
  -6   6   0  -11.63   11.99
   6  -6   0    9.42   12.21
  -6  -6   0   13.77   16.21
   6  -6   0   12.55    8.65
   6  -6   0   -1.87    7.87
  -6  -6   0   -9.08   16.09
  -6  -6   0   41.65   15.49
  -6  -6   0    2.32   10.59
   6   6   1   63.66   29.03
   6   6   1   39.64   17.68
  -6   6  -1  118.36   22.40
  -6   6  -1   82.37   15.97
   6   6   1   80.21   24.93
  -6   6  -1   69.52   17.43
  -6   6  -1   89.74   20.52
   6  -6   1   85.74   10.58
  -6  -6  -1   96.99   22.37
   6  -6   1   93.60   17.79
  -6  -6  -1   79.90   23.26
   6  -6   1   84.52   10.70
  -6  -6  -1   68.57   20.81
   6   6   2  681.46  121.44
  -6   6  -2  651.98   60.46
   6   6   2  573.86   75.02
  -6   6  -2  574.63   62.81
  -6   6  -2  662.56   53.19
  -6   6  -2  558.86   57.29
   6  -6   2  570.08   37.27
   6  -6   2  632.06   36.59
  -6  -6  -2  714.96  106.34
  -6  -6  -2  604.82   68.78
   6  -6   2  646.55   42.63
  -6  -6  -2  460.15   56.10
   6   6   3   59.80   29.56
   6   6   3   44.29   14.64
  -6   6  -3   82.16   20.66
  -6   6  -3   76.11   25.10
   6   6   3   33.48   41.15
  -6   6  -3   69.29   19.14
   6  -6   3   54.32   11.40
   6  -6   3   59.46    9.88
  -6  -6  -3   35.65   24.64
   6  -6   3   81.28   13.95
   6   6   4  -40.85   25.15
   6   6   4    1.49   10.75
   6   6   4   10.75   35.76
  -6   6  -4   19.39   18.17
  -6   6  -4   20.25   16.33
   6  -6   4   -3.86   10.65
  -6  -6  -4    5.60   12.15
   6   6   5   -6.16   29.91
  -6   6  -5   37.01   19.48
   6   6   5   60.19   27.60
   6  -6   5   36.02   13.30
   6   6   6   -9.92   25.64
  -6   6  -6   15.16   19.54
   6   6   6    4.34   25.43
   6  -6   6   13.79   13.20
   6   6   7   10.29   28.88
  -6   6  -7   18.19   21.84
   6   6   7  -27.83   44.04
   6  -6   7   17.89   14.11
   6   6   8   32.39   33.28
  -6   6  -8   65.80   25.79
   6   6   8   41.36   51.31
   6  -6   8   52.61   27.17
   6   6   9   -7.07   27.77
  -6   6  -9    8.95   22.80
   6   6   9   38.86   27.42
   6  -6   9   -9.10   15.96
   6   6  10   31.83   26.29
  -6   6 -10  -46.36   22.38
   6   6  10   14.72   26.70
   6  -6  10    7.17   16.62
   6   6  11  -13.47   45.06
  -6   6 -11   15.48   23.91
   6   6  11   33.86   28.56
   6  -6  11   23.44   17.76
   6   6  12   34.90   28.33
  -6   6 -12   47.61   22.86
   6   6  12    9.66   29.08
   6  -6  12   50.59   18.30
   6   6  13    4.93   20.99
  -6   6 -13   24.56   40.64
   6  -6  13   28.32   16.02
   6   6  14    1.82   14.51
  -6   6 -14   68.58   19.93
   6  -6  14   44.57   14.69
   6  -6  15    3.58   10.37
   6   8 -16  -11.04   17.34
  -6   8  16    6.39   19.93
  -6  -8  16   10.27   11.11
   6  -8 -16   -6.89   10.87
   6   8 -15   35.74   22.78
  -6   8  15   38.54   43.60
  -6  -8  15   28.78   22.04
   6  -8 -15   19.01   14.65
   6   8 -14   -5.80   22.63
  -6   8  14    2.55   27.34
  -6  -8  14  -12.52   13.49
   6  -8 -14    7.06   13.19
   6   8 -13   73.99   30.73
  -6   8  13   55.09   37.77
  -6  -8  13   63.03   19.47
   6  -8 -13   98.19   18.85
   6   8 -12   12.37   25.29
  -6   8  12   16.46   31.31
  -6  -8  12  -48.76   24.07
   6   8 -11  282.71   57.33
  -6   8  11  394.37   68.37
  -6  -8  11  330.84   37.23
   6   8 -10   33.45   26.36
   6   8 -10    8.77   22.82
  -6   8  10   16.01   32.29
  -6  -8  10   64.30   17.48
   6   8  -9   48.66   22.89
   6   8  -9   32.92   28.52
  -6   8   9   -4.75   32.32
  -6  -8   9   30.55   16.53
   6   8  -8   49.72   26.76
  -6   8   8   42.74   23.71
   6   8  -8   22.43   20.97
  -6   8   8  -21.22   30.53
  -6  -8   8   32.47   15.16
   6  -8  -8   61.92   16.95
   6   8  -7  -16.28   23.23
  -6   8   7   37.73   24.68
   6   8  -7   15.23   19.78
  -6   8   7   62.29   27.19
  -6  -8   7   29.15   13.79
   6  -8  -7   51.90   16.33
   6   8  -6   99.44   38.37
   6   8  -6   48.38   27.70
  -6   8   6  160.09   41.72
   6   8  -6   50.76   26.98
  -6   8   6  114.09   51.00
  -6  -8   6  141.57   17.93
   6  -8  -6  134.68   19.80
   6   8  -5   12.61   27.41
  -6   8   5   -4.59   19.30
   6   8  -5   -4.21   18.54
  -6   8   5   26.65   32.32
  -6  -8   5    1.10   11.71
   6  -8  -5    5.61   12.65
   6   8  -4    2.09   24.17
  -6   8   4   16.36   20.51
   6   8  -4    2.34   18.71
  -6   8   4    0.60   17.55
  -6   8   4    8.76   19.54
   6  -8  -4   11.85   12.51
  -6  -8   4   11.44   11.36
   6   8  -3   27.29   25.20
  -6   8   3   10.75   20.61
   6   8  -3    2.18   17.16
  -6   8   3  -19.22   21.25
  -6   8   3   29.21   20.37
   6  -8  -3   -1.33   11.63
  -6  -8   3    6.97   10.13
   6   8  -2   36.44   36.35
   6   8  -2  -17.14   18.21
  -6   8   2   -2.41   19.32
  -6   8   2   15.36   17.88
  -6   8   2    6.79   18.78
   6  -8  -2  -12.00   11.26
   6  -8  -2    9.31   11.69
  -6  -8   2    6.05   10.77
  -6  -8   2  -14.08   14.60
   6   8  -1  627.41  101.83
  -6   8   1  855.06   83.43
   6   8  -1  580.29   77.41
  -6   8   1  785.04  123.71
  -6  -8   1  697.37   53.43
   6  -8  -1  801.90   54.74
   6   8   0  106.93   35.92
   6   8   0  102.96   22.76
   6   8   0  149.31   30.10
  -6   8   0  135.86   29.40
  -6   8   0  119.62   43.69
   6  -8   0  100.22   16.10
  -6  -8   0   76.42   20.85
   6   8   1  134.83   38.09
  -6   8  -1  115.80   29.69
  -6   8  -1  149.08   45.84
   6   8   1   86.81   30.01
   6   8   1   79.47   22.42
   6  -8   1   88.43   15.05
   6  -8   1  114.62   15.83
   6   8   2  181.25   61.66
  -6   8  -2  138.26   32.29
  -6   8  -2  190.69   34.35
   6   8   2  106.65   32.99
   6  -8   2  136.08   27.67
   6  -8   2  116.39   17.85
   6   8   3   75.56   32.46
  -6   8  -3   81.09   29.12
  -6   8  -3   64.64   25.03
   6   8   3    9.17   28.90
   6   8   3   30.86   30.90
   6  -8   3   69.07   15.96
   6  -8   3   51.75   14.96
   6   8   4   16.83   29.12
  -6   8  -4   12.20   21.51
  -6   8  -4   17.24   41.70
   6   8   4    5.08   25.37
   6  -8   4   21.10   18.46
   6  -8   4   -3.02   11.39
   6   8   5   94.10   47.70
  -6   8  -5  236.03   51.55
   6   8   5  190.79   65.89
  -6   8  -5  128.76   34.97
   6  -8   5  196.88   21.76
   6   8   6   76.29   65.57
  -6   8  -6  140.86   51.40
   6   8   6  126.15   63.64
  -6   8  -6   97.61   36.94
   6  -8   6  138.58   21.49
   6   8   7   21.68   31.85
  -6   8  -7  -26.17   36.83
   6   8   7  -49.07   30.18
   6  -8   7   32.86   16.00
   6   8   8   43.19   32.47
  -6   8  -8   20.85   50.98
   6   8   8   23.56   33.53
   6  -8   8   33.67   16.53
   6   8   9   46.29   50.01
  -6   8  -9   90.44   31.22
   6   8   9    6.47   33.37
   6  -8   9   36.37   16.50
   6   8  10  -12.89   29.15
  -6   8 -10   46.66   27.68
   6   8  10  -30.85   31.13
   6  -8  10   26.02   15.96
   6   8  11    4.15   24.69
  -6   8 -11   62.51   24.67
   6   8  11   -8.08   28.27
   6  -8  11   -5.70   14.09
   6   8  12   28.32   21.87
  -6   8 -12   52.93   27.67
   6   8  12   17.07   27.75
   6  -8  12   68.47   16.77
   6   8  13   11.47   12.95
  -6   8 -13   -9.98   38.49
   6  -8  13   -6.49   21.18
  -6  -8 -13   16.32   14.32
   6  10 -14   -4.40   11.02
  -6  10  14   20.81   22.05
  -6 -10  14    5.04   11.00
   6 -10 -14   18.60   12.05
   6  10 -13    9.99   23.48
  -6  10  13  131.93   43.14
  -6 -10  13   15.56   14.00
   6 -10 -13   51.70   21.64
   6  10 -12   12.70   16.32
  -6  10  12   12.40   26.97
  -6 -10  12   -2.18   21.76
   6 -10 -12   25.32   22.30
   6  10 -11   -0.01   22.59
   6  10 -11   -3.04   17.78
  -6  10  11    5.74   29.38
   6 -10 -11   39.33   23.58
  -6 -10  11   14.80   14.64
   6  10 -10    1.79   19.54
  -6  10  10   43.57   33.83
   6 -10 -10   73.71   17.57
  -6 -10  10   46.32   16.97
   6  10  -9   -1.41   22.06
  -6  10   9   20.05   30.64
   6 -10  -9   51.91   27.34
  -6 -10   9   43.76   16.68
   6  10  -8   10.26   20.33
  -6  10   8  -44.39   30.64
   6 -10  -8  -23.63   25.57
  -6 -10   8    8.40   22.84
  -6  10   7  109.85   35.52
   6  10  -7   53.79   30.10
  -6  10   7   21.40   56.28
  -6 -10   7  106.32   22.67
   6 -10  -7  147.82   22.66
   6  10  -6   53.52   61.38
  -6  10   6   48.63   42.56
   6  10  -6   40.19   27.31
  -6  10   6   55.33   45.95
  -6 -10   6   61.26   18.45
   6 -10  -6   88.05   19.77
   6  10  -5  109.55   72.74
  -6  10   5  225.09   40.86
   6  10  -5  183.42   38.39
  -6  10   5  179.01   71.92
  -6 -10   5  175.25   25.90
   6 -10  -5  212.55   27.21
   6  10  -4  154.60   93.15
   6  10  -4  223.65   47.19
  -6  10   4  373.96   52.11
   6 -10  -4  328.73   33.33
  -6 -10   4  287.15   43.43
   6  10  -3   34.87   37.54
  -6  10   3   68.51   31.95
   6  10  -3   47.80   27.05
  -6  10   3   69.49   35.36
  -6 -10   3   73.66   15.34
   6 -10  -3   72.72   17.89
   6  10  -2   26.03   29.96
  -6  10   2   33.57   25.15
   6  10  -2  -50.45   21.90
  -6  10   2   20.72   31.71
  -6 -10   2   -5.67   14.13
   6 -10  -2  -29.91   14.20
   6  10  -1   73.17   32.95
  -6  10   1   68.68   28.54
   6  10  -1   29.65   23.15
  -6  10   1   46.30   29.00
  -6 -10   1   20.54   14.68
   6 -10  -1   34.25   16.57
   6  10   0   30.66   36.18
  -6  10   0   35.99   30.75
   6  10   0   21.31   23.22
  -6  10   0   57.98   30.74
  -6 -10   0   14.74   21.49
   6 -10   0   57.69   16.29
   6  10   1  267.72   63.15
  -6  10  -1  304.72   52.03
   6  10   1  141.79   36.17
  -6  10  -1  285.67   49.66
   6 -10   1  276.38   40.26
   6  10   2  -31.91   50.45
  -6  10  -2   -3.00   39.91
   6  10   2  -11.28   25.90
   6  10   2   33.12   21.31
  -6  10  -2   33.23   28.60
   6 -10   2   -5.43   13.49
   6  10   3   13.80   33.89
  -6  10  -3   59.23   27.29
   6  10   3    5.71   28.68
   6  10   3  -11.04   27.17
  -6  10  -3   17.01   48.37
   6 -10   3   22.89   16.00
   6  10   4   43.57   37.05
  -6  10  -4   74.50   47.90
   6  10   4   51.93   29.40
  -6  10  -4   19.37   27.47
   6 -10   4   17.85   15.35
   6  10   5   42.17   38.97
   6  10   5   53.76   32.09
  -6  10  -5   34.22   33.34
  -6  10  -5   49.25   29.05
   6  10   6   65.94   40.74
  -6  10  -6   97.69   36.52
   6  10   6  115.89   36.94
  -6  10  -6   39.53   46.52
   6 -10   6   69.42   28.39
   6  10   7  -12.94   33.06
  -6  10  -7   22.44   28.62
   6  10   7   33.59   28.95
  -6  10  -7   30.20   25.95
   6 -10   7    5.37   15.32
   6  10   8   81.46   32.19
  -6  10  -8   88.55   46.39
   6  10   8  -20.49   29.80
   6 -10   8   33.19   17.23
   6  10   9    7.73   29.71
  -6  10  -9   78.89   45.24
   6  10   9   45.94   28.42
   6 -10   9   21.19   13.92
   6  10  10   11.04   22.85
  -6  10 -10   23.70   28.15
   6  10  10    1.04   27.07
   6 -10  10   23.64   17.77
   6  10  11   32.98   25.02
  -6  10 -11   38.82   23.20
   6 -10  11   -3.04   14.18
  -6  10 -12   21.38   16.24
   6 -10  12    2.96   11.04
  -6 -10 -12   12.97   13.84
  -6  12  12   -4.94   17.11
  -6 -12  12   14.42    9.93
   6 -12 -12   -9.19   17.46
   6  12 -11   -1.83    7.12
  -6  12  11    3.68   18.86
   6 -12 -11    7.76   11.83
  -6 -12  11  -17.71   17.12
   6  12 -10    2.65   12.55
  -6  12  10   -7.34   20.87
   6 -12 -10    6.74   13.08
  -6 -12  10   -1.47   12.29
   6  12  -9   -3.72   16.20
  -6  12   9    9.27   21.99
   6 -12  -9    5.12   13.57
  -6 -12   9   -1.06   13.09
   6  12  -8  -14.74   15.84
  -6  12   8  -12.38   21.77
   6 -12  -8    5.34   13.47
  -6 -12   8    4.55   12.36
   6  12  -7    4.07   26.33
   6  12  -7  -49.19   27.70
  -6  12   7   21.73   16.50
  -6  12   7   15.49   20.71
  -6 -12   7   12.32   23.06
   6  12  -6    3.88   31.76
   6  12  -6  -18.85   21.48
  -6  12   6   20.76   42.81
   6 -12  -6   28.11   26.52
  -6 -12   6   15.40   14.55
   6  12  -5   18.58   32.28
   6  12  -5   16.92   22.87
  -6  12   5   10.20   25.12
   6 -12  -5   16.28   18.36
  -6 -12   5   34.67   15.19
   6  12  -4   15.63   37.47
   6  12  -4   48.28   25.46
  -6  12   4   52.53   29.57
   6 -12  -4   73.94   19.62
  -6 -12   4   27.15   16.32
   6  12  -3  -47.32   34.05
  -6  12   3  -12.12   27.71
   6  12  -3  -16.40   23.42
  -6  12   3   17.05   34.32
  -6 -12   3   -1.45   15.33
   6 -12  -3   -3.72   16.13
   6  12  -2   41.01   39.69
   6  12  -2   85.23   28.92
  -6  12   2   32.68   63.31
  -6 -12   2   62.18   27.63
   6  12  -1  -20.68   32.46
  -6  12   1   17.23   26.83
   6  12  -1  -36.25   21.97
  -6  12   1    7.44   27.58
  -6 -12   1  -17.37   19.98
   6 -12  -1   20.55   24.16
   6  12   0  -49.15   50.77
  -6  12   0   28.11   29.11
   6  12   0  -14.72   20.79
  -6  12   0   32.35   26.62
   6 -12   0    3.58   14.16
   6  12   1   43.90   39.29
  -6  12  -1   46.30   37.91
   6  12   1   27.73   34.57
  -6  12  -1   77.20   32.72
   6 -12   1   78.99   17.60
   6  12   2    3.88   30.41
  -6  12  -2  -17.57   26.85
   6  12   2   -0.97   20.01
  -6  12  -2   13.36   49.32
  -6 -12  -2   -0.70   19.40
   6 -12   2   29.51   19.66
   6  12   3   22.38   31.56
  -6  12  -3   38.75   48.00
  -6  12  -3   56.84   39.84
   6 -12   3    4.67   16.15
  -6 -12  -3   12.74   22.86
   6  12   4  -14.52   29.80
  -6  12  -4   27.62   29.87
  -6  12  -4   36.14   23.95
   6 -12   4   -9.80   13.52
  -6 -12  -4   -7.99   16.97
   6  12   5  -11.47   43.14
  -6  12  -5   35.41   25.05
  -6  12  -5    8.35   31.26
   6 -12   5    9.05    8.30
   6  12   6    3.87   28.69
  -6  12  -6   -3.05   27.42
  -6  12  -6   15.98   20.09
   6  12   7   -8.21   25.14
  -6  12  -7   37.04   25.12
  -6  12  -7   -8.90   11.52
   6  12   8  -10.78   31.91
  -6  12  -8  -33.85   35.58
  -6 -12  -8   15.81   15.36
   6  12   9   32.93   17.67
  -6  12  -9   80.01   34.33
  -6 -12  -9   17.30   14.53
   6  14  -7    5.46   12.76
   6 -14  -7   17.23   16.99
  -6 -14   7    0.32   10.52
   6  14  -6   19.14   12.07
   6  14  -6  -27.09   13.36
  -6  14   6    1.71    8.38
   6 -14  -6  -17.23   18.19
  -6 -14   6    1.44   10.70
   6  14  -5   -3.24   22.85
   6  14  -5   -0.11   13.75
  -6  14   5   -9.94   13.58
   6 -14  -5   11.03   12.21
  -6 -14   5   -0.31   10.62
   6  14  -4    3.82   19.58
   6  14  -4    1.98   14.68
  -6  14   4  -10.35   16.75
   6 -14  -4    5.16   11.86
  -6 -14   4   -4.13   11.01
   6  14  -3    1.27   23.90
  -6  14   3    0.90   20.22
   6  14  -3   -4.61   15.41
  -6  14   3   -9.63   12.20
  -6 -14   3    7.82    6.71
   6 -14  -3   14.74   12.00
   6  14  -2   -0.02   27.21
  -6  14   2   40.93   26.89
   6  14  -2   28.09   16.88
  -6  14   2   34.44   23.95
   6 -14  -2   38.68   13.68
   6  14  -1   10.09   25.99
  -6  14   1   -4.33   18.65
   6  14  -1    2.27   13.96
  -6  14   1   19.46   23.29
   6 -14  -1   16.56   11.91
   6  14   0   16.66   26.58
  -6  14   0   -1.79   20.95
   6  14   0    0.76   12.23
  -6  14   0   21.31   23.05
   6 -14   0   10.53   10.57
   6  14   1  -14.96   24.47
  -6  14  -1    5.97   21.96
   6  14   1    5.21    9.54
  -6  14  -1  -13.32   21.69
   6 -14   1   11.10    8.99
   6  14   2   -8.18   24.56
  -6  14  -2   25.40   23.03
   6  14   2    5.15   10.42
  -6  14  -2    8.46   20.85
   6 -14   2    5.39    7.85
   6  14   3  -25.69   22.48
  -6  14  -3  -57.58   33.01
  -6  14  -3   15.97   20.21
   6  14   4    2.32   20.43
  -6  14  -4   14.14   33.04
  -6  14  -4   29.07   15.82
   6  14   5   -1.30   17.17
  -6  14  -5   33.43   28.75
  -6  14  -5    6.47   16.36
  -7   1  19    5.09   11.12
  -7  -1  19  -15.05   10.90
   7   1 -18    1.01   13.68
  -7   1  18  -10.42   14.80
  -7  -1  18   -3.01   20.62
   7   1 -17   -3.95   29.50
  -7   1  17   -0.30   14.84
  -7  -1  17    7.69   15.11
   7   1 -16   26.68   25.70
  -7   1  16   10.59   16.55
  -7  -1  16   24.91   16.13
   7  -1 -16    6.02   20.17
   7   1 -15  195.64   56.41
  -7   1  15  347.14   37.91
   7  -1 -15  142.21   74.87
  -7  -1  15  347.20   57.34
   7   1 -14   29.16   22.97
  -7   1  14   13.38   16.95
  -7   1  14   20.71   26.14
   7  -1 -14    8.66   25.82
  -7  -1  14  -17.03   15.74
   7   1 -13   26.60   24.01
  -7   1  13   34.00   16.30
  -7   1  13   13.77   26.78
   7  -1 -13   16.60   20.92
  -7  -1  13    6.33   15.59
   7   1 -12    2.09   24.60
  -7   1  12   46.96   17.25
  -7   1  12   30.08   23.64
   7  -1 -12   -0.33   21.76
  -7  -1  12   55.46   15.07
   7   1 -11   30.79   23.28
  -7   1  11   38.91   34.15
  -7   1  11   69.60   23.93
  -7  -1  11   38.52   14.97
  -7  -1  11   39.14   21.38
   7  -1 -11   30.63   21.60
  -7   1  10   43.78   19.00
   7   1 -10    0.13   21.73
   7   1 -10   14.60   11.25
  -7   1  10  -10.54   19.70
  -7  -1  10    2.26   12.11
  -7  -1  10   24.47   16.11
   7  -1 -10    9.63   18.78
  -7  -1  10   23.85   17.35
  -7  -1  10   14.55   14.27
  -7   1   9   11.96   10.72
   7   1  -9   10.08   18.26
   7   1  -9   -0.31    9.64
  -7   1   9   18.19   12.47
  -7   1   9   -1.16   17.39
   7   1  -9    7.84   11.52
   7  -1  -9    3.89   15.91
  -7  -1   9   -0.10   16.50
   7  -1  -9    7.47   13.83
  -7  -1   9    1.33   15.24
   7  -1  -9   11.95    9.69
  -7  -1   9  -14.86   14.72
   7  -1  -9   10.09    9.86
   7   1  -8  481.47   54.57
  -7   1   8  589.86   53.71
   7   1  -8  521.16   33.23
   7   1  -8  418.84   51.39
  -7   1   8  469.48   43.91
  -7   1   8  505.03   35.29
   7  -1  -8  524.13   32.94
  -7  -1   8  497.90   33.67
   7  -1  -8  442.52   33.94
  -7  -1   8  576.56   49.41
   7  -1  -8  491.93   50.99
  -7  -1   8  745.58   55.99
  -7  -1   8  463.94   49.35
   7  -1  -8  605.65   45.97
   7   1  -7  419.61   45.70
  -7   1   7  452.29   54.27
   7   1  -7  425.52   42.94
   7   1  -7  431.28   28.33
   7   1  -7  350.86   29.66
  -7   1   7  413.97   27.72
  -7   1   7  468.07   45.85
   7  -1  -7  413.97   34.39
  -7  -1   7  385.64   25.73
   7  -1  -7  361.99   56.96
  -7  -1   7  392.28   36.87
   7  -1  -7  454.22   45.03
  -7  -1   7  493.43   40.88
  -7  -1   7  459.43   44.67
   7  -1  -7  452.13   37.88
   7   1  -6  234.13   31.73
  -7   1   6  202.81   20.88
   7   1  -6  202.83   20.50
   7   1  -6  223.99   17.25
   7   1  -6  207.80   21.20
  -7   1   6  248.42   26.15
  -7   1   6  248.83   28.55
   7  -1  -6  241.37   16.68
  -7  -1   6  247.57   17.87
   7  -1  -6  249.63   27.14
  -7  -1   6  247.28   25.46
   7  -1  -6  217.80   20.04
  -7  -1   6  260.96   29.27
  -7  -1   6  251.25   26.38
   7  -1  -6  258.04   26.53
   7   1  -5   42.86   23.93
  -7   1   5  -17.16   12.22
   7   1  -5    9.13    9.79
   7   1  -5    9.09    6.56
   7   1  -5  -14.60   11.58
  -7   1   5   -2.17    7.92
  -7   1   5    0.52   14.06
   7  -1  -5   -0.20    6.68
  -7  -1   5   -1.11    7.16
   7  -1  -5   15.84   14.02
  -7  -1   5   -0.34   13.53
   7  -1  -5   -4.75   10.18
  -7  -1   5   -4.19   15.87
  -7  -1   5   10.79   13.95
   7  -1  -5  -11.33   13.31
   7   1  -4  566.85   54.18
  -7   1   4  569.63   52.61
   7   1  -4  603.50   42.45
   7   1  -4  530.96   43.22
  -7   1   4  669.20   50.31
  -7   1   4  572.74   31.05
   7  -1  -4  548.76   28.75
  -7  -1   4  523.25   35.35
   7  -1  -4  596.30   43.62
  -7  -1   4  620.69   48.66
   7  -1  -4  609.34   51.37
  -7  -1   4  715.90   58.13
  -7  -1   4  631.10   54.90
   7  -1  -4  647.88   51.18
   7   1  -3   39.77   10.48
  -7   1   3   65.71   15.27
   7   1  -3   46.69   16.90
  -7   1   3   50.64   15.78
   7   1  -3   60.00   12.90
  -7   1   3   47.74    7.22
   7   1  -3   47.35    5.73
  -7   1   3   34.08   17.31
   7   1  -3   44.28   13.78
  -7   1   3   32.58   21.41
  -7  -1   3   61.80   16.21
   7  -1  -3   50.14   15.16
  -7  -1   3   56.44    6.00
   7  -1  -3   53.34   12.87
  -7  -1   3   37.86   16.45
   7  -1  -3   43.98    6.24
  -7  -1   3   78.19   32.88
   7  -1  -3   49.89   12.57
  -7  -1   3   74.99   18.39
   7  -1  -3   54.49    9.56
   7   1  -2 2255.99  261.23
  -7   1   2 3039.01  321.63
   7   1  -2 2549.55  233.52
  -7   1   2 2704.55  238.92
   7   1  -2 2831.03  231.11
  -7   1   2 2199.13  165.97
   7   1  -2 2209.20  161.44
  -7   1   2 2587.40  246.30
   7   1  -2 2494.92  222.49
  -7   1   2 3098.78  296.34
  -7  -1   2 2531.12  237.11
   7  -1  -2 2579.46  233.08
  -7  -1   2 2152.80  149.27
   7  -1  -2 2704.88  226.59
  -7  -1   2 2595.70  245.28
   7  -1  -2 2347.84  173.49
  -7  -1   2 3041.39  298.26
   7  -1  -2 2705.36  227.11
  -7  -1   2 3045.94  279.71
   7  -1  -2 2371.20  259.21
   7   1  -1  215.18   36.35
   7   1  -1  196.44   20.50
   7   1  -1  216.20   24.05
  -7   1   1  252.27   40.07
   7   1  -1  242.69   20.40
  -7   1   1  264.29   30.42
  -7   1   1  221.96   34.39
  -7   1   1  273.57   25.09
   7  -1  -1  200.09   21.90
   7  -1  -1  239.02   22.86
   7  -1  -1  208.26   20.74
  -7  -1   1  242.28   26.30
  -7  -1   1  279.56   33.51
  -7  -1   1  249.54   28.38
  -7  -1   1  218.28   27.88
   7   1   0    3.16   23.71
  -7   1   0   42.95   17.77
   7   1   0   14.00   11.03
  -7   1   0   13.71   23.95
   7   1   0    6.47   10.06
  -7   1   0   23.58   12.96
  -7   1   0   18.22   16.95
   7  -1   0   23.80   14.98
  -7  -1   0   14.22   15.94
   7  -1   0   -0.50    9.34
  -7  -1   0   34.46   13.92
   7  -1   0    5.72   12.00
  -7  -1   0  -12.71   13.65
  -7  -1   0   40.32   14.45
   7   1   1  329.24   51.47
  -7   1  -1  386.52   52.17
   7   1   1  283.37   24.33
  -7   1  -1  348.01   54.74
   7   1   1  277.14   22.41
  -7   1  -1  368.49   39.65
  -7   1  -1  320.61   28.79
  -7  -1  -1  355.99   39.10
  -7  -1  -1  366.76   33.04
   7  -1   1  319.92   34.09
  -7  -1  -1  312.03   30.89
   7  -1   1  312.29   38.86
  -7  -1  -1  352.09   29.05
   7  -1   1  298.03   21.73
   7   1   2  306.72   37.29
  -7   1  -2  346.82   32.94
  -7   1  -2  357.58   29.21
   7   1   2  269.23   22.23
   7   1   2  273.23   21.55
  -7   1  -2  339.07   26.12
  -7   1  -2  347.82   58.35
  -7  -1  -2  345.53   39.34
  -7  -1  -2  345.86   32.75
   7  -1   2  304.25   36.96
  -7  -1  -2  318.76   30.69
   7  -1   2  310.17   25.38
  -7  -1  -2  320.63   27.68
   7  -1   2  248.45   20.66
   7   1   3   14.46   18.96
  -7   1  -3   25.33   14.75
   7   1   3    8.94    9.68
  -7   1  -3   13.49   29.35
   7   1   3   13.41    7.85
  -7   1  -3    4.64    9.89
  -7   1  -3  -16.85   12.15
  -7  -1  -3   31.57   19.57
  -7  -1  -3   45.64   19.32
   7  -1   3   12.59   18.27
  -7  -1  -3   -2.48   13.07
   7  -1   3    7.95   16.31
  -7  -1  -3   -2.67   10.09
   7  -1   3    4.45   12.52
   7   1   4   47.90   22.63
  -7   1  -4   52.77   20.61
   7   1   4   37.24   11.14
  -7   1  -4   56.60   12.25
  -7   1  -4   64.64   17.50
  -7   1  -4   65.02   24.22
   7  -1   4   32.71   22.79
   7  -1   4   55.97   13.02
   7  -1   4   34.68    9.52
  -7  -1  -4   44.51   24.29
  -7  -1  -4   63.16   18.85
  -7  -1  -4   69.24   15.05
   7   1   5   62.69   26.52
  -7   1  -5   50.81   17.46
   7   1   5   81.56   12.72
  -7   1  -5   99.73   24.01
  -7   1  -5  107.13   19.18
  -7   1  -5   41.47   28.24
   7  -1   5   53.42   14.16
  -7  -1  -5   82.09   18.20
   7  -1   5   38.96   14.62
  -7  -1  -5   64.23   29.32
   7  -1   5   88.43   26.31
   7   1   6   35.88   22.23
  -7   1  -6  -13.10   19.13
   7   1   6   -3.74    9.95
   7  -1   6   -5.72   11.19
  -7  -1  -6   -6.63   14.50
   7  -1   6   21.21   21.26
   7   1   7    1.68   23.35
   7   1   7  -11.22   10.46
   7  -1   7    1.70   11.70
   7  -1   7   37.03   23.54
   7   1   8   99.06   32.67
   7   1   8   77.39   14.74
   7  -1   8  132.61   50.86
   7  -1   8   87.02   17.11
  -7  -1  -8   72.55   22.40
   7   1   9  344.45   63.55
   7   1   9  298.87   36.40
   7  -1   9  357.59   65.83
   7  -1   9  321.73   33.41
   7   1  10   92.25   38.19
   7   1  10   72.81   30.38
   7  -1  10   80.75   31.44
   7  -1  10  150.50   39.10
   7   1  11  -36.41   28.76
   7   1  11   -2.94   13.78
   7  -1  11    0.41   15.41
   7  -1  11   29.36   28.73
   7   1  12   -3.60   28.75
   7  -1  12   33.54   49.32
   7  -1  12    5.95   13.92
   7   1  13   -4.23   28.61
   7  -1  13    7.01   29.87
   7  -1  13   17.32   13.51
   7   1  14   33.33   24.07
   7  -1  14   33.14   25.14
   7  -1  14    6.54   10.36
   7   1  15   -2.95   14.75
   7  -1  15   -2.78    6.74
   7   3 -19   -5.97   10.87
  -7   3  19   20.90   10.13
  -7  -3  19    5.14   15.38
   7   3 -18   30.78   26.20
  -7   3  18   18.42   15.24
  -7  -3  18    5.99   13.13
   7   3 -17  -25.76   22.64
  -7   3  17   14.57   15.21
  -7  -3  17   23.50   15.10
   7   3 -16  -14.83   22.18
  -7   3  16   -3.73   27.73
  -7   3  16   16.17   15.82
  -7  -3  16   -6.44   14.73
   7   3 -15  -27.62   27.98
  -7   3  15   53.32   35.69
  -7   3  15   57.14   18.15
  -7  -3  15   24.43   17.51
   7   3 -14   27.50   28.81
  -7   3  14   12.13   28.94
  -7   3  14   22.35   18.62
  -7  -3  14   31.85   17.47
   7   3 -13   30.00   27.71
  -7   3  13   21.89   44.94
  -7   3  13    2.17   27.17
  -7  -3  13   20.35   16.53
  -7   3  12  148.60   37.60
  -7   3  12  165.52   36.59
  -7  -3  12  134.78   22.97
  -7   3  11  385.52   54.63
  -7   3  11  341.09   36.34
  -7  -3  11  292.50   32.32
  -7   3  10   69.59   33.96
   7   3 -10   -2.49   12.97
  -7   3  10    8.83   13.52
  -7  -3  10   10.91   12.78
   7  -3 -10   -2.56   16.34
  -7   3   9    1.40   12.28
   7   3  -9    6.37   11.20
  -7   3   9   -8.04   19.91
  -7  -3   9   -2.62   10.42
   7  -3  -9  -14.64   15.76
  -7  -3   9    5.53   14.60
   7  -3  -9    0.54   10.09
  -7  -3   9   24.28   14.72
  -7  -3   9    6.76   15.17
   7   3  -8   -6.17   17.88
  -7   3   8   -7.67   10.50
   7   3  -8  -19.85   10.87
   7   3  -8    7.18    8.99
   7   3  -8   11.96   17.58
  -7   3   8    8.98   11.10
  -7   3   8   -6.10   19.63
   7  -3  -8    7.20    9.41
  -7  -3   8    3.31   14.67
   7  -3  -8    0.28   15.05
  -7  -3   8    9.81   13.67
   7  -3  -8    8.02    9.04
  -7  -3   8  -11.90   14.69
  -7  -3   8    9.43   15.53
   7  -3  -8   -7.73   16.08
   7   3  -7  289.93   37.94
  -7   3   7  340.25   28.42
   7   3  -7  295.99   25.19
   7   3  -7  316.74   22.65
   7   3  -7  242.64   26.91
  -7   3   7  302.03   33.58
  -7   3   7  306.07   59.90
   7  -3  -7  265.86   28.15
  -7  -3   7  280.84   22.98
   7  -3  -7  255.10   29.76
  -7  -3   7  291.09   27.51
   7  -3  -7  260.36   22.89
  -7  -3   7  385.15   32.91
  -7  -3   7  259.54   32.81
   7  -3  -7  298.51   34.89
   7   3  -6  409.41   46.52
  -7   3   6  396.51   29.20
   7   3  -6  391.86   30.27
   7   3  -6  410.21   25.76
   7   3  -6  363.07   34.17
  -7   3   6  399.32   29.18
  -7   3   6  424.41   44.72
   7  -3  -6  408.31   23.92
  -7  -3   6  391.67   27.21
   7  -3  -6  396.04   34.14
  -7  -3   6  362.46   35.26
   7  -3  -6  392.96   28.81
  -7  -3   6  488.79   40.95
  -7  -3   6  433.34   62.23
   7  -3  -6  441.49   41.58
   7   3  -5  161.26   25.00
  -7   3   5  158.39   16.18
   7   3  -5  138.19   14.65
   7   3  -5  134.89   11.81
   7   3  -5   99.75   20.06
  -7   3   5  169.91   15.63
  -7   3   5  189.50   26.09
   7  -3  -5  157.73   13.32
  -7  -3   5  139.65   12.97
   7  -3  -5  142.57   19.42
  -7  -3   5  162.75   20.51
   7  -3  -5  152.67   25.17
  -7  -3   5  183.27   24.84
  -7  -3   5  120.94   25.13
   7  -3  -5  149.12   32.21
   7   3  -4   75.25   15.61
   7   3  -4  108.49   29.35
   7   3  -4   96.23   17.35
   7   3  -4  103.78   12.23
  -7   3   4  135.61   35.98
  -7   3   4  112.36   15.87
  -7   3   4  107.01   11.81
   7  -3  -4  125.83   18.29
   7  -3  -4  106.25    9.97
  -7  -3   4  101.49    9.85
   7  -3  -4   85.92   15.69
   7  -3  -4  114.75   22.28
  -7  -3   4   82.10   15.68
  -7  -3   4  105.22   19.76
  -7  -3   4  122.57   23.42
  -7  -3   4  121.24   18.22
   7   3  -3 1833.47  206.67
   7   3  -3 2299.07  213.27
  -7   3   3 2167.45  232.88
   7   3  -3 2319.65  219.80
   7   3  -3 2042.64  156.31
  -7   3   3 2012.14  168.37
  -7   3   3 2345.43  219.29
   7   3  -3 2183.72  206.62
  -7   3   3 2517.12  203.25
  -7   3   3 2150.90  171.88
   7  -3  -3 2308.50  222.61
   7  -3  -3 2199.77  209.91
  -7  -3   3 2030.49  150.24
   7  -3  -3 2227.62  156.61
  -7  -3   3 2008.87  205.77
   7  -3  -3 2377.72  201.38
  -7  -3   3 2514.44  288.55
  -7  -3   3 2483.29  254.71
  -7  -3   3 2220.93  202.88
   7   3  -2  367.65   39.65
   7   3  -2  343.61   16.64
   7   3  -2  412.73   35.99
  -7   3   2  456.92   41.04
   7   3  -2  430.50   26.65
  -7   3   2  482.74   32.02
  -7   3   2  437.73   36.22
  -7   3   2  402.62   22.31
   7   3  -2  357.99   33.21
   7  -3  -2  439.63   29.44
  -7  -3   2  383.63   34.50
   7  -3  -2  452.13   33.34
  -7  -3   2  340.74   16.88
   7  -3  -2  389.48   33.72
  -7  -3   2  403.20   35.32
   7  -3  -2  405.24   24.13
  -7  -3   2  432.66   43.14
  -7  -3   2  406.69   44.07
   7  -3  -2  422.16   44.73
   7   3  -1  143.52   26.53
  -7   3   1  184.09   20.36
   7   3  -1  132.42   17.05
   7   3  -1  169.05   19.33
   7   3  -1  166.75   14.30
  -7   3   1  187.14   20.30
  -7   3   1  213.65   29.12
  -7   3   1  180.54   22.70
   7  -3  -1  162.54    9.71
   7  -3  -1  136.87    9.52
   7  -3  -1  149.32   23.10
   7  -3  -1  160.40   17.96
   7  -3  -1  190.20   18.21
  -7  -3   1  186.67   22.26
  -7  -3   1  132.92   29.14
  -7  -3   1  162.59   25.35
  -7  -3   1  148.82   23.36
   7   3   0   15.42   16.63
  -7   3   0    2.94   14.23
   7   3   0   -4.35   16.66
   7   3   0   16.06   10.82
   7   3   0    3.81    8.50
  -7   3   0   -5.84   18.88
  -7   3   0   35.67   16.58
  -7   3   0  -30.94   20.82
   7  -3   0    7.95    4.30
   7  -3   0   -2.33    4.50
   7  -3   0   -3.40   24.19
   7  -3   0    2.73   10.71
   7  -3   0   13.07   10.22
  -7  -3   0   -1.29   15.30
  -7  -3   0  -34.60   28.32
  -7  -3   0   -7.90   15.31
  -7  -3   0   -2.32   14.66
   7   3   1  755.66  117.59
  -7   3  -1  916.99   68.60
   7   3   1  790.17   55.43
   7   3   1  763.52   79.02
   7   3   1  928.78   57.29
  -7   3  -1  927.54   72.04
  -7   3  -1  820.16   99.69
  -7   3  -1 1024.14   85.03
   7  -3   1  814.38   57.86
   7  -3   1  967.08   63.60
   7  -3   1  876.22   83.49
  -7  -3  -1  850.42   85.65
  -7  -3  -1  960.49   80.87
  -7  -3  -1  930.94   98.19
   7   3   2   52.72   20.30
  -7   3  -2    8.72   15.13
   7   3   2   27.33    8.96
  -7   3  -2   10.08   11.45
   7   3   2   12.42    8.72
   7   3   2   30.49   18.95
   7   3   2    9.45    9.90
  -7   3  -2   16.06   27.25
  -7   3  -2   27.57   16.02
   7  -3   2   40.98   11.69
  -7  -3  -2   27.25   18.60
   7  -3   2   15.62    9.91
  -7  -3  -2   31.27   21.35
  -7  -3  -2   42.14   13.89
   7  -3   2   27.71   19.32
   7   3   3  -14.37   20.37
  -7   3  -3   15.15   16.12
   7   3   3   -1.56    8.36
  -7   3  -3    6.67   11.16
   7   3   3   36.33   20.25
   7   3   3    7.69    9.22
  -7   3  -3   54.94   18.29
  -7   3  -3   17.67   10.58
   7  -3   3   20.17    9.98
   7  -3   3   21.15   10.99
   7  -3   3    6.88   19.74
  -7  -3  -3   51.65   19.73
  -7  -3  -3    0.12   12.19
  -7  -3  -3   -6.92   12.25
   7   3   4    5.68   21.81
  -7   3  -4   32.33   27.34
   7   3   4   20.36    9.15
  -7   3  -4    4.88   11.10
   7   3   4   30.67   20.89
   7   3   4   11.92    8.31
  -7   3  -4   11.43   20.42
   7  -3   4    6.98   11.64
   7  -3   4   26.88    9.38
  -7  -3  -4    7.92   12.22
   7  -3   4   28.19   21.12
  -7  -3  -4    9.76   22.21
  -7  -3  -4    6.54   12.23
   7   3   5  960.57  176.83
   7   3   5  991.67   91.84
   7   3   5  988.95  124.00
  -7   3  -5 1034.55   75.19
   7  -3   5 1165.35  125.38
   7  -3   5 1061.70   78.51
  -7  -3  -5 1100.90   92.00
   7   3   6  147.17   38.10
   7   3   6  138.49   15.86
   7   3   6   81.39   32.58
   7  -3   6  185.25   36.89
   7  -3   6  148.51   20.08
  -7  -3  -6  158.51   22.24
   7   3   7  -31.87   26.35
   7   3   7  -18.03   23.57
   7  -3   7   -3.55   21.24
   7  -3   7    0.61   25.93
   7   3   8   69.24   28.97
   7   3   8    9.67   24.29
   7  -3   8    4.16   15.25
   7  -3   8   58.51   29.93
   7   3   9   73.09   53.24
   7   3   9   14.63   28.73
   7  -3   9   72.25   18.88
   7  -3   9  116.81   59.83
   7   3  10   40.53   33.83
   7  -3  10   36.26   36.87
   7  -3  10   63.56   29.27
   7   3  11   43.77   30.92
   7  -3  11   40.14   34.47
   7  -3  11   35.66   17.35
  -7  -3 -11   26.17   23.63
   7   3  12   69.44   46.09
   7  -3  12   11.43   33.22
   7  -3  12   23.95   17.21
   7   3  13   14.12   31.10
   7  -3  13   65.67   18.30
   7   3  14   17.94   19.11
  -7   3 -14   18.21   17.88
   7  -3  14    0.90   13.12
   7   3  15   20.14   12.10
   7  -3  15   -8.62    9.18
   7   5 -18   19.90   17.56
  -7   5  18   34.78   12.88
  -7  -5  18   27.22   12.09
   7   5 -17   -3.46   20.23
  -7   5  17   37.24   25.18
  -7   5  17   15.76   15.61
  -7  -5  17  -29.30   20.37
   7   5 -16   29.89   25.62
  -7   5  16   51.94   25.98
  -7   5  16   43.74   17.69
  -7  -5  16   18.92   16.20
   7   5 -15    8.70   22.85
  -7   5  15   54.69   27.95
  -7   5  15   -8.02   16.70
  -7  -5  15   -7.54   14.65
   7   5 -14   15.11   26.33
  -7   5  14   44.74   27.86
  -7   5  14  -18.82   26.93
  -7  -5  14   -5.71   24.51
   7   5 -13    9.38   26.05
  -7   5  13   23.54   29.34
  -7   5  13   -5.18   18.73
  -7  -5  13   29.84   16.18
  -7   5  12   23.84   44.12
  -7   5  12  -13.60   16.55
  -7  -5  12   11.63   14.62
  -7   5  11  120.79   46.44
  -7   5  11  172.33   27.79
  -7  -5  11  182.81   23.73
   7   5 -10   45.62   29.92
  -7   5  10   79.88   30.21
  -7   5  10   57.21   18.23
  -7  -5  10   42.77   23.59
   7   5  -9   24.86   16.46
  -7   5   9   60.36   28.11
  -7   5   9   58.38   16.24
  -7  -5   9   57.11   13.92
   7   5  -8  186.21   34.49
   7   5  -8  126.76   26.03
  -7   5   8  179.78   30.71
  -7   5   8  165.70   57.57
  -7   5   8  220.79   23.06
  -7  -5   8  182.95   18.86
   7  -5  -8  201.63   23.76
   7   5  -7  -14.89   17.66
   7   5  -7   13.95    9.65
   7   5  -7   10.66   13.48
  -7   5   7  -24.36   20.04
  -7   5   7   -6.53   18.33
  -7   5   7   12.48   11.15
  -7  -5   7   10.43   10.35
  -7  -5   7   16.37   12.95
  -7  -5   7    1.59   13.94
   7  -5  -7   -1.61   11.29
   7   5  -6   -9.23   15.91
  -7   5   6    6.73   12.40
   7   5  -6    3.38    9.31
   7   5  -6   11.65    9.00
   7   5  -6   17.55   13.40
  -7   5   6    3.27   11.75
  -7   5   6    8.65   20.00
   7  -5  -6    8.85    8.89
  -7  -5   6    1.67   14.59
   7  -5  -6    6.33    9.86
  -7  -5   6   12.87   13.31
   7  -5  -6   16.36   12.16
  -7  -5   6  -19.26   14.77
  -7  -5   6   12.26   26.12
   7  -5  -6  -18.28   14.95
   7   5  -5    2.05   16.04
   7   5  -5    6.36   15.22
  -7   5   5   15.22   15.80
   7   5  -5    3.51    9.52
   7   5  -5    7.08    7.87
   7   5  -5    8.75   20.93
  -7   5   5    8.98   11.54
  -7   5   5  -31.43   17.39
   7  -5  -5   -4.50   13.97
  -7  -5   5    4.63    8.38
   7  -5  -5   -1.38    9.75
  -7  -5   5   19.89   18.10
   7  -5  -5   -3.90   11.75
  -7  -5   5   -2.24   22.29
  -7  -5   5   28.27   18.36
   7  -5  -5  -13.77   13.84
   7   5  -4    9.38   17.71
   7   5  -4  -11.77   21.12
  -7   5   4   11.68   10.89
   7   5  -4   -2.86    9.06
   7   5  -4   -2.45    7.56
   7   5  -4  -29.27   24.09
  -7   5   4    4.55   10.60
  -7   5   4  -13.97   26.09
   7  -5  -4   19.30    8.27
  -7  -5   4    7.32   10.22
   7  -5  -4   -0.79   15.65
  -7  -5   4   18.65   12.20
   7  -5  -4   -7.21   11.93
  -7  -5   4   16.67   24.06
  -7  -5   4   -4.21   19.36
   7  -5  -4   14.32   19.50
   7   5  -3  614.11   83.18
   7   5  -3  694.14   64.26
  -7   5   3  746.29   67.73
   7   5  -3  681.99   63.55
   7   5  -3  807.55  102.81
   7   5  -3  703.86   45.63
  -7   5   3  870.95   71.82
  -7   5   3  943.24   61.80
  -7   5   3  747.26   84.26
   7  -5  -3  945.25   68.97
  -7  -5   3  592.00   72.38
   7  -5  -3  789.58   52.15
   7  -5  -3  801.76   48.56
  -7  -5   3  706.41   47.98
  -7  -5   3  756.79   84.86
   7  -5  -3  878.65   48.15
  -7  -5   3  942.53   84.70
  -7  -5   3  892.75   87.70
   7  -5  -3  975.30   64.62
   7   5  -2   36.49   20.59
   7   5  -2    2.14   18.71
  -7   5   2   22.95   22.74
   7   5  -2   10.97    8.20
  -7   5   2   16.58   13.55
  -7   5   2   23.69   16.09
   7   5  -2    4.03   21.55
  -7   5   2   53.05   18.51
   7  -5  -2   26.03   12.11
   7  -5  -2   24.98    7.85
  -7  -5   2   34.90   14.82
   7  -5  -2   20.49   10.21
  -7  -5   2   13.36    7.05
  -7  -5   2   14.93   13.66
   7  -5  -2   22.16    7.52
  -7  -5   2   -3.99   16.89
  -7  -5   2   48.26   19.17
   7  -5  -2   40.12   13.07
   7   5  -1  132.55   48.21
   7   5  -1  155.59   18.91
   7   5  -1  147.54   14.93
  -7   5   1  221.79   24.91
  -7   5   1  213.77   20.95
   7   5  -1  163.43   32.18
  -7   5   1  204.60   22.71
  -7   5   1  193.35   20.33
  -7   5   1  142.48   36.76
   7  -5  -1  212.02   14.28
  -7  -5   1  189.11   26.68
  -7  -5   1  175.57   24.02
   7  -5  -1  165.41   14.42
  -7  -5   1  179.76   29.40
  -7  -5   1  158.13   28.72
   7  -5  -1  194.25   22.49
   7   5   0   11.55   18.35
   7   5   0   -7.02   12.94
  -7   5   0   -3.58   21.85
   7   5   0   -1.99    7.32
  -7   5   0   -3.34   12.71
   7   5   0  -14.77   11.91
  -7   5   0   10.77   13.84
  -7   5   0   15.21   15.80
   7  -5   0   -2.20    6.73
   7  -5   0   -1.46   11.89
  -7  -5   0   -0.13   15.50
   7  -5   0    5.61    9.67
   7  -5   0    3.99    7.13
  -7  -5   0   -2.03   17.93
  -7  -5   0   -1.13   15.49
   7   5   1  397.93   54.38
   7   5   1  310.54   26.06
  -7   5  -1  399.25   37.16
   7   5   1  433.24   54.93
   7   5   1  306.75   34.07
  -7   5  -1  517.39   50.41
  -7   5  -1  461.44   36.63
   7  -5   1  384.86   23.18
   7  -5   1  433.65   23.79
   7  -5   1  409.43   34.26
  -7  -5  -1  425.27   47.90
   7  -5   1  468.85   30.01
  -7  -5  -1  429.38   49.65
  -7  -5  -1  398.73   66.04
   7   5   2  670.68   89.39
   7   5   2  698.95   82.88
  -7   5  -2  736.08   73.36
  -7   5  -2  835.66   61.10
   7  -5   2  605.56   49.14
   7  -5   2  660.70   83.62
   7  -5   2  809.72   50.19
  -7  -5  -2  721.50   77.21
  -7  -5  -2  718.26   83.27
  -7  -5  -2  525.23   61.26
   7   5   3    3.18   25.27
  -7   5  -3   54.87   20.05
  -7   5  -3   21.43   15.33
   7   5   3    3.05   23.68
   7   5   3   16.41   18.75
   7  -5   3   16.37   23.48
   7  -5   3   28.24   11.75
  -7  -5  -3    0.49   13.80
   7   5   4   -6.80   25.43
   7   5   4    8.64   23.29
  -7   5  -4   36.35   16.70
   7  -5   4   42.48   26.81
   7  -5   4   21.72   12.99
   7   5   5  -34.59   24.96
   7   5   5    3.93   24.22
  -7   5  -5    6.27   17.93
   7  -5   5   35.02   26.33
   7  -5   5    8.17   12.89
   7   5   6   45.92   34.83
   7   5   6   84.54   34.81
   7  -5   6  127.99   28.95
   7  -5   6  126.65   37.02
   7   5   7    5.00   43.30
   7   5   7   12.75   26.67
   7  -5   7  -28.15   14.82
   7  -5   7   36.44   30.04
   7   5   8  200.74   56.92
   7   5   8  232.20   53.49
   7  -5   8  261.57   30.75
   7  -5   8  310.61   60.60
   7   5   9  288.27   60.40
   7   5   9  171.78   55.13
   7  -5   9  331.19   50.48
   7  -5   9  352.54   69.03
   7   5  10  -38.09   28.21
   7   5  10  -24.97   28.15
   7  -5  10    9.33   17.69
   7   5  11  -19.80   28.93
  -7   5 -11   45.46   22.60
   7   5  11   16.56   24.63
   7  -5  11   -2.11   15.95
   7   5  12  -16.67   25.69
  -7   5 -12   25.08   20.36
   7  -5  12  -22.51   23.11
  -7  -5 -12    5.68   17.84
   7   5  13  -32.09   34.85
  -7   5 -13   16.65   19.05
   7  -5  13    7.92   15.67
   7   5  14  -12.90   14.13
  -7   5 -14   49.61   37.33
   7  -5  14    2.33   12.20
   7   7 -17  -18.51   23.19
  -7   7  17    8.20   15.43
  -7  -7  17    3.70    9.91
   7  -7 -17   15.71   10.07
   7   7 -16   -0.95   22.98
  -7   7  16   52.46   37.74
  -7  -7  16   45.79   13.57
   7  -7 -16   20.53   13.35
   7   7 -15   37.21   26.30
  -7   7  15   62.82   30.75
  -7  -7  15   30.95   15.87
   7   7 -14   -7.74   25.17
  -7   7  14  -57.37   31.16
  -7   7  14    0.35   16.35
  -7  -7  14   15.38   13.75
   7   7 -13   41.09   27.08
  -7   7  13  -22.21   30.36
  -7   7  13   15.69   19.14
  -7  -7  13   23.71   15.54
   7   7 -12   -5.42   23.56
  -7   7  12   30.52   30.68
  -7   7  12   -2.40   18.69
  -7  -7  12   -9.60   14.99
   7   7 -11   87.38   31.36
   7   7 -11   34.36   39.71
  -7   7  11  124.21   41.68
  -7   7  11  129.54   26.83
  -7  -7  11  128.83   32.13
   7   7 -10   61.18   29.14
   7   7 -10   29.22   19.76
  -7   7  10   70.38   36.79
  -7   7  10   94.83   22.03
  -7  -7  10   61.80   17.51
   7   7  -9   10.58   23.24
   7   7  -9   14.53   17.11
  -7   7   9   91.45   43.44
  -7   7   9   13.92   17.92
  -7  -7   9   18.46   13.48
   7   7  -8   88.26   27.23
   7   7  -8   54.16   21.03
  -7   7   8  142.19   34.29
  -7   7   8   99.08   21.89
  -7   7   8  101.43   27.00
  -7  -7   8   90.88   18.11
   7   7  -7  265.70   45.87
   7   7  -7  261.66   57.00
  -7   7   7  378.58   56.37
  -7   7   7  398.13   38.28
  -7   7   7  396.18   44.68
  -7  -7   7  339.08   44.78
   7   7  -6   60.49   21.95
  -7   7   6   87.94   24.74
   7   7  -6   44.50   23.93
  -7   7   6  122.60   28.01
  -7  -7   6  105.26   14.91
   7  -7  -6   94.01   16.09
   7   7  -5   35.77   24.24
   7   7  -5   21.07   27.39
  -7   7   5   34.65   22.02
  -7   7   5   26.85   19.67
   7  -7  -5    7.08   12.01
  -7  -7   5   10.12   11.09
   7   7  -4   73.87   29.82
   7   7  -4   45.68   18.72
  -7   7   4   84.38   24.36
   7   7  -4   59.90   22.37
  -7   7   4  106.87   24.13
  -7  -7   4   27.88   18.28
   7  -7  -4   74.95   13.89
  -7  -7   4   55.33   19.95
  -7  -7   4   70.69   13.93
   7   7  -3   27.46   26.02
  -7   7   3   40.91   23.26
   7   7  -3   46.99   21.16
  -7   7   3   65.27   21.47
  -7   7   3   39.64   18.33
  -7   7   3   95.33   31.75
  -7  -7   3   18.31   27.60
   7  -7  -3   49.02   12.23
  -7  -7   3   44.81   20.50
  -7  -7   3   42.68   12.03
   7   7  -2  137.54   37.93
  -7   7   2  165.51   27.73
  -7   7   2  186.64   45.53
   7   7  -2  137.62   28.03
  -7   7   2  147.73   45.47
  -7   7   2  201.73   31.68
   7  -7  -2  139.99   20.90
  -7  -7   2  146.05   23.56
  -7  -7   2  158.65   22.94
   7  -7  -2  165.86   16.87
   7   7  -1   46.50   25.94
  -7   7   1    8.11   18.29
  -7   7   1   12.87   13.95
  -7   7   1   -1.40   20.39
   7   7  -1   26.13   17.53
  -7   7   1   34.09   27.13
   7  -7  -1    8.56    9.92
  -7  -7   1   29.11   15.67
   7  -7  -1   11.99    9.59
   7  -7  -1    5.06   15.56
   7   7   0   54.62   46.74
  -7   7   0   50.32   23.32
  -7   7   0   55.50   18.45
  -7   7   0   76.85   23.35
   7   7   0   43.04   19.40
   7  -7   0   72.44   13.53
   7  -7   0   74.31   13.49
   7  -7   0   61.07   11.69
   7   7   1  144.15   40.68
   7   7   1  111.41   34.05
  -7   7  -1  226.17   42.09
  -7   7  -1  187.92   32.15
   7   7   1  175.84   35.15
   7  -7   1  165.80   17.41
   7  -7   1  180.39   18.59
   7  -7   1  160.02   15.73
   7   7   2   50.96   26.61
  -7   7  -2   -8.26   20.01
   7   7   2   -7.26   24.97
   7   7   2    2.47   13.19
  -7   7  -2   40.72   18.78
   7  -7   2   25.51   11.64
   7   7   3   52.65   26.87
  -7   7  -3  -21.80   18.52
   7   7   3   -1.77   25.06
   7   7   3    5.98   13.98
  -7   7  -3    5.07   18.57
   7  -7   3   10.23   18.01
   7   7   4  218.11   54.70
  -7   7  -4  252.71   39.81
   7   7   4  239.41   49.24
  -7   7  -4  218.07   40.51
   7  -7   4  275.55   26.45
   7   7   5   98.66   40.45
  -7   7  -5  120.79   31.65
   7   7   5  128.63   38.20
  -7   7  -5  125.91   28.84
   7  -7   5  130.90   20.45
   7   7   6   80.20   35.75
  -7   7  -6   78.07   27.57
   7   7   6   35.60   34.10
  -7   7  -6   47.45   27.22
   7  -7   6   60.86   16.47
   7   7   7  -11.41   29.09
  -7   7  -7   14.67   21.81
   7   7   7   -2.60   28.65
   7  -7   7    2.01   22.09
   7   7   8   92.79   57.87
  -7   7  -8   74.50   29.95
   7   7   8   14.69   37.68
   7  -7   8   96.54   19.92
   7   7   9   43.59   40.99
  -7   7  -9  125.16   33.49
   7   7   9   84.73   41.38
   7  -7   9  134.18   23.54
   7   7  10   23.70   32.71
  -7   7 -10   41.20   25.98
   7   7  10    2.46   33.77
   7  -7  10   57.75   18.24
   7   7  11   22.19   38.52
  -7   7 -11   14.71   39.79
   7   7  11  -36.86   26.10
   7  -7  11    6.82   22.70
   7   7  12   27.11   22.17
  -7   7 -12   22.07   24.52
   7  -7  12   17.77   14.60
  -7  -7 -12    6.74   18.87
   7   7  13   -2.84   23.13
  -7   7 -13   16.89   18.10
   7  -7  13   -3.54   11.82
   7   9 -15   15.18   13.58
  -7   9  15   27.80   21.22
  -7  -9  15   13.96   10.60
   7  -9 -15   25.59   17.27
   7   9 -14  -14.08   25.63
  -7   9  14   36.58   25.99
  -7  -9  14   14.19   12.85
   7  -9 -14   14.07   12.83
   7   9 -13    3.38   19.04
  -7   9  13  -37.98   26.63
  -7  -9  13    3.78   14.41
   7  -9 -13  -17.73   14.25
   7   9 -12   51.68   22.97
  -7   9  12    5.04   32.80
  -7  -9  12   46.39   16.57
   7  -9 -12   63.22   17.41
   7   9 -11   59.67   27.36
   7   9 -11   10.71   38.22
  -7   9  11  138.85   61.41
   7  -9 -11  122.44   20.85
  -7  -9  11  111.54   19.89
   7   9 -10   71.45   37.49
   7   9 -10   52.18   25.26
  -7   9  10  139.45   39.61
   7  -9 -10  141.29   22.66
  -7  -9  10  105.90   20.47
   7   9  -9   -0.85   23.05
   7   9  -9  -13.49   19.48
  -7   9   9   35.57   28.94
   7  -9  -9  -25.18   15.96
  -7  -9   9    1.16   14.24
   7   9  -8    6.13   33.23
  -7   9   8    2.69   23.29
   7   9  -8  -18.57   17.58
  -7   9   8   45.90   26.62
  -7  -9   8    6.31   14.36
   7  -9  -8    2.69   15.27
  -7   9   7   51.90   25.65
   7   9  -7   13.12   33.62
  -7   9   7   19.87   29.27
  -7  -9   7   -8.43   14.85
   7  -9  -7    8.25   15.67
  -7   9   6   13.27   25.74
   7   9  -6   34.75   24.06
  -7   9   6   28.06   29.06
  -7  -9   6   45.63   14.73
   7  -9  -6   30.88   24.61
   7   9  -5   52.48   34.32
  -7   9   5   31.24   27.64
   7   9  -5   47.13   24.11
  -7   9   5   18.64   26.04
  -7  -9   5   31.96   13.50
   7  -9  -5   51.83   15.63
   7   9  -4  174.83   50.62
  -7   9   4  398.84   49.94
   7   9  -4  254.09   42.40
  -7   9   4  221.40   52.43
  -7  -9   4  210.33   29.62
   7  -9  -4  313.61   30.00
   7   9  -3   38.97   36.82
  -7   9   3  111.05   32.66
   7   9  -3   75.23   26.97
  -7   9   3   89.69   34.32
  -7  -9   3   68.76   26.21
   7  -9  -3  115.57   19.00
   7   9  -2   48.44   30.21
  -7   9   2   26.71   25.43
   7   9  -2   28.16   22.59
  -7   9   2  -12.70   27.39
  -7  -9   2   25.38   18.43
   7  -9  -2    7.95   21.60
   7   9  -1   46.86   26.88
  -7   9   1   24.97   25.84
   7   9  -1   -6.78   19.55
  -7   9   1   -3.33   23.55
  -7  -9   1   -2.37   18.95
   7  -9  -1   -0.50   12.98
   7   9   0   19.26   51.18
  -7   9   0   58.67   27.00
   7   9   0   22.81   22.18
  -7   9   0   73.97   27.73
  -7  -9   0   14.13   19.05
   7  -9   0   38.35   15.78
   7   9   1  138.43   44.02
  -7   9  -1  145.27   37.76
   7   9   1   75.01   37.52
  -7   9  -1  194.86   38.44
   7  -9   1  137.05   32.02
   7   9   2  -11.49   31.09
  -7   9  -2   -0.67   25.90
   7   9   2   20.06   26.94
   7   9   2   -1.03   18.19
  -7   9  -2   -7.20   25.95
   7  -9   2   18.13   13.33
   7   9   3   52.72   38.16
  -7   9  -3   64.62   28.15
   7   9   3   70.35   31.19
   7   9   3    7.85   19.40
  -7   9  -3   80.90   30.94
   7  -9   3   45.63   24.66
   7   9   4   -7.98   33.71
  -7   9  -4  -21.51   28.01
   7   9   4   22.02   27.86
  -7   9  -4   15.05   38.96
   7  -9   4   -6.93   23.03
   7   9   5   53.06   51.71
  -7   9  -5   20.87   30.55
   7   9   5   17.24   30.77
  -7   9  -5   30.08   25.21
   7  -9   5   24.68   18.32
   7   9   6   53.30   38.42
  -7   9  -6  108.14   36.24
   7   9   6   81.97   34.75
  -7   9  -6   45.50   33.48
   7  -9   6   63.19   17.61
   7   9   7   24.51   36.46
  -7   9  -7   81.75   33.16
   7   9   7   85.87   34.47
   7  -9   7   69.19   19.01
   7   9   8   18.86   47.58
  -7   9  -8   -6.87   26.95
   7   9   8   -2.50   28.90
   7  -9   8   -5.89   23.63
   7   9   9  -28.30   27.71
  -7   9  -9    9.73   25.74
   7   9   9  -23.02   26.89
   7  -9   9    5.75   15.00
   7   9  10   50.51   26.67
  -7   9 -10   12.61   27.11
   7   9  11   25.79   22.59
  -7   9 -11   56.11   39.65
   7  -9  11   61.33   14.22
  -7  -9 -11   50.10   21.64
   7   9  12   16.19   12.81
  -7   9 -12   20.78   18.25
   7  -9  12    5.56   10.25
  -7  -9 -12   13.59   13.14
  -7  11  13   -5.84   19.72
  -7 -11  13    9.82    9.34
   7 -11 -13    7.01   10.64
   7  11 -12    3.12    5.51
  -7  11  12   22.36   22.01
   7 -11 -12    3.07   11.56
  -7 -11  12  -21.95   11.31
   7  11 -11    7.47   10.95
  -7  11  11    9.75   38.71
   7 -11 -11   23.83   14.10
  -7 -11  11    6.52   12.85
   7  11 -10   19.50   17.05
  -7  11  10   34.35   29.29
   7 -11 -10   27.51   14.59
  -7 -11  10   29.07   14.40
   7  11  -9    4.51   15.95
  -7  11   9    3.70   27.93
   7 -11  -9   -7.71   15.68
  -7 -11   9  -17.56   15.00
   7  11  -8   50.47   23.68
  -7  11   8   59.49   36.40
   7 -11  -8  117.32   21.95
  -7 -11   8  104.13   20.03
   7  11  -7   77.18   26.03
  -7  11   7  103.96   37.63
  -7  11   7   75.77   40.01
  -7 -11   7  136.21   29.58
   7  11  -6    4.30   31.05
  -7  11   6    9.07   24.44
   7  11  -6   24.77   29.79
  -7  11   6    4.21   28.17
  -7 -11   6    7.91   14.31
   7 -11  -6   11.69   16.35
   7  11  -5   13.99   33.44
   7  11  -5    4.52   35.51
  -7  11   5   34.45   25.50
   7 -11  -5   -6.35   23.82
  -7 -11   5    0.97   15.84
   7  11  -4   18.43   32.40
   7  11  -4  -18.61   24.29
  -7  11   4   73.49   42.13
   7 -11  -4   35.90   16.00
  -7 -11   4   28.69   16.40
   7  11  -3   10.98   37.95
   7  11  -3   66.19   27.75
  -7  11   3  127.82   48.04
   7 -11  -3  102.60   19.60
  -7 -11   3   39.07   17.85
   7  11  -2   -6.59   34.38
  -7  11   2   -4.42   31.09
   7  11  -2   38.09   21.90
  -7  11   2   24.59   43.83
   7 -11  -2   13.24   15.48
   7  11  -1  115.44   58.09
  -7  11   1   86.04   39.66
   7  11  -1   29.72   38.28
  -7  11   1   87.67   54.24
   7 -11  -1   58.95   18.13
   7  11   0  -13.34   30.96
  -7  11   0   -1.39   41.04
   7  11   0  -14.82   27.62
  -7  11   0  -20.64   42.80
   7 -11   0   14.22   13.42
   7  11   1  -22.55   31.84
  -7  11  -1   -5.23   28.60
   7  11   1    2.37   16.87
  -7  11  -1  -17.41   27.87
  -7 -11  -1   10.82   22.42
   7 -11   1  -12.34   16.61
   7  11   2   32.79   32.72
  -7  11  -2    0.98   28.72
   7  11   2   20.30   20.34
  -7  11  -2    7.20   30.93
  -7 -11  -2    8.91   24.48
   7 -11   2   18.25   23.75
   7  11   3  -32.37   32.87
  -7  11  -3   14.24   31.08
  -7  11  -3   29.65   26.46
   7 -11   3   -2.56   14.12
  -7 -11  -3  -32.15   19.03
   7  11   4   20.97   49.25
  -7  11  -4  -59.03   32.03
  -7  11  -4   26.39   28.55
  -7 -11  -4  -16.19   20.27
   7  11   5   64.71   34.91
  -7  11  -5   89.77   36.90
  -7  11  -5  -13.10   44.47
   7  11   6   38.72   27.80
  -7  11  -6   27.16   27.70
  -7  11  -6   -6.62   21.16
   7  11   7   17.66   28.35
  -7  11  -7   35.80   27.70
  -7  11  -7   -2.58   14.37
   7  11   8   37.05   24.40
  -7  11  -8   37.39   25.22
   7 -11   8    3.25    9.96
  -7 -11  -8    3.43   18.93
   7  11   9  -38.63   19.35
  -7  11  -9  -13.57   21.77
  -7 -11  -9   21.05   15.22
   7  11  10   22.07   24.94
  -7  11 -10   67.26   20.02
   7  13  -9    5.76   16.60
   7 -13  -9   19.74   11.30
  -7 -13   9    4.40   17.31
   7  13  -8    4.65   14.35
   7 -13  -8    7.40   12.82
  -7 -13   8   10.33   11.86
   7  13  -7   59.75   16.72
  -7  13   7   -5.81   11.53
   7 -13  -7   20.98   13.87
  -7 -13   7    9.80    9.19
   7  13  -6   11.29   13.92
   7  13  -6    2.73   16.46
  -7  13   6  -27.36   15.45
   7 -13  -6   11.32   13.73
  -7 -13   6   15.33    9.07
   7  13  -5    9.51   19.91
   7  13  -5   16.59   17.58
  -7  13   5   20.99   20.46
   7 -13  -5   28.63   14.88
  -7 -13   5    3.12    9.23
   7  13  -4  -41.23   24.13
  -7  13   4   43.12   35.48
  -7 -13   4   -7.08   12.68
   7 -13  -4  -10.52   20.83
   7  13  -3   12.94   30.97
  -7  13   3  139.33   43.42
   7  13  -3   42.49   20.93
   7 -13  -3   54.97   15.69
   7  13  -2  -27.35   29.62
  -7  13   2   -2.57   18.02
   7  13  -2  -34.93   17.82
  -7  13   2   29.56   40.59
   7 -13  -2   -9.47   12.72
   7  13  -1   27.72   29.31
  -7  13   1   13.87   21.82
   7  13  -1   -9.69   16.54
  -7  13   1   -6.16   40.07
   7 -13  -1   27.27   11.95
   7  13   0   57.56   36.91
  -7  13   0   87.35   42.63
   7  13   0   57.90   18.11
  -7  13   0  158.54   48.44
   7 -13   0   67.86   21.08
   7  13   1   67.05   32.01
   7  13   1   13.49   12.50
  -7  13  -1   23.23   26.14
  -7  13  -1   66.14   41.47
   7  13   2  106.56   53.57
  -7  13  -2   47.69   29.42
  -7  13  -2   65.81   30.64
   7  13   3   27.90   24.68
  -7  13  -3   17.50   24.63
  -7  13  -3  -19.38   22.69
   7 -13   3   -6.25    9.51
  -7 -13  -3   -8.10    9.12
   7  13   4   19.76   24.09
  -7  13  -4   19.31   25.54
  -7  13  -4   18.06   19.99
  -7 -13  -4   10.37   15.37
   7  13   5   22.43   22.86
  -7  13  -5   47.62   24.15
  -7  13  -5   48.76   34.67
  -7 -13  -5    9.05   15.57
   7  13   6   17.24   28.66
  -7  13  -6   23.12   20.15
  -7 -13  -6   -6.40   14.42
  -8   0  19    0.91   10.34
  -8   0  18   -3.84   13.71
   8   0 -17   16.91   15.99
  -8   0  17  -24.33   22.76
   8   0 -16    5.67   21.38
  -8   0  16   34.73   16.51
   8   0 -15    4.70   23.48
  -8   0  15   35.50   17.69
   8   0 -14   81.83   58.81
  -8   0  14  198.11   28.96
   8   0 -13   14.03   24.74
  -8   0  13   14.72   16.74
  -8   0  13    8.03   25.10
   8   0 -12   99.47   32.04
  -8   0  12  141.39   32.07
  -8   0  12  170.33   55.86
   8   0 -11   19.09   20.52
  -8   0  11  -12.93   12.69
  -8   0  11   -2.92   19.52
   8   0 -10   17.93   20.42
   8   0 -10   19.69   11.74
  -8   0  10   10.43   11.72
  -8   0  10    8.93   19.64
  -8   0  10   12.09   16.19
   8   0  -9   26.64   18.59
   8   0  -9   28.43   16.37
  -8   0   9   -2.34   10.34
  -8   0   9  -21.31   18.72
  -8   0   9    4.79   15.22
   8   0  -8  867.16  115.69
   8   0  -8  843.41   61.61
   8   0  -8  767.20   68.16
  -8   0   8  900.64   63.41
  -8   0   8  890.95   86.40
  -8   0   8  771.43  103.86
   8   0  -7    3.35   15.70
   8   0  -7  -10.64    7.96
   8   0  -7    2.27    9.99
  -8   0   7   -3.72    8.70
  -8   0   7    9.32   14.82
  -8   0   7   -4.39   16.65
  -8   0   7   12.68   12.68
   8   0  -6   30.13   16.18
   8   0  -6   19.60    7.68
   8   0  -6   37.04   11.69
  -8   0   6   16.21    8.94
  -8   0   6   19.26   16.56
  -8   0   6   15.71   18.83
  -8   0   6   35.15   14.64
   8   0  -5   -5.14   14.96
   8   0  -5   -5.96   10.82
   8   0  -5   -6.07    5.87
   8   0  -5   10.72   10.83
  -8   0   5   -7.12   10.21
  -8   0   5   10.17   22.49
  -8   0   5   34.40   17.23
  -8   0   5    3.54   13.82
   8   0  -4  344.97   52.57
   8   0  -4  326.88   26.76
   8   0  -4  270.33   22.18
   8   0  -4  310.63   27.20
  -8   0   4  302.99   18.17
  -8   0   4  340.04   35.01
  -8   0   4  384.88   40.82
  -8   0   4  316.70   51.49
   8   0  -3   -0.94    8.60
   8   0  -3  -10.27   13.37
   8   0  -3  -14.44   17.15
   8   0  -3    8.32    5.03
   8   0  -3    5.05   11.43
  -8   0   3    6.03    9.02
  -8   0   3   -5.43    5.08
  -8   0   3   -2.12   15.16
  -8   0   3   -8.48   18.85
  -8   0   3   -2.41   13.47
   8   0  -2   -9.55   10.68
   8   0  -2    1.05   13.91
   8   0  -2    8.43   11.01
   8   0  -2    1.31   11.05
  -8   0   2   -1.38   12.19
  -8   0   2   24.67   23.62
  -8   0   2   18.59   17.72
  -8   0   2    3.54   13.08
   8   0  -1  -13.06   12.35
   8   0  -1   14.21   11.86
   8   0  -1    9.36   11.08
   8   0  -1   -4.69   10.88
  -8   0   1    0.36   12.97
  -8   0   1    3.05   13.97
  -8   0   1   -1.14   12.72
   8   0   0  295.67   50.58
   8   0   0  285.37   28.71
   8   0   0  311.19   26.22
  -8   0   0  361.11   53.69
  -8   0   0  335.79   36.83
  -8   0   0  354.39   33.74
  -8   0   0  331.92   28.26
   8   0   1   24.88   27.32
   8   0   1    9.33   18.14
   8   0   1    0.36   15.32
  -8   0  -1   12.19   27.01
  -8   0  -1   47.89   15.42
  -8   0  -1  -11.65   14.22
  -8   0  -1    5.89   11.20
   8   0   2  504.59   79.21
   8   0   2  547.28   41.74
   8   0   2  467.75   35.60
  -8   0  -2  633.01   62.66
  -8   0  -2  683.29   54.42
  -8   0  -2  539.04   68.55
   8   0   3  -35.76   18.64
   8   0   3    0.95   17.88
   8   0   3   10.89    8.24
  -8   0  -3   -1.95   19.77
  -8   0  -3   -9.72   22.90
  -8   0  -3   11.41   21.52
  -8   0  -3   12.70   11.65
   8   0   4  439.90   55.70
   8   0   4  422.19   33.38
   8   0   4  295.95   36.22
  -8   0  -4  551.42   59.34
  -8   0  -4  515.90   42.60
  -8   0  -4  359.99   38.99
  -8   0  -4  388.18   36.67
   8   0   5   43.09   22.01
   8   0   5   21.24   11.70
  -8   0  -5  -14.13   13.78
   8   0   6   21.07   24.00
   8   0   6    3.42   11.87
  -8   0  -6    2.75   15.67
   8   0   7    3.14   26.60
   8   0   7    2.74   12.51
  -8   0  -7  -28.28   16.59
   8   0   8  196.49   45.38
   8   0   8  165.71   23.72
   8   0   9    6.64   46.24
   8   0   9   13.61   14.46
   8   0  10   24.68   30.81
   8   0  10   -5.12   21.34
   8   0  11  -16.92   29.35
   8   0  11   -3.53   17.84
   8   0  12   54.54   31.15
   8   0  12    9.11   17.10
   8   0  13  -29.96   28.61
   8   0  13   14.41    8.78
   8   0  14   33.55   23.94
   8   2 -18   22.54   17.60
  -8   2  18   40.89   14.72
  -8  -2  18   32.05   14.10
   8   2 -17   12.80   20.36
  -8   2  17   -9.01   15.16
  -8  -2  17  -11.72   14.39
   8   2 -16    6.69   33.93
  -8   2  16   11.54   15.75
  -8  -2  16   -4.18   15.55
   8   2 -15   12.35   24.14
  -8   2  15   32.31   31.13
  -8   2  15   17.89   17.34
  -8  -2  15   -9.40   23.87
   8   2 -14   68.39   29.98
  -8   2  14   34.65   31.51
  -8   2  14   72.90   29.82
   8  -2 -14   28.93   26.56
  -8  -2  14   70.34   19.96
   8   2 -13   20.23   24.71
  -8   2  13   16.08   16.48
  -8   2  13  -23.48   25.72
   8  -2 -13   -1.25   22.02
  -8  -2  13   -2.01   15.64
   8   2 -12   94.50   30.22
  -8   2  12   62.14   18.89
  -8   2  12   73.76   29.94
   8  -2 -12   63.28   27.18
  -8  -2  12   42.37   17.78
   8   2 -11  -25.20   22.96
  -8   2  11   33.28   22.31
  -8   2  11   19.01   14.54
  -8  -2  11   11.44   12.80
  -8  -2  11   -8.69   20.14
   8  -2 -11    1.35   17.71
   8   2 -10   18.26   22.60
  -8   2  10   17.99   12.89
   8   2 -10    4.07   13.47
  -8   2  10   53.42   22.42
  -8  -2  10    6.94   18.16
   8  -2 -10   -1.83   16.35
  -8  -2  10   24.83   19.35
   8  -2 -10    7.28   11.99
   8   2  -9  -11.45   21.04
  -8   2   9   -2.04   11.69
   8   2  -9    8.84   17.68
  -8   2   9  -11.33   20.63
  -8   2   9   19.16   14.15
  -8  -2   9   -6.17   11.15
  -8  -2   9    1.94   15.37
   8  -2  -9  -33.84   17.33
  -8  -2   9   19.67   25.48
   8  -2  -9   10.50   16.30
   8   2  -8  -18.16   19.31
   8   2  -8  -15.34   12.32
  -8   2   8   33.41   21.81
  -8   2   8   20.27   19.54
  -8   2   8   14.47   11.32
   8  -2  -8    2.42   16.02
  -8  -2   8    1.77   10.10
  -8  -2   8   -1.95   14.14
   8  -2  -8   10.02   10.18
  -8  -2   8   34.06   25.79
  -8  -2   8  -31.69   17.55
   8  -2  -8   30.57   15.10
   8   2  -7    8.32   17.61
  -8   2   7   -2.30   18.91
   8   2  -7    7.21   18.46
   8   2  -7   11.28   13.42
  -8   2   7   -2.46   13.34
   8   2  -7   -6.14   11.59
   8  -2  -7   10.91   16.14
   8  -2  -7   15.57   10.54
  -8  -2   7    8.37    8.93
  -8  -2   7   17.20   14.26
   8  -2  -7    2.26   14.14
  -8  -2   7   12.39   26.68
  -8  -2   7   26.30   15.91
   8  -2  -7    6.51    8.97
   8   2  -6   -3.95   26.42
  -8   2   6   21.42   12.81
   8   2  -6   24.53   11.07
   8   2  -6   18.61   11.55
   8   2  -6    0.20   12.24
  -8   2   6    7.00    9.73
  -8   2   6   16.05   18.81
   8  -2  -6   30.18    8.25
  -8  -2   6   24.48    7.96
   8  -2  -6   40.80   20.43
  -8  -2   6   54.15   21.57
   8  -2  -6    7.48   10.56
  -8  -2   6    5.65   16.15
  -8  -2   6   12.31   16.84
   8  -2  -6    0.95   16.33
   8   2  -5  180.08   24.43
  -8   2   5  168.57   20.10
   8   2  -5  146.22   17.23
   8   2  -5  139.08   12.78
   8   2  -5  149.91   19.70
  -8   2   5  154.48   14.14
  -8   2   5  186.99   25.69
   8  -2  -5  146.44   12.19
  -8  -2   5  159.16   13.01
   8  -2  -5  139.87   20.03
  -8  -2   5  178.34   22.93
   8  -2  -5  122.15   17.20
  -8  -2   5  154.98   25.72
  -8  -2   5  169.66   27.25
   8  -2  -5  167.72   23.75
   8   2  -4   16.34   16.17
  -8   2   4   20.12   15.27
   8   2  -4   -7.73   16.09
   8   2  -4    9.47    5.86
  -8   2   4  -20.95   20.95
   8   2  -4   -8.51   12.29
  -8   2   4   13.52    7.18
  -8  -2   4    5.22    6.20
   8  -2  -4    6.08   11.12
  -8  -2   4    1.15   23.03
   8  -2  -4   -6.26   13.26
  -8  -2   4  -25.34   17.09
  -8  -2   4   24.72   18.19
   8  -2  -4    9.38    6.58
   8   2  -3   19.06   11.92
   8   2  -3   62.93   24.15
  -8   2   3   60.49   18.75
   8   2  -3   15.43   10.70
  -8   2   3   55.18   16.74
   8   2  -3   18.21    7.51
  -8   2   3   41.09   10.73
   8   2  -3   33.57   12.66
  -8   2   3    5.90   20.66
  -8  -2   3   21.48   11.30
   8  -2  -3   44.23   14.39
  -8  -2   3   18.50    8.03
  -8  -2   3    8.59   15.72
   8  -2  -3   17.94   11.37
  -8  -2   3    3.62   18.07
   8  -2  -3   19.01    6.11
  -8  -2   3   11.68   26.66
   8  -2  -3   27.30   11.72
   8   2  -2  188.23   26.26
   8   2  -2  231.26   25.50
  -8   2   2  285.84   42.04
   8   2  -2  244.38   20.44
  -8   2   2  253.18   26.23
   8   2  -2  257.93   23.95
  -8   2   2  270.32   24.41
  -8   2   2  244.69   32.23
  -8  -2   2  205.18   37.74
  -8  -2   2  273.12   29.79
   8  -2  -2  243.11   24.11
  -8  -2   2  290.46   53.45
   8  -2  -2  249.74   21.80
  -8  -2   2  263.84   47.04
   8  -2  -2  221.42   21.81
   8   2  -1   44.94   18.58
   8   2  -1   74.94   14.66
   8   2  -1   94.63   16.23
  -8   2   1   87.10   18.30
   8   2  -1   84.71   12.70
  -8   2   1  102.95   19.52
  -8   2   1   78.13   16.36
  -8   2   1  118.17   25.05
   8  -2  -1  102.44   15.75
   8  -2  -1   82.53   18.20
   8  -2  -1   64.87   13.52
  -8  -2   1   67.72   18.45
  -8  -2   1  106.19   25.15
  -8  -2   1   93.51   29.13
  -8  -2   1   76.30   30.48
   8   2   0  714.41   74.41
   8   2   0  641.89   50.15
   8   2   0  665.97   50.26
  -8   2   0  726.71   59.59
   8   2   0  719.75   46.23
  -8   2   0  842.52   68.08
  -8   2   0  785.10   55.97
  -8   2   0  819.37   68.04
   8  -2   0  725.22   73.03
   8  -2   0  728.50   70.42
   8  -2   0  687.24   49.82
  -8  -2   0  799.15   72.63
  -8  -2   0  836.54   83.74
  -8  -2   0  698.58   86.36
  -8  -2   0  730.85   64.79
   8   2   1  621.51   65.84
   8   2   1  556.78   61.31
   8   2   1  574.47   43.66
  -8   2  -1  681.31   56.52
   8   2   1  627.39   41.34
  -8   2  -1  751.31   65.95
  -8   2  -1  654.35   45.89
  -8   2  -1  708.93   67.61
   8  -2   1  648.76   49.14
   8  -2   1  743.76   72.33
   8  -2   1  572.23   56.50
  -8  -2  -1  667.62   86.62
  -8  -2  -1  656.06  107.36
  -8  -2  -1  684.63   86.89
  -8  -2  -1  606.33   57.56
   8   2   2   -5.51   29.51
  -8   2  -2   28.16   17.08
  -8   2  -2    0.68   13.59
   8   2   2   26.22   10.83
   8   2   2   22.62   10.02
  -8   2  -2   42.65   18.38
  -8   2  -2   52.07   17.67
  -8  -2  -2   16.90   30.99
  -8  -2  -2   13.75   15.71
   8  -2   2   29.56   19.00
  -8  -2  -2   10.69   15.57
   8  -2   2    6.69   13.11
  -8  -2  -2   25.17   15.33
   8  -2   2   22.15   10.74
   8   2   3  -15.78   19.23
  -8   2  -3    5.90   15.73
   8   2   3    4.96   10.17
  -8   2  -3  -13.34   29.19
   8   2   3    8.67    9.40
  -8   2  -3   -4.28   17.55
  -8   2  -3   -2.79   18.37
  -8  -2  -3  -14.79   20.43
  -8  -2  -3    0.01   15.32
   8  -2   3    4.43   18.84
  -8  -2  -3  -18.88   14.82
   8  -2   3   -9.08   11.59
  -8  -2  -3   -7.25   14.10
   8  -2   3   16.28    8.70
   8   2   4  347.65   53.68
  -8   2  -4  387.70   83.28
   8   2   4  341.95   27.65
  -8   2  -4  420.49   34.21
  -8   2  -4  278.57   51.23
   8  -2   4  382.50   33.45
  -8  -2  -4  452.06   41.45
  -8  -2  -4  364.74   39.01
   8  -2   4  281.13   41.71
   8  -2   4  376.46   55.11
   8   2   5   81.80   29.80
   8   2   5   84.31   13.63
   8  -2   5  105.30   32.46
   8  -2   5   94.38   26.00
  -8  -2  -5   77.37   20.82
  -8  -2  -5   88.41   20.53
   8   2   6    2.49   25.22
   8   2   6   11.86   12.14
   8  -2   6   -2.25   26.27
   8  -2   6   22.88   13.89
  -8  -2  -6   -1.98   16.74
   8   2   7   23.35   46.06
   8   2   7   42.05   14.52
   8  -2   7   21.98   29.10
   8  -2   7   48.06   16.21
  -8  -2  -7    9.80   18.38
   8   2   8   49.99   28.79
   8   2   8    3.50   13.81
   8  -2   8   48.51   29.98
   8  -2   8   20.80   15.34
  -8  -2  -8   17.83   17.08
   8   2   9  -34.68   30.38
   8  -2   9   52.72   31.07
   8  -2   9   34.04   15.70
  -8  -2  -9   17.55   22.24
   8   2  10    1.74   29.33
   8  -2  10  -42.73   46.42
   8  -2  10   11.38   22.23
   8   2  11    9.91   49.31
   8  -2  11   10.59   34.47
   8  -2  11   14.66   16.32
   8   2  12   98.35   36.66
   8  -2  12  106.26   39.22
   8  -2  12   44.46   19.34
   8   2  13   52.79   28.61
   8  -2  13   39.68   31.64
   8  -2  13   36.54   14.89
   8   2  14  -15.48   19.46
  -8   2 -14   -6.35   16.40
   8  -2  14    0.81    9.03
   8   4 -18   20.27   16.30
  -8   4  18   10.03   12.79
  -8  -4  18   11.83   11.76
   8   4 -17  -48.45   32.27
  -8   4  17  -14.30   15.55
  -8   4  17   -8.81   15.48
  -8  -4  17   -8.19   14.43
   8   4 -16   15.96   23.06
  -8   4  16   -9.35   21.70
  -8   4  16  -15.38   25.56
  -8  -4  16   -1.70   14.20
   8   4 -15   39.59   25.33
  -8   4  15   11.77   27.83
  -8   4  15   12.91   16.31
  -8  -4  15    5.55   16.23
   8   4 -14   30.71   28.84
  -8   4  14   47.88   31.35
  -8   4  14    0.00   18.98
  -8  -4  14   42.66   17.17
   8   4 -13  -54.83   26.42
  -8   4  13   26.43   42.00
  -8   4  13    0.70   17.73
  -8  -4  13    4.46   24.14
   8   4 -12   22.38   27.88
  -8   4  12   42.97   30.00
  -8   4  12   53.08   18.94
  -8  -4  12   11.80   16.34
   8   4 -11    0.70   25.20
   8   4 -11    4.21   13.74
  -8   4  11   16.71   27.91
  -8   4  11   15.88   15.92
  -8  -4  11   23.06   13.78
   8   4 -10  190.51   40.23
   8   4 -10  118.20   28.08
  -8   4  10  189.47   68.52
  -8   4  10  218.54   25.99
  -8  -4  10  186.51   21.23
   8   4  -9   -7.92   23.54
  -8   4   9    3.57   13.52
   8   4  -9   39.30   13.68
  -8   4   9   43.28   24.22
   8  -4  -9   22.48   13.82
   8  -4  -9    8.94   15.17
  -8  -4   9   16.30   12.26
   8   4  -8   13.72   21.02
  -8   4   8   16.18   12.49
   8   4  -8   -9.56   22.72
  -8   4   8    1.42   22.69
  -8  -4   8   -7.78   17.61
   8  -4  -8   31.87   14.24
  -8  -4   8   -1.19   15.80
   8  -4  -8   15.74   17.60
  -8  -4   8   19.67   17.38
   8   4  -7    1.22   19.68
  -8   4   7   44.67   22.05
   8   4  -7  -19.81   14.61
   8   4  -7   10.44   14.32
  -8   4   7   13.09   21.53
  -8   4   7   15.60   12.32
  -8  -4   7    8.87   15.53
  -8  -4   7   14.41   16.19
   8  -4  -7   27.03   12.03
  -8  -4   7   27.23   17.91
   8  -4  -7    5.37   13.92
   8   4  -6   19.10   30.23
  -8   4   6   37.49   33.32
   8   4  -6   28.05   10.77
   8   4  -6   41.01    9.09
  -8   4   6   46.53   12.56
   8   4  -6   18.02   15.79
  -8   4   6   35.71   11.99
  -8  -4   6   29.37    9.64
   8  -4  -6   18.65   12.53
  -8  -4   6   38.00   14.85
   8  -4  -6   49.86   20.19
  -8  -4   6   18.91   18.06
  -8  -4   6   26.61   20.45
   8  -4  -6   22.75   10.01
   8   4  -5  115.83   22.01
  -8   4   5  104.17   17.51
   8   4  -5  122.81   21.16
   8   4  -5   97.49   11.43
   8   4  -5  108.27   21.27
  -8   4   5  118.03   15.50
  -8   4   5  136.86   26.52
   8  -4  -5  116.39   12.29
  -8  -4   5  114.82   12.82
   8  -4  -5  124.77   15.81
  -8  -4   5  104.33   19.94
   8  -4  -5  119.38   16.65
  -8  -4   5  142.70   25.19
  -8  -4   5  127.44   26.00
   8  -4  -5  117.16   20.34
   8   4  -4   31.72   19.18
   8   4  -4   87.28   18.30
  -8   4   4   89.71   15.97
   8   4  -4   66.94   11.31
   8   4  -4   65.22   13.04
   8   4  -4   52.08   18.21
  -8   4   4   84.09   12.31
  -8   4   4   88.61   21.23
   8  -4  -4   82.54    9.57
  -8  -4   4   61.39    9.50
   8  -4  -4   71.20   13.98
  -8  -4   4   67.02   17.69
   8  -4  -4   88.66   15.08
  -8  -4   4   96.97   20.51
  -8  -4   4   44.47   24.83
   8  -4  -4   90.05   16.78
   8   4  -3  500.57   69.48
   8   4  -3  690.44   60.50
   8   4  -3  659.10   58.65
   8   4  -3  631.81   45.21
  -8   4   3  769.11   56.47
  -8   4   3  667.21   63.18
   8  -4  -3  666.96   52.48
   8  -4  -3  690.79   53.06
  -8  -4   3  535.07   55.91
  -8  -4   3  583.13   55.93
   8  -4  -3  753.52   51.24
  -8  -4   3  697.07   65.43
  -8  -4   3  702.32   72.33
   8  -4  -3  609.12   37.20
   8   4  -2  235.91   35.92
   8   4  -2  274.27   27.54
   8   4  -2  267.94   29.35
   8   4  -2  289.82   30.39
  -8   4   2  304.74   25.08
  -8   4   2  338.91   30.17
  -8   4   2  309.51   43.36
  -8   4   2  344.86   52.32
   8  -4  -2  274.24   23.40
  -8  -4   2  261.64   40.97
   8  -4  -2  319.77   32.93
   8  -4  -2  290.04   26.21
   8  -4  -2  260.45   17.34
  -8  -4   2  281.18   55.38
  -8  -4   2  290.28   37.47
  -8  -4   2  292.40   46.62
   8   4  -1  126.63   31.26
   8   4  -1  153.88   19.54
  -8   4   1  203.83   24.13
   8   4  -1  170.83   16.50
   8   4  -1  164.37   21.66
  -8   4   1  217.96   33.27
  -8   4   1  180.23   23.37
  -8   4   1  157.40   35.19
   8  -4  -1  190.72   18.98
   8  -4  -1  189.46   20.93
  -8  -4   1  149.33   26.47
  -8  -4   1  228.63   31.99
  -8  -4   1  147.53   28.61
  -8  -4   1  210.64   25.41
   8   4   0  -14.80   33.45
   8   4   0   43.92   19.18
   8   4   0   15.45   10.69
  -8   4   0    9.69   14.19
   8   4   0   36.25    9.41
  -8   4   0   43.60   16.44
  -8   4   0   34.87   25.22
   8  -4   0   32.51   12.19
   8  -4   0    8.56   13.22
   8  -4   0   17.80   19.05
  -8  -4   0   42.51   17.15
  -8  -4   0   52.31   18.78
  -8  -4   0   16.66   21.24
  -8  -4   0   45.62   17.44
   8   4   1  126.76   30.74
   8   4   1  106.75   18.60
   8   4   1  153.41   19.15
  -8   4  -1  201.78   23.06
   8   4   1  144.43   15.35
  -8   4  -1  175.37   36.72
  -8   4  -1  203.78   21.12
  -8   4  -1  203.03   45.59
   8  -4   1  206.89   18.68
   8  -4   1  193.25   32.68
   8  -4   1  184.64   29.94
  -8  -4  -1  172.34   27.29
  -8  -4  -1  175.07   36.29
  -8  -4  -1  133.06   26.96
  -8  -4  -1  194.35   26.98
   8   4   2   27.44   21.29
  -8   4  -2    1.64   12.81
   8   4   2   17.28   10.40
  -8   4  -2   17.09   12.31
   8   4   2   -0.95   14.16
   8   4   2   12.38   10.32
  -8   4  -2   -3.62   18.71
  -8   4  -2   23.13   16.00
   8  -4   2    3.80   12.65
  -8  -4  -2   24.73   31.18
   8  -4   2   18.97   21.14
  -8  -4  -2   41.47   15.74
   8  -4   2   25.83   12.21
   8   4   3   81.62   26.30
   8   4   3   28.07   13.02
   8   4   3   42.31   17.05
   8   4   3   51.97   26.01
  -8   4  -3   60.82   14.58
   8  -4   3   74.51   14.89
   8  -4   3   60.29   25.64
  -8  -4  -3   32.61   17.13
   8  -4   3   36.23   12.92
   8   4   4 1116.99  167.55
   8   4   4 1194.82  175.24
   8  -4   4 1380.06  108.57
   8  -4   4 1358.67  179.01
   8   4   5  116.23   55.14
   8   4   5  134.08   37.12
  -8   4  -5  119.13   26.09
   8  -4   5  159.17   39.81
   8  -4   5  137.51   20.54
   8   4   6   40.46   29.53
   8   4   6   13.22   27.23
   8  -4   6   39.38   16.31
   8  -4   6   70.81   32.27
   8   4   7  -10.93   26.53
   8   4   7  -10.47   26.09
   8  -4   7  -14.57   15.11
   8  -4   7   -9.82   30.29
   8   4   8   61.18   35.65
   8  -4   8   82.89   40.21
   8  -4   8   51.79   19.27
   8   4   9  -26.98   52.52
   8  -4   9   29.55   36.39
   8  -4   9   44.07   18.76
   8   4  10  -30.34   29.62
   8  -4  10   37.72   33.31
   8  -4  10   10.06   16.85
  -8  -4 -10   -1.04   19.55
   8   4  11   14.91   30.84
   8  -4  11   21.97   17.53
  -8  -4 -11   -4.56   21.60
   8   4  12  114.04   51.58
  -8   4 -12  118.73   26.96
   8  -4  12   58.33   21.10
   8   4  13   15.71   22.35
  -8   4 -13   17.62   19.03
   8  -4  13    1.28   13.51
   8   4  14    8.63   22.19
  -8   4 -14    1.59   19.14
   8  -4  14   -2.51   10.26
   8   6 -17   -4.61   16.20
  -8   6  17    7.34   23.98
  -8  -6  17   -8.54   17.67
   8   6 -16   41.38   39.24
  -8   6  16   53.08   27.67
  -8   6  16   52.05   18.83
  -8  -6  16   60.22   15.28
   8   6 -15  -44.92   22.11
  -8   6  15   11.49   28.76
  -8   6  15    9.50   16.02
[truncated: 159,546 more chars]
