# Supplementary material for: Proton Conductivities of Stepwise Protonated Imidazole‐Fused Tetraphenylene Derivatives
Source: Chemistry. 2025 Oct 9;31(62):e02622. doi: 10.1002/chem.202502622 (PMC12598376; doi:10.1002/chem.202502622)
Supplement: Supplementary file 2 — Supporting Information [file CHEM-31-e02622-s001.zip › ImTP2HCl.cif]

data_shelxt
_audit_creation_date               2025-06-19
_audit_creation_method
;
Olex2 1.5
(compiled 2025.05.31 svn.r86d253d1 for OlexSys, GUI svn.r7254)
;
_shelx_SHELXL_version_number       '2018/3'
_audit_contact_author_address      ?
_audit_contact_author_email        ?
_audit_contact_author_name         ''
_audit_contact_author_phone        ?
_publ_contact_author_id_orcid      ?
_publ_section_references
;
Dolomanov, O.V., Bourhis, L.J., Gildea, R.J, Howard, J.A.K. & Puschmann, H.
 (2009), J. Appl. Cryst. 42, 339-341.

Sheldrick, G.M. (2015). Acta Cryst. A71, 3-8.

Sheldrick, G.M. (2015). Acta Cryst. C71, 3-8.
;
_chemical_name_common              ?
_chemical_name_systematic          ImTP2HCl
_chemical_formula_moiety           'C28 H18 N8, Cl2, 4[C4H8O]'
_chemical_formula_sum              'C44 H50 Cl2 N8 O4'
_chemical_formula_weight           825.82
_chemical_absolute_configuration   ?
_chemical_melting_point            ?
loop_
  _atom_type_symbol
  _atom_type_description
  _atom_type_scat_dispersion_real
  _atom_type_scat_dispersion_imag
  _atom_type_scat_source
 'C' 'C' 0.0181 0.0091 'International Tables Vol C Tables 4.2.6.8 and 6.1.1.4'
 'H' 'H' 0.0000 0.0000 'International Tables Vol C Tables 4.2.6.8 and 6.1.1.4'
 'Cl' 'Cl' 0.3639 0.7018 'International Tables Vol C Tables 4.2.6.8 and 6.1.1.4'
 'N' 'N' 0.0311 0.0180 'International Tables Vol C Tables 4.2.6.8 and 6.1.1.4'
 'O' 'O' 0.0492 0.0322 'International Tables Vol C Tables 4.2.6.8 and 6.1.1.4'

_shelx_space_group_comment
;
The symmetry employed for this shelxl refinement is uniquely defined
by the following loop, which should always be used as a source of
symmetry information in preference to the above space-group names.
They are only intended as comments.
;
_space_group_crystal_system        'tetragonal'
_space_group_IT_number             122
_space_group_name_H-M_alt          'I -4 2 d'
_space_group_name_Hall             'I -4 2bw'
loop_
  _space_group_symop_operation_xyz
 'x, y, z'
 '-x, -y, z'
 'y, -x, -z'
 '-y, x, -z'
 '-x+1/2, y, -z+3/4'
 'x+1/2, -y, -z+3/4'
 '-y+1/2, -x, z+3/4'
 'y+1/2, x, z+3/4'
 'x+1/2, y+1/2, z+1/2'
 '-x+1/2, -y+1/2, z+1/2'
 'y+1/2, -x+1/2, -z+1/2'
 '-y+1/2, x+1/2, -z+1/2'
 '-x+1, y+1/2, -z+5/4'
 'x+1, -y+1/2, -z+5/4'
 '-y+1, -x+1/2, z+5/4'
 'y+1, x+1/2, z+5/4'

_cell_length_a                     12.3282(19)
_cell_length_b                     12.3282(19)
_cell_length_c                     28.108(2)
_cell_angle_alpha                  90
_cell_angle_beta                   90
_cell_angle_gamma                  90
_cell_volume                       4272.0(14)
_cell_formula_units_Z              4
_cell_measurement_reflns_used      8343
_cell_measurement_temperature      100
_cell_measurement_theta_max        58.320
_cell_measurement_theta_min        3.915
_shelx_estimated_absorpt_T_max     ?
_shelx_estimated_absorpt_T_min     ?
_exptl_absorpt_coefficient_mu      1.785
_exptl_absorpt_correction_T_max    ?
_exptl_absorpt_correction_T_min    ?
_exptl_absorpt_correction_type     ?
_exptl_absorpt_process_details     ?
_exptl_absorpt_special_details     ?
_exptl_crystal_colour              brown
_exptl_crystal_colour_primary      brown
_exptl_crystal_density_diffrn      1.284
_exptl_crystal_density_meas        ?
_exptl_crystal_density_method      ?
_exptl_crystal_description         block
_exptl_crystal_F_000               1744
_exptl_crystal_preparation         THF
_exptl_crystal_recrystallization_method  'Vapor Method'
_exptl_crystal_size_max            ?
_exptl_crystal_size_mid            ?
_exptl_crystal_size_min            ?
_exptl_transmission_factor_max     ?
_exptl_transmission_factor_min     ?
_diffrn_reflns_av_R_equivalents    0.1331
_diffrn_reflns_av_unetI/netI       0.1205
_diffrn_reflns_Laue_measured_fraction_full  1.000
_diffrn_reflns_Laue_measured_fraction_max  1.000
_diffrn_reflns_limit_h_max         14
_diffrn_reflns_limit_h_min         -14
_diffrn_reflns_limit_k_max         14
_diffrn_reflns_limit_k_min         -14
_diffrn_reflns_limit_l_max         33
_diffrn_reflns_limit_l_min         -33
_diffrn_reflns_number              23393
_diffrn_reflns_point_group_measured_fraction_full  1.000
_diffrn_reflns_point_group_measured_fraction_max  1.000
_diffrn_reflns_theta_full          67.687
_diffrn_reflns_theta_max           67.811
_diffrn_reflns_theta_min           3.915
_diffrn_ambient_temperature        100
_diffrn_detector_area_resol_mean   ?
_diffrn_measured_fraction_theta_full  1.000
_diffrn_measured_fraction_theta_max  1.000
_diffrn_measurement_device_type    'Rigaku R-AXIS RAPID'
_diffrn_measurement_method         \w
_diffrn_radiation_type             CuK\a
_diffrn_radiation_wavelength       1.54187
_diffrn_source                     'rotating-anode X-ray tube'
_reflns_Friedel_coverage           0.781
_reflns_Friedel_fraction_full      1.000
_reflns_Friedel_fraction_max       1.000
_reflns_number_gt                  674
_reflns_number_total               1941
_reflns_special_details
;
 Reflections were merged by SHELXL according to the crystal
 class for the calculation of statistics and refinement.
 
 Structure factors included contributions from the .fab file.
 
 _reflns_Friedel_fraction is defined as the number of unique
 Friedel pairs measured divided by the number that would be
 possible theoretically, ignoring centric projections and
 systematic absences.
;
_reflns_threshold_expression       'I > 2\s(I)'
_computing_cell_refinement         'RAPID AUTO (Rigaku, 2011)'
_computing_data_collection         'RAPID AUTO (Rigaku, 2011)'
_computing_data_reduction          'RAPID AUTO (Rigaku, 2011)'
_computing_molecular_graphics      'Olex2 1.5 (Dolomanov et al., 2009)'
_computing_publication_material    'Olex2 1.5 (Dolomanov et al., 2009)'
_computing_structure_refinement    'SHELXL 2018/3 (Sheldrick, 2015)'
_computing_structure_solution      'SHELXT 2014/5 (Sheldrick, 2014)'
_refine_diff_density_max           0.231
_refine_diff_density_min           -0.246
_refine_diff_density_rms           0.068
_refine_ls_abs_structure_details
;
 Flack x determined using 181 quotients [(I+)-(I-)]/[(I+)+(I-)]
 (Parsons, Flack and Wagner, Acta Cryst. B69 (2013) 249-259).
;
_refine_ls_abs_structure_Flack     0.06(3)
_refine_ls_extinction_coef         .
_refine_ls_extinction_method       none
_refine_ls_goodness_of_fit_ref     0.934
_refine_ls_hydrogen_treatment      constr
_refine_ls_matrix_type             full
_refine_ls_number_parameters       91
_refine_ls_number_reflns           1941
_refine_ls_number_restraints       0
_refine_ls_R_factor_all            0.1857
_refine_ls_R_factor_gt             0.0839
_refine_ls_restrained_S_all        0.934
_refine_ls_shift/su_max            0.000
_refine_ls_shift/su_mean           0.000
_refine_ls_structure_factor_coef   Fsqd
_refine_ls_weighting_details      
 'w=1/[\s^2^(Fo^2^)+(0.1000P)^2^] where P=(Fo^2^+2Fc^2^)/3'
_refine_ls_weighting_scheme        calc
_refine_ls_wR_factor_gt            0.1848
_refine_ls_wR_factor_ref           0.2254
_refine_special_details            ?
_olex2_refinement_description
;
1. Fixed Uiso
 At 1.2 times of:
  All C(H) groups, All N(H) groups
2. Others
 Fixed Sof: H003(0.5) Cl1(0.5)
3.a Aromatic/amide H refined with riding coordinates:
 N002(H002), N003(H003), C007(H007), C008(H008), C00A(H00A)
;
_atom_sites_solution_hydrogens     geom
_atom_sites_solution_primary       dual
_atom_sites_solution_secondary     ?
loop_
  _atom_site_label
  _atom_site_type_symbol
  _atom_site_fract_x
  _atom_site_fract_y
  _atom_site_fract_z
  _atom_site_U_iso_or_equiv
  _atom_site_adp_type
  _atom_site_occupancy
  _atom_site_site_symmetry_order
  _atom_site_calc_flag
  _atom_site_refinement_flags_posn
  _atom_site_refinement_flags_adp
  _atom_site_refinement_flags_occupancy
  _atom_site_disorder_assembly
  _atom_site_disorder_group
 N002 N 0.8320(5) 0.4670(7) 0.6161(3) 0.107(2) Uani 1 1 d . . . . .
 H002 H 0.860105 0.403792 0.623863 0.129 Uiso 1 1 calc R U . . .
 N003 N 0.8005(6) 0.6447(6) 0.6153(3) 0.103(3) Uani 1 1 d . . . . .
 H003 H 0.803785 0.714106 0.622485 0.124 Uiso 0.5 1 calc R U P . .
 C004 C 0.7363(7) 0.5972(7) 0.5795(3) 0.086(3) Uani 1 1 d . . . . .
 C005 C 0.6083(7) 0.5759(7) 0.5171(3) 0.081(3) Uani 1 1 d . . . . .
 C006 C 0.7539(7) 0.4882(8) 0.5808(4) 0.101(3) Uani 1 1 d . . . . .
 C007 C 0.8547(7) 0.5659(10) 0.6358(4) 0.107(3) Uani 1 1 d . . . . .
 H007 H 0.903980 0.576355 0.661412 0.128 Uiso 1 1 calc R U . . .
 C008 C 0.6577(7) 0.6422(8) 0.5476(4) 0.098(3) Uani 1 1 d . . . . .
 H008 H 0.641290 0.717427 0.548188 0.118 Uiso 1 1 calc R U . . .
 C009 C 0.6260(7) 0.4615(8) 0.5159(3) 0.090(3) Uani 1 1 d . . . . .
 C00A C 0.7049(7) 0.4182(8) 0.5482(3) 0.100(3) Uani 1 1 d . . . . .
 H00A H 0.723486 0.343440 0.547392 0.120 Uiso 1 1 calc R U . . .
 Cl1 Cl 0.9311(3) 0.2645(4) 0.65458(19) 0.136(2) Uani 0.5 1 d . . P . .

loop_
  _atom_site_aniso_label
  _atom_site_aniso_U_11
  _atom_site_aniso_U_22
  _atom_site_aniso_U_33
  _atom_site_aniso_U_23
  _atom_site_aniso_U_13
  _atom_site_aniso_U_12
 N002 0.072(5) 0.112(7) 0.137(6) -0.001(6) -0.016(5) 0.013(5)
 N003 0.083(5) 0.070(5) 0.158(7) -0.010(5) -0.021(5) 0.017(4)
 C004 0.058(6) 0.064(6) 0.135(8) -0.030(6) 0.005(6) 0.001(5)
 C005 0.078(6) 0.053(6) 0.111(8) 0.006(6) -0.022(6) -0.005(5)
 C006 0.057(6) 0.083(7) 0.164(10) -0.010(7) -0.014(7) 0.006(6)
 C007 0.085(7) 0.094(7) 0.141(9) -0.024(7) -0.011(6) -0.017(6)
 C008 0.057(6) 0.095(7) 0.143(8) 0.036(7) 0.019(6) 0.030(5)
 C009 0.065(6) 0.084(7) 0.121(8) -0.005(7) 0.008(6) -0.003(6)
 C00A 0.069(6) 0.098(8) 0.132(8) -0.010(7) 0.005(6) 0.002(6)
 Cl1 0.082(3) 0.086(3) 0.239(6) 0.029(5) -0.018(3) -0.012(3)

_geom_special_details
;
 All esds (except the esd in the dihedral angle between two l.s. planes)
 are estimated using the full covariance matrix.  The cell esds are taken
 into account individually in the estimation of esds in distances, angles
 and torsion angles; correlations between esds in cell parameters are only
 used when they are defined by crystal symmetry.  An approximate (isotropic)
 treatment of cell esds is used for estimating esds involving l.s. planes.
;
loop_
  _geom_bond_atom_site_label_1
  _geom_bond_atom_site_label_2
  _geom_bond_distance
  _geom_bond_site_symmetry_2
  _geom_bond_publ_flag
 N002 H002 0.8800 . ?
 N002 C006 1.408(10) . ?
 N002 C007 1.368(9) . ?
 N003 H003 0.8800 . ?
 N003 C004 1.408(10) . ?
 N003 C007 1.313(10) . ?
 C004 C006 1.361(10) . ?
 C004 C008 1.431(11) . ?
 C005 C008 1.332(11) . ?
 C005 C009 1.408(9) 4_656 ?
 C005 C009 1.427(10) . ?
 C006 C00A 1.396(11) . ?
 C007 H007 0.9500 . ?
 C008 H008 0.9500 . ?
 C009 C00A 1.433(10) . ?
 C00A H00A 0.9500 . ?
 Cl1 Cl1 1.701(11) 14_455 ?

loop_
  _geom_angle_atom_site_label_1
  _geom_angle_atom_site_label_2
  _geom_angle_atom_site_label_3
  _geom_angle
  _geom_angle_site_symmetry_1
  _geom_angle_site_symmetry_3
  _geom_angle_publ_flag
 C006 N002 H002 127.5 . . ?
 C007 N002 H002 127.5 . . ?
 C007 N002 C006 105.1(8) . . ?
 C004 N003 H003 126.5 . . ?
 C007 N003 H003 126.5 . . ?
 C007 N003 C004 107.0(8) . . ?
 N003 C004 C008 131.8(9) . . ?
 C006 C004 N003 107.6(10) . . ?
 C006 C004 C008 120.5(10) . . ?
 C008 C005 C009 115.8(9) . 4_656 ?
 C008 C005 C009 123.4(11) . . ?
 C009 C005 C009 120.7(11) 4_656 . ?
 C004 C006 N002 108.1(10) . . ?
 C004 C006 C00A 121.6(11) . . ?
 C00A C006 N002 130.1(10) . . ?
 N002 C007 H007 123.9 . . ?
 N003 C007 N002 112.2(9) . . ?
 N003 C007 H007 123.9 . . ?
 C004 C008 H008 120.8 . . ?
 C005 C008 C004 118.4(9) . . ?
 C005 C008 H008 120.8 . . ?
 C005 C009 C005 123.6(11) 3_566 . ?
 C005 C009 C00A 119.1(9) 3_566 . ?
 C005 C009 C00A 117.2(10) . . ?
 C006 C00A C009 118.6(9) . . ?
 C006 C00A H00A 120.7 . . ?
 C009 C00A H00A 120.7 . . ?

loop_
  _geom_torsion_atom_site_label_1
  _geom_torsion_atom_site_label_2
  _geom_torsion_atom_site_label_3
  _geom_torsion_atom_site_label_4
  _geom_torsion
  _geom_torsion_site_symmetry_1
  _geom_torsion_site_symmetry_2
  _geom_torsion_site_symmetry_3
  _geom_torsion_site_symmetry_4
  _geom_torsion_publ_flag
 N002 C006 C00A C009 179.4(7) . . . . ?
 N003 C004 C006 N002 -2.1(10) . . . . ?
 N003 C004 C006 C00A -177.4(7) . . . . ?
 N003 C004 C008 C005 -179.6(8) . . . . ?
 C004 N003 C007 N002 0.3(10) . . . . ?
 C004 C006 C00A C009 -6.4(13) . . . . ?
 C005 C009 C00A C006 4.3(11) . . . . ?
 C005 C009 C00A C006 -179.9(8) 3_566 . . . ?
 C006 N002 C007 N003 -1.6(9) . . . . ?
 C006 C004 C008 C005 -4.7(13) . . . . ?
 C007 N002 C006 C004 2.2(9) . . . . ?
 C007 N002 C006 C00A 177.0(9) . . . . ?
 C007 N003 C004 C006 1.1(10) . . . . ?
 C007 N003 C004 C008 176.5(8) . . . . ?
 C008 C004 C006 N002 -178.1(6) . . . . ?
 C008 C004 C006 C00A 6.6(13) . . . . ?
 C008 C005 C009 C005 -178.3(10) . . . 3_566 ?
 C008 C005 C009 C00A -2.7(13) . . . . ?
 C009 C005 C008 C004 2.8(13) . . . . ?
 C009 C005 C008 C004 -175.1(7) 4_656 . . . ?
 C009 C005 C009 C005 -0.5(11) 4_656 . . 3_566 ?
 C009 C005 C009 C00A 175.1(8) 4_656 . . . ?

_smtbx_masks_special_details       ?
loop_
  _smtbx_masks_void_nr
  _smtbx_masks_void_average_x
  _smtbx_masks_void_average_y
  _smtbx_masks_void_average_z
  _smtbx_masks_void_volume
  _smtbx_masks_void_count_electrons
  _smtbx_masks_void_content
 1 -0.957 -0.631 -0.290 2215.8 579.7 '16 C4H8O'

_smtbx_masks_void_probe_radius     1.2
_smtbx_masks_void_truncation_radius  1.2
_shelx_res_file
;
TITL shelxt_a.res in I-42d
    shelxt.res
    created by SHELXL-2018/3 at 22:19:52 on 19-Jun-2025
REM Old TITL 250104_ex110_ImTP2HCl_XRD
REM SHELXT solution in I-42d
REM R1 0.396, Rweak 0.416, Alpha 0.073, Orientation as input
REM Flack x = -2.306 ( 0.517 ) from Parsons' quotients
REM Formula found by SHELXT: O7 O N2
CELL 1.54187 12.3282 12.3282 28.1084 90 90 90
ZERR 4 0.0019 0.0019 0.0023 0 0 0
LATT -2
SYMM -X,-Y,+Z
SYMM +Y,-X,-Z
SYMM -Y,+X,-Z
SYMM 0.5-X,+Y,0.75-Z
SYMM 0.5+X,-Y,0.75-Z
SYMM 0.5-Y,-X,0.75+Z
SYMM 0.5+Y,+X,0.75+Z
SFAC C H Cl N O
UNIT 176 200 8 32 16

L.S. 10 0 0
PLAN  7
TEMP -173.15
CONF
list 4
MORE -1
BOND $H
ABIN
fmap 2 53
acta
REM <olex2.extras>
REM <HklSrc "%.\\shelxt.hkl">
REM </olex2.extras>

WGHT    0.100000
FVAR       0.42801
N002  4    0.831993    0.466986    0.616124    11.00000    0.07211    0.11219 =
         0.13713   -0.00121   -0.01606    0.01318
AFIX  43
H002  2    0.860105    0.403792    0.623863    11.00000   -1.20000
AFIX   0
N003  4    0.800548    0.644722    0.615270    11.00000    0.08269    0.06977 =
         0.15757   -0.01033   -0.02052    0.01726
AFIX  43
H003  2    0.803785    0.714106    0.622485    10.50000   -1.20000
AFIX   0
C004  1    0.736287    0.597168    0.579488    11.00000    0.05804    0.06425 =
         0.13484   -0.03025    0.00469    0.00119
C005  1    0.608294    0.575904    0.517105    11.00000    0.07826    0.05294 =
         0.11143    0.00550   -0.02157   -0.00506
C006  1    0.753867    0.488221    0.580779    11.00000    0.05664    0.08338 =
         0.16416   -0.01030   -0.01376    0.00645
C007  1    0.854721    0.565913    0.635828    11.00000    0.08467    0.09430 =
         0.14122   -0.02364   -0.01122   -0.01735
AFIX  43
H007  2    0.903980    0.576355    0.661412    11.00000   -1.20000
AFIX   0
C008  1    0.657747    0.642157    0.547608    11.00000    0.05746    0.09476 =
         0.14311    0.03596    0.01891    0.03019
AFIX  43
H008  2    0.641290    0.717427    0.548188    11.00000   -1.20000
AFIX   0
C009  1    0.625999    0.461548    0.515894    11.00000    0.06459    0.08360 =
         0.12102   -0.00520    0.00823   -0.00274
C00A  1    0.704905    0.418205    0.548171    11.00000    0.06908    0.09779 =
         0.13216   -0.00989    0.00549    0.00172
AFIX  43
H00A  2    0.723486    0.343440    0.547392    11.00000   -1.20000
AFIX   0

CL1   3    0.931125    0.264458    0.654582    10.50000    0.08218    0.08594 =
         0.23885    0.02941   -0.01833   -0.01206
HKLF 4


REM  shelxt_a.res in I-42d
REM wR2 = 0.2254, GooF = S = 0.934, Restrained GooF = 0.934 for all data
REM R1 = 0.0839 for 674 Fo > 4sig(Fo) and 0.1857 for all 1941 data
REM 91 parameters refined using 0 restraints

END

WGHT      0.1206      0.0000

REM Highest difference peak  0.231,  deepest hole -0.246,  1-sigma level  0.068
Q1    1   0.9548  0.3450  0.6996  11.00000  0.05    0.23
Q2    1   0.9575  0.2614  0.7095  11.00000  0.05    0.21
Q3    1   0.9794  0.2478  0.7022  11.00000  0.05    0.19
Q4    1   0.5586  0.3061  0.6343  11.00000  0.05    0.16
Q5    1   0.6035  0.3360  0.6131  11.00000  0.05    0.16
Q6    1   0.6377  0.5648  0.6550  11.00000  0.05    0.16
Q7    1   0.6565  0.5853  0.6655  11.00000  0.05    0.16
;
_shelx_res_checksum                315
_shelx_hkl_file
;
   0   0   2   -4.02    2.64
   0   0   2   -2.91    2.81
   0   0   2    3.17    4.55
   0   0   2    0.70    3.70
   0   0  -2    3.46    4.46
   0   0  -2   -4.19    4.87
   0   0  -2    3.17    2.82
   0   0  -2    1.36    2.26
   0   0   4  252.45   13.49
   0   0   4  262.48   14.28
   0   0   4  254.79   13.39
   0   0   4  270.39   12.08
   0   0  -4  243.38   13.41
   0   0  -4  254.62   15.05
   0   0  -4  252.15   14.03
   0   0  -4  235.91   11.46
   0   0   6    9.16    9.74
   0   0   6   -0.55   10.82
   0   0   6    6.26    9.09
   0   0  -6   20.01   10.58
   0   0  -6  -23.60   13.04
   0   0  -6    5.35   10.94
   0   0   8 3254.39  180.87
   0   0   8 3326.14  160.57
   0   0  -8 3204.02  156.19
   0   0  -8 3078.14  166.30
   0   0  -8 3151.59  197.25
   0   0  -8 3001.71  137.83
   0   0  10  -28.58   18.43
   0   0  10    3.63   19.08
   0   0 -10  -22.13   20.24
   0   0 -10   -4.54   13.01
   0   0  12  131.01   17.38
   0   0  12   77.26   25.73
   0   0  12  124.56   18.76
   0   0 -12  126.74   19.95
   0   0 -12   96.59   20.00
   0   0 -12   77.69   22.01
   0   0 -12   88.05   17.99
   0   0  14   -1.01   14.44
   0   0  14   18.98   21.12
   0   0  14   -6.57   14.84
   0   0 -14    0.03   16.30
   0   0 -14  -17.49   14.69
   0   0 -14   25.56   18.02
   0   0 -14   11.25   13.94
   0   0  16   25.12   20.22
   0   0  16    5.04   21.91
   0   0  16  -16.47   16.16
   0   0 -16   15.60   15.18
   0   0 -16   -2.43   26.33
   0   0 -16  -15.08   12.57
   0   0 -16   16.84   24.41
   0   0  18  -10.39   25.41
   0   0  18   35.25   35.94
   0   0  18   -6.60   28.56
   0   0 -18   -0.61   31.57
   0   0 -18   -1.05   18.16
   0   0 -18    4.26   15.02
   0   0 -18   27.03   18.59
   0   0  20   26.06   30.78
   0   0 -20  -13.83   26.56
   0   0 -20   26.46   20.81
   0   0 -20   14.27   27.68
   0   0 -20   -6.39   27.96
   0   0  22   37.68   35.41
   0   0 -22   12.80   31.12
   0   0 -22    2.93   27.27
   0   0  24  -76.09   50.13
   0   0 -24   30.69   48.53
   0   0 -24   14.74   42.75
   0   0  26   -7.00   29.45
   0   0 -26  -39.81   59.67
   0   0 -26    9.99   28.18
   0   0  28  -17.57   28.54
   0   0 -28   70.77   38.64
   0   0 -28    2.10   29.68
   0   0 -30  -10.51   48.32
   0   0 -30    7.26   36.84
   0   0 -32  -10.75   28.29
   0   0 -32   19.63   17.94
  -1   0   1   21.06    7.80
   0  -1   1   20.63    3.58
   1   0   1   17.41    4.91
  -1   0   1   35.00    9.31
   1   0   1   11.49    9.85
   0  -1   1   25.32    5.87
   0   1   1   23.06    5.31
   0   1   1   21.57    5.00
   0  -1   1   23.62    4.22
   1   0   1   27.19    3.70
   1   0   1   21.39    6.28
   0  -1   1   18.81    4.50
   0   1   1   22.84    2.30
  -1   0   1   16.44    6.39
   0   1   1   31.59    5.59
   0  -1   1   21.50    2.02
  -1   0   1   25.40    7.12
   1   0   1   23.11    5.69
   1   0  -1   25.63    5.10
   0   1  -1   23.93    7.34
  -1   0  -1   32.24    7.74
   0  -1  -1   24.13    5.19
  -1   0  -1   19.91    8.14
   1   0  -1   17.16   16.81
   0   1  -1   26.27    9.61
   0  -1  -1   27.24    6.09
   0  -1  -1   21.06    5.28
   1   0  -1   18.94    1.53
   0   1  -1   19.40    4.36
  -1   0  -1   19.41    5.79
  -1   0  -1   20.60    4.20
   0   1  -1   24.50    3.46
   1   0  -1   13.10    4.33
   0  -1  -1   17.46    3.79
   0   1  -1   23.28    1.94
   1   0  -1   14.84    4.75
  -1   0  -1   14.72    5.54
   0   1   3 3887.19  158.30
   0  -1   3 3795.89  132.36
  -1   0   3 3924.90  148.62
  -1   0   3 3947.43  202.84
   1   0   3 3783.17  185.44
   0  -1   3 3907.38  151.43
   0   1   3 3810.52  146.04
  -1   0   3 3962.41  143.26
   0   1   3 3939.73  164.12
   0  -1   3 3868.26  143.41
   1   0   3 3860.31  171.26
   1   0   3 3950.33  164.34
   0  -1   3 4031.15  170.73
   0   1   3 3877.40  137.14
  -1   0   3 3880.67  165.04
   0   1   3 3903.52  146.91
  -1   0   3 3811.38  147.39
   1   0   3 3707.81  172.50
   0  -1  -3 3823.22  144.14
  -1   0  -3 3878.77  147.63
   1   0  -3 3873.09  173.40
   0   1  -3 3697.78  136.90
  -1   0  -3 3814.72  171.64
   1   0  -3 3881.93  185.89
   0   1  -3 4163.63  167.65
   0  -1  -3 4008.22  166.01
   0  -1  -3 3829.04  190.30
   0   1  -3 3706.73  144.50
  -1   0  -3 3763.18  152.73
  -1   0  -3 3616.55  159.65
   0   1  -3 3833.28  146.49
   1   0  -3 3869.31  167.48
   0  -1  -3 3749.49  135.31
   0  -1  -3 3750.43  161.96
   1   0  -3 3747.21  135.61
  -1   0  -3 3719.46  172.99
   0   1  -3 3800.80  118.51
   1   0   5  745.73   42.37
   0   1   5  779.44   33.00
   0  -1   5  731.56   29.09
  -1   0   5  749.64   32.72
  -1   0   5  744.80   32.02
   1   0   5  736.89   36.89
   0  -1   5  698.35   29.98
   0   1   5  742.42   27.38
  -1   0   5  742.68   33.47
   0   1   5  689.54   65.38
   0  -1   5  720.30   33.12
   1   0   5  753.50   53.87
   1   0   5  751.48   34.71
   0  -1   5  662.38   47.78
   0   1   5  748.28   38.55
  -1   0   5  750.75   51.11
   0   1   5  794.79   46.80
  -1   0   5  770.60   27.45
   0  -1  -5  759.36   34.14
  -1   0  -5  727.78   30.19
   0   1  -5  678.03   43.08
   1   0  -5  758.49   35.25
   1   0  -5  749.29   60.23
   0  -1  -5  720.59   24.32
   0   1  -5  701.17   27.44
   0   1  -5  702.58   33.10
  -1   0  -5  724.90   58.97
  -1   0  -5  681.32   46.77
   0   1  -5  681.60   52.70
   0  -1  -5  775.81   29.45
   1   0  -5  750.77   36.43
   0   1  -5  715.51   19.94
   0  -1  -5  723.97   46.36
   1   0  -5  718.44   36.43
  -1   0  -5  696.16   36.07
   0   1  -5  681.76   29.18
   1   0   7 2483.23  130.86
   0   1   7 2451.87  110.29
   0  -1   7 2515.91  126.54
  -1   0   7 2487.27  141.08
   0  -1   7 2409.89  107.86
   0   1   7 2438.95  192.23
  -1   0   7 2489.91  119.35
   0  -1   7 2535.25  112.69
   1   0   7 2401.66  120.71
   0  -1   7 2617.14  154.89
   1   0   7 2575.03  142.52
   0   1   7 2458.69  105.20
  -1   0   7 2480.31  112.96
   0   1   7 2557.82  115.57
  -1   0   7 2516.19  100.81
  -1   0  -7 2424.57  127.93
   0  -1  -7 2378.30  139.30
   0   1  -7 2360.91  107.19
   1   0  -7 2451.70  118.09
   1   0  -7 2490.37  136.98
   0  -1  -7 2287.14   91.92
   0   1  -7 2356.12  115.36
  -1   0  -7 2444.74  130.29
  -1   0  -7 2244.30  110.49
   0   1  -7 2334.05  115.95
   0  -1  -7 2266.33  104.35
   1   0  -7 2294.22  145.45
  -1   0  -7 2303.94  108.75
   0   1  -7 2319.86   96.58
   0  -1  -7 2271.20  106.74
   1   0  -7 2355.22   97.59
  -1   0  -7 2390.71  146.67
   0   1  -7 2340.64   93.15
   0   1   9  439.36   27.30
   1   0   9  407.09   37.34
  -1   0   9  399.20   26.88
   0  -1   9  396.14   25.74
  -1   0   9  386.46   30.81
   0   1   9  407.45   56.17
   0  -1   9  421.35   26.81
   1   0   9  342.90   29.67
   0  -1   9  403.49   31.37
   1   0   9  428.90   40.99
   0   1   9  419.73   24.86
  -1   0   9  411.29   39.43
   0   1   9  465.12   28.66
  -1   0   9  412.89   31.93
  -1   0  -9  364.66   26.16
   0  -1  -9  413.54   27.15
   1   0  -9  377.93   29.51
   0   1  -9  346.99   26.86
   1   0  -9  360.94   14.30
   0   1  -9  381.77   44.23
  -1   0  -9  341.32   33.19
   0   1  -9  367.41   28.82
  -1   0  -9  343.92   26.82
   0  -1  -9  394.15   25.60
   1   0  -9  363.68   41.42
  -1   0  -9  349.09   24.16
   0   1  -9  354.00   18.32
   0  -1  -9  360.64   25.39
   1   0  -9  385.85   21.28
  -1   0  -9  390.50   40.49
   0   1  -9  367.93   20.47
   1   0  11   18.24   18.64
   0   1  11   17.67   12.75
  -1   0  11   14.93   12.92
   0  -1  11   -7.25   11.37
  -1   0  11    3.47   15.98
   0   1  11   20.39   29.66
   0  -1  11   33.58   14.31
   1   0  11   30.77   19.31
   0   1  11    1.02   19.42
  -1   0  11   29.27   13.13
  -1   0  11    4.91   11.30
   0  -1 -11   18.15   13.98
  -1   0 -11   22.32   12.57
   1   0 -11    6.22   14.39
   0   1 -11   54.74   20.25
   0   1 -11   -6.64   14.89
  -1   0 -11   29.48   13.49
   0   1 -11   27.77   22.95
   0  -1 -11   44.41   20.62
   1   0 -11   29.75   21.76
  -1   0 -11   15.72   11.30
   0   1 -11    5.70   13.04
   0  -1 -11   13.34   12.32
   1   0 -11   17.84   10.16
  -1   0 -11    8.94   21.53
   0   1 -11   17.14   16.07
   1   0  13  -37.09   19.09
   0  -1  13   25.85   19.04
  -1   0  13  -10.82   20.01
   0   1  13   -5.36   21.08
  -1   0  13   23.89   17.27
   0   1  13   42.46   29.71
   1   0  13   -6.24   21.63
   0   1  13    0.79   13.01
   0  -1  13   -6.58   15.57
  -1   0  13  -17.83   14.21
  -1   0 -13   23.33   20.05
   0  -1 -13   28.91   22.90
   0   1 -13   38.08   21.61
   1   0 -13  -20.47   22.56
   0   1 -13   -7.25   15.57
  -1   0 -13  -27.89   22.69
   0   1 -13    1.07   15.93
   0  -1 -13  -13.68   21.90
   1   0 -13   31.84   15.31
  -1   0 -13  -27.89   17.51
   0  -1 -13  -18.33   19.19
   1   0 -13   -7.48   16.80
   0   1 -13   28.78   14.52
   0   1 -13    0.84   17.75
  -1   0 -13   -6.43   13.43
   0  -1 -13    7.72   14.32
   1   0  15   10.98   13.24
   0   1  15   31.02   20.04
  -1   0  15  -18.56   13.18
   0  -1  15   -5.14   13.31
  -1   0  15  -14.42   32.92
   1   0  15   -0.40   21.35
   0   1  15   43.71   21.04
   1   0  15   -2.42   15.03
  -1   0  15   -3.06   22.56
   0  -1  15   15.29   15.44
   0   1  15  -17.81   14.65
  -1   0 -15    4.39   15.45
   0  -1 -15   -3.21   15.82
   0   1 -15    4.55   24.51
   1   0 -15   22.87   26.42
   0   1 -15   16.57   16.19
  -1   0 -15   14.10   16.34
   0  -1 -15  -19.17   15.33
   1   0 -15  -13.43   15.20
  -1   0 -15  -13.35   12.82
   0   1 -15   -4.90   10.60
   0  -1 -15  -12.12   13.05
   1   0 -15   19.60   19.63
  -1   0 -15  -28.71   16.41
   0   1 -15  -17.33   13.69
   0  -1 -15    4.95   15.11
   1   0 -15   -9.87   14.33
   1   0  17   -2.29   14.61
   0   1  17   15.48   14.06
  -1   0  17    2.95   14.31
   0  -1  17   14.75   14.78
   0  -1  17   -6.80   22.23
   1   0  17   11.43   25.91
   0   1  17  -53.47   23.02
  -1   0  17   -7.43   22.07
   1   0  17  -14.70   17.01
  -1   0  17   20.33   16.18
   0   1  17  -11.04   15.98
   0  -1  17   -7.37   25.59
  -1   0 -17   -1.51   16.28
   0  -1 -17   17.57   16.73
   0   1 -17   -3.08   18.53
  -1   0 -17  -18.26   18.19
   0   1 -17   -6.95   27.63
   1   0 -17   -3.24   16.44
   0  -1 -17  -11.95   16.26
  -1   0 -17  -15.30   20.96
   0   1 -17   11.49   14.21
   0  -1 -17   18.98   15.54
   1   0 -17    1.73   13.35
  -1   0 -17   -2.63   17.67
   0   1 -17    5.42   18.09
   1   0 -17   -6.47   15.47
   0  -1 -17   -9.80   27.98
   0  -1  19   -3.59   28.32
   1   0  19    8.06   41.53
  -1   0  19   -6.15   24.87
   0   1  19   32.52   23.63
   0   1  19   17.62   27.02
  -1   0 -19   32.17   30.94
   0  -1 -19  -18.15   18.97
   1   0 -19   13.16   21.71
   0   1 -19   17.21   22.50
  -1   0 -19   11.85   29.54
   1   0 -19   -8.34   19.82
   0   1 -19   56.02   30.51
   0  -1 -19    3.50   17.44
   0  -1 -19   -0.14   27.16
  -1   0 -19   -8.67   15.90
   1   0 -19  -19.97   19.74
  -1   0 -19  -27.06   31.03
   0  -1 -19    8.86   32.76
   1   0 -19   -6.79   36.73
  -1   0  21   -9.76   25.37
   0   1  21   62.16   48.77
   0  -1  21   18.63   43.83
   1   0  21   -4.61   27.79
  -1   0 -21  -13.11   38.30
   0   1 -21   -3.67   25.16
   1   0 -21   14.70   25.17
   0  -1 -21   15.70   37.10
  -1   0 -21   13.56   20.21
   0   1 -21  -29.59   22.38
   0  -1 -21   21.00   30.09
   1   0 -21    5.22   32.35
  -1   0 -21  -14.43   18.01
   0  -1 -21    5.86   31.05
   1   0  23   56.37   36.98
   0  -1  23   -7.25   33.15
   0   1  23  -32.92   48.08
  -1   0  23   35.79   42.08
   1   0 -23   34.79   51.76
   0  -1 -23    1.77   34.61
  -1   0 -23   54.48   31.44
   0   1 -23  -57.79   53.91
   0   1 -23   -4.34   31.41
  -1   0 -23    7.89   27.85
   1   0 -23    8.29   30.32
   0  -1 -23  -15.54   40.18
   0  -1 -23   17.67   23.02
   0  -1  25   13.94   53.50
   1   0  25    9.32   61.31
   0   1  25   35.50   34.41
  -1   0  25   19.56   29.94
   0  -1 -25   -0.32   37.41
  -1   0 -25   14.32   33.00
   1   0 -25    8.98   42.04
   0   1 -25    0.50   40.18
  -1   0 -25   22.92   45.11
   1   0 -25   14.86   30.95
   0  -1 -25   37.12   27.79
   0   1 -25   24.63   48.95
   1   0  27  -17.79   33.60
   0  -1  27  -22.90   27.80
   0   1  27  -18.83   45.67
   0   1 -27  -19.07   36.96
   1   0 -27  -65.77   42.42
  -1   0 -27   50.81   57.16
   0  -1 -27 -108.42   61.27
   1   0 -27  -52.67   46.11
  -1   0 -27   33.73   27.76
   0   1 -27  -11.34   32.34
   0  -1 -27   81.29   40.89
   1   0  29  -22.66   31.01
   0   1  29   -1.03   23.06
  -1   0 -29   32.35   35.39
   1   0 -29  -74.44   60.57
   0  -1 -29    4.15   37.89
   0   1 -29   39.95   58.18
   0   1 -29   51.67   28.90
  -1   0 -29   20.70   25.55
   0  -1 -29   16.65   25.55
   1   0 -29   26.37   44.96
   1   0  31   13.48   19.21
   0  -1 -31    4.15   50.84
  -1   0 -31   -0.11   46.93
   0   1 -31   35.63   30.27
   1   0 -31  -40.58   36.60
   1   0 -31  -34.52   24.09
   0  -1 -31  -35.88   17.94
  -1   0 -31  -12.99   32.12
   0   1 -31   -2.98   38.48
  -1   0 -33   18.00   18.19
   1   0 -33   -1.54   23.68
   0  -1 -33   -1.34   23.76
   0   1 -33   21.61   29.79
   0   1 -33   -2.58   16.34
  -1   0 -33   12.95   11.93
  -1   1   0    3.82    1.96
   1  -1   0    0.59    2.14
  -1  -1   0    2.17    8.51
  -1  -1   0   -5.10   13.25
   1   1   0    0.74   12.04
   1  -1   0    2.57    5.81
  -1   1   0    7.01    6.11
  -1  -1   0   13.31    6.54
   1   1   0   -3.08    6.56
   1  -1   0   -8.62    4.77
  -1   1   0   -6.58    4.96
  -1   1   0   -0.35    8.11
   1  -1   0   -5.53    5.29
   1   1   0    1.41    2.66
  -1   1   0    1.62    4.59
   1  -1   0    4.15    5.47
  -1  -1   0   -5.69    4.88
   1   1   0    4.02    4.79
   1  -1  -2 2006.62   66.11
   1   1   2 2061.86   57.47
  -1  -1   2 2056.15   77.74
   1   1   2 2051.39   84.56
  -1  -1   2 2009.10  110.43
   1   1   2 2135.38   99.09
  -1  -1   2 2066.88   60.41
  -1   1  -2 2097.23   92.66
   1   1   2 2014.10   76.12
  -1   1  -2 2048.40   90.09
  -1  -1   2 2099.16   61.17
  -1   1  -2 2047.38   67.30
   1  -1  -2 2143.82   81.98
  -1   1  -2 2137.33   84.94
  -1  -1   2 2139.88   64.20
   1   1   2 2180.53   79.04
   1  -1  -2 2062.15   60.75
   1  -1  -2 2030.01   70.01
   1  -1  -2 2040.17   71.32
   1  -1   2 2275.88   49.82
  -1   1   2 2248.96   84.69
  -1   1   2 2211.13   62.14
   1  -1   2 2185.49   71.12
   1   1  -2 2222.54   88.52
  -1  -1  -2 2166.40   87.18
  -1  -1  -2 2264.17  105.05
  -1   1   2 2155.81   77.69
  -1  -1  -2 2169.34   81.36
   1  -1   2 2168.48   80.55
   1   1  -2 2020.05   58.34
  -1   1   2 2318.11   78.74
  -1  -1  -2 2053.88   53.09
  -1   1   2 2267.56   82.85
   1   1  -2 2218.67   67.82
   1  -1   2 2155.16   74.25
   1   1  -2 2113.65  134.51
   1  -1   2 2145.88   74.99
   1   1  -2 2217.82   64.19
  -1  -1  -2 2210.81   98.68
   1  -1  -4   24.27   12.83
   1  -1  -4    5.86    6.85
  -1  -1   4   18.16   15.51
  -1  -1   4   15.44   14.07
   1   1   4   18.23   14.55
  -1   1  -4    2.51   10.89
   1   1   4   10.13   13.84
   1  -1  -4    1.82    8.13
  -1   1  -4   13.24    5.13
   1   1   4   -7.77   10.86
   1   1   4   -3.99    5.96
   1  -1  -4    8.22    8.39
  -1  -1   4   -0.33    8.65
  -1   1  -4   15.54   11.81
  -1   1  -4    7.18    5.92
  -1  -1   4  -10.07    5.76
   1  -1  -4   13.10   15.44
  -1   1  -4  -16.68   10.43
  -1  -1  -4    2.32   14.68
   1  -1   4   -7.53   16.53
   1   1  -4   -9.97   11.54
   1  -1   4   -7.53    7.15
  -1  -1  -4   -9.66   12.11
   1   1  -4    4.08   14.04
  -1   1   4    5.58    7.80
  -1   1   4   -2.78   13.20
   1  -1   4    1.24    5.55
   1  -1   4   16.93    7.32
   1   1  -4    8.96    5.63
  -1   1   4    1.99    9.84
  -1  -1  -4    1.59    5.87
   1   1  -4    6.19    9.37
  -1  -1  -4   17.26   12.33
  -1  -1  -4  -11.30    9.80
   1  -1   4    1.65   10.04
   1   1  -4   -0.56    3.88
  -1   1   4  -14.09    7.65
  -1  -1  -4   11.32   10.57
   1   1   6 2312.82   98.08
  -1   1  -6 2281.87  115.04
   1  -1  -6 2190.48   93.63
  -1  -1   6 2378.29  130.50
  -1  -1   6 2348.22  144.93
   1   1   6 2136.14   91.96
  -1   1  -6 2133.32  137.31
   1   1   6 2317.05  135.04
   1  -1  -6 2165.17  127.45
  -1  -1   6 2477.22   92.09
   1  -1  -6 2181.69   94.58
   1   1   6 2310.40  145.62
   1  -1  -6 2321.36  105.84
   1   1   6 2506.51  115.01
  -1  -1   6 2262.56  102.99
  -1   1  -6 2152.45  143.38
  -1  -1   6 2346.56   74.95
  -1   1  -6 2202.73  102.80
   1  -1  -6 2250.05  101.28
   1  -1   6 2209.04  101.32
  -1  -1  -6 2192.48  100.03
   1   1  -6 2187.29  110.08
   1  -1   6 2179.39   72.08
  -1  -1  -6 2208.25  126.65
   1   1  -6 2297.10  115.70
  -1   1   6 2288.04   96.60
  -1   1   6 2329.90   99.55
   1   1  -6 2155.73   88.21
  -1   1   6 2220.24  117.50
  -1  -1  -6 2037.79  104.17
   1   1  -6 2262.24  110.52
  -1   1   6 2405.30  115.16
  -1  -1  -6 2126.68  133.81
   1  -1   6 2290.15  109.24
   1   1  -6 2204.66   73.92
   1  -1   6 2353.88  109.86
  -1  -1  -6 2216.00  110.44
   1   1   8    3.12   11.43
   1   1   8   17.08   13.71
   1  -1  -8   -1.96   10.60
  -1  -1   8   24.50   10.97
  -1   1  -8  -24.98   14.18
  -1  -1   8    7.41   14.13
  -1   1  -8    5.67   13.62
   1   1   8    7.81    5.79
   1   1   8    6.43   19.39
   1  -1  -8    4.87   11.52
  -1   1  -8   13.65    8.53
  -1  -1   8  -14.52    8.66
   1  -1  -8   25.27   10.82
  -1  -1   8    1.33   12.56
   1   1   8    8.33    9.96
  -1  -1   8    1.35   10.72
  -1   1  -8    0.85   15.69
   1  -1  -8    8.88    8.24
   1  -1  -8    9.37   19.46
  -1   1  -8   -2.38   15.35
  -1   1   8   -5.08   17.22
  -1  -1  -8    2.13   11.58
  -1   1   8    2.12   11.24
   1  -1   8   -0.08    9.22
   1  -1   8   -4.47   20.56
   1   1  -8    2.15   13.14
  -1   1   8   19.80   10.77
   1   1  -8   -6.37   14.47
   1   1  -8    0.18   15.16
   1  -1   8    1.64    8.05
  -1  -1  -8   -7.72    9.54
   1   1  -8   22.58   14.03
   1  -1   8    3.39    7.12
   1  -1   8   11.98   13.35
  -1  -1  -8   11.18   11.88
  -1  -1  -8    8.51   10.80
   1   1  -8   19.53   10.18
  -1   1   8  -14.10   14.59
  -1  -1  -8   19.64   13.35
   1   1  10   83.22   14.27
  -1   1 -10   70.71   21.38
   1  -1 -10   78.78   16.62
  -1  -1  10   92.77   22.91
  -1  -1  10   83.96   13.62
   1   1  10   59.90   25.38
  -1  -1  10   74.06   16.82
   1  -1 -10  117.07   28.92
   1   1  10   91.32   18.32
  -1   1 -10   60.00   30.70
   1   1  10  105.96   15.31
  -1   1 -10   70.27   14.64
  -1   1 -10   52.31   18.04
  -1  -1  10   80.25   10.63
   1  -1 -10   80.85    9.93
   1  -1 -10   84.41   14.97
  -1  -1 -10  106.67   24.56
   1  -1  10   61.82   16.95
   1  -1  10   94.16   13.32
  -1   1  10   99.41   23.97
   1  -1  10   79.01   25.29
   1   1 -10   82.86   15.37
  -1   1  10  116.55   23.38
   1   1 -10  110.39   18.67
   1   1 -10  105.89   19.95
  -1   1  10  107.94   23.09
  -1  -1 -10  104.07   15.62
   1   1 -10   81.04   14.44
  -1  -1 -10   86.37   22.17
  -1   1  10   96.29   19.12
  -1  -1 -10  110.06   19.07
   1   1  12   22.64   12.81
   1   1  12   -4.29   19.08
  -1   1 -12   39.83   18.64
  -1  -1  12   16.11   12.51
  -1   1 -12    5.22   15.81
  -1   1 -12    9.87   19.31
   1  -1 -12  -10.69   15.74
  -1  -1  12   -2.75   15.05
   1  -1 -12   11.27   12.61
  -1   1 -12   23.53   16.44
   1  -1 -12   19.06   14.41
  -1   1  12   16.89   17.93
   1  -1  12   -0.42   15.24
  -1   1  12   18.92   13.79
  -1   1  12    8.01   12.98
  -1  -1 -12   23.28   13.12
   1   1 -12   24.87   25.59
   1   1 -12  -24.22   16.04
   1  -1  12   20.77   11.34
  -1   1  12   -4.39   12.91
   1   1 -12  -16.66   13.51
  -1  -1 -12   17.58   13.91
   1   1  14   94.66   18.81
   1  -1 -14   75.96   24.91
  -1   1 -14   71.45   18.14
  -1  -1  14  109.22   18.70
  -1  -1  14   99.73   25.45
   1   1  14   17.90   42.25
  -1   1 -14   57.62   28.84
   1   1  14   58.07   26.97
   1  -1 -14   65.58   20.10
  -1  -1  14   65.56   31.41
  -1   1 -14   37.53   15.06
  -1   1 -14   45.70   23.34
   1  -1 -14   43.12   20.93
  -1   1 -14   60.58   25.88
  -1   1  14   73.45   19.19
   1  -1  14   69.77   24.07
  -1   1  14   92.00   17.73
  -1   1  14   90.86   23.78
  -1  -1 -14   75.18   19.16
   1  -1  14   79.85   21.26
   1   1 -14   45.31   30.23
  -1   1  14  108.07   17.81
  -1  -1 -14   42.13   17.17
  -1  -1 -14   70.63   17.74
   1   1 -14   44.13   20.23
  -1  -1 -14   53.82   32.18
   1   1 -14   57.14   21.05
   1   1 -14   74.00   14.95
   1   1  16    7.21   13.60
  -1   1 -16    6.63   16.74
  -1  -1  16   10.82   21.04
  -1  -1  16  -19.80   21.75
  -1   1 -16  -19.44   23.58
   1   1  16   20.13   14.72
  -1  -1  16    4.05   16.87
   1  -1 -16  -12.40   23.34
   1  -1 -16   15.73   17.33
   1  -1 -16    3.08   16.47
  -1   1 -16    2.38   18.96
  -1   1 -16   36.95   23.46
  -1  -1 -16    7.96   23.63
   1   1 -16  -21.88   17.48
  -1   1  16   -5.19   22.04
  -1  -1 -16  -13.31   16.66
  -1  -1 -16   14.67   14.63
   1  -1  16  -13.85   20.24
  -1   1  16  -16.04   24.10
   1   1 -16   17.27   14.14
   1   1 -16    4.30   17.18
  -1  -1 -16    2.15   16.87
   1   1 -16   19.25   24.99
  -1   1 -18   43.93   26.51
   1  -1 -18   23.11   24.35
  -1  -1  18   42.68   20.40
  -1  -1  18   74.27   45.25
  -1   1 -18   81.64   23.71
   1  -1 -18   81.84   32.38
   1   1  18   47.01   29.75
   1  -1 -18   72.57   36.73
   1   1  18   35.66   22.99
  -1  -1  18   55.01   22.12
   1  -1 -18   50.32   20.72
  -1   1 -18   11.43   36.71
  -1   1 -18   19.07   29.34
   1  -1  18   68.49   18.35
   1  -1  18   49.88   22.05
   1  -1  18    5.72   29.87
  -1   1  18   84.33   46.32
   1   1 -18   26.23   23.86
  -1  -1 -18   84.60   32.24
   1   1 -18   38.96   27.49
  -1  -1 -18   70.42   31.14
  -1   1  18   30.07   21.98
  -1  -1 -18   20.72   25.41
  -1  -1 -18   61.63   25.53
  -1   1  18   51.34   30.52
   1  -1 -20    0.88   30.26
  -1  -1  20    7.94   25.19
   1   1  20    2.08   29.11
  -1   1 -20  -10.47   35.41
   1  -1 -20  -17.94   25.83
  -1   1 -20   49.32   25.71
   1  -1 -20   20.09   20.76
   1   1 -20  -18.45   40.46
  -1  -1 -20  -17.02   25.22
   1   1 -20   40.53   22.77
  -1  -1 -20   18.69   23.43
   1  -1  20  -29.19   29.35
  -1  -1 -20   17.12   20.46
  -1   1  20   13.83   40.74
   1   1  22    2.69   37.52
  -1  -1  22   27.34   27.78
   1  -1 -22   38.68   33.66
  -1   1 -22   -0.14   29.38
   1  -1 -22   23.49   33.42
  -1   1 -22  -13.20   27.81
   1  -1 -22   29.50   25.85
  -1  -1 -22   -0.80   43.16
  -1   1  22   14.12   28.11
   1   1 -22   -9.59   56.30
   1   1 -22   73.29   46.41
  -1  -1 -22  -15.40   24.66
  -1  -1 -22    1.03   33.37
   1  -1  22   62.98   52.47
  -1   1 -24  -40.47   52.57
   1  -1 -24   -1.20   36.28
   1   1  24   38.27   54.19
  -1   1 -24   58.69   30.82
   1  -1 -24   -2.75   26.11
  -1   1  24   -2.08   28.78
  -1  -1 -24   12.20   33.44
   1  -1  24    8.29   35.58
   1   1 -24   45.70   37.41
   1   1 -24   20.33   31.02
  -1  -1 -24   -9.62   38.36
  -1  -1 -24  -16.64   23.73
   1  -1 -26  111.38   64.67
  -1   1 -26   29.57   36.08
   1   1  26   -9.77   36.02
   1  -1 -26   53.74   42.69
  -1   1 -26   18.85   48.23
   1   1 -26  -18.84   39.09
  -1   1  26    3.10   43.46
  -1  -1 -26   -0.84   34.46
  -1  -1 -26   -4.71   26.90
   1   1 -26   -6.20   31.79
   1  -1  26   24.70   36.07
  -1   1 -28  -12.87   34.62
   1   1  28   -7.33   32.92
   1  -1 -28   28.14   42.46
  -1   1 -28   -0.55   30.11
   1  -1 -28    7.65   28.74
   1  -1  28    4.14   31.69
   1   1 -28   53.70   31.93
   1   1 -28   41.36   59.45
  -1  -1 -28   24.47   24.50
  -1  -1 -28   22.26   60.06
   1  -1 -30   21.50   34.91
   1   1  30   -1.96   23.53
  -1   1 -30    9.01   43.66
   1  -1 -30  -15.73   21.35
  -1   1 -30  -12.92   24.37
   1   1 -30  -21.59   35.52
   1  -1  30   12.27   22.44
   1   1 -30  -39.20   41.34
  -1  -1 -30   11.40   31.73
  -1  -1 -30   20.51   18.70
   1   1  32   -0.16   13.92
  -1   1 -32    9.20   18.27
   1  -1 -32  -12.73   31.14
  -1   1 -32   -4.62   18.31
  -1  -1 -32   55.05   35.72
   1   1 -32   19.52   24.87
   1  -1  32   -4.84   11.94
   1   1 -32  -11.98   20.51
  -2   0   0 1129.01   43.02
   2   0   0 1095.65   48.36
   0  -2   0 1148.35   41.44
   0   2   0 1152.41   44.47
  -2   0   0 1103.12   70.17
   2   0   0 1137.65   83.91
   0  -2   0 1124.06   55.80
   0   2   0 1148.81   52.18
   0  -2   0 1133.55   62.99
   0   2   0 1154.69   59.91
   2   0   0 1111.19   34.28
  -2   0   0 1161.42   36.19
   2   0   0 1122.20   41.84
  -2   0   0 1184.35   44.80
   0  -2   0  991.06   24.79
   0   2   0 1240.63   34.35
   0   2   0 1172.54   37.40
   0  -2   0 1114.84   30.46
  -2   0   0 1176.85   47.51
   2   0   0 1129.87   48.64
  -2   0   2 4850.02  219.46
   0  -2   2 4730.96  227.35
  -2   0   2 5073.28  311.10
   2   0   2 4901.01  319.13
   0  -2   2 4671.05  289.80
   0   2   2 5183.39  251.31
   0   2   2 5117.78  247.02
   0  -2   2 4902.91  226.64
  -2   0   2 5157.22  161.21
   2   0   2 4923.82  237.17
   2   0   2 4977.70  223.73
   0  -2   2 4808.21  202.77
  -2   0   2 5018.09  226.79
   0   2   2 5036.62  175.54
   0   2   2 5125.11  219.20
  -2   0   2 4856.71  220.36
   0  -2   2 5162.96  178.97
   2   0   2 4993.70  251.64
   0  -2  -2 4874.56  211.25
   2   0  -2 4629.40  263.82
   0   2  -2 4954.19  232.46
  -2   0  -2 4776.49  231.58
  -2   0  -2 4940.17  290.59
   2   0  -2 4934.35  333.33
   0  -2  -2 4901.25  254.72
   0   2  -2 4855.12  240.06
   2   0  -2 5187.94  168.26
   0  -2  -2 4955.65  250.55
   0   2  -2 4796.45  223.02
  -2   0  -2 4971.53  223.14
  -2   0  -2 4653.87  247.94
   0   2  -2 5082.31  230.38
   2   0  -2 5040.22  235.77
   0  -2  -2 4918.75  215.78
   0   2  -2 5000.35  168.27
   2   0  -2 4691.96  252.53
  -2   0  -2 4900.02  245.27
  -2   0   4 1722.19   72.67
   0  -2   4 1812.77   78.93
  -2   0   4 1848.97  149.85
   2   0   4 1776.49  147.15
   0  -2   4 1761.17   86.44
   0   2   4 1709.87   91.83
   0   2   4 1841.04   96.72
  -2   0   4 1705.42   52.63
   0  -2   4 1626.67   70.80
   2   0   4 1746.01   76.66
   2   0   4 1851.51   97.24
   0  -2   4 1759.04   72.45
   0   2   4 1857.79   63.27
  -2   0   4 1793.38   77.77
   0   2   4 1851.71   73.52
  -2   0   4 1830.02   69.07
   2   0   4 1765.62   86.66
  -2   0  -4 1834.53   64.16
   0  -2  -4 1765.77   73.94
   2   0  -4 1897.72  118.76
   0   2  -4 1696.11   90.02
  -2   0  -4 1794.83  104.70
  -2   0  -4 1775.44  123.38
   2   0  -4 1722.88  123.81
   0  -2  -4 1720.72   82.27
   0   2  -4 1759.15   77.12
   0  -2  -4 1687.96   96.52
   0   2  -4 1731.96  100.75
  -2   0  -4 1789.25   84.16
  -2   0  -4 1776.74   79.19
   0   2  -4 1883.57   76.64
   2   0  -4 1664.00   77.81
   0  -2  -4 1628.05   50.51
   0  -2  -4 1737.78   74.22
   2   0  -4 1614.77   84.78
  -2   0  -4 1769.16   84.64
   0   2   6   -2.96   11.35
  -2   0   6    1.90   16.57
   0  -2   6    0.80   12.40
  -2   0   6   -9.65   15.52
   2   0   6  -10.44   14.62
   0  -2   6   -1.50   23.25
   0   2   6   -0.77    8.37
  -2   0   6    6.64    7.61
   0   2   6   19.27   26.19
   0  -2   6   13.21   16.80
   2   0   6   -6.09   12.79
   0  -2   6   18.00   11.68
   0   2   6  -17.42   10.95
  -2   0   6    2.10   12.56
   0   2   6   17.97   19.30
  -2   0   6   -8.27    8.38
   2   0   6   17.22   13.77
  -2   0  -6    4.73    9.04
   0  -2  -6    3.87   18.50
   2   0  -6   23.92   13.38
   0   2  -6   20.84   17.89
  -2   0  -6  -11.33   12.25
  -2   0  -6    4.23   10.06
   2   0  -6   37.82   31.31
   0  -2  -6   -9.36   16.12
   0   2  -6  -13.63    8.94
   0  -2  -6  -14.59   16.49
   0   2  -6    8.54   19.21
  -2   0  -6   30.03   23.10
  -2   0  -6   14.57   11.66
   0   2  -6   16.67   18.65
   0  -2  -6    7.87    7.60
   2   0  -6    8.04   13.69
   0  -2  -6   14.02   11.74
   2   0  -6   19.30    9.74
   0   2  -6    3.16    5.23
  -2   0  -6   -0.08   13.71
   0   2   8  422.67   28.79
   0  -2   8  444.95   24.02
  -2   0   8  466.25   28.74
   2   0   8  408.67   38.83
   0  -2   8  370.12   42.29
   0   2   8  412.81   18.28
   0   2   8  473.94   58.97
  -2   0   8  442.01   32.73
   0  -2   8  438.59   27.33
   2   0   8  472.42   32.88
   2   0   8  504.53   42.13
   0  -2   8  418.12   30.84
   0   2   8  454.57   22.09
  -2   0   8  433.74   44.21
   0   2   8  468.31   30.46
  -2   0   8  447.16   23.74
  -2   0  -8  425.28   24.46
   0  -2  -8  423.72   29.08
   2   0  -8  416.19   34.26
   0   2  -8  403.24   28.31
   2   0  -8  392.73   41.06
   0  -2  -8  402.26   24.61
   0   2  -8  372.07   23.25
   0   2  -8  418.53   29.90
  -2   0  -8  354.66   36.97
  -2   0  -8  396.42   40.69
   0   2  -8  422.86   28.88
   2   0  -8  425.26   46.48
   0  -2  -8  404.76   21.98
   0   2  -8  411.32   13.24
   0  -2  -8  392.43   29.03
   2   0  -8  421.32   33.64
   0   2  -8  436.30   21.91
  -2   0  -8  394.48   46.24
   0   2  10  108.89   15.32
   0  -2  10   81.14   21.09
  -2   0  10   91.61   22.81
   0  -2  10   60.99   21.96
  -2   0  10   90.11   23.32
   0   2  10   65.80   23.59
   0  -2  10  107.60   14.91
   2   0  10   86.14   18.26
   2   0  10   59.64   24.40
   0  -2  10  102.21   18.29
   0   2  10   82.20   12.88
  -2   0  10  100.69   15.78
   0   2  10   74.91   15.90
  -2   0  10   74.85   13.11
  -2   0 -10  103.07   21.22
   0  -2 -10   87.64   27.67
   2   0 -10   88.38   20.70
   0   2 -10   87.57   16.44
   2   0 -10   48.59   28.29
   0  -2 -10   77.58   21.00
   2   0 -10   78.68   13.47
   0   2 -10   65.65   17.56
  -2   0 -10   96.00   21.44
  -2   0 -10   58.50   16.35
   0   2 -10   78.91   17.77
   0  -2 -10   77.19   12.90
   2   0 -10  100.45   28.63
  -2   0 -10   68.98   15.67
   0  -2 -10   67.01   16.80
   0   2 -10   71.32   11.25
   2   0 -10   76.68   12.54
   0   2 -10   82.29   14.62
  -2   0 -10  124.14   27.81
   2   0  12  109.98   15.85
   0   2  12  106.07   18.28
   0  -2  12   76.43   14.59
  -2   0  12   75.96   17.39
   0   2  12  125.82   26.92
  -2   0  12   72.75   19.31
   0  -2  12  112.44   16.13
   2   0  12  133.50   31.41
   2   0  12  109.26   27.15
   0  -2  12   82.50   20.79
   0   2  12  101.57   22.33
  -2   0  12   78.16   27.28
  -2   0  12   82.26   19.83
  -2   0 -12   92.98   16.00
   0  -2 -12  111.15   20.43
   0   2 -12   59.84   18.55
   2   0 -12   95.74   23.32
   2   0 -12   95.28   25.93
   2   0 -12   68.27   12.11
   0   2 -12   96.09   30.17
  -2   0 -12   82.29   18.59
   0   2 -12   73.87   33.24
   2   0 -12   68.42   33.10
   0  -2 -12   74.39   15.84
  -2   0 -12   46.78   16.34
   0  -2 -12   78.16   27.15
   0   2 -12   78.69   13.33
   2   0 -12   75.88   14.18
   0   2 -12   47.54   18.06
  -2   0 -12   68.31   28.48
   0   2  14   92.49   17.87
   0  -2  14   61.09   24.86
  -2   0  14   66.88   17.29
  -2   0  14   81.86   22.92
   2   0  14   44.38   30.68
   2   0  14  113.26   30.43
   0   2  14   95.42   18.81
   0  -2  14   83.72   30.59
  -2   0  14   65.06   18.98
  -2   0  14   89.77   16.57
  -2   0 -14   75.45   17.87
   0  -2 -14  104.52   20.18
   2   0 -14   77.77   23.20
   0   2 -14   65.75   19.60
   0   2 -14   57.25   20.90
  -2   0 -14   85.23   20.07
   0   2 -14   76.65   22.18
   2   0 -14   59.21   31.42
   0  -2 -14   61.16   17.56
  -2   0 -14   52.05   17.07
   0  -2 -14   83.15   28.78
   0   2 -14   57.44   12.67
   2   0 -14   63.94   17.14
  -2   0 -14   57.98   31.78
   0   2 -14   55.13   24.25
   0  -2 -14  112.33   22.67
   0   2  16    6.39   16.95
  -2   0  16   15.76   25.19
   0  -2  16   37.70   15.43
   2   0  16   -9.77   27.47
   0   2  16   -1.17   39.74
  -2   0  16   46.95   20.54
   2   0  16    8.03   27.54
   0  -2  16   17.42   28.57
   0   2  16   30.94   17.11
  -2   0  16   36.87   17.85
   0  -2 -16   32.07   31.84
  -2   0 -16   22.09   27.50
   2   0 -16  -14.90   22.47
   0   2 -16   43.99   18.84
   0   2 -16   40.64   19.53
   0   2 -16   18.31   20.35
  -2   0 -16   68.53   29.79
   0  -2 -16   39.78   18.80
   2   0 -16   16.63   29.40
  -2   0 -16   32.86   24.36
   0  -2 -16   39.24   17.48
   2   0 -16   18.83   22.65
  -2   0 -16   19.23   31.51
   0  -2 -16   19.35   19.16
   0  -2  18  118.08   23.25
   2   0  18  154.93   40.11
  -2   0  18   63.05   62.65
   0   2  18   88.78   49.67
   2   0  18  155.44   39.41
  -2   0  18  126.24   41.37
   0   2  18  116.84   40.45
  -2   0 -18  126.08   28.80
   0  -2 -18  133.75   29.87
   2   0 -18  156.62   32.95
   0   2 -18  127.63   46.42
  -2   0 -18  112.50   26.77
   0   2 -18  124.26   46.57
   0  -2 -18   74.66   42.82
   2   0 -18  154.12   41.96
  -2   0 -18   91.78   25.01
   0  -2 -18  104.73   27.62
   2   0 -18   94.79   43.52
  -2   0 -18   93.39   31.56
   2   0 -18  126.72   33.98
   0  -2 -18  145.22   29.46
   0  -2  20   40.46   31.65
   2   0  20   26.95   52.43
  -2   0  20  -16.87   32.81
   0   2  20   30.26   25.59
   0  -2 -20   -5.83   23.74
  -2   0 -20   34.15   22.81
   2   0 -20   90.84   39.39
   0   2 -20   -4.45   44.83
  -2   0 -20   -2.51   21.83
   0   2 -20   14.71   37.70
   2   0 -20   -0.96   22.40
   0  -2 -20   64.45   33.63
   0  -2 -20   21.12   34.54
  -2   0 -20   -2.13   28.58
   2   0 -20  -25.38   18.87
   2   0 -20   -0.59   40.25
   0  -2  22   62.48   48.80
   2   0  22  -36.82   37.67
   0   2  22   -0.87   29.49
   0  -2 -22   -5.23   46.53
  -2   0 -22   35.66   41.95
   0   2 -22    3.48   31.38
   2   0 -22  -17.33   57.38
  -2   0 -22   12.43   39.23
   0   2 -22  -20.82   29.43
   0  -2 -22    3.02   22.18
   2   0 -22  -24.86   27.88
  -2   0 -22   23.87   20.73
   0  -2 -22   11.81   23.93
   0  -2  24  -10.09   30.97
   2   0  24    4.39   37.99
   0   2  24   20.53   32.42
   0  -2 -24   27.17   33.98
  -2   0 -24   13.16   28.17
   2   0 -24    9.87   39.08
   0   2 -24   20.22   33.58
  -2   0 -24   -2.37   26.97
   0   2 -24   22.26   30.67
   2   0 -24  -50.15   28.26
   0  -2 -24  -14.14   23.43
   0  -2 -24   -5.30   23.83
   2   0  26   -7.35   61.46
   0  -2  26   26.09   31.92
   0   2  26   42.10   49.27
  -2   0 -26   23.85   46.34
   0  -2 -26    8.41   38.04
   2   0 -26    4.49   43.16
   0   2 -26   13.87   54.73
  -2   0 -26   24.98   45.34
   0   2 -26   -1.60   51.30
   2   0 -26  -12.92   46.64
   0  -2 -26  -23.68   39.66
   0  -2 -26   25.26   40.71
   2   0  28   47.30   37.02
   0   2  28    3.39   27.62
   2   0 -28  -29.66   64.04
   0  -2 -28   37.68   65.18
  -2   0 -28   35.40   34.97
   0   2 -28    8.27   37.77
   0   2 -28    8.96   32.81
  -2   0 -28   24.86   26.65
   2   0 -28    4.07   31.59
   0  -2 -28    3.88   22.75
   2   0  30  -11.93   30.21
   0   2  30   25.43   19.99
  -2   0 -30   18.41   27.75
   0  -2 -30    1.46   37.28
   2   0 -30   28.66   41.47
   0   2 -30    8.42   30.32
  -2   0 -30    5.62   21.66
   0   2 -30   34.05   27.21
   2   0 -30  -11.66   26.61
   2   0  32   15.65   16.37
   0  -2 -32   52.44   42.65
  -2   0 -32   -4.84   18.37
   2   0 -32   12.73   29.56
   0   2 -32   -6.47   29.90
   0   2 -32  -24.68   21.07
  -2   0 -32    1.99   13.55
   2  -1  -1  441.83   26.33
   1  -2  -1  453.08   39.42
  -1  -2   1  451.96   45.10
  -2  -1   1  476.09   30.09
  -1   2  -1  482.08   25.69
   2   1   1  422.45   47.91
   1   2   1  438.53   33.54
   1  -2  -1  426.59   19.47
  -2  -1   1  367.26   78.51
   2   1   1  470.47   51.81
  -1  -2   1  445.50   48.46
   1   2   1  457.21   40.17
  -1   2  -1  474.37   16.32
   1  -2  -1  449.61   29.65
  -2   1  -1  473.54   24.49
   2   1   1  456.20   30.54
   1   2   1  482.54   25.48
  -1  -2   1  471.31   20.58
  -2   1  -1  511.05   32.57
   2  -1  -1  470.42   26.65
   2   1   1  441.13   38.36
   1  -2  -1  414.47   38.05
  -1   2  -1  478.81   38.49
  -2   1  -1  436.58   15.80
  -1   2  -1  496.57   22.27
   2  -1  -1  410.65   24.34
  -1  -2   1  457.70   18.64
  -2   1  -1  487.53   25.95
   2  -1  -1  487.63   41.05
   2  -1  -1  440.83   16.94
   1  -2  -1  439.76   18.13
   1  -2   1  365.38   20.54
   2  -1   1  346.27   39.16
   2  -1   1  387.39   19.44
  -1   2   1  452.31   37.94
  -2  -1  -1  394.02   48.31
   2   1  -1  399.35   36.33
  -1  -2  -1  397.38   33.78
  -1   2   1  399.58   18.35
   2  -1   1  384.37   24.78
   1  -2   1  406.35   25.06
   2   1  -1  352.99   81.63
  -1  -2  -1  367.27   46.78
   1   2  -1  435.83   39.79
  -2   1   1  414.85   22.94
  -2   1   1  414.87   13.60
  -1   2   1  425.95   27.52
  -1  -2  -1  379.32   41.41
   1  -2   1  398.96   13.64
   1   2  -1  410.01   50.70
   1   2  -1  383.33   30.18
  -2  -1  -1  413.22   74.93
   1  -2   1  420.56   18.72
   2  -1   1  404.29   39.32
  -2  -1  -1  410.48   26.32
  -2   1   1  417.02   17.74
  -2   1   1  430.29   40.14
   1   2  -1  439.37   18.33
  -1  -2  -1  403.24   18.74
   1  -2   1  490.55   42.53
  -1   2   1  413.30   26.10
   2  -1   1  401.14   25.40
   2  -1   1  411.43   18.75
   2   1  -1  406.63   32.95
  -2  -1  -1  385.58   38.16
   2  -1  -3 2429.52  197.42
  -1   2  -3 2522.75   98.31
   1   2   3 2521.12   64.86
  -1  -2   3 2452.28  113.75
  -2  -1   3 2558.02  155.44
   2   1   3 2573.19  128.69
  -1   2  -3 2442.36  131.31
  -2  -1   3 2453.21  242.78
   2   1   3 2477.90  163.97
  -1  -2   3 2394.33  216.10
   1   2   3 2375.50  158.82
  -1  -2   3 2460.86   60.34
  -1   2  -3 2481.54  114.79
   2   1   3 2334.29  118.35
   1   2   3 2452.66  127.10
  -2  -1   3 2485.37   65.42
  -1   2  -3 2702.06  141.18
   2  -1  -3 2506.04   99.58
  -1  -2   3 2515.88  115.10
  -1   2  -3 2480.20   82.23
   2  -1  -3 2421.16  108.56
   2   1   3 2562.45  137.33
   2  -1  -3 2460.71  107.73
   2   1   3 2537.90  107.45
   1  -2  -3 2413.05  136.07
  -2   1  -3 2440.53  117.14
  -2   1  -3 2388.54  109.04
  -1  -2   3 2466.25  110.84
  -2  -1   3 2466.26  103.21
   1  -2  -3 2440.23  118.99
   1  -2  -3 2507.15  128.81
   2  -1  -3 2441.06   91.66
   2   1   3 2421.34  150.50
  -2  -1   3 2437.02  103.50
   1  -2  -3 2461.11   90.83
  -2   1  -3 2344.17   91.99
  -2   1  -3 2534.73   80.03
  -2   1  -3 2479.84  142.31
   1  -2   3 2482.14   74.37
  -2   1   3 2552.48  105.83
   2  -1   3 2472.95  107.22
   2  -1   3 2428.42  141.24
   1  -2   3 2331.64  108.80
   1   2  -3 2522.90  162.45
   2   1  -3 2552.49  136.81
   1  -2   3 2421.33   86.40
  -1   2   3 2523.02   90.82
   2  -1   3 2493.64  112.27
  -2  -1  -3 2512.41  221.34
  -2   1   3 2533.42   92.18
  -1  -2  -3 2560.67  156.06
  -2  -1  -3 2385.52  163.73
  -2   1   3 2517.99  106.19
   2  -1   3 2351.38  175.31
  -1   2   3 2615.16  123.49
  -1  -2  -3 2366.07  162.88
  -2   1   3 2676.88  106.79
   1  -2   3 2589.70  110.67
   1   2  -3 2294.21  108.40
  -1   2   3 2579.54  112.82
   1  -2   3 2326.64  106.15
  -2  -1  -3 2323.12  108.62
   1   2  -3 2596.13  142.16
  -1   2   3 2708.33  153.16
   1   2  -3 2631.76   99.41
  -1  -2  -3 2474.62   68.62
   2   1  -3 2471.97  104.36
  -1  -2  -3 2409.06  126.70
  -1  -2  -3 2374.70  131.60
  -1   2   3 2639.29   98.63
  -1   2   3 2582.90  108.96
   2   1  -3 2526.54   98.19
   2   1  -3 2574.63  181.99
  -2  -1  -3 2484.15  121.79
  -1  -2  -3 2460.95  112.51
  -2   1  -5 7374.12  482.78
   1   2   5 8184.48  419.56
  -1  -2   5 7803.87  459.41
  -2  -1   5 7947.59  537.83
  -1  -2   5 7962.68  476.14
   2  -1  -5 7514.48  448.25
  -2  -1   5 7722.74  587.75
  -1  -2   5 8135.58  591.72
   2   1   5 7406.51  589.35
   1   2   5 7959.87  490.32
  -1   2  -5 7716.92  489.73
   2  -1  -5 7809.89  518.83
   2   1   5 7548.61  525.03
   1   2   5 8050.26  545.28
  -1   2  -5 7998.35  491.15
   1  -2  -5 7697.48  480.40
  -1  -2   5 7962.44  433.45
  -2  -1   5 7911.01  375.10
   2  -1  -5 7817.37  531.41
   1  -2  -5 7491.72  461.23
   2   1   5 7898.38  480.84
   2   1   5 8365.98  489.83
   1  -2  -5 7971.86  516.17
   2   1   5 8122.44  516.93
   1  -2  -5 7632.55  465.41
  -1   2  -5 7586.03  402.51
  -2  -1   5 7952.50  477.32
   1  -2  -5 7347.80  477.46
  -1   2  -5 7669.17  442.38
  -1   2  -5 7369.73  414.83
   2  -1  -5 7963.95  485.92
  -2  -1   5 8026.46  440.05
  -2   1  -5 7740.40  394.99
  -2   1  -5 7507.08  468.00
   2  -1  -5 8024.96  665.06
   2  -1  -5 7605.15  496.02
  -2   1  -5 7484.23  470.77
   1  -2   5 7631.05  396.94
   2  -1   5 7680.22  477.06
  -1   2   5 7861.80  442.51
  -1   2   5 8000.09  470.62
   1   2  -5 7355.08  533.41
   2   1  -5 7761.98  516.76
  -2  -1  -5 7922.18  594.12
  -1  -2  -5 7451.65  511.21
   1  -2   5 7819.03  532.81
  -1  -2  -5 7547.70  506.45
   2   1  -5 7918.02  613.95
  -2   1   5 7793.77  441.72
  -1   2   5 7796.62  543.29
  -2   1   5 8095.28  473.01
  -1   2   5 7969.57  464.25
   2  -1   5 7807.31  590.42
  -2   1   5 7832.46  455.82
  -1  -2  -5 7488.23  520.68
   1  -2   5 7744.56  409.74
   1   2  -5 7659.59  430.67
  -2  -1  -5 7332.31  611.09
  -1   2   5 8419.66  520.93
  -2  -1  -5 7529.09  445.42
  -2  -1  -5 7169.19  411.98
  -2   1   5 7845.72  420.95
  -1  -2  -5 7350.17  386.50
   1   2  -5 8061.74  475.64
   2   1  -5 7553.80  515.88
   1  -2   5 7842.08  535.89
   2  -1   5 7883.93  489.77
  -1  -2  -5 7067.24  444.89
   1  -2   5 7608.44  483.12
   2  -1   5 8049.03  491.67
   2   1  -5 7660.78  420.46
  -1  -2  -5 7649.30  545.53
   1   2  -5 8145.56  539.96
  -2  -1  -5 7683.67  507.72
  -1  -2  -5 7804.27  501.70
  -2   1  -7  443.41   44.61
   1  -2  -7  499.83   25.84
   2  -1  -7  465.09   32.54
  -1   2  -7  428.82   27.42
  -1  -2   7  495.05   30.42
  -2  -1   7  490.96   31.83
  -2  -1   7  442.62   59.14
  -2   1  -7  436.85   38.54
  -1  -2   7  446.78   60.23
   2   1   7  516.48   49.08
  -1   2  -7  460.62   33.49
   1   2   7  464.71   23.64
   2   1   7  508.00   43.82
   1   2   7  488.26   46.23
   1  -2  -7  476.35   25.78
  -1  -2   7  478.85   34.43
  -2  -1   7  510.88   24.31
   1  -2  -7  468.12   37.23
   1  -2  -7  473.25   31.73
   2   1   7  470.71   34.17
   1   2   7  545.49   37.42
  -1   2  -7  431.44   20.53
   2   1   7  521.62   26.12
   2  -1  -7  470.86   32.19
   1   2   7  535.86   29.50
  -1  -2   7  466.67   30.84
  -2  -1   7  438.02   31.29
  -1   2  -7  447.96   23.30
   2  -1  -7  500.75   30.15
  -1   2  -7  474.72   35.15
  -2  -1   7  471.38   26.64
   1  -2  -7  520.77   30.61
  -2   1  -7  421.75   34.69
   2  -1  -7  459.87   42.55
  -2   1  -7  441.44   29.65
   2  -1  -7  519.52   32.80
  -1  -2  -7  548.61   32.92
  -2   1   7  515.90   29.12
   2  -1   7  480.64   21.28
   1  -2   7  509.40   32.65
   2   1  -7  557.90   41.73
  -1  -2  -7  487.05   43.16
  -2  -1  -7  517.99   38.04
  -1   2   7  547.53   37.26
  -2  -1  -7  510.30   30.47
   2   1  -7  504.51   70.91
   1  -2   7  516.83   34.61
   1   2  -7  423.12   42.46
  -1   2   7  563.39   29.28
  -2   1   7  540.92   40.06
   1  -2   7  478.46   19.70
  -2   1   7  579.08   32.12
  -1   2   7  571.34   31.32
   1   2  -7  460.90   25.60
   2  -1   7  479.53   44.24
  -2  -1  -7  467.73   49.92
  -2  -1  -7  426.79   37.34
   1  -2   7  471.86   25.62
  -1  -2  -7  484.30   21.06
   1   2  -7  505.33   33.94
   2   1  -7  512.95   34.41
  -1   2   7  533.07   37.33
   1   2  -7  541.93   37.30
  -2  -1  -7  449.49   32.91
  -1  -2  -7  453.73   32.47
   2  -1   7  504.52   34.55
   2  -1   7  497.79   30.98
   2   1  -7  474.49   29.73
   2  -1   7  493.77   34.32
  -1  -2  -7  428.07   50.65
  -2  -1  -7  466.56   37.54
  -1  -2  -7  501.55   37.87
   1  -2  -9  139.35   18.85
   2  -1  -9  144.14   12.17
  -1   2  -9   74.46   31.69
  -1  -2   9  105.62   18.11
  -2  -1   9  148.76   17.44
  -1  -2   9  133.33   17.58
  -2  -1   9  152.86   35.34
  -1   2  -9  120.36   30.84
  -1  -2   9  122.89   34.95
   2   1   9  137.29   29.08
   2   1   9  106.01   15.95
   1   2   9  126.99   15.28
   2   1   9  137.44   28.36
   1   2   9  107.19   27.39
  -1   2  -9  111.48   15.84
  -1   2  -9  134.68   22.99
   1  -2  -9  131.48   17.90
  -1  -2   9  124.82   14.71
  -2  -1   9  173.17   18.62
   2  -1  -9  139.08   16.61
  -2  -1   9  135.15   16.60
   1   2   9  137.69   22.22
  -2   1  -9  127.85   18.48
  -2   1  -9  102.75   22.49
   2   1   9  118.78   24.07
   1   2   9  142.65   19.58
   2  -1  -9  135.70   19.71
  -2  -1   9  122.05   17.29
  -1   2  -9  138.36   18.78
  -2   1  -9  119.94   19.37
  -2   1  -9  123.33   13.49
   1  -2  -9  162.48   18.61
   2  -1  -9  154.96   40.18
   1  -2  -9  154.66   15.94
   2  -1  -9  134.26   19.35
   1  -2   9  128.54   19.61
  -2  -1  -9  156.41   26.40
   2  -1   9  106.68   23.22
   1  -2   9  111.35   19.57
   2   1  -9  122.25   32.05
  -1   2   9  158.02   21.96
  -2  -1  -9  157.03   24.41
   1   2  -9  114.27   34.10
  -2   1   9  173.22   26.12
  -1  -2  -9  149.06   18.74
   2  -1   9  164.16   27.69
   1   2  -9  142.34   14.36
   2  -1   9  114.41   20.02
  -2   1   9  138.65   16.28
   1  -2   9  119.80   19.19
   1   2  -9  129.37   15.90
  -1   2   9  163.64   15.32
  -2   1   9  195.95   27.47
  -1   2   9  139.60   16.99
  -2  -1  -9  119.39   24.60
  -1  -2  -9  132.89   14.00
   1   2  -9  149.14   20.75
   2   1  -9  131.12   19.98
   2  -1   9  114.60   13.31
  -1   2   9  165.70   16.79
  -2  -1  -9  112.81   19.44
  -2   1   9  150.19   25.45
  -1  -2  -9  124.85   28.78
   1  -2   9  128.73   18.97
   1   2  -9  132.02   10.20
  -2  -1  -9  110.41   20.06
   2   1  -9  145.47   12.17
  -1  -2  -9  139.89   18.98
   2   1  -9  101.30   34.30
  -2  -1  -9  115.81   20.42
   1   2  -9  118.20    8.48
  -1  -2  -9  139.10   21.87
  -1   2 -11   24.96   19.18
  -1   2 -11   46.42   14.63
  -1  -2  11   51.47   23.54
  -1  -2  11   66.31   13.25
  -2  -1  11   40.03   16.31
  -1  -2  11   71.51   15.06
  -2  -1  11   53.66   15.47
  -2  -1  11   82.73   26.37
   2   1  11   84.48   25.07
  -2  -1  11   56.87   16.09
   1   2  11   87.09   25.62
   2  -1 -11   46.54   14.84
   1   2  11   85.12   18.70
   1  -2 -11   48.96   10.15
   2   1  11   66.56   21.18
  -1   2 -11   33.94   17.56
   2   1  11   63.03   29.40
  -1  -2  11   63.32   26.46
   1  -2 -11   70.92   16.14
   2  -1 -11   46.72   17.51
  -2   1 -11   64.51   19.03
   1   2  11   68.54   19.81
  -2  -1  11   90.87   17.44
   1  -2 -11   28.63   22.26
  -2   1 -11   61.71   18.46
  -2   1 -11   42.29   13.71
   1  -2 -11   68.61   22.98
   1  -2 -11   67.13   17.13
   2  -1 -11   81.05   29.14
   2  -1 -11   87.61   30.87
  -2   1 -11   90.78   33.32
   2  -1 -11   57.86    8.87
  -1   2 -11   49.99    9.54
  -2   1 -11   93.12   16.36
  -2   1  11   43.12   15.12
  -2   1  11   51.43   26.77
   1  -2  11   70.73   19.16
  -1   2  11   30.87   25.56
   1   2 -11   93.00   32.82
  -2   1  11   80.37   14.72
   2   1 -11   94.75   24.41
   2  -1  11   42.53   26.86
   1  -2  11   81.91   18.66
   1  -2  11   83.61   16.85
  -1   2  11   69.60   19.54
  -1   2  11   50.22   15.93
  -2  -1 -11   52.73   14.55
   2  -1  11   69.85   13.40
   1   2 -11   57.35   19.24
  -1  -2 -11   52.32   13.03
   2   1 -11   44.79   19.10
  -2   1  11   47.59   14.44
  -1  -2 -11   71.65   17.38
  -2  -1 -11   75.21   15.58
   1   2 -11   44.76   22.56
  -2  -1 -11   43.09   16.36
  -1  -2 -11   29.44   25.75
   2   1 -11  118.57   31.16
  -1   2  11   82.79   29.73
   1   2 -11   47.48   10.77
   2   1 -11   69.57   16.89
  -1  -2 -11   32.27   19.21
   2  -1  11   82.01   18.60
  -2  -1 -11   49.86   19.65
   1   2 -11   51.57   12.90
  -1  -2 -11   52.89   19.28
   1  -2 -13  284.17   27.45
   2   1  13  299.31   32.19
   2  -1 -13  288.49   25.74
   2  -1 -13  249.15   44.34
  -2  -1  13  298.66   28.13
  -1  -2  13  286.73   26.47
  -2  -1  13  223.90   31.77
   2   1  13  271.02   40.50
   1   2  13  249.48   39.71
   2  -1 -13  206.80   39.45
  -2  -1  13  297.19   23.41
  -2   1 -13  199.80   35.04
  -1  -2  13  290.23   33.44
   1   2  13  292.17   36.16
  -2   1 -13  217.60   28.77
   1  -2 -13  237.41   38.10
   2   1  13  312.72   38.48
  -1   2 -13  220.78   26.10
   2  -1 -13  279.93   27.23
  -2  -1  13  336.28   32.10
  -1   2 -13  309.58   31.28
   1  -2 -13  301.51   43.31
  -2   1 -13  271.33   36.80
  -2   1 -13  233.57   29.54
  -1   2 -13  270.92   30.41
  -1   2 -13  232.39   33.69
  -2   1 -13  239.56   24.56
  -1   2  13  239.59   51.57
   1  -2  13  237.63   22.07
  -2   1  13  323.51   41.14
   2  -1  13  355.07   45.35
  -2   1  13  323.69   41.23
  -2   1  13  312.41   47.88
  -2   1  13  269.63   35.40
   2  -1  13  225.13   33.39
   1  -2  13  287.14   33.31
  -2  -1 -13  319.16   41.15
  -2  -1 -13  223.19   27.14
  -1  -2 -13  241.42   40.52
   1   2 -13  268.39   31.61
  -1  -2 -13  309.05   42.32
  -1   2  13  278.37   24.63
   1   2 -13  276.70   52.00
  -2  -1 -13  243.21   27.62
   1   2 -13  270.65   29.09
  -1   2  13  334.44   29.57
  -1  -2 -13  244.70   26.81
   2  -1  13  261.14   22.86
   1   2 -13  225.00   25.02
  -1   2  13  327.71   39.97
   2   1 -13  265.79   30.00
   2   1 -13  243.51   28.43
   2   1 -13  268.42   46.76
  -2  -1 -13  291.61   33.96
   1   2 -13  214.78   30.03
  -1  -2 -13  232.43   31.81
  -2   1 -15  162.49   28.19
  -1   2 -15  117.04   37.86
  -2   1 -15  189.77   25.53
   2  -1 -15  183.86   46.90
  -2  -1  15  179.27   23.43
  -1  -2  15  190.84   23.80
   2   1  15  198.50   60.59
  -2  -1  15  168.08   45.13
   1   2  15  200.35   36.98
  -2   1 -15  149.18   27.14
  -1   2 -15  193.34   42.35
   2   1  15  157.38   27.76
  -2   1 -15  101.64   31.00
   1  -2 -15  260.63   29.41
   2   1  15  226.83   36.26
   1   2  15  199.69   25.29
  -1  -2  15  197.65   26.75
   2  -1 -15  165.44   23.48
  -1   2 -15  136.76   30.51
  -2  -1  15  246.97   27.25
  -2   1 -15  146.27   32.81
   1  -2 -15  165.68   37.39
  -1   2 -15  130.95   27.39
   1  -2 -15  157.07   36.52
   2  -1 -15  158.97   28.66
  -1   2 -15  160.12   30.46
   2  -1  15  225.33   39.67
   1  -2  15  235.05   28.79
  -2   1  15  225.80   24.86
   1   2 -15  226.18   51.53
   1  -2  15  193.30   23.80
  -2   1  15  199.17   23.92
  -1   2  15  147.71   46.63
  -1  -2 -15  202.01   27.30
  -2  -1 -15  179.63   38.28
   1   2 -15  191.84   46.00
  -1  -2 -15  119.71   37.25
   2   1 -15  182.61   29.26
  -2   1  15  182.66   43.20
   2   1 -15  245.26   45.39
  -2   1  15  198.86   26.54
  -1   2  15  190.37   34.60
  -2  -1 -15  114.69   36.73
  -1  -2 -15  157.98   26.56
  -1   2  15  211.79   26.26
  -2  -1 -15  189.86   26.01
   2   1 -15  155.52   35.27
   2  -1  15  207.60   24.50
  -1   2  15  177.81   34.64
  -2  -1 -15  173.41   27.92
  -1  -2 -15  156.61   43.54
  -1   2 -17   21.13   19.05
   2  -1 -17   22.97   20.45
  -1  -2  17   13.94   24.29
   1  -2 -17   10.76   19.38
  -2  -1  17   -1.21   24.39
  -1  -2  17   35.25   24.00
  -2  -1  17   21.70   41.07
   1   2  17    4.00   25.22
   2   1  17    8.24   39.10
  -2   1 -17    7.03   24.04
  -2   1 -17   -0.46   16.82
   2   1  17   18.48   28.74
   2  -1 -17   39.72   19.93
   1   2  17   15.86   16.59
  -2   1 -17    5.44   29.24
  -2  -1  17   -1.11   28.48
  -1  -2  17   20.94   19.28
   2  -1 -17   16.25   16.26
   1  -2 -17  -15.19   26.65
  -1   2 -17   21.37   19.75
   1  -2 -17   -3.21   20.17
  -1   2 -17   -6.24   19.32
  -2   1 -17    0.90   17.67
  -1   2  17   -3.67   25.00
  -2   1  17   29.98   16.80
  -2   1  17   -6.47   19.99
   1   2 -17   31.89   34.26
   1  -2  17   19.21   18.48
   1  -2  17    3.75   25.09
  -1   2  17    5.54   15.87
  -2  -1 -17   12.37   27.26
  -2  -1 -17    6.66   20.58
   2   1 -17  -37.38   30.60
  -1  -2 -17    3.49   18.15
   1   2 -17   26.18   20.35
   2  -1  17   14.23   29.17
   2   1 -17   -3.32   36.78
  -2  -1 -17   31.83   16.52
  -2  -1 -17   -9.85   24.71
  -1  -2 -17  -19.01   25.29
  -1   2  17  -23.91   28.45
  -2   1  17   11.02   17.86
   2   1 -17    2.67   16.66
  -1  -2 -17   56.96   28.16
  -2  -1 -17   -9.23   29.75
  -1  -2 -17   -4.38   32.24
   2   1 -17    9.75   18.60
   1  -2 -19   17.81   21.86
  -1  -2  19   13.14   25.29
  -2   1 -19    6.73   32.11
   2   1  19  -10.27   30.33
  -2  -1  19   52.02   32.24
   1   2  19   42.69   43.43
   2  -1 -19    1.11   30.57
  -2   1 -19   48.54   40.76
   1   2  19    0.44   20.60
   2  -1 -19   28.10   22.80
   1  -2 -19   21.22   35.20
  -2   1 -19   23.77   35.69
  -1   2 -19   18.90   35.92
  -2   1 -19  -13.54   22.38
   2  -1 -19   -5.51   26.07
  -1   2 -19   27.15   24.34
   1  -2 -19   -5.04   21.95
   2  -1 -19    5.23   20.57
   1  -2  19   28.67   19.48
   1   2 -19   34.99   28.71
   2   1 -19    8.77   42.71
  -1  -2 -19   14.57   20.18
  -2  -1 -19    9.67   23.36
  -2  -1 -19  -12.48   35.06
  -1  -2 -19   53.82   22.23
   2  -1  19   41.74   31.27
  -2  -1 -19   16.36   32.50
  -1  -2 -19   12.43   21.23
   2   1 -19   10.98   34.13
  -1   2  19  -27.66   27.32
  -2   1  19    1.89   21.14
   1   2 -19   -5.81   24.10
  -2   1 -21   14.38   24.31
   1  -2 -21   -2.43   22.69
   2   1  21  -31.54   35.36
  -1  -2  21   31.79   38.40
  -2   1 -21   10.43   23.86
   1   2  21  -10.34   43.37
  -1   2 -21   -3.73   43.12
   1  -2 -21   26.38   46.13
  -1   2 -21   38.90   44.34
   2  -1 -21  -22.69   21.32
   2  -1 -21   -3.46   31.58
   1  -2 -21  -18.01   22.52
   2  -1 -21  -10.39   21.29
  -2  -1 -21  -15.91   25.22
   1  -2  21   -2.59   29.61
  -1  -2 -21   48.59   26.75
   2   1 -21    5.07   34.17
   1   2 -21   21.43   29.33
  -1   2  21    7.63   27.32
  -2  -1 -21   15.50   23.44
  -1  -2 -21   -6.89   31.15
   2   1 -21  -22.95   27.19
   2  -1  21   32.04   32.98
  -2  -1 -21   13.59   21.06
  -1  -2 -21   19.14   22.85
   1   2 -21  -32.15   30.06
  -2   1  21    0.44   22.62
   1  -2 -23  -13.78   37.27
   2  -1 -23   -8.09   23.02
   2   1  23   26.53   39.42
   1   2  23   35.74   34.68
  -2   1 -23  -39.28   44.71
  -1   2 -23    7.39   30.92
  -2   1 -23    5.41   26.30
   1  -2 -23   18.80   34.96
   1  -2 -23   53.73   37.01
   2  -1 -23   -7.62   53.39
  -1   2 -23  -12.23   32.19
   2  -1 -23   12.86   41.96
  -2  -1 -23  -50.82   42.43
   1   2 -23   11.34   34.36
   2   1 -23  -58.89   38.48
   1   2 -23   86.90   48.11
  -2  -1 -23   -1.26   23.73
  -1  -2 -23  -16.91   45.86
   2   1 -23   33.71   30.11
  -1  -2 -23    8.71   21.71
  -1   2  23  -25.68   44.11
  -2  -1 -23    6.54   22.83
  -1  -2 -23    5.01   37.40
   1  -2  23  -30.52   54.78
   2  -1  23   -1.78   57.35
   1  -2 -25   -8.43   26.61
   2  -1 -25  -41.47   41.02
   2   1  25   21.77   56.54
   1   2  25   40.68   36.10
  -1   2 -25   40.16   32.86
   1  -2 -25   31.79   35.72
  -2   1 -25  -17.41   50.79
  -1   2 -25   11.83   33.55
   2  -1 -25  -14.92   45.69
   1  -2 -25    6.98   39.93
  -2   1 -25   62.35   31.02
  -1  -2 -25  -16.54   35.11
   1  -2  25   24.99   35.84
  -2  -1 -25   -8.74   33.14
   2   1 -25    6.73   37.75
  -2  -1 -25   40.16   40.16
   1   2 -25   -8.36   33.04
   1   2 -25   -2.45   55.69
  -1  -2 -25    1.55   24.15
   2   1 -25   36.67   31.38
  -1   2  25   26.95   41.29
  -2  -1 -25    0.05   37.39
  -1  -2 -25   -4.10   26.14
   2  -1  25  -47.31   40.37
   1  -2 -27    3.43   67.34
   1   2  27   20.96   51.65
   2   1  27  -13.37   36.89
   1  -2 -27    2.68   26.03
  -2   1 -27    1.49   32.55
   2  -1 -27   16.92   41.98
  -1   2 -27   14.44   48.05
  -2   1 -27  -20.35   45.91
   2  -1 -27   25.48   27.74
  -1   2 -27   24.21   48.86
  -1  -2 -27   15.58   36.37
   1  -2  27    2.09   33.73
   2  -1  27   23.24   55.91
   2   1 -27   26.72   70.52
   1   2 -27  -13.90   42.09
  -2  -1 -27    8.16   31.96
  -2  -1 -27  -12.40   24.63
   2   1 -27  -17.85   49.06
  -1  -2 -27   45.24   33.51
  -1   2  27   13.06   25.25
   1   2 -27   11.42   32.48
  -1  -2 -27    1.73   36.31
   2   1  29   68.04   31.51
   2  -1 -29   35.73   58.82
  -2   1 -29   -7.09   25.29
   1   2  29  -14.88   26.77
  -2   1 -29    6.96   38.94
   1  -2 -29  -58.50   38.84
   2  -1 -29  -10.16   25.42
  -1   2 -29  -13.28   27.81
  -1   2 -29    3.77   29.07
  -2  -1 -29  -37.21   50.44
  -1  -2 -29   38.16   56.84
   1  -2  29   -1.66   24.88
   2   1 -29  -33.10   40.54
   2  -1  29   30.25   30.43
   1   2 -29   38.56   44.63
  -2  -1 -29    3.74   29.17
   1   2 -29   -1.07   35.84
   2   1 -29   41.53   29.49
  -1   2 -31  -18.43   28.36
   1  -2 -31   42.68   33.33
   2   1  31    5.40   22.43
   1   2  31   -8.27   19.11
   2  -1 -31   14.13   37.23
  -2   1 -31  -10.14   19.02
  -1   2 -31    9.34   23.14
  -2   1 -31   -4.45   20.39
   1  -2  31    4.91   24.49
  -2  -1 -31    9.82   25.01
  -1  -2 -31   21.74   30.09
   2  -1  31   19.49   21.87
   2   1 -31  -14.03   33.17
   1   2 -31   44.49   40.72
  -1   2  31   -3.98   13.37
   1   2 -31   11.86   25.49
  -2  -1 -31    5.73   12.68
   2   1 -31   20.11   25.38
   1  -2 -33    9.70   24.89
   2  -1 -33   37.92   25.21
  -1   2 -33  -15.68   15.92
  -2   1 -33   10.83   12.48
  -1  -2 -33   37.67   33.63
   2   1 -33  -19.76   24.15
   1   2 -33   -4.29   17.15
  -2   2   0 9999.00  459.09
   2  -2   0 9613.04  478.43
  -2  -2   0 9420.11  689.29
   2   2   0 9380.24  697.93
  -2  -2   0 8933.98  797.66
   2   2   0 9661.35  808.90
   2  -2   0 9134.52  606.85
  -2   2   0 9631.22  640.19
  -2  -2   0 9399.60  567.24
   2   2   0 9496.21  549.44
   2  -2   0 8385.22  591.99
  -2   2   0 9664.08  597.05
   2  -2   0 8419.43  608.36
  -2   2   0 9976.83  614.31
  -2  -2   0 9237.66  490.41
  -2   2   0 9463.06  619.46
   2  -2   0 9153.05  592.55
  -2  -2   0 9484.68  625.58
   2   2   0 9225.27  606.19
   2  -2  -2  -15.29   13.44
  -2  -2   2   36.85   26.60
   2   2   2    1.57   18.99
  -2  -2   2   14.60   44.05
   2   2   2   51.39   25.89
  -2   2  -2   18.14   13.08
  -2  -2   2   -4.81   12.13
   2   2   2   28.18   13.49
  -2   2  -2   26.37   13.54
   2  -2  -2    5.49   11.83
  -2   2  -2   28.59   16.16
  -2  -2   2    7.28    7.37
  -2  -2   2   12.46    8.08
  -2   2  -2   24.34   13.59
   2  -2  -2   12.93    6.28
   2  -2  -2   12.82   11.51
   2   2   2   10.91   12.65
  -2   2   2   16.54   10.85
   2  -2   2   28.07   21.36
  -2   2   2   18.93   11.72
  -2  -2  -2   23.23   19.48
  -2  -2  -2   10.42   26.74
   2   2  -2   17.98   26.50
  -2   2   2   13.43    9.01
  -2   2   2  -11.81   11.30
  -2  -2  -2   25.49   13.88
   2  -2   2   35.70   19.16
   2   2  -2    9.66    6.79
  -2   2   2    7.36   14.39
  -2  -2  -2   18.46    7.78
   2   2  -2  -11.52   19.90
   2   2  -2    7.29    8.45
   2  -2   2  -12.74   18.99
  -2   2   2    8.94   12.25
   2   2  -2   23.34   12.63
   2  -2  -4 1332.07   66.71
  -2  -2   4 1469.21  105.59
  -2  -2   4 1368.58  124.86
   2   2   4 1186.83  121.37
   2   2   4 1380.35   82.24
   2  -2  -4 1454.78   57.18
  -2  -2   4 1373.57   43.51
   2  -2  -4 1449.24   95.71
  -2   2  -4 1343.75   75.68
   2   2   4 1450.93   50.86
   2  -2  -4 1407.38   86.53
  -2  -2   4 1363.05   70.73
  -2   2  -4 1384.07   66.05
  -2   2  -4 1417.83   73.79
  -2  -2   4 1381.82   40.96
  -2   2  -4 1394.18   76.15
  -2   2   4 1572.28   66.49
  -2   2   4 1511.55   62.20
  -2   2   4 1568.07   65.19
  -2  -2  -4 1387.07  152.12
  -2  -2  -4 1438.22   90.14
   2  -2   4 1463.57   96.07
   2   2  -4 1487.32   91.13
  -2   2   4 1538.76   67.09
   2   2  -4 1401.60   53.96
   2   2  -4 1568.21  115.49
   2  -2   4 1505.14   85.39
  -2  -2  -4 1338.15   41.59
   2   2  -4 1479.24   82.64
  -2  -2  -4 1348.34   68.98
   2  -2   4 1374.85   94.15
  -2   2   4 1600.78   70.04
   2   2  -4 1510.36   57.73
  -2  -2  -4 1422.92   78.05
  -2  -2   6   20.60   10.75
   2  -2  -6   -5.03   15.93
  -2  -2   6    0.99   22.98
   2   2   6   10.73   14.65
   2   2   6   19.61   18.07
  -2   2  -6   -5.53   13.43
  -2  -2   6    3.71    9.81
  -2   2  -6   12.46    7.55
   2   2   6   -6.84   13.81
   2  -2  -6    6.68   11.01
   2   2   6   13.42   10.01
   2  -2  -6  -17.56   12.07
  -2   2  -6   18.49    9.21
   2  -2  -6    9.83   18.30
  -2  -2   6    5.42    6.07
   2  -2  -6  -26.14   16.59
  -2   2  -6    1.33   13.29
   2  -2  -6    6.85   18.01
   2  -2   6   22.68   13.64
  -2   2   6    4.95   17.72
   2  -2   6   -3.77   10.36
   2   2  -6  -19.47   28.44
   2  -2   6    4.99    4.68
  -2   2   6   15.71   10.21
  -2   2   6    6.84   14.38
   2  -2   6  -14.55   13.22
   2   2  -6   -2.64    6.07
  -2  -2  -6   -3.57   11.51
  -2   2   6    8.12   11.02
  -2  -2  -6   -1.09    6.25
   2   2  -6   -9.93   11.49
  -2  -2  -6   18.34   28.00
  -2  -2  -6    6.00   12.84
  -2  -2  -6  -43.83   30.68
   2   2  -6    9.25   32.15
   2   2  -6    5.65    7.80
  -2  -2  -6    6.20   14.88
   2  -2  -8   13.42   13.11
  -2  -2   8    9.09   20.18
   2  -2  -8   22.09   10.08
  -2  -2   8   27.74   31.32
   2   2   8   53.19   18.84
  -2   2  -8   24.09   15.59
   2   2   8   26.95   20.03
  -2  -2   8   19.87    8.35
  -2   2  -8    7.69    7.25
   2   2   8   27.76   22.85
   2   2   8   14.08    8.54
   2  -2  -8   31.05   17.63
  -2  -2   8   20.11    8.28
  -2   2  -8   22.49   16.23
   2  -2  -8   11.88   18.81
   2  -2  -8   21.74   14.05
   2  -2  -8   -4.41   12.94
  -2   2  -8   35.80   23.84
  -2   2   8   24.70   17.50
  -2  -2  -8   23.42   13.03
   2   2  -8   31.43   17.05
   2  -2   8   18.36    9.22
   2  -2   8   -2.27   11.26
  -2  -2  -8   10.81   18.94
   2  -2   8   33.91   14.24
   2  -2   8   -1.43   14.65
  -2   2   8   35.17   11.35
   2  -2   8    7.61   10.92
   2   2  -8   21.02    8.36
   2   2  -8   22.53   24.04
  -2  -2  -8   16.97    8.12
   2   2  -8   36.03   13.67
  -2  -2  -8   20.48   16.98
  -2  -2  -8   29.78   19.86
   2  -2   8   33.59   13.67
   2   2  -8    8.07    8.70
  -2   2   8   21.68   12.15
  -2  -2  -8   15.23   15.26
   2  -2 -10  -16.46   12.96
   2   2  10    1.04   14.37
  -2  -2  10    2.09   18.58
  -2   2 -10   19.46   16.60
  -2  -2  10    5.83   29.04
  -2   2 -10  -16.85   15.92
   2   2  10   13.15   21.13
   2  -2 -10   -5.72   13.45
  -2  -2  10   -9.31   13.72
  -2   2 -10   -0.42    9.69
   2   2  10    7.76   14.91
   2  -2 -10  -18.56   16.97
   2  -2 -10   20.28   13.63
  -2  -2  10    1.37   13.23
   2  -2 -10  -35.02   19.30
  -2  -2  10   -3.11    9.19
  -2   2 -10    3.86   13.93
  -2   2 -10   10.57   10.85
  -2   2  10   18.59   11.29
  -2   2  10    4.14   11.73
  -2   2  10   -8.20   20.40
  -2  -2 -10    6.86   19.82
   2  -2  10   13.76   13.93
  -2  -2 -10    5.99   16.99
   2   2 -10  -12.97   13.63
  -2  -2 -10    1.69   20.19
   2  -2  10   12.53   12.33
   2   2 -10    9.86   14.40
   2  -2  10   -6.69    8.07
  -2  -2 -10    6.39   10.05
   2   2 -10   -1.37   13.88
   2   2 -10   16.08   18.06
   2  -2  10   29.29   14.34
  -2  -2 -10   27.45   13.84
   2  -2  10   24.35   22.75
   2   2 -10   -3.79    9.53
  -2   2  10   11.32   17.08
  -2  -2 -10    1.07   15.56
  -2   2 -12  233.81   40.77
   2  -2 -12  224.54   26.92
  -2  -2  12  281.60   26.01
  -2  -2  12  194.19   31.70
   2   2  12  188.93   38.69
  -2   2 -12  211.45   27.96
  -2   2 -12  204.77   31.98
   2   2  12  246.19   32.37
  -2   2 -12  224.45   23.78
   2   2  12  258.06   31.11
  -2  -2  12  206.36   28.61
   2  -2 -12  223.79   25.26
   2  -2 -12  241.59   25.49
   2  -2 -12  258.88   57.26
   2  -2 -12  225.70   21.13
  -2   2 -12  196.98   30.62
  -2   2  12  273.46   24.63
  -2  -2 -12  257.54   35.53
  -2   2  12  224.05   25.43
   2   2 -12  197.54   33.42
  -2  -2 -12  223.85   23.76
  -2   2  12  237.19   23.54
   2   2 -12  202.64   21.60
   2  -2  12  189.58   19.02
  -2  -2 -12  185.32   34.19
   2   2 -12  248.10   26.92
   2   2 -12  219.06   31.69
  -2  -2 -12  151.16   25.04
  -2   2  12  225.48   29.85
   2  -2  12  223.79   29.81
   2   2 -12  207.34   24.96
   2  -2  12  243.69   44.44
  -2  -2 -12  182.65   32.81
  -2   2 -14    7.05   15.79
  -2   2 -14    9.38   21.88
  -2  -2  14    1.62   21.05
   2   2  14   -1.87   23.12
   2  -2 -14   -4.97   14.59
   2   2  14   -1.53   24.94
   2  -2 -14    5.92   14.71
   2   2  14  -13.24   20.10
  -2  -2  14   33.20   22.85
  -2   2 -14   38.51   16.43
  -2   2 -14   -7.33   12.87
  -2   2  14    6.37   22.01
  -2   2  14    4.41   13.04
   2  -2  14    2.04   11.39
  -2   2  14   -7.81   18.11
  -2  -2 -14   -4.45   14.63
   2   2 -14   -1.50   15.97
   2  -2  14    3.40   23.86
   2   2 -14   25.10   19.37
  -2  -2 -14    6.09   22.58
  -2   2  14   38.02   21.71
   2   2 -14    4.01   14.80
  -2  -2 -14  -10.76   22.20
  -2  -2 -14  -32.01   16.55
   2   2 -14    5.44   10.65
  -2   2 -16   31.81   22.98
   2  -2 -16   -7.19   17.22
  -2  -2  16   14.37   15.16
  -2  -2  16  -10.22   26.76
   2   2  16  -20.51   25.81
   2  -2 -16   13.24   17.39
   2   2  16    0.37   17.91
  -2   2 -16   21.99   19.15
   2   2  16    8.57   24.60
  -2  -2  16   16.50   28.27
  -2   2 -16   33.57   19.29
   2  -2 -16   19.82   30.18
  -2   2 -16   28.65   21.63
  -2   2 -16   11.97   17.37
  -2   2  16   -1.72   17.23
  -2   2  16  -24.33   21.00
  -2  -2 -16   67.58   24.23
  -2  -2 -16   40.60   17.81
   2  -2  16   48.98   29.62
  -2  -2 -16   39.49   26.96
   2   2 -16  -10.52   25.27
  -2   2  16   28.84   16.24
  -2  -2 -16    2.90   18.20
   2  -2  16   17.19   14.75
  -2   2  16   26.92   24.24
   2   2 -16    3.72   20.21
  -2  -2 -16  -18.35   20.91
  -2   2 -18   15.77   31.96
  -2  -2  18    5.00   45.83
   2   2  18   -8.54   29.59
  -2   2 -18   16.10   23.72
   2   2  18   -5.97   17.87
   2  -2 -18    3.38   19.61
   2  -2 -18   -5.63   17.65
   2  -2 -18   22.07   35.62
  -2  -2 -18  -15.57   21.29
   2   2 -18   -5.70   27.98
   2  -2  18   -8.61   16.05
   2   2 -18   43.50   21.51
  -2  -2 -18   -5.86   28.61
  -2   2  18   71.98   33.48
  -2  -2 -18   27.25   19.86
  -2   2  18   32.43   27.05
   2  -2 -20  -19.32   26.91
   2   2  20   12.74   49.46
  -2   2 -20  -19.45   24.16
   2  -2 -20   40.39   37.07
  -2   2 -20  -13.38   33.68
   2  -2 -20  -48.75   33.73
   2   2 -20   22.30   32.29
  -2  -2 -20   67.62   38.08
   2   2 -20  -34.60   36.21
  -2  -2 -20    3.84   19.02
   2  -2  20   19.28   30.42
  -2  -2 -20  -32.76   34.18
  -2   2  20  -28.35   35.18
   2  -2 -22  -52.11   37.70
   2   2  22   -4.47   52.71
  -2   2 -22   -3.84   28.08
   2  -2 -22   -2.10   23.84
   2  -2 -22   31.98   31.00
  -2   2 -22   -2.63   40.38
  -2  -2 -22   22.44   27.68
   2  -2  22  -65.61   37.14
  -2  -2 -22   34.64   31.01
   2   2 -22  -31.12   30.48
   2   2 -22  -32.78   34.24
  -2  -2 -22   22.92   23.26
  -2   2  22   17.54   33.90
   2  -2 -24   14.59   26.53
   2   2  24   39.97   39.57
  -2   2 -24    0.32   31.30
   2  -2 -24   58.97   58.17
  -2   2 -24   -8.07   48.99
   2  -2 -24   -3.97   27.80
  -2  -2 -24  -17.63   46.57
   2   2 -24  -26.07   68.60
   2   2 -24   32.75   33.46
  -2  -2 -24   20.70   33.86
  -2  -2 -24   -8.37   40.10
   2  -2  24  -20.18   65.57
  -2   2 -26   12.23   31.58
   2   2  26  -22.39   37.60
   2  -2 -26   -5.31   27.15
   2  -2 -26  -17.52   67.84
   2  -2 -26  -19.39   37.79
   2  -2  26    1.19   38.54
   2   2 -26   12.25   34.23
  -2  -2 -26    4.24   32.82
  -2  -2 -26   13.55   25.38
   2   2 -26   66.21   42.92
  -2   2 -28   36.08   48.88
   2   2  28   -7.50   55.26
   2  -2 -28   12.96   44.42
  -2  -2 -28   36.77   34.01
   2   2 -28   50.25   43.52
   2  -2  28   -8.05   36.70
   2   2 -28    1.98   52.81
  -2  -2 -28    6.64   23.00
  -2   2 -30   16.14   26.55
   2   2  30   16.18   28.20
   2  -2 -30   62.61   57.58
   2  -2  30  -15.40   26.42
  -2   2  30    8.87   19.86
   2   2 -30   67.19   56.04
  -2  -2 -30  -20.99   50.67
   2   2 -30   35.45   29.64
   2  -2 -32   -2.34   31.33
   2   2  32   29.52   26.86
  -2   2 -32    4.77   27.03
  -2  -2 -32  -17.60   21.84
   2  -2  32    2.33   22.31
   2   2 -32   -1.77   25.94
  -2   2  32    9.98   14.95
   2   2 -32    3.98   22.43
  -3   0   1   14.78   11.39
   0  -3   1   34.29   18.75
   3   0   1    2.72   23.25
   0   3   1   38.86   13.15
  -3   0   1   41.01   40.09
   3   0   1   86.17   30.42
   0  -3   1   -1.33   29.08
   0   3   1   25.55   17.77
   0   3   1   21.20   15.12
   0  -3   1   22.23   13.74
   3   0   1   26.67   12.56
  -3   0   1   18.64    7.19
   3   0   1    9.18   13.24
  -3   0   1   51.76   22.16
   0  -3   1   13.29   10.58
  -3   0   1    9.62   13.22
   0   3   1   19.73    7.85
  -3   0   1    3.23   12.80
   3   0   1   -1.10   24.48
  -3   0  -1   19.83   19.29
   3   0  -1   17.48   16.36
   0   3  -1    9.88   12.43
  -3   0  -1  -20.53   37.88
   3   0  -1    8.13   32.83
   0  -3  -1   44.49   18.74
   0   3  -1   45.90   16.84
   0  -3  -1   16.66   15.85
   0   3  -1   27.96   13.74
   3   0  -1   21.75    6.51
  -3   0  -1    9.03    8.72
   0  -3  -1   21.29    4.49
  -3   0  -1   26.78   21.45
   0   3  -1   34.56   11.58
   0   3  -1   16.67    5.47
   0  -3  -1   24.59    8.25
  -3   0  -1   31.45   14.99
   3   0  -1    6.18   23.24
  -3   0   3 2452.11  108.43
   0  -3   3 2577.67  104.70
   3   0   3 2480.93  112.82
  -3   0   3 2510.77  232.39
   3   0   3 2447.06  257.93
   0  -3   3 2553.53  157.88
   0   3   3 2615.88  168.83
   0   3   3 2494.47  131.93
   0  -3   3 2412.60  146.36
   3   0   3 2521.92  105.94
   3   0   3 2541.14  114.10
   0  -3   3 2337.98  113.66
   0   3   3 2378.50   72.40
  -3   0   3 2359.75  110.79
   0   3   3 2416.11  103.50
  -3   0   3 2454.12  109.81
   0  -3   3 2405.68   72.03
   3   0   3 2568.37  138.22
   0  -3  -3 2173.17   98.12
   3   0  -3 2395.94  129.55
   0   3  -3 2418.91  145.18
  -3   0  -3 2444.94  149.18
  -3   0  -3 2486.77  210.03
   3   0  -3 2330.72  197.27
   0  -3  -3 2160.33  172.22
   0   3  -3 2517.15  131.31
   0  -3  -3 2265.09  129.99
   0   3  -3 2481.80  117.35
  -3   0  -3 2446.51  135.70
  -3   0  -3 2436.93  114.74
   0   3  -3 2700.85  104.82
   0   3  -3 2348.78   66.23
   0  -3  -3 2315.81  125.47
   3   0  -3 2365.77  121.12
  -3   0  -3 2482.42  128.40
  -3   0   5 8613.79  542.23
   0  -3   5 8664.83  542.24
  -3   0   5 8509.66  668.85
   3   0   5 8564.50  822.32
   0  -3   5 8243.55  610.98
   0   3   5 8666.33  559.84
   0   3   5 8651.09  584.51
   0  -3   5 8389.53  594.77
   3   0   5 8498.06  597.10
   3   0   5 8827.36  551.91
   0  -3   5 8280.97  532.85
   0   3   5 8656.12  459.67
  -3   0   5 8766.86  561.60
   0   3   5 8958.45  607.80
  -3   0   5 8903.73  542.46
   3   0   5 8484.48  595.49
  -3   0  -5 8580.53  500.00
   0  -3  -5 8169.79  521.31
   3   0  -5 8433.44  590.86
   0   3  -5 8173.95  578.64
  -3   0  -5 8219.52  597.07
  -3   0  -5 8407.59  634.92
   3   0  -5 8641.62  872.09
   0  -3  -5 7750.62  626.62
   0   3  -5 8685.89  583.68
   0  -3  -5 8317.08  596.68
   0   3  -5 8286.12  599.94
  -3   0  -5 8287.46  623.52
  -3   0  -5 7892.92  522.21
   0   3  -5 8605.99  585.16
   3   0  -5 8668.15  568.54
   0  -3  -5 8150.94  581.60
   3   0  -5 8616.52  561.31
  -3   0  -5 8294.95  589.16
  -3   0   7 3045.27  179.21
   0  -3   7 2950.01  144.67
  -3   0   7 3025.44  191.29
   3   0   7 2896.08  198.27
   0  -3   7 2964.15  233.66
   0   3   7 2885.43  139.51
   0   3   7 2864.63  167.97
  -3   0   7 2928.34  109.43
   0  -3   7 2886.37  142.99
   3   0   7 2888.80  186.74
   3   0   7 3144.62  150.25
   0  -3   7 2916.88  182.43
   0   3   7 3044.23  133.56
  -3   0   7 3129.02  160.74
   0   3   7 3146.15  160.55
  -3   0   7 3031.18  138.93
   3   0   7 2828.36  162.92
  -3   0  -7 2951.32  129.92
   0  -3  -7 2729.36  168.75
   3   0  -7 2878.97  171.32
   0   3  -7 2925.88  189.06
  -3   0  -7 2924.22  162.73
   3   0  -7 2766.60  291.30
   0  -3  -7 2933.06  209.84
   0   3  -7 2951.31  173.66
   0  -3  -7 2801.74  175.42
   0   3  -7 2681.75  148.45
  -3   0  -7 2628.26  161.75
  -3   0  -7 2524.89  167.23
   0   3  -7 2804.22  143.39
   3   0  -7 2738.23  180.66
   0  -3  -7 2609.40  173.71
   3   0  -7 2871.77  176.64
  -3   0  -7 2831.86  204.14
   0  -3   9  638.10   31.45
  -3   0   9  651.17   36.73
   3   0   9  617.48   51.73
   0  -3   9  575.59   73.62
   0   3   9  692.64   33.19
   0   3   9  588.17   51.27
  -3   0   9  631.46   26.64
   0  -3   9  650.20   35.23
   3   0   9  554.16   57.88
   3   0   9  695.00   53.39
   0  -3   9  646.15   55.70
   0   3   9  679.31   28.88
  -3   0   9  641.54   41.16
   0   3   9  540.64   39.53
  -3   0   9  686.31   45.54
   0  -3  -9  678.26   40.71
  -3   0  -9  634.18   43.56
   3   0  -9  639.42   63.21
   0   3  -9  587.74   39.17
  -3   0  -9  619.56   59.89
   3   0  -9  678.40   67.93
   0  -3  -9  607.71   44.22
   0   3  -9  551.99   30.46
   0   3  -9  589.13   40.44
  -3   0  -9  594.98   49.73
  -3   0  -9  621.92   57.39
   0   3  -9  605.91   41.14
   0  -3  -9  532.33   28.89
   3   0  -9  609.72   43.98
   0  -3  -9  575.92   57.35
   3   0  -9  598.27   47.89
  -3   0  -9  597.45   43.73
   0  -3  11   18.20   16.78
  -3   0  11   70.64   23.79
   0  -3  11   13.72   31.91
   3   0  11   -4.40   19.35
   0   3  11   37.16   22.07
  -3   0  11   16.59   10.60
   0  -3  11   21.27   20.70
   3   0  11   44.27   27.81
   3   0  11   31.35   14.81
   0  -3  11   15.37   26.90
   0   3  11   37.61   16.79
  -3   0  11   29.20   15.73
   0   3  11   15.78   16.68
  -3   0  11   49.75   17.14
  -3   0 -11   21.30   12.42
   0  -3 -11   65.63   24.90
   3   0 -11   10.51   30.67
   0   3 -11   24.31   16.44
  -3   0 -11    7.73   17.11
   3   0 -11   34.20   35.89
   0  -3 -11   45.90   26.32
   0   3 -11   15.22   14.64
   3   0 -11   21.49   10.41
   0   3 -11   56.43   25.80
  -3   0 -11   29.63   21.39
  -3   0 -11   45.78   16.07
   0   3 -11   46.89   25.60
   3   0 -11   44.26   18.16
   0  -3 -11   49.01   17.67
  -3   0 -11   26.77   16.14
   0  -3 -11   75.94   25.18
   3   0 -11    9.66   12.83
  -3   0 -11   19.16   17.62
   0  -3  13  106.89   18.10
  -3   0  13  122.79   19.01
  -3   0  13  103.33   31.14
   0   3  13  130.00   26.53
   3   0  13   76.47   22.67
   3   0  13  133.31   21.36
   0  -3  13   82.54   32.37
   0   3  13  114.08   17.77
  -3   0  13   91.16   20.97
  -3   0  13  120.51   17.51
   0  -3 -13  123.60   21.55
  -3   0 -13   88.32   18.21
   3   0 -13  120.69   35.54
   0   3 -13   90.37   25.13
  -3   0 -13  110.45   23.89
   0  -3 -13   94.39   36.18
   3   0 -13  112.31   48.07
   0   3 -13   58.78   21.46
  -3   0 -13  118.46   33.68
   0   3 -13   94.57   36.08
   3   0 -13  117.16   21.82
   0  -3 -13  113.86   26.16
  -3   0 -13   92.01   30.50
   0  -3 -13   73.66   21.31
   3   0 -13  129.72   19.59
  -3   0 -13  101.55   24.26
   0  -3  15  190.65   40.24
   3   0  15  213.81   47.58
   0   3  15  241.95   41.14
  -3   0  15  203.44   32.64
   3   0  15  199.93   32.63
   3   0  15  294.66   31.64
   0  -3  15  258.31   32.43
   0   3  15  204.88   26.32
  -3   0  15  308.32   45.67
  -3   0  15  257.34   40.13
   0  -3 -15  293.73   33.15
  -3   0 -15  274.05   28.89
   3   0 -15  249.34   54.13
   0   3 -15  222.54   35.83
  -3   0 -15  195.66   40.54
   0   3 -15  213.35   46.78
  -3   0 -15  246.62   31.96
   0   3 -15  324.92   34.61
   0  -3 -15  163.33   27.05
   3   0 -15  261.34   32.07
   0  -3 -15  215.86   29.66
   3   0 -15  240.33   27.29
  -3   0 -15  221.86   33.67
   0  -3 -15  182.57   34.05
   0  -3  17   -2.00   17.02
   3   0  17  -23.82   29.77
   0   3  17    1.36   24.01
   3   0  17    5.19   20.12
   3   0  17    5.97   18.49
   0  -3  17  -17.12   19.90
   0   3  17   16.86   30.45
  -3   0  17  -15.81   18.59
  -3   0  17   25.89   25.21
   0  -3 -17  -14.57   28.29
  -3   0 -17   35.83   27.13
   3   0 -17   -7.76   37.30
   0   3 -17   12.71   21.95
  -3   0 -17   43.64   24.24
   0   3 -17   14.38   21.00
  -3   0 -17   27.36   26.83
   0   3 -17   -5.47   21.32
   3   0 -17   17.55   19.07
   0  -3 -17    1.75   16.57
  -3   0 -17   -6.18   26.48
   0  -3 -17    6.94   20.41
   3   0 -17    2.07   19.92
  -3   0 -17   29.96   22.07
   0  -3 -17    4.35   22.01
   3   0  19   44.51   35.12
   0   3  19   61.61   27.62
   0   3  19   61.51   40.65
  -3   0 -19   15.22   24.15
   0  -3 -19   27.52   26.12
   0   3 -19   -2.72   30.78
   3   0 -19   33.49   31.73
  -3   0 -19   24.59   22.89
   0   3 -19   36.56   39.67
   3   0 -19   37.68   24.57
   0  -3 -19   21.29   19.20
  -3   0 -19   19.25   22.11
   0  -3 -19   17.64   36.02
   3   0 -19   19.86   30.06
   0  -3  21   -1.19   33.42
   3   0  21   -9.33   60.15
   0   3  21   25.18   31.78
   0  -3 -21    6.44   30.63
  -3   0 -21   18.70   36.11
   0   3 -21  -16.28   31.01
   3   0 -21   29.38   38.54
  -3   0 -21   -8.88   26.40
   0   3 -21   51.55   31.84
   3   0 -21    8.66   28.19
   0  -3 -21   -7.31   20.05
  -3   0 -21   10.94   32.64
   0  -3 -21   34.02   39.32
   0  -3  23   -0.90   50.10
   3   0  23   15.39   40.83
   0   3  23  -16.89   49.16
   0  -3 -23  -41.49   47.50
  -3   0 -23  -13.62   27.93
   3   0 -23   50.28   39.77
   0   3 -23   30.83   47.38
  -3   0 -23  -14.77   39.27
   0   3 -23   30.57   30.71
   3   0 -23  -38.04   48.05
  -3   0 -23    0.23   21.14
   0  -3 -23   -4.96   24.43
   0  -3  25   34.22   29.33
   3   0  25    0.47   36.16
   0   3  25   12.96   30.72
   0  -3 -25   37.70   35.84
  -3   0 -25    0.27   27.45
   3   0 -25  -34.00   40.37
   0   3 -25    8.58   35.35
   0   3 -25  -78.01   32.95
  -3   0 -25   -5.33   25.49
   3   0 -25   -6.77   31.97
   0  -3 -25   16.73   26.07
   3   0  27   76.63   58.07
   0   3  27  -20.61   28.98
   0  -3 -27   39.51   35.91
  -3   0 -27    5.58   46.77
   0   3 -27  -17.97   34.53
   3   0 -27  -12.47   69.08
  -3   0 -27   -4.16   40.12
   0   3 -27    1.28   47.71
   3   0 -27   -1.95   30.62
   0  -3 -27   19.06   40.14
   3   0  29   35.84   33.99
   0   3  29   13.87   36.08
   0  -3 -29   54.75   58.34
  -3   0 -29   -7.37   24.30
   0   3 -29   23.25   40.83
   3   0 -29  -24.74   42.16
  -3   0 -29   -6.09   21.08
   0   3 -29   11.28   29.08
   3   0 -29  -12.06   28.00
   0  -3 -29    7.96   20.75
   3   0  31  -12.19   37.68
   0   3  31    0.31   13.84
   0  -3 -31   15.92   31.57
  -3   0 -31    6.93   26.27
   3   0 -31    3.66   34.48
  -3   0 -31   -7.27   20.79
   0   3 -31   -1.10   36.47
   3   0  33   15.98   12.78
  -3   0  33  -19.52   14.45
   0  -3 -33   11.49   36.94
   3   0 -33   -3.70   39.91
   0   3 -33  -20.83   17.04
   1  -3   0 2280.83   72.52
  -3   1   0 2273.05   92.53
  -3  -1   0 2278.52  121.78
   3  -1   0 2346.05  119.42
  -1  -3   0 2305.80  129.83
   3   1   0 2391.81  138.97
   1  -3   0 2321.99  106.41
   1   3   0 2352.99  130.77
   3  -1   0 2367.35  181.56
  -3  -1   0 2471.46  190.25
   3   1   0 2445.38  296.06
  -1  -3   0 2560.35  251.60
   1   3   0 2437.95  147.10
   1  -3   0 2311.52  128.85
  -1   3   0 2439.30  159.61
   3   1   0 2333.05   94.89
  -1  -3   0 2395.69  153.95
   1  -3   0 2124.95  110.44
   1   3   0 2448.63  110.66
  -1   3   0 2631.82  126.46
   3  -1   0 2111.88  101.80
  -3   1   0 2488.06   93.89
   3   1   0 2389.82   85.61
   3  -1   0 2352.32  115.87
  -3  -1   0 2430.90  129.90
  -3   1   0 2534.98  156.83
   1  -3   0 2058.64   86.14
  -1   3   0 2627.40   98.67
  -1  -3   0 2189.67   64.93
  -1  -3   0 2315.81   94.94
  -1   3   0 2399.24   89.27
   1  -3   0 2309.96   92.53
  -3   1   0 2479.24  118.92
  -3  -1   0 2313.12  112.76
   3  -1   0 2305.21  123.75
   3   1   0 2354.06  121.19
  -1   3  -2 1538.83   60.72
  -3  -1   2 1350.53   73.20
  -1   3  -2 1447.12   72.13
  -1  -3   2 1371.11   67.82
   3   1   2 1348.24   80.47
   1   3   2 1459.57   79.02
  -1  -3   2 1318.65   38.24
  -3  -1   2 1453.78  127.90
   3   1   2 1347.35  178.08
  -1  -3   2 1468.47  115.15
   1   3   2 1476.45   89.45
  -3   1  -2 1434.38   95.54
   3   1   2 1440.16   76.78
   3   1   2 1377.79   62.61
  -1  -3   2 1348.51   78.43
   1   3   2 1412.62   71.59
   3  -1  -2 1361.69   99.02
  -3   1  -2 1419.78   94.26
   3  -1  -2 1167.96   52.50
  -1   3  -2 1412.53   53.13
   3   1   2 1406.78   67.63
   3   1   2 1438.68   56.89
  -3   1  -2 1397.80   80.75
   1  -3  -2 1229.43   69.68
   1  -3  -2 1347.43   57.93
   1  -3  -2 1301.43   75.73
  -1  -3   2 1320.28   45.85
   3  -1  -2 1387.26   82.01
   3  -1  -2 1340.93  115.66
  -1   3  -2 1413.41   71.81
  -1   3  -2 1403.83   51.92
  -3   1  -2 1363.03   46.96
  -3  -1   2 1421.68   61.58
   1  -3  -2 1345.70   47.22
  -1   3   2 1399.74   62.80
   3  -1   2 1330.19   69.99
  -3   1   2 1441.52   56.28
  -1   3   2 1326.11   55.10
  -3   1   2 1274.35   47.33
   3  -1   2 1326.77   74.50
  -1   3   2 1306.80   99.97
   1   3  -2 1292.11   80.12
   3  -1   2 1251.63   73.89
  -1   3   2 1322.38   47.06
  -3   1   2 1387.10  100.12
   3   1  -2 1375.44   89.50
  -1  -3  -2 1426.59  161.79
   1   3  -2 1259.32   89.72
   1  -3   2 1148.75   52.85
   1  -3   2 1339.69   47.95
   3   1  -2 1459.02  203.47
  -3   1   2 1391.10   67.24
   3  -1   2 1302.54  108.10
   1   3  -2 1335.49   80.63
  -3   1   2 1367.23   65.10
  -3  -1  -2 1171.73  112.29
   1  -3   2 1270.72   58.56
  -3  -1  -2 1167.01   53.76
   1  -3   2 1275.08  101.30
   1   3  -2 1380.03   45.75
  -1  -3  -2 1237.74   66.68
  -1  -3  -2 1210.41  103.99
  -3  -1  -2 1239.68   78.59
  -1   3   2 1436.14   72.58
   1  -3   2 1253.41   91.46
   3   1  -2 1358.26   65.25
  -3  -1  -2 1267.71   70.16
   1  -3  -4 2428.10  126.56
  -1   3  -4 2540.58  149.77
  -3  -1   4 2435.53  120.46
  -1  -3   4 2518.94  116.79
   3   1   4 2519.87  135.82
   1  -3  -4 2294.07  126.75
  -3  -1   4 2694.52  274.99
   3   1   4 2434.86  183.97
  -1  -3   4 2447.51  178.80
   1   3   4 2717.36  181.27
  -3   1  -4 2553.65  128.53
  -1   3  -4 2605.80  117.75
   3   1   4 2361.95  126.44
   1   3   4 2479.72  169.61
  -1  -3   4 2380.18  120.95
  -1   3  -4 2367.16   85.14
   1  -3  -4 2416.44  140.69
   3  -1  -4 2471.34  126.31
  -3  -1   4 2602.72  105.32
   3   1   4 2423.21  136.15
  -3   1  -4 2423.55  124.70
   3   1   4 2547.56  104.40
  -3   1  -4 2477.59  121.26
  -3   1  -4 2537.87   92.06
  -1  -3   4 2364.43  120.44
   3  -1  -4 2551.65  120.89
   3  -1  -4 2316.98  115.15
   3  -1  -4 2308.40   99.48
  -1   3  -4 2389.71   93.62
  -3   1  -4 2406.78   99.62
   1  -3  -4 2354.98   98.90
  -1   3  -4 2462.06  128.00
   3   1   4 2430.13  178.48
   3  -1  -4 2355.61  180.62
   1  -3   4 2221.45  108.44
  -3   1   4 2365.86  111.61
  -1   3   4 2364.06  103.70
   1  -3   4 2281.07   94.26
   3  -1   4 2355.96  148.43
   1   3  -4 2415.93  140.10
   3  -1   4 2268.37  109.98
  -3  -1  -4 2337.58  138.92
   3   1  -4 2388.12  142.90
  -1   3   4 2514.88  110.51
  -1  -3  -4 2172.76  108.45
  -1  -3  -4 2544.34  229.80
   1   3  -4 2274.37  139.01
  -3   1   4 2294.20  114.66
   1  -3   4 2390.95   77.10
  -3   1   4 2397.72  112.71
  -1   3   4 2408.29  109.78
  -1  -3  -4 2679.96  152.76
   3  -1   4 2224.57  163.20
   1   3  -4 2240.43  127.66
   3  -1   4 2450.38  130.02
   3   1  -4 2423.18  288.87
  -3  -1  -4 2033.81  119.74
   1  -3   4 2494.77  164.25
  -1   3   4 2515.89  123.96
   1   3  -4 2405.75  122.19
   3   1  -4 2431.49  116.45
  -1  -3  -4 2230.53  133.06
  -1   3   4 2520.05  159.11
   1  -3   4 2358.86  150.45
  -3   1   4 2476.61   94.88
   3   1  -4 2388.93  135.06
  -3  -1  -4 2301.27  229.16
  -3  -1  -4 2295.06  167.08
  -3  -1   6   92.69   15.13
   1  -3  -6   44.87   23.42
  -1   3  -6   52.44   19.92
  -3  -1   6   80.11   24.31
  -1  -3   6   60.45   13.54
  -3  -1   6   88.29   28.33
   1  -3  -6   32.70   20.19
   3   1   6   59.67   26.40
  -1  -3   6   84.63   34.39
  -3   1  -6   62.05   16.82
   1   3   6   67.11   15.44
   1  -3  -6   67.72   12.44
   3   1   6   81.27   20.76
   1   3   6   43.24   21.52
   3  -1  -6   50.34   15.74
   3  -1  -6   62.40   17.08
  -1  -3   6   64.01   11.40
   1  -3  -6   68.16   15.24
  -1   3  -6   72.05    8.53
   3   1   6   35.70   23.29
   3  -1  -6   36.48   42.99
   3  -1  -6   24.02   22.99
  -1  -3   6   55.72   18.64
  -3   1  -6   77.02   16.44
  -3   1  -6   84.54   12.05
  -3   1  -6   73.17   12.03
  -1   3  -6   67.88   22.65
   3  -1  -6   53.56   14.32
  -3  -1   6   78.78   10.06
   3  -1  -6   64.86    9.46
  -1   3  -6   80.56   17.21
   3   1   6   79.33   19.57
  -1   3  -6   64.81   16.91
  -1   3   6   55.84   17.39
  -1   3   6   55.50   12.45
   1  -3   6   63.73   10.96
  -3   1   6   52.71   15.50
  -1   3   6   74.20   14.75
  -1  -3  -6   72.32   23.30
   1   3  -6   54.06   19.12
  -1   3   6   69.98   14.31
  -3  -1  -6   45.93   19.14
  -1  -3  -6   66.76   32.38
   1  -3   6   73.89   24.05
  -3  -1  -6   50.12   32.81
   3   1  -6  120.12   51.00
  -1  -3  -6   47.86   23.53
   1   3  -6   33.87   18.09
   3   1  -6   65.03   30.59
  -3   1   6   50.77   12.78
  -3   1   6   39.99   13.66
  -1  -3  -6   80.09   21.36
   3  -1   6   71.68   18.45
   3  -1   6   95.61   39.20
  -3  -1  -6   35.76   13.37
   1   3  -6   62.34   12.96
   1  -3   6   72.28   15.31
  -1   3   6   69.94   14.44
  -3  -1  -6   67.30   19.14
   1  -3   6   57.80    7.14
   1   3  -6   49.80   13.88
   3   1  -6   90.25   14.94
  -3   1   6   45.70    7.71
  -1  -3  -6   72.52   23.28
   1  -3   6   67.76   15.84
   3  -1   6   32.49   24.81
   3  -1   6   47.12   16.26
   3   1  -6   83.51   19.79
  -3  -1  -6   81.46   20.28
  -3   1  -8  230.16   25.40
   1   3   8  286.66   18.59
   1  -3  -8  288.70   35.17
  -3  -1   8  258.66   22.72
  -1  -3   8  281.15   21.30
  -3  -1   8  310.92   38.16
   1  -3  -8  220.18   29.11
  -1  -3   8  243.98   36.24
   3   1   8  217.09   33.92
  -3   1  -8  228.04   28.07
   1   3   8  249.22   30.23
  -3   1  -8  233.30   26.11
   3   1   8  172.05   33.51
  -3  -1   8  245.47   15.38
   1   3   8  248.12   31.24
   1  -3  -8  235.30   15.42
   3  -1  -8  245.49   26.01
  -1  -3   8  267.63   27.58
  -1   3  -8  225.80   10.31
  -3  -1   8  237.21   11.88
   3  -1  -8  230.39   22.53
   3   1   8  180.28   35.49
   3   1   8  269.38   28.50
   3  -1  -8  281.95   42.97
  -1   3  -8  231.98   15.79
  -3   1  -8  282.87   21.58
  -1  -3   8  268.77   24.13
   3  -1  -8  244.04   25.24
  -3  -1   8  262.17   34.13
   3  -1  -8  239.89   29.62
  -1   3  -8  234.97   19.10
  -3  -1   8  281.70   22.90
   1  -3  -8  227.54   23.87
  -3   1  -8  244.12   30.50
  -1   3  -8  222.35   17.79
   1  -3  -8  235.33   32.32
  -1   3  -8  232.35   37.73
  -1   3  -8  220.32   24.27
  -1   3   8  271.40   29.54
  -1   3   8  244.86   21.83
   1  -3   8  257.38   20.44
   3   1  -8  244.57   32.64
  -3  -1  -8  260.44   30.24
   1  -3   8  228.13   23.87
   3  -1   8  267.67   26.46
  -3  -1  -8  207.49   29.45
   1  -3   8  211.37   22.26
   3   1  -8  266.71   42.60
  -1   3   8  244.69   23.86
  -3   1   8  232.04   29.56
   1   3  -8  241.30   37.10
  -3  -1  -8  257.75   21.00
  -3   1   8  258.46   34.88
   3  -1   8  228.36   37.05
  -3   1   8  209.26   29.40
   1   3  -8  221.01   30.15
   1  -3   8  251.02   40.72
  -1  -3  -8  288.90   24.58
  -3  -1  -8  213.61   30.04
  -1  -3  -8  215.77   32.47
   1   3  -8  248.64   23.40
   3   1  -8  236.23   23.99
  -3   1   8  254.81   15.88
  -1   3   8  272.74   40.99
   1   3  -8  271.57   44.65
  -1  -3  -8  216.65   35.65
  -1  -3  -8  221.74   30.69
   3  -1   8  218.55   24.73
   3   1  -8  214.84   18.57
  -1   3   8  242.79   19.05
   3  -1   8  305.99   35.32
  -3  -1  -8  180.54   26.97
  -1  -3  -8  220.55   26.91
   3  -1 -10  107.28   14.75
  -1   3 -10  102.38   17.79
  -1   3 -10  110.22   21.85
  -3  -1  10  136.60   19.15
  -1  -3  10  137.75   16.62
  -3  -1  10  146.11   40.67
  -1  -3  10  160.02   45.84
  -1   3 -10  145.30   33.16
   1   3  10  115.09   13.44
   3   1  10  135.97   31.79
  -3  -1  10   98.29   12.04
   1   3  10  141.63   43.23
   3  -1 -10  109.69   33.27
  -1   3 -10  142.01   18.57
  -3  -1  10  140.17   20.26
  -1  -3  10  140.88   16.47
  -3  -1  10  113.53    9.95
   3  -1 -10  122.65   19.97
   3   1  10   97.91   21.95
   1   3  10  140.73   25.24
  -3   1 -10   91.99   19.34
   3   1  10  121.04   25.57
   1  -3 -10   80.68   18.11
   1   3  10   93.74   18.42
  -1  -3  10  132.14   20.15
   1  -3 -10   84.37   24.90
   3  -1 -10  113.84   50.69
  -1   3 -10  106.23   10.46
  -3   1 -10  103.81   41.73
  -3  -1  10  147.23   14.61
  -3   1 -10  110.62   33.48
   1  -3 -10  150.01   20.13
  -3   1 -10  130.04   14.80
   3  -1 -10  135.52   23.04
   1  -3 -10  132.22   20.14
  -3   1 -10  146.15   19.62
  -3   1  10  148.91   19.34
  -1   3  10  123.10   14.82
   1  -3  10  151.01   30.12
   3   1 -10  137.79   28.99
   1   3 -10  140.24   34.99
  -3   1  10  125.10   16.97
  -3  -1 -10  113.17   26.65
  -1  -3 -10  148.80   20.71
   3   1 -10  160.24   48.89
   1  -3  10  111.72   22.20
   1   3 -10  118.78   15.23
  -3   1  10  130.08   21.87
  -3   1  10   81.89   17.69
   1  -3  10  120.62   13.81
   1   3 -10  128.48   25.41
   3  -1  10  108.75   20.91
  -1  -3 -10  135.47   28.00
  -3  -1 -10  126.39   16.77
   3  -1  10  133.67   20.51
   1   3 -10  132.34   22.35
  -1  -3 -10   87.68   12.46
   3   1 -10  109.49   21.59
  -1   3  10  105.04   18.07
  -1   3  10  125.50   39.26
  -3  -1 -10   87.09   21.82
  -1  -3 -10   99.68   20.79
  -1   3  10  136.67   28.92
  -3  -1 -10  137.38   35.71
   3   1 -10  120.47   16.20
   1  -3  10  157.71   36.69
  -1  -3 -10  109.51   36.51
  -3  -1 -10  134.48   23.72
  -1  -3 -10  129.60   23.27
  -3   1 -12  184.94   25.15
  -1  -3  12  161.75   21.49
  -1   3 -12  170.85   25.18
  -3  -1  12  202.94   25.09
  -1  -3  12  235.07   22.17
  -1  -3  12  135.02   51.54
   3  -1 -12  158.97   36.80
   3   1  12  119.22   35.15
  -3  -1  12  168.91   20.28
  -3   1 -12  148.21   22.56
   1   3  12  167.13   50.53
  -1   3 -12  162.94   18.18
  -3  -1  12  203.58   26.46
   3  -1 -12  197.17   24.49
   3   1  12  183.80   29.03
   1   3  12  244.95   45.14
  -3   1 -12  139.04   36.78
   3   1  12  192.35   21.29
  -3   1 -12  146.23   19.47
   1   3  12  170.81   26.32
  -1  -3  12  178.09   27.60
   3  -1 -12  183.83   28.96
  -1   3 -12  171.14   36.68
   3  -1 -12  217.26   44.53
  -3   1 -12  110.41   30.97
  -3  -1  12  208.16   16.88
  -3   1 -12  191.25   27.97
   1  -3 -12  214.32   29.30
   1  -3 -12  189.03   24.46
  -1   3 -12  146.88   22.95
   1  -3 -12  187.47   33.37
   3  -1 -12  211.82   27.08
   1  -3 -12  156.85   24.78
   1  -3 -12  178.00   38.40
   1  -3  12  176.30   26.12
  -3   1  12  237.55   24.81
  -3   1  12  162.09   31.92
  -1   3  12  254.74   26.29
  -1  -3 -12  205.26   25.00
  -3  -1 -12  226.41   22.91
   1  -3  12  187.85   29.00
   3   1 -12  204.92   38.42
  -3   1  12  212.41   31.96
  -1   3  12  226.14   32.17
  -1   3  12  212.24   30.39
   1   3 -12  170.41   25.25
  -3  -1 -12  220.35   31.19
  -1   3  12  230.15   23.77
  -3  -1 -12  180.61   32.46
  -3   1  12  233.83   23.90
   1   3 -12  208.11   26.44
  -1  -3 -12  144.99   45.09
   3   1 -12  191.20   26.68
   1  -3  12  100.29   41.32
   1   3 -12  144.81   24.50
   3   1 -12  162.84   33.50
  -3  -1 -12  151.53   36.89
   1   3 -12  214.96   30.78
  -1  -3 -12  180.72   24.58
  -1  -3 -12  214.66   35.03
   3  -1  12  210.44   28.39
   3   1 -12  206.78   30.19
  -1  -3 -12  166.25   18.88
   3  -1  12  248.50   26.46
  -3  -1 -12  240.77   30.11
  -1  -3 -12  211.98   28.78
  -3   1 -14   20.28   21.56
   1  -3 -14   -0.89   23.04
  -1  -3  14  -13.94   12.88
  -3  -1  14   12.12   20.60
  -3   1 -14   -3.46   27.09
  -3  -1  14    6.28   15.80
   1   3  14   65.44   33.61
  -1   3 -14   28.90   26.51
   1  -3 -14    9.45   14.86
  -1  -3  14   14.34   13.41
   3  -1 -14   -7.15   15.97
   3   1  14   -7.98   16.38
  -1   3 -14   30.46   18.79
   3   1  14   10.49   16.09
   1  -3 -14  -27.45   24.50
   1   3  14   15.16   15.12
  -1  -3  14   -6.77   16.09
  -3  -1  14   18.40   15.87
  -3   1 -14  -10.92   24.71
   3  -1 -14   17.03   14.84
  -3  -1  14  -24.12   22.95
  -3   1 -14   -4.32   17.77
   3  -1 -14   16.44   18.42
  -1   3 -14    9.42   16.45
  -3   1 -14    0.13   21.46
  -3   1 -14   31.62   19.20
  -1   3  14   -3.54   20.96
  -3   1  14    6.41   13.73
  -1   3  14   26.00   13.43
  -1  -3 -14   -6.71   25.19
  -3   1  14    6.73   27.17
  -3  -1 -14  -14.14   18.95
   3  -1  14   15.45   17.23
   3  -1  14   16.87   16.59
   1   3 -14    0.59   20.22
   1   3 -14  -12.71   23.84
   1  -3  14  -27.23   16.63
  -3  -1 -14   22.88   16.63
  -1  -3 -14    5.46   21.29
  -1   3  14   21.61   14.30
   1   3 -14    1.35   17.65
  -1  -3 -14   17.01   12.46
  -3   1  14   20.51   14.82
   3   1 -14   49.19   17.70
   3   1 -14   11.52   22.46
  -3  -1 -14   10.16   16.11
  -3  -1 -14   -5.54   22.86
  -1  -3 -14    8.69   16.25
   1  -3  14    8.66   12.47
  -1   3  14   20.06   14.56
   3   1 -14    2.66   24.66
  -3   1  14   12.73   22.43
  -3  -1 -14   -7.53   19.15
  -1  -3 -14   -0.28   18.02
   3  -1 -16   40.65   25.64
   3   1  16   81.44   21.79
   1   3  16   70.51   22.37
  -3  -1  16   73.33   18.94
  -1  -3  16   34.10   18.21
   3   1  16   37.54   54.64
  -3  -1  16   48.65   23.24
  -3   1 -16   40.23   18.58
   1   3  16   44.86   27.98
   1  -3 -16   49.88   33.65
   3   1  16   -2.12   34.06
  -1   3 -16   49.55   37.02
  -3   1 -16   34.49   34.87
  -3   1 -16   94.50   25.09
   3  -1 -16   75.58   21.50
  -1  -3  16   19.74   32.58
   1  -3 -16   43.60   21.00
  -3   1 -16   51.56   25.19
  -1   3 -16    0.38   37.05
   3  -1 -16   63.41   21.50
  -3   1 -16   88.25   20.15
   1  -3 -16   97.56   23.23
  -1   3 -16   55.92   24.09
  -1   3  16   56.76   26.85
  -3   1  16   80.99   20.47
   3   1 -16   61.90   29.79
  -1  -3 -16   76.96   22.80
  -1   3  16   80.36   29.71
   1  -3  16   55.94   18.02
   1   3 -16   78.56   26.67
   1   3 -16   50.81   20.99
   3  -1  16   11.60   33.16
  -3  -1 -16   69.22   33.45
  -3   1  16   46.66   41.27
  -3   1  16   65.11   32.35
   1   3 -16   47.07   33.03
  -1  -3 -16   71.14   37.72
   1  -3  16   56.24   22.76
  -3  -1 -16   45.25   27.61
   3  -1  16   61.84   23.67
  -1  -3 -16   91.73   29.78
  -3  -1 -16   32.15   20.60
  -1  -3 -16   17.12   32.79
  -3  -1 -16   70.00   20.49
   3   1 -16   84.93   23.46
   3   1 -16   79.33   33.69
  -1   3  16   87.68   20.01
  -3  -1 -16   72.42   25.43
  -1  -3 -16   60.82   36.84
  -3   1 -18    1.56   18.38
   1  -3 -18    6.33   28.80
   3   1  18   18.40   46.18
  -1   3 -18    8.53   29.44
   1   3  18   19.27   27.20
   3   1  18   55.96   20.66
   1   3  18    8.85   21.69
   3  -1 -18   10.10   21.07
  -3   1 -18    1.70   28.17
  -1   3 -18   21.65   22.73
   1  -3 -18   16.49   21.57
   3  -1 -18   10.83   31.00
   1  -3 -18   14.69   22.60
   3  -1 -18  -12.62   24.23
  -3   1 -18    3.58   26.09
  -3   1 -18    0.19   24.85
  -3   1 -18   69.16   32.22
   1   3 -18    6.64   26.40
  -3  -1 -18   24.16   31.20
  -1  -3 -18    7.59   20.21
  -3  -1 -18   37.72   22.20
   1   3 -18   12.12   23.21
   1  -3  18  -25.44   41.94
  -1  -3 -18   34.61   36.79
  -1   3  18   31.49   42.23
   3   1 -18   42.23   22.63
  -3  -1 -18   -6.73   20.34
   3   1 -18   23.13   28.29
  -1  -3 -18    0.95   21.81
   3  -1  18  -49.57   31.19
  -1   3  18    0.05   19.22
  -3   1  18   19.44   20.62
  -1   3 -20    7.49   27.13
  -1  -3  20   14.97   27.72
   3   1  20   21.60   34.71
  -3   1 -20  -21.33   24.32
   1   3  20   14.84   29.41
  -3   1 -20   16.15   19.19
   1  -3 -20   14.08   26.29
   3  -1 -20   15.24   43.19
  -3   1 -20   11.00   36.11
   1  -3 -20    7.67   24.42
  -1   3 -20   16.69   27.81
   3  -1 -20  -25.00   37.59
   3  -1 -20   10.40   21.84
   1  -3 -20  -11.52   30.87
   3   1 -20   -6.60   31.99
  -3  -1 -20   35.89   24.11
   1   3 -20  -23.48   25.17
   3  -1  20   17.92   35.81
   3   1 -20   45.71   24.64
  -1  -3 -20   11.97   17.98
  -1  -3 -20   42.44   24.15
   1   3 -20  -20.11   49.03
  -3  -1 -20   24.91   24.22
  -1  -3 -20   15.56   24.46
  -3  -1 -20    6.21   24.65
  -1   3  20    2.24   45.50
   3  -1 -22    9.29   36.60
   1  -3 -22    8.72   27.19
   3   1  22   48.30   42.85
   1   3  22   48.34   37.03
  -1   3 -22  -39.01   48.16
   3  -1 -22   19.61   40.69
   1  -3 -22   35.41   52.71
  -3   1 -22   23.65   26.29
   3  -1 -22   26.43   45.27
  -1   3 -22   27.25   30.65
   1  -3 -22   15.05   23.84
  -3   1 -22  -31.45   30.53
   3  -1  22  113.09   68.34
  -1  -3 -22   19.61   32.39
  -3  -1 -22   50.20   27.52
  -1   3  22   -6.91   45.30
   1   3 -22   22.23   59.70
   3   1 -22  -15.69   31.47
  -3  -1 -22   -8.96   37.97
   1   3 -22   10.36   34.26
  -3  -1 -22   12.40   36.94
  -1  -3 -22   21.73   41.23
   3   1 -22  -14.74   42.16
   1  -3  22   11.24   37.63
   1  -3 -24  -15.16   41.55
   3   1  24  -54.25   64.89
  -1   3 -24   33.70   32.29
   1   3  24   71.21   53.96
  -3   1 -24   40.19   45.25
   1  -3 -24  -22.64   23.40
   1  -3 -24  -38.85   37.14
   3  -1 -24   12.54   41.83
  -3   1 -24   38.87   39.88
  -1   3 -24    8.06   49.44
   3  -1 -24    8.32   30.42
  -1  -3 -24   -6.78   50.16
   1  -3  24   44.06   57.00
   3  -1  24   39.93   41.95
   3   1 -24    4.47   61.59
  -1   3  24   24.43   27.97
   1   3 -24   -5.47   49.42
   3   1 -24  -38.39   48.53
  -3  -1 -24  -12.06   45.63
  -3  -1 -24  -13.59   23.78
  -3  -1 -24    2.98   23.13
  -1  -3 -24  -17.32   27.92
   1   3 -24    8.86   38.33
   3  -1 -26  -28.83   30.72
  -3   1 -26   16.38   29.93
   3   1  26  -65.05   40.69
   3  -1 -26   35.44   44.21
   1   3  26   95.83   52.33
   1  -3 -26  -33.72   28.19
   1  -3 -26   69.89   38.85
  -1   3 -26    0.42   33.15
   3  -1  26   36.11   43.34
  -1  -3 -26   79.34   38.31
  -3  -1 -26   15.55   29.86
  -3  -1 -26   21.87   37.04
   1  -3  26   15.45   34.66
  -1   3  26  -31.66   27.60
   3   1 -26   12.95   72.00
   1   3 -26   28.00   38.57
   3   1 -26   -8.92   33.81
  -3  -1 -26  -30.05   35.13
  -1  -3 -26   25.30   27.43
   1   3 -26    4.81   33.44
  -3   1 -28  -31.04   41.72
   1  -3 -28   -5.41   23.36
   3   1  28  -44.50   36.43
   1   3  28    8.83   30.13
  -1   3 -28   30.21   46.90
   1  -3 -28   25.66   62.00
   3  -1 -28  -36.83   62.54
  -3  -1 -28  -15.27   42.03
   3  -1  28  -23.29   58.34
  -1   3  28  -10.84   32.53
   1   3 -28    8.92   34.64
   1  -3  28  -11.61   28.69
  -3  -1 -28    8.10   19.40
   1   3 -28   21.66   31.61
   3   1 -28  -29.52   43.18
   3   1 -28   -6.80   31.15
  -1  -3 -28   -2.36   37.78
  -1  -3 -28    6.44   33.74
   3   1  30  -10.61   45.85
  -3   1 -30  -33.64   21.06
   1  -3 -30   21.93   34.98
   1   3  30   28.81   35.63
   3  -1 -30  -63.32   38.96
  -1   3 -30   36.95   26.25
   3  -1  30   29.49   28.42
  -3  -1 -30  -33.35   24.56
  -3   1  30    3.56   23.63
  -1  -3 -30  -28.19   51.68
   1   3 -30  -31.86   43.82
   3   1 -30   57.49   36.79
   1  -3  30    6.61   17.53
   1   3 -30   11.22   40.51
   3   1 -30  -24.40   26.46
  -1  -3 -30    7.13   16.65
  -3   1 -32   20.81   20.97
   3   1  32  -15.07   18.60
   1   3  32    5.86   12.83
   1  -3 -32   -5.31   41.17
  -3  -1  32  -16.25   21.05
   3  -1 -32  -18.60   30.07
  -1   3 -32  -10.01   31.06
  -3   1  32    3.70   15.13
  -1  -3 -32    4.59   25.53
   3   1 -32   39.17   46.37
  -3  -1 -32  -15.31   24.39
   3  -1  32  -18.56   29.35
   1   3 -32   -9.69   21.80
  -2   3  -1 1452.74  102.48
  -2  -3   1 1292.54  114.78
  -3  -2   1 1353.80   84.80
   3   2   1 1352.81  125.34
   2   3   1 1434.90   95.93
  -2   3  -1 1395.64   56.57
  -3  -2   1 1333.67  139.72
  -2  -3   1 1425.50  134.80
   3   2   1 1391.71  180.90
   2   3   1 1396.42  107.85
   3   2   1 1454.85   72.18
  -3   2  -1 1502.35   73.68
  -2   3  -1 1552.71   69.45
  -2  -3   1 1412.37   61.43
   3   2   1 1236.47   54.06
   2   3   1 1484.66   65.88
   2  -3  -1 1204.33   89.09
  -3   2  -1 1341.23   84.29
   2  -3  -1 1364.80   82.63
   3  -2  -1 1362.75   99.77
   3   2   1 1529.89   55.66
  -2  -3   1 1374.16   67.40
  -3  -2   1 1402.33   56.27
   2  -3  -1 1440.76   77.27
  -3   2  -1 1372.21   29.99
   3  -2  -1 1354.16   73.09
  -2  -3   1 1330.79   49.24
  -2   3  -1 1437.70   70.31
   2  -3  -1 1232.47   59.91
   2  -3  -1 1339.13   42.28
   3  -2  -1 1193.11   55.47
  -3  -2   1 1407.38   84.06
  -3   2  -1 1486.50   87.85
   3  -2  -1 1476.69  117.09
   3  -2  -1 1379.95   57.68
  -3   2   1 1472.89   86.63
   3  -2   1 1416.28  111.63
  -3   2   1 1573.69   96.68
  -3  -2  -1 1519.19   94.20
  -2  -3  -1 1395.12   93.71
   3   2  -1 1475.85  100.52
   2  -3   1 1360.29   82.02
  -3  -2  -1 1423.92  136.79
   3  -2   1 1266.85   93.50
   2   3  -1 1462.13  101.07
   2   3  -1 1437.85  110.74
   2  -3   1 1191.35   61.69
  -3   2   1 1407.45   45.56
  -2   3   1 1500.20   62.10
  -2  -3  -1 1468.25   74.15
  -2   3   1 1418.77   73.80
   2   3  -1 1453.59   74.42
   3   2  -1 1450.97   52.50
   3  -2   1 1400.46   75.73
  -2  -3  -1 1434.24  133.16
   3   2  -1 1572.39  211.57
   2  -3   1 1362.89   98.68
  -3  -2  -1 1337.97   61.82
   3  -2   1 1323.25   71.09
  -2   3   1 1496.45  108.70
  -2  -3  -1 1330.01   32.31
   2   3  -1 1500.08   52.34
  -2  -3  -1 1328.29   56.97
   2  -3   1 1263.71   91.05
  -2   3   1 1627.77   98.31
   3  -2   1 1273.74   61.55
  -3   2   1 1513.85   76.98
  -3  -2  -1 1391.54   70.63
   3   2  -1 1413.34   84.48
   3  -2  -3  600.38   38.60
  -2   3  -3  694.11   57.77
  -2  -3   3  624.87   60.92
  -3  -2   3  678.59   43.77
   3   2   3  645.26   72.28
   2   3   3  627.33   49.05
  -2   3  -3  663.02   41.34
  -3  -2   3  574.67  117.14
  -2  -3   3  683.94   77.58
   3   2   3  622.66   69.72
   2   3   3  697.53   60.01
   3   2   3  642.76   41.88
  -3  -2   3  612.38   21.50
   3   2   3  677.65   38.91
   2   3   3  673.30   59.94
  -2  -3   3  638.80   26.86
  -3   2  -3  647.30   35.16
   3  -2  -3  628.67   42.42
   3  -2  -3  639.74   65.23
  -3  -2   3  621.68   28.45
   3   2   3  686.26   32.67
  -3   2  -3  645.66   39.38
   2  -3  -3  538.77   56.11
   2  -3  -3  608.92   40.65
   2  -3  -3  617.36   23.01
  -2  -3   3  580.31   34.15
  -2  -3   3  622.58   24.97
  -3   2  -3  620.61   37.74
   3  -2  -3  585.58   28.42
  -2   3  -3  670.40   37.27
   2  -3  -3  646.76   36.27
   3  -2  -3  630.14   35.78
  -2   3  -3  631.33   26.84
   3  -2   3  539.25   33.97
  -2   3   3  649.25   32.15
   2  -3   3  529.61   34.88
  -2   3   3  639.12   41.35
   3   2  -3  583.71   55.78
   3  -2   3  592.62   39.50
  -3   2   3  625.88   35.00
  -2  -3  -3  604.89   53.99
  -3   2   3  659.64   39.07
  -3  -2  -3  522.09   75.15
  -3   2   3  657.46   57.64
  -2  -3  -3  653.57   73.70
   2   3  -3  553.39   59.69
   3  -2   3  526.82   37.96
  -2   3   3  621.22   21.58
  -3   2   3  610.96   29.40
  -2  -3  -3  590.32   67.37
  -3   2   3  637.83   51.02
  -2   3   3  632.84   32.82
   2   3  -3  543.04   25.54
   3  -2   3  544.38   58.86
   3   2  -3  605.35  121.98
   2  -3   3  552.44   43.65
  -3  -2  -3  525.09   22.92
  -2   3   3  647.12   61.74
   2   3  -3  600.95   33.73
   3   2  -3  592.77   31.21
  -2  -3  -3  569.19   33.19
   2   3  -3  548.47   80.55
  -3  -2  -3  589.09   74.96
  -2   3   3  637.84   53.74
   2  -3   3  559.79   37.86
   3   2  -3  569.41   30.13
   3   2   5 1176.60   41.86
  -3  -2   5 1223.42   34.09
  -3  -2   5 1173.13   68.10
  -2  -3   5 1049.00   81.46
  -2   3  -5 1100.53   81.05
  -3  -2   5 1244.22  165.04
  -2  -3   5 1066.79  109.55
   3   2   5 1137.31   98.05
   2   3   5 1159.61   97.31
  -2   3  -5 1171.59   68.85
  -3   2  -5 1077.73   63.70
   3   2   5 1095.93   67.24
   3  -2  -5 1127.12   58.91
   2   3   5 1170.72   69.15
  -2  -3   5 1124.10   44.54
   3  -2  -5 1102.49   53.80
  -3  -2   5 1271.22   56.12
   2   3   5 1116.45   29.32
   2  -3  -5 1139.44   77.57
   3   2   5 1208.96   80.96
   3  -2  -5 1077.36   62.06
  -3   2  -5 1166.87   80.41
   2  -3  -5 1110.42   78.49
   3  -2  -5 1066.92  125.17
   3   2   5 1150.73   67.81
  -3   2  -5 1225.34   65.62
  -2  -3   5 1068.22   61.61
  -3  -2   5 1237.59   53.65
  -2   3  -5 1087.69   81.57
   2  -3  -5 1108.58   86.24
   3  -2  -5 1122.43   66.50
  -2   3  -5 1097.52   53.91
   2  -3  -5 1114.75   47.49
  -3   2  -5 1063.26   41.97
  -3   2   5 1257.19   59.10
   2  -3   5 1083.75   82.50
   2  -3   5 1210.01   52.02
  -3   2   5 1197.97   46.64
  -2   3   5 1200.31   59.42
  -2   3   5 1233.73   63.81
   2   3  -5 1189.43  115.24
   3  -2   5 1224.46   63.01
  -3  -2  -5 1206.59  116.41
   2  -3   5 1111.79   62.81
   3  -2   5 1203.78   65.70
  -3  -2  -5 1160.58  141.52
  -2  -3  -5 1252.30  106.47
  -2  -3  -5 1074.60   59.12
   2   3  -5 1194.69   87.60
  -3   2   5 1318.04   64.46
   3   2  -5 1131.72   79.81
   3  -2   5 1181.14  114.08
  -2  -3  -5 1184.61   75.71
  -2   3   5 1254.55   59.89
  -3   2   5 1307.15   59.56
   2   3  -5 1058.49   54.56
   2  -3   5 1227.88   61.01
  -2   3   5 1243.64   63.17
   3   2  -5 1120.93  144.82
  -3  -2  -5 1072.58   52.85
  -2   3   5 1296.62   61.73
  -2  -3  -5 1108.46   30.76
   2   3  -5 1128.12   52.55
   3   2  -5 1164.49   56.94
  -2  -3  -5 1040.11   73.59
   3  -2   5 1186.94   83.51
  -2  -3  -5 1235.37   83.07
  -2   3   5 1275.77   55.51
  -3   2   5 1226.05   61.71
   3   2  -5 1218.39   48.58
  -3  -2  -5 1159.67   72.63
   3   2   7  662.45   70.92
   2  -3  -7  757.06   58.23
   3  -2  -7  694.47   40.01
  -2  -3   7  661.72   41.92
  -3  -2   7  758.49   62.57
   2  -3  -7  710.30   46.21
  -3  -2   7  762.23   78.07
  -2  -3   7  772.82  108.13
   3   2   7  622.23   70.87
   2   3   7  717.86   47.46
  -3   2  -7  695.53   65.86
   2   3   7  694.53   26.82
   2   3   7  733.67   74.12
   3  -2  -7  722.39   56.84
  -2   3  -7  559.63   30.97
  -2  -3   7  816.54   45.16
  -2   3  -7  625.75   37.41
   2  -3  -7  693.71   43.71
   3   2   7  641.01   41.28
   2   3   7  755.51   44.38
  -3   2  -7  688.36   41.43
   3   2   7  727.05   38.99
  -2   3  -7  692.99   31.03
   2  -3  -7  672.17   36.03
  -2  -3   7  662.92   36.77
  -2   3  -7  751.07   45.52
  -2   3  -7  680.91   70.10
  -3   2  -7  616.07   46.32
  -3  -2   7  766.62   27.46
   3  -2  -7  717.16   51.82
  -3   2  -7  599.68   29.41
   3  -2  -7  745.70   96.64
  -3   2  -7  666.50   38.24
   3  -2  -7  636.31   41.88
  -3   2   7  711.08   37.15
   3  -2   7  621.78   42.57
  -2   3   7  757.39   46.34
   2  -3   7  627.93   41.07
   2  -3   7  610.59   25.75
   2  -3   7  608.26   42.43
  -3   2   7  718.41   53.10
  -2  -3  -7  697.26   56.69
  -3   2   7  717.68   32.99
   3   2  -7  725.25   60.66
   2   3  -7  686.53   53.88
  -2  -3  -7  613.83   66.17
   3   2  -7  660.02   65.90
  -2   3   7  738.43   58.97
  -2   3   7  793.82   47.97
  -2   3   7  723.17   41.20
  -2   3   7  727.61   39.31
  -3  -2  -7  625.83   51.90
   3  -2   7  684.72   81.63
   2   3  -7  643.23   41.93
  -3   2   7  733.71   34.98
  -3  -2  -7  603.35   64.59
  -2  -3  -7  682.92   57.59
  -3  -2  -7  676.20   42.21
   2   3  -7  690.15   54.82
  -2  -3  -7  647.89   22.87
   2   3  -7  646.53   38.43
   3   2  -7  670.24   39.02
  -3  -2  -7  583.37   44.37
  -2  -3  -7  562.48   40.80
   3  -2   7  658.91   42.64
   2  -3   7  713.27   36.64
  -3  -2  -7  640.96   39.51
   3  -2   7  660.65   42.14
   3   2  -7  689.30   39.93
  -3  -2  -7  621.15   67.65
  -2  -3  -7  672.66   66.99
  -3   2  -9  291.12   38.69
  -2  -3   9  263.15   26.21
   2  -3  -9  312.92   26.12
  -3  -2   9  298.49   26.52
  -2  -3   9  302.25   26.88
  -3  -2   9  317.11   78.90
  -2  -3   9  348.10   48.92
   3   2   9  319.84   33.00
  -3   2  -9  343.86   33.06
   2   3   9  302.36   37.27
   3   2   9  277.73   55.93
   2   3   9  322.25   61.23
  -3   2  -9  244.95   22.97
   3  -2  -9  305.38   43.09
  -3  -2   9  326.03   13.97
  -2  -3   9  337.85   22.20
   3  -2  -9  313.22   29.00
   2  -3  -9  279.69   31.16
   3   2   9  301.40   29.94
   2   3   9  307.11   32.43
   3   2   9  318.54   20.81
  -2   3  -9  328.09   27.73
   2   3   9  297.37   16.51
   2  -3  -9  309.06   37.61
  -3  -2   9  317.95   16.52
  -3  -2   9  253.44   26.90
  -2   3  -9  250.07   26.69
   3  -2  -9  319.28   34.48
  -2   3  -9  326.20   32.02
   3  -2  -9  264.13   45.13
  -2   3  -9  282.74   33.68
  -3   2  -9  251.21   50.59
   2  -3  -9  323.95   40.04
   2  -3  -9  284.40   24.07
   2  -3  -9  290.38   28.57
   3  -2  -9  295.87   28.88
  -3   2  -9  261.77   21.54
  -2   3   9  303.22   32.80
  -3   2   9  345.69   33.98
   2  -3   9  249.13   21.90
  -2   3   9  299.50   28.84
  -3  -2  -9  331.99   36.44
  -2   3   9  317.69   22.42
   3  -2   9  325.63   29.45
   2  -3   9  293.49   41.97
  -2  -3  -9  343.02   60.93
   3  -2   9  348.45   45.78
   3   2  -9  410.74   46.36
   2   3  -9  252.41   45.65
  -3   2   9  270.61   33.48
  -3  -2  -9  284.35   39.77
  -2   3   9  291.90   38.67
   2   3  -9  288.94   29.24
  -3   2   9  312.68   25.18
  -2  -3  -9  307.07   28.72
  -3   2   9  342.83   26.67
  -3  -2  -9  307.95   26.65
  -3  -2  -9  277.36   21.40
  -2  -3  -9  244.39   16.53
   2   3  -9  327.78   28.25
   3   2  -9  310.91   42.36
   3   2  -9  340.84   60.62
   2   3  -9  353.18   38.35
  -3  -2  -9  270.77   31.04
  -2  -3  -9  253.43   29.54
   3  -2   9  307.48   26.39
   2  -3   9  257.52   27.90
   3   2  -9  288.98   18.72
   2  -3   9  321.51   31.46
  -2  -3  -9  262.00   64.94
  -2  -3  -9  286.46   47.87
  -3  -2  -9  252.10   49.07
   2   3  11   21.62   10.50
  -3   2 -11   31.51   24.20
   3   2  11   26.37   36.57
  -3  -2  11   45.01   25.42
  -2  -3  11    8.69   22.99
  -2   3 -11   26.65   30.72
  -3  -2  11   49.77   25.50
  -2  -3  11    6.90   40.44
  -3   2 -11   19.38   16.88
  -2   3 -11   66.94   17.80
   3   2  11   10.09   14.60
   2   3  11   22.49   20.70
   2   3  11   79.88   39.46
   2  -3 -11   26.50   26.14
   3  -2 -11   39.12   17.73
   2  -3 -11   22.03   15.04
  -2  -3  11   12.48   19.52
  -3  -2  11   29.60   14.17
  -2   3 -11   54.40   11.53
   2  -3 -11    0.71   18.45
   2   3  11   79.83   29.13
   3   2  11   18.93   29.63
   3   2  11   33.15   19.64
   3  -2 -11   30.05   43.16
   3  -2 -11   16.07   12.87
  -3   2 -11   26.87   11.22
  -2  -3  11   60.59   25.55
   2  -3 -11   44.48   21.25
  -3  -2  11   24.17   26.12
  -2   3 -11   20.48   13.20
   3  -2 -11   40.18   16.39
  -3  -2  11   31.56   10.15
  -3   2 -11   26.74   14.02
   2  -3 -11   58.23   34.01
   3  -2 -11   45.76   28.80
  -2   3 -11   64.76   17.35
  -3   2 -11   51.47   19.80
  -3   2  11   66.89   22.39
   2  -3  11   59.94   19.39
  -2   3  11   55.70   15.90
   2  -3  11    9.15   15.32
   3   2 -11   -1.90   33.72
  -2  -3 -11   14.32   35.95
  -3  -2 -11   38.53   36.52
  -3  -2 -11   32.81   22.31
   2  -3  11   37.49   29.17
  -2   3  11   75.87   21.89
   3  -2  11   53.19   18.78
   3   2 -11   59.85   30.63
   2   3 -11   24.32   16.38
  -2   3  11   28.61   13.04
  -3   2  11   72.06   24.99
   2  -3  11   34.32   18.41
   2   3 -11   28.82   12.85
  -3   2  11   43.17   23.69
   3  -2  11    1.14   22.24
  -2  -3 -11   12.70   25.07
  -3  -2 -11   29.97   13.51
  -2  -3 -11   39.07   15.69
   2   3 -11   14.15   17.30
   3   2 -11   82.70   25.12
  -3   2  11   44.84   14.15
  -2   3  11   60.22   17.65
   2   3 -11   50.85   37.86
  -3  -2 -11   56.11   24.92
  -2  -3 -11   41.54   25.44
   3  -2  11   14.08   19.66
   2  -3  11   23.45   25.20
  -3  -2 -11   36.12   19.76
   3   2 -11   24.37   18.74
  -2  -3 -11   30.71   26.74
  -2  -3 -11   48.95   32.79
  -3  -2 -11   18.03   30.74
  -2   3 -13   85.03   18.98
  -2  -3  13  131.00   32.93
   2  -3 -13  114.30   23.20
  -2  -3  13  168.71   21.25
  -3  -2  13  131.48   20.27
  -3  -2  13  131.68   46.08
  -2  -3  13   55.32   46.41
  -3  -2  13   99.98   19.73
   3   2  13  135.58   34.40
   2   3  13  137.03   48.45
   3  -2 -13  172.51   34.17
  -2   3 -13  120.75   34.72
  -3   2 -13  112.31   26.60
  -3  -2  13  110.51   15.72
   3   2  13  124.01   36.66
   2   3  13  137.89   23.87
   2  -3 -13  108.82   23.42
   3   2  13  140.26   29.05
   2   3  13  144.33   29.62
   3  -2 -13  150.10   24.97
  -2  -3  13  142.43   33.17
  -3  -2  13  135.97   22.22
   2  -3 -13  110.75   22.44
  -3   2 -13   85.70   20.13
  -2   3 -13   80.37   32.57
   2  -3 -13  118.38   34.41
   3  -2 -13  112.40   61.90
   2  -3 -13  148.45   22.76
  -3   2 -13  115.02   23.91
   3  -2 -13  132.93   23.85
   3  -2 -13  114.92   31.15
  -2   3 -13   89.91   16.29
  -3   2 -13   98.39   32.91
  -3   2 -13  119.61   19.84
  -2   3  13  132.76   29.95
   2  -3  13   97.92   29.54
   3   2 -13  135.11   30.27
  -2   3  13  152.47   30.94
  -2   3  13  110.28   30.29
  -3   2  13  150.76   20.87
  -2  -3 -13  133.01   30.48
  -2  -3 -13  164.51   22.03
   2   3 -13   87.49   33.58
   3   2 -13   93.60   27.99
  -3   2  13  105.16   21.26
  -3  -2 -13  106.20   19.66
  -2  -3 -13  104.32   30.04
   2   3 -13  132.37   23.33
  -3  -2 -13  155.20   21.98
  -3   2  13  135.89   19.52
   2  -3  13   99.21   23.15
   2   3 -13   68.62   28.61
   3  -2  13  118.49   23.79
  -3  -2 -13   65.58   22.48
  -2  -3 -13   74.46   33.20
   2   3 -13  130.65   44.11
  -3  -2 -13  109.73   47.90
   3   2 -13   99.79   24.68
  -2   3  13  127.83   23.61
   3   2 -13  100.07   36.55
  -3  -2 -13  137.54   39.70
  -2  -3 -13  123.83   27.10
   2   3  15   40.65   18.21
   2  -3 -15   -9.04   18.32
   3  -2 -15  -14.16   17.96
  -3  -2  15   28.95   22.83
  -2  -3  15    9.60   23.07
   2   3  15  -20.85   37.70
   3   2  15  -24.04   26.93
  -3  -2  15   -2.45   17.47
  -3   2 -15   -6.13   22.94
  -3   2 -15   -3.55   22.88
   3   2  15   17.52   19.31
  -3   2 -15   -6.22   16.82
   3   2  15    1.30   23.16
  -2   3 -15   14.75   31.86
   2   3  15    9.64   16.72
  -3   2 -15  -39.36   28.92
  -2  -3  15   20.76   18.03
  -3   2 -15  -15.41   31.00
  -2   3 -15   35.90   31.25
   2  -3 -15    1.88   18.65
   3  -2 -15  -17.69   28.34
   2  -3 -15   -9.36   17.94
   3  -2 -15   -8.17   20.18
  -3   2 -15    9.78   25.50
  -3   2 -15   -0.60   27.37
  -2   3 -15   14.96   19.86
  -3   2  15   31.50   23.91
  -2   3  15   17.72   20.10
  -2   3  15   25.03   16.22
  -3   2  15   35.62   21.35
   3   2 -15   12.81   23.99
  -3  -2 -15   18.73   38.90
   2  -3  15   -3.90   16.65
  -2  -3 -15   43.54   23.14
  -3  -2 -15    0.65   24.58
   2   3 -15  -11.44   18.07
   3  -2  15   14.48   17.79
   3  -2  15   13.31   18.47
   2  -3  15   12.26   18.43
   2   3 -15   53.54   34.24
   2   3 -15    3.04   19.40
  -2  -3 -15   15.47   17.10
   3   2 -15   28.20   27.78
  -2   3  15   26.24   16.31
  -3   2  15   38.86   23.28
  -2  -3 -15   36.07   26.13
  -3  -2 -15   -4.51   17.29
  -2  -3 -15    9.75   18.35
  -2   3  15   26.70   15.05
  -3   2  15    6.51   15.20
  -3  -2 -15   13.45   24.74
  -3  -2 -15  -37.89   31.73
  -2  -3 -15   32.86   20.27
  -2   3 -17   23.54   35.29
  -2  -3  17   33.96   18.54
   3   2  17   20.64   32.21
   2   3  17   38.26   44.50
  -3   2 -17   22.86   22.66
   2  -3 -17   22.96   22.14
   3   2  17   54.34   36.30
   2   3  17   16.68   21.37
  -3   2 -17   -2.35   28.54
  -2   3 -17   75.14   28.59
   2  -3 -17   -3.61   23.31
   3  -2 -17   11.04   22.26
  -3   2 -17   18.95   38.05
   2  -3 -17   29.12   22.87
   3  -2 -17   40.82   24.77
  -2   3 -17   34.62   40.19
  -3   2 -17   50.33   26.33
  -3   2 -17   30.21   29.75
   3  -2 -17   25.43   20.68
  -3   2 -17   69.77   22.92
  -3   2  17   22.10   26.74
   3   2 -17   33.00   27.49
  -3   2  17   -3.48   19.75
   2  -3  17   -1.95   24.58
  -3  -2 -17   17.58   27.32
   2   3 -17   35.75   22.55
  -2  -3 -17   -1.73   23.39
   3   2 -17   52.63   22.41
  -2   3  17   14.46   24.79
   2   3 -17   32.60   44.82
  -2   3  17    9.51   19.31
  -3  -2 -17   25.65   22.63
  -2  -3 -17   11.32   20.32
  -3   2  17   43.36   19.75
  -3  -2 -17   26.98   22.18
  -2  -3 -17   41.83   20.68
   3   2  19  -21.30   34.86
   2   3  19   21.50   31.16
   2  -3 -19    5.46   41.40
  -2   3 -19   55.39   27.01
   3  -2 -19   13.04   27.91
  -3   2 -19   -1.36   20.75
  -2   3 -19   27.76   24.58
  -3   2 -19   13.92   37.63
   2  -3 -19    2.61   38.06
  -3   2 -19    7.51   33.29
   2  -3 -19    0.05   22.18
   3  -2 -19   31.18   22.29
   3  -2 -19   23.85   25.03
  -3  -2 -19   40.08   25.68
  -2  -3 -19   60.37   22.90
   3   2 -19   -7.21   44.47
   3   2 -19   30.82   25.07
   2   3 -19   18.69   23.92
  -3  -2 -19   -3.54   30.80
  -3  -2 -19   21.78   24.34
  -2  -3 -19    0.67   38.00
   2   3 -19   19.40   55.41
  -2   3  19  -26.29   25.24
  -3   2 -21  -20.70   31.03
   3   2  21  -49.86   64.42
   2   3  21  -57.60   38.35
   2  -3 -21    1.18   42.15
   2  -3 -21   -6.13   23.60
   3  -2 -21    0.88   23.76
   3  -2 -21   -7.50   52.05
   2  -3 -21   24.37   34.85
  -2   3 -21   40.58   33.36
   3  -2 -21   39.53   25.03
  -2   3  21   17.02   25.34
   3  -2  21   -9.61   42.65
  -3  -2 -21   25.41   21.25
   2   3 -21   35.96   45.01
   3   2 -21   -5.08   30.05
  -3  -2 -21    4.56   42.81
  -2  -3 -21   12.75   45.81
  -3  -2 -21   61.46   39.86
  -2  -3 -21   31.16   26.75
   2   3 -21   14.34   58.89
   3   2 -21   23.38   65.03
  -3   2 -23   29.23   32.38
  -2   3 -23   50.71   53.83
   2   3  23   32.84   39.78
   3   2  23   63.12   62.71
   2  -3 -23   33.94   25.57
   3  -2 -23  -21.62   29.54
   3  -2 -23   38.11   66.41
   2  -3 -23   30.76   37.49
   3  -2 -23   20.28   40.04
   2  -3 -23    8.66   28.52
  -3  -2 -23  -23.39   30.35
   3  -2  23   31.30   44.35
   3   2 -23   49.30   69.68
   2   3 -23   10.53   32.93
   2  -3  23   25.32   40.43
  -2   3  23   -8.30   26.02
  -2  -3 -23  -51.73   32.29
  -3  -2 -23   -3.50   27.09
  -2  -3 -23    9.91   27.27
   3   2 -23   16.73   34.08
   2   3 -23    4.20   40.99
   2  -3 -25   69.30   56.28
   3  -2 -25   33.21   43.27
   2   3  25  -61.33   59.05
   3  -2 -25   28.97   28.19
  -2   3 -25  -28.51   34.04
  -3   2 -25   41.82   49.67
   2  -3 -25   17.63   28.48
   3  -2 -25   -4.77   27.63
  -2  -3 -25   28.50   49.38
  -3  -2 -25  -14.46   44.83
   2  -3  25    0.60   61.67
   3  -2  25  -72.41   63.42
   2   3 -25   13.11   42.55
   3   2 -25   17.82   44.87
  -3  -2 -25    2.02   25.76
  -2  -3 -25   20.56   44.14
   2   3 -25   29.58   34.88
   3   2 -25  -63.52   52.03
  -3   2 -27  -18.17   30.46
   2  -3 -27  -25.95   42.24
   3   2  27  -23.93   37.61
   2   3  27  -49.68   49.79
  -2   3 -27    9.75   30.70
   2  -3 -27   18.84   36.33
   3  -2 -27  -16.99   42.17
  -3  -2 -27   12.80   30.61
   2  -3  27   16.82   34.09
   2   3 -27  -10.69   37.82
   3   2 -27    2.39   41.10
   3  -2  27  -32.58   37.59
   2   3 -27    8.88   30.74
   3   2 -27  -10.25   31.43
  -3  -2 -27   -3.11   23.03
  -2  -3 -27   21.49   25.10
  -2  -3 -27   34.99   32.92
  -3   2 -29   34.47   42.24
  -2   3 -29   -7.77   42.83
   2   3  29  -14.65   30.00
   3   2  29   72.82   50.55
   2  -3 -29  -15.37   19.76
   3  -2 -29   90.52   59.96
   2  -3 -29   36.68   39.40
  -3  -2 -29  -10.90   42.84
  -3   2  29    9.63   23.55
   3   2 -29   10.10   59.32
   2   3 -29   24.77   59.67
   3  -2  29   73.68   53.94
   2  -3  29   15.34   46.42
   3   2 -29   -9.77   30.93
   2   3 -29   50.52   48.15
  -3  -2 -29    8.85   17.68
  -2  -3 -29   23.66   33.06
  -2  -3 -29  -20.65   30.96
  -2   3 -31   -0.47   21.57
  -3   2 -31  -39.02   19.54
   3   2  31    4.98   23.53
   2   3  31   46.48   31.84
   2  -3 -31  -79.11   48.11
   3  -2 -31   17.62   34.60
  -3  -2 -31   10.88   20.97
  -2  -3 -31   18.41   26.64
  -3   2  31   -6.65   14.55
   2   3 -31   19.40   25.16
   3   2 -31   48.87   32.96
   2  -3  31   -3.94   16.78
   3  -2  31   10.09   22.18
   2   3 -31   -5.06   24.44
  -2  -3 -31   -2.99   12.04
  -3  -3   0    4.97   25.61
   3   3   0  -13.48   30.84
  -3  -3   0  -10.10   51.47
   3   3   0   68.42   45.22
   3  -3   0    0.42   14.90
  -3  -3   0   23.34   16.46
   3  -3   0  -19.82   11.23
   3   3   0   -0.48   12.30
  -3   3   0   -4.89   18.90
   3  -3   0    8.24   12.76
  -3  -3   0   10.31    9.54
  -3   3   0    7.28   11.70
  -3   3   0    8.46   10.19
   3  -3   0   23.93   20.77
  -3  -3   0    3.15   10.50
   3   3   0   -9.09   10.38
   3  -3  -2 1140.59   60.13
  -3  -3   2 1426.57   84.91
   3   3   2 1336.30   93.01
  -3  -3   2 1354.37  132.70
   3   3   2 1216.27  141.12
  -3  -3   2 1295.91   50.02
   3   3   2 1287.44   76.54
   3  -3  -2 1292.48   71.58
  -3   3  -2 1323.69   60.49
  -3   3  -2 1379.00   68.78
   3  -3  -2 1281.10   97.60
  -3  -3   2 1246.21   57.93
   3  -3  -2 1311.21   50.49
  -3  -3   2 1256.67   52.92
  -3   3  -2 1375.63   68.68
  -3   3   2 1309.11   61.47
  -3   3   2 1293.25   82.07
  -3   3   2 1330.56   61.68
  -3   3   2 1289.20   80.90
  -3  -3  -2 1274.23   91.33
   3   3  -2 1222.28  171.61
  -3  -3  -2 1182.43  185.08
  -3  -3  -2 1224.87   65.46
  -3   3   2 1259.29   43.55
   3   3  -2 1234.97   45.75
   3  -3   2 1220.66   91.18
   3  -3   2 1106.74   63.65
  -3  -3  -2 1127.39   43.29
   3   3  -2 1217.54   47.62
   3   3  -2 1200.57   94.30
   3  -3   2 1101.42   63.17
   3   3  -2 1149.88   62.64
  -3   3  -4   -1.65   14.35
  -3  -3   4  -19.80   15.31
   3   3   4   -5.89   18.59
  -3  -3   4   32.74   31.28
   3   3   4    0.22   21.42
  -3  -3   4    3.37    6.75
   3   3   4    9.02   13.45
   3  -3  -4   15.11   12.66
  -3  -3   4   -1.24   10.24
  -3  -3   4    2.10    8.62
   3  -3  -4   11.42   12.49
   3  -3  -4  -12.31   12.61
  -3   3  -4   25.19   13.58
  -3   3  -4   32.02   14.82
  -3   3   4    3.87   11.30
   3  -3   4    7.65   18.41
  -3   3   4    7.29   10.59
  -3  -3  -4   18.84   19.40
  -3  -3  -4   -8.29   29.46
   3  -3   4   -2.20   12.12
   3  -3   4   -8.45   19.16
  -3   3   4  -16.47   12.01
   3   3  -4    8.72    8.76
  -3   3   4   -6.68    6.61
   3   3  -4    9.62   42.76
   3   3  -4    2.37   13.79
  -3  -3  -4   -1.77   12.36
   3   3  -4   24.78   20.82
   3   3  -4    9.00   10.91
   3  -3  -6   58.45   25.10
  -3  -3   6   78.13   16.86
  -3  -3   6   60.54    9.21
  -3  -3   6   15.60   36.05
   3   3   6   52.71   24.04
   3   3   6   91.81   30.31
   3  -3  -6   69.18   16.00
   3  -3  -6   78.25   18.45
  -3   3  -6   85.32   13.18
   3  -3  -6   73.28   28.76
  -3  -3   6   71.89   12.08
   3  -3  -6   62.02   18.26
  -3   3  -6   73.12   29.77
  -3   3  -6   73.55   27.63
  -3   3   6   70.22   22.52
   3  -3   6   17.52   16.60
  -3   3   6   70.77   21.06
   3   3  -6   28.93   41.96
  -3  -3  -6   43.68   24.03
   3  -3   6   53.03   14.74
  -3  -3  -6    7.48   33.36
   3   3  -6   66.45   39.61
  -3   3   6   64.85   20.34
  -3   3   6   48.44   10.82
   3  -3   6   10.63   25.17
   3   3  -6   42.44   11.00
  -3  -3  -6   48.62   16.77
  -3  -3  -6   46.47    6.48
   3   3  -6   30.05   13.35
  -3  -3  -6   89.40   16.91
   3  -3   6   53.26   16.17
  -3   3   6   59.72   15.84
   3   3  -6   53.57   10.65
   3  -3  -8    6.43   22.49
  -3  -3   8   26.98   23.14
  -3  -3   8   24.70   17.29
  -3  -3   8  -24.86   39.99
   3   3   8  -23.78   27.02
   3   3   8   60.09   31.37
  -3   3  -8   16.18   15.77
  -3  -3   8    8.31   10.84
   3  -3  -8    8.49   11.88
   3   3   8  -28.61   23.41
   3  -3  -8   14.32   15.99
   3   3   8    4.58    9.72
  -3   3  -8    0.45   17.14
  -3  -3   8    0.89    5.40
  -3   3  -8  -15.23   17.33
  -3   3  -8   -2.45    9.65
  -3   3  -8    1.25    5.86
   3  -3  -8   12.86   12.63
  -3   3   8   16.75   17.73
   3  -3   8   15.63   21.48
  -3  -3  -8   15.04   22.35
   3  -3   8   -9.87   13.64
   3  -3   8    4.26   13.39
   3  -3   8   26.66   15.32
  -3  -3  -8   -1.39   26.21
   3   3  -8   29.59   20.34
   3   3  -8    4.84   20.69
  -3   3   8  -23.15   13.68
   3   3  -8   13.98   12.12
  -3   3   8   11.34   11.89
  -3  -3  -8    1.31    6.61
   3   3  -8   -2.37   19.82
  -3  -3  -8   34.11   23.82
  -3   3   8   14.84   13.89
  -3   3   8   16.66    9.57
   3   3  -8   -0.13    6.02
  -3  -3  -8  -15.07   16.80
   3  -3 -10  360.24   42.04
  -3  -3  10  434.57   35.62
  -3   3 -10  362.01   58.38
  -3  -3  10  350.16   60.48
   3   3  10  301.56   36.76
   3   3  10  348.22   48.53
  -3  -3  10  442.09   31.77
   3  -3 -10  406.63   50.28
  -3   3 -10  366.32   40.90
   3   3  10  432.65   38.46
   3   3  10  414.48   26.36
  -3   3 -10  457.54   52.66
  -3  -3  10  389.77   33.39
   3  -3 -10  419.76   33.80
   3  -3 -10  390.34   82.87
   3  -3  10  423.75   54.13
  -3   3  10  440.40   46.96
   3  -3  10  251.55   68.88
  -3  -3 -10  369.16   33.14
  -3  -3 -10  383.04   49.75
   3   3 -10  428.05   46.36
  -3  -3 -10  254.85   73.45
   3   3 -10  344.92   48.03
  -3   3  10  403.59   28.25
  -3   3  10  408.17   30.78
   3   3 -10  348.84   32.55
   3  -3  10  389.99   31.90
  -3  -3 -10  296.17   32.27
   3   3 -10  354.71   49.50
  -3  -3 -10  282.00   33.73
  -3   3  10  388.80   47.97
   3  -3  10  324.23   49.82
  -3  -3 -10  333.87   43.45
  -3  -3  12   15.20   15.01
  -3  -3  12    0.35   23.96
  -3  -3  12    0.59   48.14
   3  -3 -12    1.45   15.25
   3   3  12   18.73   15.20
   3   3  12   -4.20   22.99
   3  -3 -12   15.63   24.77
  -3  -3  12   -3.50   11.01
   3   3  12   -1.13   16.63
   3   3  12    3.87   11.89
   3  -3 -12    0.04   24.83
   3  -3 -12   23.10   17.43
  -3   3 -12    8.00   13.64
  -3   3 -12   -7.44   16.38
   3  -3 -12   -0.13   31.08
  -3   3 -12   15.34   15.79
  -3   3 -12   -9.64   17.66
  -3   3  12   -2.27   21.05
  -3  -3 -12  -19.86   22.94
  -3  -3 -12   -5.19   23.92
   3  -3  12   28.56   24.71
   3   3 -12    7.48   30.72
   3   3 -12   23.92   22.33
   3   3 -12   12.18   11.16
  -3   3  12   18.90   14.27
  -3  -3 -12   36.31   39.47
   3  -3  12   83.13   32.23
  -3   3  12    1.24   14.03
  -3  -3 -12   16.86   16.54
  -3   3  12   16.53   24.33
   3   3 -12  -15.16   24.67
  -3  -3 -12   25.39   19.37
  -3   3 -14    6.01   18.59
  -3  -3  14   16.23   14.91
   3   3  14   59.10   38.64
  -3  -3  14  -15.39   25.90
  -3   3 -14   11.00   22.38
   3   3  14   79.18   29.81
   3   3  14   29.78   22.76
   3  -3 -14    3.64   31.71
   3  -3 -14    6.91   17.16
  -3   3 -14    5.67   22.41
  -3   3 -14  -18.37   30.53
   3  -3 -14    7.48   27.75
  -3   3  14  -12.73   27.59
   3   3 -14   75.62   26.17
  -3   3  14   17.84   15.38
   3  -3  14   -8.12   26.79
   3  -3  14    3.96   19.32
  -3  -3 -14   17.83   17.19
   3   3 -14  -23.92   27.22
  -3  -3 -14   25.82   25.58
  -3   3  14   15.65   14.97
  -3  -3 -14   17.42   28.03
  -3  -3 -14   11.74   17.06
  -3   3  14   17.14   23.68
  -3  -3 -14   43.42   33.44
  -3   3 -16  -22.14   19.36
  -3  -3  16  -15.42   25.51
   3   3  16  -15.47   39.84
   3  -3 -16   -6.51   21.29
  -3   3 -16  -38.26   33.44
   3  -3 -16    8.47   20.44
   3  -3 -16   18.90   20.15
  -3   3  16   23.87   25.00
  -3  -3 -16  -24.02   26.09
  -3   3  16    8.48   26.65
   3   3 -16   -3.99   30.80
   3   3 -16   10.47   28.23
  -3   3  16  -11.43   28.50
  -3  -3 -16   18.11   18.65
  -3   3  16   -9.03   37.91
   3   3  18   58.85   52.54
   3  -3 -18   74.46   28.22
   3  -3 -18   62.87   27.57
  -3   3  18   33.21   33.92
   3   3 -18   67.38   38.61
   3   3 -18   29.84   25.78
  -3  -3 -18    3.19   24.37
  -3  -3 -18   16.55   24.06
   3   3  20    2.09   39.43
   3  -3 -20  -11.19   24.31
   3  -3 -20  -47.40   31.35
   3  -3 -20   25.11   26.82
  -3   3 -20  -18.25   47.89
   3   3 -20  -15.98   29.23
  -3  -3 -20  -14.50   27.20
  -3  -3 -20  -25.07   41.55
   3   3 -20   13.30   40.03
  -3   3 -22   11.67   36.79
   3   3  22   25.10   45.58
   3  -3 -22   45.73   29.49
   3  -3 -22   23.25   39.29
  -3  -3 -22   12.24   51.55
   3  -3  22   42.29   44.13
   3   3 -22   47.33   46.82
  -3  -3 -22   18.45   29.13
   3   3 -22  -12.99   34.73
  -3   3 -24  -15.62   56.79
   3   3  24  -24.67   43.52
   3  -3 -24    5.26   43.94
   3  -3 -24   -9.25   68.10
  -3  -3 -24   -2.27   31.52
   3  -3  24  -28.05   44.46
   3   3 -24  -44.65   46.30
  -3  -3 -24  -25.16   29.60
   3   3 -24    4.17   34.45
   3  -3 -26  -30.21   43.67
   3   3  26  -20.76   61.49
  -3   3 -26    9.32   33.05
   3  -3 -26    5.09   29.05
  -3  -3 -26   36.99   51.63
  -3  -3 -26    3.65   49.07
   3   3 -26  -48.77   66.90
  -3   3  26  -41.01   25.92
   3   3 -26   29.51   55.59
  -3  -3 -26  -30.21   43.26
   3  -3  26   33.34   60.34
   3  -3 -28  -41.32   38.01
   3   3  28    5.97   33.10
  -3   3 -28  -16.24   29.52
   3  -3 -28   -9.44   21.03
   3  -3  28    5.68   34.54
  -3  -3 -28    4.42   29.97
  -3   3  28   18.45   19.91
   3   3 -28    0.52   63.47
  -3  -3 -28   -1.89   23.05
   3   3 -28   28.90   30.00
   3  -3 -30   32.97   54.34
   3   3  30  -37.97   27.25
  -3   3 -30    7.78   36.70
  -3  -3 -30   14.35   38.20
   3  -3  30   13.73   38.81
   3   3 -30   11.80   33.74
  -3   3  30   20.88   20.37
   3   3 -30   27.61   26.80
  -3  -3 -30  -33.19   24.22
  -3   3 -32  -18.76   16.01
   3   3  32  -10.43   26.02
   3  -3 -32   10.59   26.84
  -3  -3 -32   -7.84   17.50
   3   3 -32   10.04   31.41
   3  -3  32   12.45   13.97
  -4   0   0  434.72   27.43
   0  -4   0  409.12   28.61
   4   0   0  386.16   35.67
   0   4   0  419.83   28.32
  -4   0   0  380.11   78.10
   4   0   0  435.53  105.69
   0  -4   0  456.30   70.49
   0   4   0  445.26   39.36
   0  -4   0  392.94   33.42
   0   4   0  450.37   32.34
   4   0   0  377.75   19.89
  -4   0   0  443.51   31.28
   0   4   0  435.95   19.17
   0   4   0  432.18   24.72
   0  -4   0  430.76   26.12
  -4   0   0  402.33   31.12
   4   0   0  405.99   35.80
  -4   0   2   32.68   17.31
   0  -4   2   19.41   10.94
   4   0   2   34.81   14.21
  -4   0   2   -3.42   39.40
   4   0   2   -6.37   49.61
   0  -4   2   -2.59   23.30
   0   4   2   30.01   27.31
   0   4   2   17.61   15.20
   0  -4   2   16.16   22.45
   4   0   2    3.69   13.15
   4   0   2   34.52   13.18
  -4   0   2   33.72   22.09
   0  -4   2    8.35   11.20
   0   4   2   23.59    5.02
   0   4   2   28.74   14.25
   0  -4   2   11.65    5.86
  -4   0   2   -2.45   21.90
   4   0   2   22.61   17.47
   0  -4  -2   10.61    9.57
  -4   0  -2   30.32   12.27
   4   0  -2   37.53   17.12
   0   4  -2   23.37   12.93
  -4   0  -2   31.04   36.54
   4   0  -2    2.78   55.05
   0  -4  -2   96.07   36.45
   0   4  -2   19.63   17.38
   0  -4  -2  -10.86   17.75
   4   0  -2   24.14    4.52
   0   4  -2   27.04   13.51
   0   4  -2   14.15    7.69
   0   4  -2   16.48    7.89
   0  -4  -2    7.74    9.79
  -4   0  -2   31.05   15.97
   4   0  -2   22.08   24.88
  -4   0   4  611.99   48.52
   0  -4   4  629.93   42.23
   4   0   4  597.70   35.47
  -4   0   4  619.08   61.33
   4   0   4  545.46  110.75
   0  -4   4  498.29   56.20
   0   4   4  571.57   39.65
   0   4   4  617.30   60.52
   0  -4   4  559.89   38.09
   4   0   4  557.94   31.72
  -4   0   4  611.89   40.01
   4   0   4  575.81   50.01
   0  -4   4  503.99   36.94
   0   4   4  608.69   17.19
  -4   0   4  624.04   50.55
   0   4   4  674.56   46.53
  -4   0   4  622.87   35.75
   4   0   4  602.29   66.50
   0  -4  -4  555.79   43.64
   4   0  -4  580.29   43.87
  -4   0  -4  569.09   38.90
   0   4  -4  545.12   36.66
  -4   0  -4  562.63   55.22
   4   0  -4  559.55  118.40
   0  -4  -4  626.37   79.44
   0   4  -4  535.44   61.72
   0  -4  -4  616.24   73.96
   0   4  -4  576.24   52.95
  -4   0  -4  589.84   47.52
  -4   0  -4  538.51   36.28
   0   4  -4  592.64   39.05
   0  -4  -4  558.05   31.79
  -4   0  -4  598.76   60.55
   4   0  -4  598.13   40.07
   0  -4   6  233.94   21.40
  -4   0   6  197.09   19.24
  -4   0   6  165.12   39.12
   4   0   6  193.48   44.26
   0  -4   6  150.57   44.25
   0   4   6  191.62   22.62
   0   4   6  182.37   27.72
   0  -4   6  188.91   21.35
   4   0   6  255.85   22.05
   4   0   6  240.56   19.81
   0   4   6  199.92   10.90
   0  -4   6  187.23   18.01
   0   4   6  185.38   11.32
  -4   0   6  202.20   21.08
   0   4   6  189.71   19.98
  -4   0   6  206.60   20.25
   4   0   6  210.03   27.83
  -4   0  -6  210.39   15.61
   0  -4  -6  183.74   19.78
   4   0  -6  186.58   44.78
   0   4  -6  210.95   22.65
  -4   0  -6  215.79   24.18
  -4   0  -6  174.33   31.23
   4   0  -6  189.83   76.08
   0  -4  -6  259.03   33.25
   0   4  -6  210.53   32.07
   0  -4  -6  173.94   29.03
   0   4  -6  227.90   33.71
  -4   0  -6  218.53   23.62
  -4   0  -6  185.34   22.18
   0   4  -6  187.59   27.05
   4   0  -6  187.42   24.00
   4   0  -6  207.27   35.99
  -4   0  -6  180.84   25.31
  -4   0   8   76.81   22.94
   0  -4   8   93.00   19.14
  -4   0   8   57.20   26.23
   4   0   8  104.90   50.02
   0  -4   8   77.28   27.16
   0   4   8   53.99   23.58
   0   4   8   40.31   22.94
   0  -4   8   84.52   16.50
   4   0   8   87.43   17.69
   4   0   8   46.44   25.14
   0  -4   8   85.30   16.08
   0   4   8   58.08    7.53
  -4   0   8   81.47   28.04
   0   4   8   88.72   17.37
  -4   0   8   79.82   13.57
   4   0   8   65.24   21.69
  -4   0  -8   72.88   12.33
   0  -4  -8   40.23   24.73
   4   0  -8   96.71   22.62
   0   4  -8   80.85   27.39
  -4   0  -8   81.10   28.80
   4   0  -8   49.94   37.28
   0  -4  -8   76.16   22.14
   0   4  -8   68.02   15.85
   0  -4  -8   57.41   24.21
   0   4  -8   85.37   18.55
  -4   0  -8   57.91   20.74
  -4   0  -8   64.02   27.45
   0   4  -8   81.25   16.11
   4   0  -8   76.90   20.77
   0  -4  -8   45.58   17.23
   4   0  -8   61.41   17.29
  -4   0  -8   58.17   20.32
   0  -4  10  566.26   32.11
  -4   0  10  575.85   39.10
   0  -4  10  530.17   87.56
   0   4  10  610.69   39.06
   0   4  10  532.86   69.17
   0  -4  10  618.59   56.10
   4   0  10  520.35   45.82
   4   0  10  623.29   40.63
   0  -4  10  609.67   43.92
   0   4  10  597.87   42.46
  -4   0  10  623.90   45.46
   0   4  10  604.83   45.24
  -4   0  10  576.76   46.06
   0  -4 -10  557.45   41.05
  -4   0 -10  629.24   49.14
   4   0 -10  518.54   49.82
   0   4 -10  577.14   49.20
  -4   0 -10  567.36   48.81
   4   0 -10  556.22  114.08
   0  -4 -10  450.49   68.14
   0   4 -10  491.63   36.90
   0   4 -10  524.15   42.91
  -4   0 -10  437.33   49.02
  -4   0 -10  568.21   42.88
   0   4 -10  562.47   41.91
   4   0 -10  559.61   42.23
   0  -4 -10  472.13   40.65
   4   0 -10  603.99   42.35
  -4   0 -10  542.35   48.65
   0  -4  12  628.02   52.39
  -4   0  12  650.37   60.78
   0  -4  12  426.66   75.02
   0   4  12  635.43   84.71
   0  -4  12  681.84   60.26
   4   0  12  515.41   50.23
   0   4  12  668.52   51.85
   4   0  12  784.50   49.82
   0  -4  12  610.93   50.75
   0   4  12  566.26   42.91
  -4   0  12  701.46   47.14
  -4   0  12  751.49   44.08
   0  -4 -12  647.47   61.81
  -4   0 -12  725.05   42.51
   4   0 -12  733.44   61.08
   0   4 -12  627.73   58.30
  -4   0 -12  670.88   60.30
   0  -4 -12  662.21   57.73
   4   0 -12  674.25   95.10
   0  -4 -12  595.98   71.56
   0   4 -12  460.82   56.14
   4   0 -12  614.17   49.33
   0   4 -12  565.73   67.93
  -4   0 -12  567.72   47.78
   0   4 -12  660.91   70.93
   4   0 -12  649.84   74.17
  -4   0 -12  536.02   49.76
   0  -4 -12  574.86   47.84
   4   0 -12  762.27   53.19
  -4   0 -12  583.66   77.53
   0  -4  14  116.51   19.90
  -4   0  14  158.79   22.41
   0   4  14  182.78   47.65
   0  -4  14  105.63   21.70
   4   0  14  110.58   26.53
   4   0  14  181.89   23.64
   0  -4  14  159.62   24.31
   0   4  14  102.36   22.35
  -4   0  14  129.19   23.72
  -4   0  14  183.34   22.05
   0  -4 -14  164.02   25.51
  -4   0 -14  163.14   21.50
   4   0 -14  164.32   33.33
   0   4 -14  120.33   44.82
  -4   0 -14  110.71   32.62
   0  -4 -14  165.87   31.45
   0   4 -14   76.28   25.52
  -4   0 -14  119.20   37.68
   0   4 -14  152.51   27.19
   4   0 -14  110.65   40.05
  -4   0 -14  100.36   37.54
   0  -4 -14  115.11   26.97
   4   0 -14  133.89   25.35
  -4   0 -14  139.77   42.00
   0  -4  16   47.18   28.30
  -4   0  16   99.06   21.10
   4   0  16   -3.52   35.93
   0   4  16   74.38   43.76
   4   0  16   19.63   25.67
   4   0  16   62.08   22.15
   0  -4  16  104.22   23.53
  -4   0  16  128.33   34.79
  -4   0  16  119.17   46.05
   0  -4 -16   86.42   24.66
  -4   0 -16   31.00   20.67
   4   0 -16  114.95   33.47
   0   4 -16   29.03   43.73
  -4   0 -16   70.37   31.35
   0  -4 -16   41.10   29.47
   0   4 -16   65.50   38.28
  -4   0 -16   66.27   21.25
   0   4 -16   66.81   24.19
   0  -4 -16   13.78   36.87
   4   0 -16   43.09   39.18
  -4   0 -16   15.12   22.65
   0  -4 -16   69.59   22.71
   4   0 -16   84.90   28.09
  -4   0 -16   51.65   25.55
   0  -4 -16   43.51   26.23
   0  -4  18  -13.77   29.92
   4   0  18    6.69   34.05
   0   4  18   12.46   38.32
  -4   0  18  -15.66   30.93
   0  -4 -18   23.21   38.00
  -4   0 -18   44.73   32.74
   4   0 -18   39.60   30.55
   0   4 -18   25.16   43.77
  -4   0 -18   11.74   24.37
   0   4 -18   42.12   24.15
   4   0 -18   16.08   37.91
  -4   0 -18   15.47   22.22
   0  -4 -18   22.15   32.70
   4   0 -18   18.74   21.88
   4   0  20   22.28   62.26
   0   4  20   83.25   45.85
   0  -4 -20    5.66   30.27
  -4   0 -20   -2.91   22.19
   4   0 -20   27.07   38.41
   0   4 -20  -22.22   30.44
  -4   0 -20   10.49   26.82
   0   4 -20    7.27   46.40
   4   0 -20   50.24   29.66
  -4   0 -20  -22.16   23.26
   0  -4 -20  -33.12   41.58
   0  -4  22   -6.72   32.05
   4   0  22  -66.46   42.69
   0   4  22    5.64   31.00
   0  -4 -22   -4.41   32.03
  -4   0 -22  -24.41   34.84
   4   0 -22   48.15   40.17
   0   4 -22  -17.60   31.84
  -4   0 -22    8.41   26.47
   0   4 -22   15.90   33.41
   4   0 -22   20.87   31.56
  -4   0 -22    6.62   22.02
   0  -4 -22    5.79   28.91
   0  -4  24   29.77   49.30
   4   0  24   -8.52   43.16
   0   4  24  -31.20   32.03
   0  -4 -24   -8.14   56.59
  -4   0 -24    8.29   25.88
   4   0 -24   14.91   58.92
   0   4 -24    7.01   32.50
   0   4 -24    9.82   33.67
  -4   0 -24   -7.91   40.05
   4   0 -24    4.46   32.51
  -4   0 -24   24.68   21.93
   0  -4 -24  -38.76   30.04
   4   0  26  -37.77   66.99
   0   4  26  -20.05   30.59
   0  -4 -26   12.55   36.41
  -4   0 -26   44.58   38.53
   4   0 -26  -21.78   49.02
  -4   0 -26  -26.36   25.63
   0   4 -26    6.69   52.27
   4   0 -26   22.33   31.91
   0  -4 -26   67.66   43.56
   4   0  28  -34.36   37.73
   0   4  28    8.08   39.29
   0  -4 -28   65.95   36.23
   4   0 -28   19.42   46.45
  -4   0 -28   -7.50   34.10
   0   4 -28  -26.33   32.36
   0  -4 -28   32.27   26.69
   4   0  30   -9.86   30.06
   0   4  30   -3.34   18.01
  -4   0  30   -5.56   25.51
   0  -4 -30  -27.57   35.25
   4   0 -30  -33.69   37.28
  -4   0 -30   -3.22   14.74
   0   4 -30   -0.59   27.08
   0  -4 -30   23.41   28.09
   4   0  32    2.13   31.19
  -4   0  32   -6.44   17.92
   0  -4 -32  -43.51   25.12
   4   0 -32  -16.82   31.99
   0   4 -32    9.71   20.81
   1  -4  -1 2457.94  148.43
  -4  -1   1 2111.66  144.08
  -1   4  -1 2185.65  120.89
  -1  -4   1 2226.18  140.31
   4   1   1 2126.85  169.11
   4  -1  -1 1891.99   84.28
   1   4   1 2177.88  123.70
  -4  -1   1 2030.13  177.48
  -4   1  -1 2279.55   94.33
   4   1   1 2296.52  286.49
  -1  -4   1 2381.51  252.00
   1   4   1 2436.32  193.66
   4   1   1 2157.46  120.19
  -1   4  -1 2195.16   83.28
   4   1   1 2227.98  107.04
  -1  -4   1 2175.50  109.91
   1   4   1 2216.34  108.73
   4  -1  -1 2139.97  156.47
  -4   1  -1 2301.49  120.25
  -1  -4   1 2055.13   83.15
   4   1   1 2179.79   90.61
   4  -1  -1 2079.38  248.16
  -4  -1   1 2099.94  137.29
  -4   1  -1 2294.70  115.57
  -4  -1   1 2325.08  135.14
   1  -4  -1 2166.25   92.64
  -1  -4   1 2025.67   70.81
   1  -4  -1 2085.05  116.74
   4  -1  -1 2341.51  110.85
   1  -4  -1 2156.42  110.24
  -1   4  -1 2360.07  109.31
  -1   4  -1 2260.31  112.94
  -4   1  -1 2218.73   88.30
   4  -1   1 2223.60  111.78
  -4   1   1 2242.42   88.10
   4  -1   1 1947.51   82.40
   1  -4   1 2146.09   99.89
  -4   1   1 2495.67  101.98
  -4  -1  -1 2254.40  124.41
   4  -1   1 2066.36  112.78
  -1   4   1 2482.67  122.79
   1   4  -1 2199.59  126.33
  -4   1   1 2252.51  139.53
   1  -4   1 2047.64   98.35
   4   1  -1 2090.40  213.02
  -1  -4  -1 2495.70  252.46
  -4   1   1 2364.44  117.18
   1   4  -1 2388.34  190.99
   1  -4   1 1750.03   80.40
  -1  -4  -1 2278.75  123.46
  -1   4   1 2519.49  103.60
  -1   4   1 2276.78   93.35
   1   4  -1 2484.18  116.53
  -4  -1  -1 2104.92  168.39
   4   1  -1 2021.87   64.51
   4  -1   1 1951.79  240.11
  -4  -1  -1 2224.68  126.68
   4  -1   1 2118.58  123.83
   1  -4   1 2219.62  143.99
   1   4  -1 2240.93   77.56
  -1   4   1 2295.81  157.22
  -1  -4  -1 2047.46   85.78
  -4   1   1 2408.06  115.18
   4   1  -1 2261.81  183.95
   1  -4   1 2019.16  110.80
  -4  -1  -1 2192.34  117.10
   4   1  -1 2228.00  155.96
   1  -4  -3  240.57   30.72
  -1   4  -3  214.64   24.30
  -4  -1   3  227.02   36.60
  -1  -4   3  220.09   28.08
   4   1   3  253.48   42.11
  -4  -1   3  140.19   42.66
  -1   4  -3  213.08   33.89
   4   1   3  254.44   71.87
  -1  -4   3  195.17   43.59
  -4  -1   3  262.13   31.37
   1   4   3  198.39   41.67
  -1  -4   3  192.68    9.12
   4   1   3  236.32   20.83
  -1  -4   3  238.56   29.58
   1   4   3  198.54   36.37
   4  -1  -3  215.09   26.84
  -4   1  -3  166.94   36.93
   4  -1  -3  199.04   14.66
  -1   4  -3  193.88   17.48
   4   1   3  205.37   15.18
   4   1   3  233.13   18.25
  -4   1  -3  220.22   23.69
  -4  -1   3  245.13   20.75
   1  -4  -3  203.15   18.12
  -1   4  -3  211.92   14.31
   4   1   3  224.45   25.86
  -1  -4   3  189.99   13.45
   1  -4  -3  212.71   26.46
   4  -1  -3  230.92   21.46
  -4   1  -3  227.27   28.49
  -1  -4   3  197.26    7.13
   1  -4  -3  213.73   13.96
   4  -1  -3  159.86   78.15
   1  -4   3  142.66   15.88
   4  -1   3  128.33   73.50
  -4   1   3  220.89   15.19
  -1   4   3  192.19   17.52
   4  -1   3  180.64   26.29
   1  -4   3  168.35   19.31
  -4   1   3  183.55   14.70
  -4  -1  -3  214.21   27.97
   1   4  -3  178.63   27.68
  -4  -1  -3  156.97   39.08
  -4   1   3  167.74   36.18
   4  -1   3  164.15   25.95
  -1  -4  -3  228.10   64.15
   4  -1   3  173.22   35.02
   1   4  -3  230.98   46.57
   1  -4   3  164.01   15.34
   4   1  -3  234.87   83.70
   4   1  -3  204.24   31.23
  -4   1   3  188.46   32.80
  -1   4   3  171.98   25.64
   1   4  -3  193.16   19.91
  -4   1   3  190.93   31.52
   1  -4   3  178.65   29.85
  -4  -1  -3  192.99   28.65
  -1   4   3  148.06   36.36
   1   4  -3  175.58   12.43
  -1  -4  -3  163.85   16.78
  -1  -4  -3  173.91   28.85
  -1   4   3  186.22   15.87
   1  -4   3  122.38   34.60
  -1   4   3  163.51   24.52
  -4  -1  -3  155.33   25.12
   4   1  -3  204.48   22.49
   1  -4  -5 1317.51   83.99
  -1   4  -5 1163.86   86.46
  -1  -4   5 1207.37   69.35
  -4  -1   5 1216.34   62.89
  -4  -1   5 1042.63  104.40
   1  -4  -5 1149.74  102.02
   4   1   5 1288.37  117.53
  -1  -4   5 1283.00  114.58
  -4   1  -5 1152.52   66.10
   1   4   5 1250.34   75.27
  -4   1  -5 1241.45   91.56
   4   1   5 1122.57   69.81
   1   4   5 1281.00   74.21
   4  -1  -5 1184.54   87.88
  -1  -4   5 1299.15   56.84
  -1   4  -5 1198.00   35.37
   1  -4  -5 1199.58   81.04
   4  -1  -5 1207.20   69.74
   4   1   5 1226.31   60.47
  -4   1  -5 1147.86   67.44
   4   1   5 1439.94   76.25
   4   1   5 1320.82  109.52
   4  -1  -5 1319.33  125.28
  -4   1  -5 1361.57   51.64
  -1  -4   5 1074.85   65.80
  -1   4  -5 1189.82   74.31
   4  -1  -5 1107.30   61.97
  -4  -1   5 1354.91   74.14
   4  -1  -5 1240.48   46.76
  -1   4  -5 1261.14   67.42
  -1   4  -5 1223.58   69.99
   1  -4  -5 1194.16   52.68
  -4   1  -5 1257.09   69.71
  -1   4   5 1258.70   46.25
  -1   4   5 1113.28   55.36
  -1   4   5 1151.98   67.16
   1  -4   5 1135.68   47.26
   4   1  -5 1128.95   81.11
   1   4  -5 1144.07   75.46
  -4   1   5 1224.60   67.80
  -4  -1  -5 1225.15   80.08
  -1   4   5 1241.70   43.49
  -4  -1  -5 1101.05   99.65
   4  -1   5 1097.87   60.10
   4   1  -5 1103.14  178.76
  -1  -4  -5 1217.31  150.86
   1  -4   5  980.54   57.58
  -1   4   5 1258.02   70.33
   1  -4   5 1198.14   41.44
  -4   1   5 1122.83   79.97
  -1  -4  -5 1083.21   75.67
  -4   1   5 1155.49   58.04
   4  -1   5 1078.87  113.60
   4  -1   5 1128.96  102.04
   1   4  -5 1076.32   57.44
   1  -4   5 1102.69   77.53
  -1  -4  -5  968.62   56.51
  -4  -1  -5 1121.04   73.69
   1   4  -5 1267.60  111.59
   1   4  -5 1134.99   69.03
   4   1  -5 1162.56   61.78
  -1  -4  -5 1062.17   58.19
   1  -4   5 1056.78   62.98
  -4   1   5 1364.08   46.39
   4  -1   5 1135.46   63.38
   4   1  -5 1213.76   82.33
  -4   1   5 1278.99   71.86
  -4  -1  -5 1077.91   71.31
  -1   4  -7  583.45   55.53
   4  -1  -7  627.62   41.62
  -4  -1   7  731.81   42.52
  -1  -4   7  814.28   53.95
  -4  -1   7  728.51   72.92
  -4  -1   7  739.15   48.23
   4   1   7  662.30   76.56
  -1  -4   7  589.37   98.65
  -4   1  -7  719.73   49.65
   1   4   7  784.18   65.97
  -1   4  -7  705.49   42.29
   4   1   7  634.18   55.22
   1   4   7  734.83   76.10
   1  -4  -7  667.47   60.96
  -1  -4   7  780.28   53.89
   4  -1  -7  728.01   48.17
  -4   1  -7  605.10   64.18
  -1   4  -7  735.34   51.25
   4   1   7  650.35   43.85
   4  -1  -7  793.00   88.20
   4   1   7  800.46   40.42
  -4   1  -7  738.65   37.42
   1  -4  -7  682.94   49.99
  -1  -4   7  638.39   51.96
   4  -1  -7  771.57   50.71
   4   1   7  733.96   57.10
  -1   4  -7  675.31   52.32
   1  -4  -7  665.63   53.39
  -4   1  -7  726.43   42.45
   1  -4  -7  746.55   38.51
  -4   1  -7  702.27   52.41
  -4   1   7  696.62   42.14
   4  -1   7  746.71   61.07
  -1   4   7  731.94   45.16
   4  -1   7  683.47   52.81
  -1   4   7  785.83   31.91
   4   1  -7  771.57   61.95
  -1   4   7  741.04   41.91
  -4   1   7  767.15   30.85
   4  -1   7  659.30   61.01
  -4  -1  -7  690.85   53.64
  -4  -1  -7  634.99   64.62
   1  -4   7  767.59   80.28
   4   1  -7  764.36  128.17
  -1  -4  -7  658.44   71.54
   1  -4   7  629.77   43.20
   1   4  -7  653.13   64.30
   1  -4   7  701.07   29.04
  -4   1   7  743.57   36.87
  -1  -4  -7  701.21   59.16
  -4   1   7  733.53   38.24
   4  -1   7  651.71   75.98
   1   4  -7  646.23   40.52
  -1   4   7  722.60   31.70
  -4  -1  -7  730.46   37.96
  -4  -1  -7  656.84   53.95
  -1  -4  -7  670.61   44.22
   1   4  -7  700.12   40.73
   4   1  -7  744.78   47.18
  -1  -4  -7  649.35   43.07
  -1   4   7  776.13   73.66
   1   4  -7  744.73   56.77
   4   1  -7  676.54   41.40
   1  -4   7  711.99   46.85
  -4  -1  -7  699.14   75.14
   1  -4  -9  299.18   37.79
  -1   4  -9  281.69   48.20
  -4  -1   9  373.98   30.47
  -1  -4   9  319.61   22.49
  -4  -1   9  293.93   61.68
  -1   4  -9  354.35   45.67
  -1  -4   9  255.21   54.68
   4   1   9  207.07   64.17
   1  -4  -9  306.26   40.65
   1   4   9  328.13   28.57
   4  -1  -9  353.62   33.17
   4   1   9  294.14   41.91
   1   4   9  302.77   63.24
  -4   1  -9  323.54   40.89
  -4  -1   9  368.02   23.85
  -1  -4   9  312.36   24.04
   4  -1  -9  336.91   55.98
   4   1   9  308.31   30.66
  -1   4  -9  262.99   25.56
   4   1   9  303.22   35.15
   1  -4  -9  292.94   31.88
  -1  -4   9  305.13   38.32
   4  -1  -9  257.02   36.05
   1  -4  -9  329.32   46.63
  -1   4  -9  263.39   25.34
  -4   1  -9  287.90   46.30
   4  -1  -9  323.93   33.84
  -4   1  -9  289.45   33.21
  -4   1  -9  313.07   19.38
   4  -1  -9  360.25   37.11
  -1   4   9  365.74   41.40
  -4   1   9  376.07   37.91
   4  -1   9  356.37   30.25
   4  -1   9  269.71   73.92
  -1  -4  -9  324.02   45.11
   4   1  -9  305.28   67.25
  -4   1   9  325.68   22.42
  -4  -1  -9  359.28   50.94
  -4  -1  -9  213.67   51.03
   1  -4   9  263.71   25.55
   4   1  -9  332.70   54.54
  -1  -4  -9  290.36   46.49
   1  -4   9  257.62   44.17
   1   4  -9  269.53   29.88
   1  -4   9  313.94   44.31
  -1   4   9  304.92   19.75
  -4   1   9  363.01   31.77
   1   4  -9  249.20   38.69
  -4   1   9  296.77   39.07
  -4  -1  -9  308.37   26.81
   4  -1   9  361.17   35.45
  -4  -1  -9  332.96   25.34
   1   4  -9  330.41   29.50
   1  -4   9  209.02   38.62
   4   1  -9  354.54   50.34
  -1  -4  -9  261.89   29.92
   1   4  -9  254.29   51.38
  -1   4   9  372.43   43.74
   4   1  -9  351.43   41.49
  -1   4   9  343.26   35.48
  -4  -1  -9  305.51   53.10
  -1  -4  -9  320.57   34.54
   4  -1 -11  182.44   21.66
  -1   4 -11  166.69   32.39
  -1  -4  11  220.90   19.57
  -4  -1  11  193.60   22.89
  -4  -1  11  207.05   37.27
  -1  -4  11  184.25   68.36
  -4  -1  11  207.55   18.83
   4   1  11  111.89   52.77
  -1   4 -11  156.05   25.36
   1   4  11  201.22   30.75
   4  -1 -11  179.06   27.27
   4   1  11  239.26   36.31
   1   4  11  234.35   35.32
   1  -4 -11  147.58   37.38
   4  -1 -11  245.85   39.22
  -1  -4  11  236.53   23.11
  -4   1 -11  190.42   27.43
  -4   1 -11  135.08   31.64
   4   1  11  157.15   27.99
   1   4  11  224.90   28.36
   4   1  11  239.78   24.47
  -4  -1  11  206.29   23.04
   1  -4 -11  194.26   45.52
   1   4  11  150.59   16.88
  -1  -4  11  229.15   39.91
   4  -1 -11  255.99   47.03
   4  -1 -11  146.15   72.57
  -1   4 -11  166.72   27.73
  -4   1 -11  197.92   25.61
  -4   1 -11  186.51   38.47
  -1   4 -11  159.24   25.71
   1  -4 -11  228.76   25.36
  -4   1 -11  209.73   27.02
   4  -1  11  237.55   26.29
  -1   4  11  199.64   26.10
  -4   1  11  180.17   22.35
   4   1 -11  201.29   49.74
  -4  -1 -11  189.23   33.08
  -4   1  11  203.91   27.26
   4  -1  11  110.93   42.80
  -4  -1 -11  204.44   31.94
  -1  -4 -11  196.76   54.44
   1  -4  11  156.50   39.90
   4   1 -11  214.98   70.80
  -1  -4 -11  122.50   67.00
   1  -4  11  249.28   41.66
   1   4 -11  162.14   33.12
  -4   1  11  212.32   23.45
   1  -4  11  143.95   17.08
   1   4 -11  203.22   32.11
   1   4 -11  154.05   25.25
  -1   4  11  206.61   24.16
   4  -1  11  120.45   60.60
  -4  -1 -11  193.27   25.58
  -1  -4 -11  161.25   24.63
   1   4 -11  161.98   26.60
   4   1 -11  159.98   39.85
  -1   4  11  177.48   22.50
  -4  -1 -11  161.17   25.85
  -1  -4 -11  119.75   24.38
  -1   4  11  184.75   31.24
  -4   1  11  145.01   15.94
   4   1 -11  221.54   33.26
   1  -4  11  188.00   26.10
  -4  -1 -11  190.89   31.66
  -1  -4 -11  188.39   26.75
  -4  -1  13   78.81   28.98
   1  -4 -13   34.95   20.04
  -4  -1  13   79.08   18.24
  -1  -4  13   61.49   27.37
  -1  -4  13  -30.09   52.48
   1   4  13   77.29   27.81
   1  -4 -13  108.82   31.52
  -1  -4  13   72.71   27.94
   4  -1 -13  110.69   27.86
  -4   1 -13   34.63   20.10
   4   1  13   31.24   30.95
  -1   4 -13   74.23   20.32
   1   4  13   28.76   22.34
   4  -1 -13   61.66   44.16
   4   1  13   80.83   19.29
   1  -4 -13   50.21   25.32
   1   4  13   34.70   15.03
  -1  -4  13   72.53   30.87
  -1   4 -13   54.94   33.11
  -4  -1  13   64.58   19.08
  -4   1 -13   42.40   24.84
  -4   1 -13   51.87   22.14
  -4   1 -13   75.03   18.08
   4  -1 -13  141.50   39.31
   1  -4 -13   66.12   30.00
  -1   4 -13   59.91   39.42
   1  -4 -13   73.26   19.04
  -4   1 -13   44.36   27.86
   4  -1 -13  108.63   21.46
  -4   1 -13   36.22   18.59
   4  -1 -13   69.18   28.14
  -4   1  13   81.73   18.63
  -1  -4 -13   61.83   20.23
   1  -4  13   46.25   26.87
  -1   4  13   80.17   21.14
  -4  -1 -13   54.82   16.79
   4  -1  13   67.73   19.72
   4   1 -13   97.31   36.71
  -4  -1 -13   64.46   24.91
  -1  -4 -13   47.04   26.46
   4   1 -13   66.33   26.62
  -1   4  13   48.09   17.82
   1  -4  13   41.86   19.65
  -4  -1 -13   59.73   30.38
  -1   4  13   77.96   18.49
  -4   1  13   97.76   24.50
   1   4 -13   47.86   21.96
   4   1 -13   66.79   22.47
  -4   1  13   71.43   16.25
   1  -4  13   53.49   30.60
  -4  -1 -13   59.49   29.84
   1   4 -13   52.42   19.57
  -1  -4 -13   92.55   30.46
  -1   4  13   65.08   23.76
   1   4 -13   18.32   27.03
   4   1 -13   58.22   30.94
   4  -1  13   28.41   32.91
  -4  -1 -13   68.47   23.91
  -1  -4 -13   62.98   23.13
  -4   1 -15  142.46   41.26
  -1  -4  15  174.74   25.64
  -1  -4  15  159.58   41.06
  -4  -1  15  139.10   38.26
   4   1  15  102.74   41.66
   1   4  15  201.87   36.92
  -4   1 -15  175.68   61.71
  -4   1 -15  127.20   31.81
   4   1  15   94.91   45.81
   1   4  15  190.10   30.03
  -4   1 -15  183.67   44.68
   4   1  15  151.98   27.09
  -4   1 -15  158.49   40.74
   4  -1 -15  217.01   53.80
  -4  -1  15  165.66   40.32
  -4  -1  15  143.85   40.26
   1  -4 -15   94.55   32.55
   4  -1 -15  142.79   45.41
  -1   4 -15  191.38   43.22
   1  -4 -15  199.25   39.89
   1  -4 -15  156.73   42.06
   4  -1 -15  124.79   30.68
  -1   4 -15   92.28   53.61
  -1   4 -15   87.53   29.31
  -1   4  15  135.66   42.78
   4   1 -15  175.46   38.84
  -4   1  15  198.45   36.76
   4  -1  15  118.99   43.26
  -4   1  15  182.31   27.13
  -1   4  15  161.79   33.10
  -1  -4 -15  211.04   36.07
   1   4 -15  160.03   38.73
   1   4 -15   81.65   40.44
  -4  -1 -15  128.25   40.62
   1  -4  15  149.36   42.51
  -4  -1 -15  143.28   28.66
   1   4 -15  174.10   46.70
   4   1 -15  178.29   30.72
  -4  -1 -15  200.21   39.37
  -4   1  15  148.47   26.26
  -1   4  15  166.91   27.73
  -4  -1 -15  100.68   28.09
  -1  -4 -15  168.58   38.92
  -1  -4 -15  199.36   43.87
   4  -1  15  199.77   30.03
   4   1 -15  112.01   43.87
   1  -4  15  105.61   28.32
  -4  -1 -15  117.27   47.98
  -1  -4 -15  186.32   32.62
   1  -4 -17   23.59   24.55
  -1  -4  17   24.77   20.34
   4   1  17   -9.55   54.13
   1   4  17   78.06   30.58
  -4   1 -17   22.25   20.86
   4   1  17   38.54   21.27
   1  -4 -17   10.99   22.90
   4  -1 -17   20.41   38.22
  -4   1 -17   51.91   25.19
  -4   1 -17   51.61   23.35
  -4   1 -17   27.73   23.66
  -4   1 -17   26.80   53.44
   4  -1 -17    5.55   30.13
   4  -1 -17   17.98   23.68
  -1   4 -17   41.27   49.20
   1  -4 -17   58.10   27.62
  -1   4 -17   61.81   25.28
  -4  -1 -17   73.57   31.96
   1   4 -17   19.92   27.31
  -4  -1 -17   40.88   34.43
  -1   4  17   36.85   24.75
   1  -4  17   23.78   42.02
   1   4 -17   10.20   34.29
   4   1 -17   16.33   37.53
   4   1 -17    4.88   30.78
  -4  -1 -17   45.39   22.55
   1   4 -17   37.30   33.46
  -4  -1 -17   24.61   23.00
  -1  -4 -17   -7.00   22.22
  -1   4  17   42.22   23.14
  -4   1  17  106.20   33.91
  -1  -4 -17   41.79   24.30
  -1   4 -19   18.22   32.25
   4   1  19   71.77   36.94
   1   4  19   59.79   48.98
  -1   4 -19   23.39   27.07
   1  -4 -19   78.92   27.58
   1  -4 -19   25.58   29.58
   4  -1 -19   73.64   35.25
  -4   1 -19   32.28   32.94
  -4   1 -19   50.03   25.17
   4  -1 -19   13.75   40.44
  -4   1 -19    0.27   34.18
   4  -1 -19   39.19   27.58
  -1  -4 -19    4.93   39.08
  -4  -1 -19   36.95   38.67
  -1   4  19   22.10   32.69
   4   1 -19   69.82   55.06
   4   1 -19  107.84   42.19
   1   4 -19   24.73   26.65
  -4  -1 -19    6.69   26.59
  -4  -1 -19   29.32   39.53
  -1  -4 -19    4.62   24.65
   1   4 -19   -0.16   38.06
   4  -1  19   20.22   39.84
  -1   4 -21   -0.73   51.69
   4   1  21   -7.97   45.75
   1   4  21   65.24   55.01
   4  -1 -21   37.55   28.95
   4  -1 -21   22.54   25.63
   4  -1 -21   22.42   39.66
   1  -4 -21   -8.38   30.80
  -4   1 -21   12.59   20.87
   1  -4 -21   19.61   27.96
  -4   1 -21   17.17   28.83
   4  -1  21   40.75   46.23
  -1  -4 -21    1.02   33.40
  -4  -1 -21    0.71   24.77
  -4  -1 -21   14.13   23.55
  -1   4  21   16.45   29.33
   1   4 -21  -20.19   31.06
  -4  -1 -21  -16.10   24.92
   4   1 -21  -17.75   50.68
  -1  -4 -21  -28.97   42.48
   4   1 -21   20.11   61.90
   1   4 -21   36.79   35.17
  -4   1 -23   14.13   29.27
   4   1  23  -37.52   43.29
   1  -4 -23   11.53   55.66
   1   4  23   -0.29   53.81
   4  -1 -23   -8.69   29.50
  -1   4 -23  -10.33   33.75
   4  -1 -23   72.55   40.60
   1  -4 -23   -2.05   44.08
  -4  -1 -23    5.38   25.51
  -1  -4 -23  -30.64   32.65
   4   1 -23  -36.76   71.73
   1   4 -23  -17.59   35.20
   4  -1  23   20.35   63.72
   1  -4  23   -3.06   36.09
   1   4 -23  -16.26   50.13
  -1   4  23   -0.92   28.82
   4   1 -23  -26.82   32.85
  -4  -1 -23   31.44   36.47
  -4  -1 -23  -13.71   36.01
  -1  -4 -23   15.69   45.43
  -4   1 -25   67.29   43.96
  -1   4 -25   43.40   32.88
   4   1  25  -73.88   65.15
   1   4  25   -3.60   34.31
   4  -1 -25  -13.94   63.94
   1  -4 -25   63.21   36.20
   1  -4 -25   -0.19   29.63
  -1   4  25   -3.50   41.89
  -4  -1 -25   14.89   28.25
  -1  -4 -25  -21.91   49.65
   1   4 -25   27.43   52.54
   4   1 -25  -20.86   45.62
   4  -1  25  -29.21   43.01
   1  -4  25   13.14   54.07
   1   4 -25  -29.64   50.45
   4   1 -25  -48.70   34.19
  -4  -1 -25   20.23   22.97
  -1  -4 -25  -24.72   28.93
  -4  -1 -25   -6.64   22.72
  -1   4 -27   -4.41   51.23
  -4   1 -27    0.90   26.93
   4   1  27    8.26   39.24
   1   4  27   47.29   31.94
   4  -1 -27   -6.10   72.43
   1  -4 -27  -35.99   37.89
   1  -4 -27   -9.93   27.44
  -1  -4 -27  -10.22   34.77
   4   1 -27   41.59   45.02
  -1   4  27   33.77   23.93
   1   4 -27   -4.82   57.26
   4  -1  27  -18.18   42.14
   1  -4  27   -7.25   30.40
   1   4 -27  -16.92   33.27
   4   1 -27   18.48   33.16
  -1  -4 -27  -19.88   40.34
  -4  -1 -27   25.73   31.31
  -4  -1 -27   11.85   27.17
   1  -4 -29   -1.80   37.46
   1   4  29  -12.86   43.08
   4   1  29   20.84   35.23
  -1   4 -29  -25.04   30.83
   4  -1 -29   43.87   44.87
  -4   1 -29   24.27   34.13
   1  -4 -29   -3.32   39.26
   4  -1  29   23.88   51.91
  -1  -4 -29  -23.21   33.21
   1  -4  29   37.08   32.66
   4   1 -29   68.95   63.72
  -4  -1 -29   24.14   24.19
   1   4 -29   26.47   28.87
   1   4 -29    3.33   27.01
  -1   4  29   10.87   17.47
  -1  -4 -29    8.96   23.76
  -4   1  29    7.25   27.54
  -1   4 -31   -1.44   23.04
   4   1  31   54.55   39.53
   1   4  31  -20.64   16.41
  -4  -1  31   34.70   23.95
   1  -4 -31    0.12   13.77
  -4   1 -31   29.62   14.33
   4  -1 -31  -18.66   33.68
   1  -4 -31  -58.59   30.32
  -1  -4 -31   13.64   29.88
  -4   1  31  -11.57   18.28
  -4  -1 -31   -7.07   20.13
   4  -1  31   11.59   25.69
   1   4 -31    5.65   24.62
  -1  -4 -31   33.45   21.70
   4   1 -31   20.20   35.60
  -4   2   0  190.28   11.23
   2  -4   0  180.64    9.29
  -4  -2   0  195.56   28.49
  -2  -4   0  260.04   47.35
   2  -4   0  176.76   10.13
   4  -2   0  207.52   19.30
   4   2   0  202.01   32.69
   2   4   0  209.41   30.51
   4  -2   0  170.84   45.91
  -4  -2   0  171.25   47.78
   4   2   0  200.26   53.36
  -2  -4   0   46.11   63.90
   2   4   0  232.40   34.88
   2  -4   0  144.98   25.97
   4  -2   0  180.44   33.88
  -2   4   0  171.49   24.62
  -2  -4   0  160.61   32.22
   4   2   0  166.60   15.49
   2  -4   0  164.34   31.18
   2   4   0  196.16   28.34
   4  -2   0  186.28   23.80
  -2   4   0  190.70   23.01
  -4   2   0  229.00   24.43
   4   2   0  180.43   10.81
   2  -4   0  143.18   16.80
  -4  -2   0  179.86   16.26
  -4   2   0  227.28   22.17
  -2   4   0  191.10   17.44
  -2  -4   0  160.08   12.75
  -2   4   0  205.15   15.08
  -4   2   0  156.48   18.48
   2  -4   0  185.25   18.95
  -4  -2   0  172.61   22.96
   4  -2   0  176.43   26.23
   4   2   0  193.48   21.36
  -4  -2   2  228.43   26.29
  -2  -4   2  254.68   30.87
   4   2   2  213.56   33.47
   2   4   2  220.57   32.29
   2  -4  -2  206.51   24.18
  -4  -2   2  234.58   53.23
  -2  -4   2  335.58   78.66
   4   2   2  272.87   84.47
   2   4   2  274.26   35.50
  -4   2  -2  255.89   22.22
  -4   2  -2  290.58   41.07
  -2  -4   2  254.58   31.21
   4   2   2  249.68   26.82
  -4   2  -2  231.19    9.55
   2   4   2  275.60   34.73
   2  -4  -2  243.09   22.41
  -4   2  -2  225.61   33.97
   4  -2  -2  211.55   29.18
   4   2   2  270.19   16.05
  -4  -2   2  262.00   20.18
  -2   4  -2  253.25   39.78
   4  -2  -2  262.61   19.62
  -2  -4   2  250.20   19.50
   2  -4  -2  225.71   28.37
  -2  -4   2  233.16   12.71
  -2   4  -2  272.72   27.28
   4  -2  -2  207.41   37.15
  -2  -4   2  254.79   16.14
   4  -2  -2  206.71   23.61
   4   2   2  256.76   27.13
  -4  -2   2  249.16   31.86
   4  -2  -2  279.51   54.04
  -2   4  -2  274.60   21.55
  -2   4  -2  240.07   21.44
   2  -4  -2  267.41   17.62
  -4   2   2  260.63   32.14
  -4   2   2  295.63   26.55
   4  -2   2  280.36   28.71
   2  -4   2  198.54   20.68
  -2   4   2  270.16   28.71
   2   4  -2  265.11   35.82
   2  -4   2  235.20   27.97
  -2   4   2  263.95   17.09
   4   2  -2  203.39   60.30
  -2  -4  -2  213.58   68.32
   2   4  -2  187.11   54.20
  -2   4   2  293.33   18.80
   4  -2   2  202.60   22.85
  -4   2   2  260.23   22.94
  -2  -4  -2  272.58   28.97
   4   2  -2  262.93   56.43
   4  -2   2  265.62   49.93
   2   4  -2  272.31   30.01
  -4  -2  -2  289.46   48.74
   2  -4   2  244.56   29.71
   4   2  -2  235.47    8.61
  -4  -2  -2  251.40   17.18
  -2   4   2  291.47   28.21
   2  -4   2  237.87   23.84
   2   4  -2  219.24   11.71
  -2  -4  -2  243.48   17.65
  -4  -2  -2  270.47   34.98
  -2   4   2  270.75   26.20
   4  -2   2  244.26   29.49
  -4   2   2  297.59   17.42
  -4  -2  -2  260.85   28.21
   4   2  -2  302.10   24.46
   2  -4  -4  218.69   27.13
  -4  -2   4  262.26   43.04
  -2  -4   4  250.91   28.47
   4   2   4  254.34   34.30
  -4   2  -4  286.95   30.15
  -4  -2   4  239.52   55.86
  -2  -4   4  312.70   54.39
   4   2   4  327.42   75.06
   2   4   4  273.94   35.07
   2  -4  -4  273.32   37.36
   4   2   4  272.97   26.24
  -2  -4   4  285.37   19.49
   2   4   4  256.17   27.17
   4  -2  -4  247.30   51.98
  -2   4  -4  276.76   28.27
  -4  -2   4  274.39   27.46
   4   2   4  287.72   21.46
   4  -2  -4  287.02   18.43
   2  -4  -4  241.44   28.65
   4  -2  -4  265.06   37.89
  -2   4  -4  257.02   27.06
  -2  -4   4  293.64   27.22
  -4   2  -4  273.04   25.56
  -4   2  -4  234.55   23.70
   4  -2  -4  269.33   30.03
   2  -4  -4  311.67   24.86
  -4   2  -4  270.47    8.84
   4  -2  -4  258.70   21.04
  -2   4  -4  267.56   15.47
   4   2   4  260.54   29.89
  -2   4  -4  311.69   35.72
  -2   4   4  323.82   41.62
  -2   4   4  288.85   27.36
   4  -2   4  253.28   44.36
  -4   2   4  301.53   23.80
  -2   4   4  257.34   21.00
   4  -2   4  263.33   22.75
  -4  -2  -4  294.49   50.43
   4  -2   4  263.12   49.03
  -2  -4  -4  251.04   77.21
   2   4  -4  277.25   36.44
   2  -4   4  248.61   26.82
  -4   2   4  307.59   42.96
   2  -4   4  268.48   24.36
   4   2  -4  252.09   41.39
  -4   2   4  282.96   23.74
  -2   4   4  280.53   17.38
   2   4  -4  284.89   27.35
  -4   2   4  305.98   23.81
   4   2  -4  323.64   60.06
   2  -4   4  289.17   20.81
  -4  -2  -4  274.37   27.79
   4  -2   4  243.68   26.61
   2   4  -4  270.63   17.02
  -2  -4  -4  236.49   21.59
  -2  -4  -4  234.94   49.03
  -2   4   4  310.75   41.68
  -4  -2  -4  253.07   50.47
   2   4  -4  314.45   55.14
  -4  -2  -4  249.38   28.04
   4   2  -4  268.65   32.88
   4  -2  -6  134.68   20.46
  -4  -2   6  169.88   22.60
  -2  -4   6  133.43   19.97
   4  -2  -6  144.78   14.97
  -4  -2   6  116.72   66.81
  -2  -4   6  155.94   43.24
   4   2   6  105.13   37.09
   2   4   6  153.08   42.28
  -2   4  -6  188.04   21.38
   4   2   6  121.69   24.35
   2   4   6  145.55   38.69
  -2  -4   6  156.77   24.44
  -2   4  -6  122.41   15.34
   2  -4  -6  146.60   20.79
   4  -2  -6  198.01   25.20
  -4   2  -6  152.34   31.10
   4   2   6  139.43   18.66
  -2   4  -6  129.74   25.80
   4   2   6  162.70   21.31
   4   2   6  157.94   25.96
  -4   2  -6  129.44   24.83
   2  -4  -6  130.90   22.73
  -2  -4   6  162.33   24.36
  -2   4  -6  143.48   29.51
  -4   2  -6  101.20   15.29
   2  -4  -6  119.80   37.59
   4  -2  -6  135.08   42.45
  -4  -2   6  147.04   21.24
   2  -4  -6  139.61   15.10
  -4   2  -6  142.94   22.37
   4  -2  -6  131.90   30.61
   4  -2   6  124.11   36.26
   4  -2   6  119.62   33.56
  -2   4   6  142.12   24.33
  -4   2   6  154.60   21.38
  -2   4   6  177.01   14.62
   2   4  -6  123.68   30.74
  -4  -2  -6  159.74   28.62
  -2  -4  -6  129.77   43.79
  -4   2   6  159.79   23.83
  -4  -2  -6  111.00   40.52
  -2  -4  -6  136.17   58.36
   4   2  -6   75.62   71.65
   2   4  -6  191.70   29.05
   2  -4   6   99.33   19.37
   4   2  -6  171.46   47.36
  -4   2   6  177.43   29.43
  -2  -4  -6  149.99   28.27
  -2   4   6  146.96   18.68
  -4   2   6  158.45   18.82
   2   4  -6  124.35   23.77
   4  -2   6  144.22   36.57
   2  -4   6  147.48   22.28
  -4  -2  -6  166.13   22.85
  -2  -4  -6  156.55   21.01
  -2   4   6  150.60   23.70
   2   4  -6  141.64   15.98
   4   2  -6  163.33   20.12
  -2  -4  -6  147.33   19.68
  -2   4   6  168.56   22.75
  -4   2   6  178.32   20.29
   2  -4   6  145.18   23.51
   4  -2   6  121.56   31.97
   4   2  -6  134.51   17.54
  -4  -2  -6  112.74   37.74
   4  -2  -8  501.34   36.43
  -2   4  -8  455.21   39.18
  -4  -2   8  542.66   39.73
  -2  -4   8  558.04   54.98
  -2   4  -8  520.88   65.96
  -4  -2   8  572.40   92.15
  -2  -4   8  472.84   93.41
   4   2   8  545.90   97.78
  -2   4  -8  557.81   58.31
   2   4   8  491.50   40.76
  -4   2  -8  495.97   31.25
   4   2   8  473.20   72.59
   2   4   8  595.21   57.95
   4  -2  -8  609.01   66.75
  -2  -4   8  572.55   34.73
  -4   2  -8  517.66   40.76
  -4   2  -8  494.04   34.44
  -4  -2   8  637.09   28.76
   4   2   8  538.40   56.46
   4  -2  -8  552.62   99.74
   4   2   8  582.02   32.79
   2  -4  -8  489.67   66.48
   4  -2  -8  564.67   54.06
  -2  -4   8  467.96   45.45
   2  -4  -8  561.56   42.92
  -2   4  -8  602.91   28.61
  -4   2  -8  581.03   69.06
   2  -4  -8  527.95   34.25
   2  -4  -8  522.17   54.89
   4  -2   8  461.36   41.23
  -4   2   8  615.19   38.68
   2  -4   8  504.80   59.30
  -2  -4  -8  494.64   58.78
   4  -2   8  620.18   42.60
   4  -2   8  566.55   45.57
  -2   4   8  571.41   40.77
   2  -4   8  451.02   43.35
   2   4  -8  614.05   84.68
  -4   2   8  627.42   31.12
   2  -4   8  509.72   60.61
  -2  -4  -8  502.77   55.26
  -4  -2  -8  381.03   84.07
  -2   4   8  592.44   35.83
  -2  -4  -8  490.97   69.85
   4   2  -8  485.31  100.29
   2   4  -8  550.89   48.96
  -2   4   8  608.92   33.83
  -4   2   8  595.40   39.26
  -4   2   8  521.77   31.09
  -2   4   8  542.19   53.52
   2   4  -8  512.01   46.24
   4  -2   8  449.01   94.33
  -4  -2  -8  515.56   45.01
   2  -4   8  480.80   35.78
  -4  -2  -8  541.09   38.63
   2   4  -8  492.34   35.50
   4   2  -8  570.91   57.21
  -2  -4  -8  465.55   58.04
  -2   4   8  552.57   30.53
   4   2  -8  575.76   60.26
  -2   4   8  598.99   41.34
  -4  -2  -8  529.88   80.14
   4   2  -8  554.86   32.40
  -4  -2  -8  523.21   51.03
  -2   4 -10  700.34   64.55
   4  -2 -10  829.35   76.30
  -2  -4  10  890.21   54.69
  -4  -2  10  987.91   61.18
  -4  -2  10  891.69   91.61
  -2   4 -10  787.08   55.83
  -2  -4  10  778.44   99.37
   4   2  10  639.73   70.90
   2   4  10  778.05   80.69
   4   2  10  714.84  101.64
   2   4  10  892.90   73.24
   2  -4 -10  772.30   58.90
  -4  -2  10  900.37   57.98
  -2  -4  10  860.70   63.67
  -4   2 -10  707.71   57.69
  -4   2 -10  709.32   65.51
   4   2  10  823.86   83.63
   2   4  10 1011.99   71.32
   4  -2 -10 1008.78  110.07
   4   2  10  843.08   60.05
   2  -4 -10  928.84   90.40
   2  -4 -10  887.65   73.04
  -2  -4  10  788.10   56.08
   4  -2 -10  934.14   83.06
   2  -4 -10  928.17   73.07
  -4   2 -10  819.58   61.20
  -4  -2  10 1035.18   50.00
   4  -2 -10  823.51   71.72
  -4   2 -10  714.02   70.35
  -4   2 -10  656.63   56.11
  -2   4 -10  730.68   39.64
   4  -2  10  792.70   63.10
  -2  -4 -10  878.09   56.48
  -4   2  10  974.73   59.83
   2  -4  10  823.24   63.61
  -4  -2 -10  862.66   54.45
   4   2 -10  898.24   79.80
  -2   4  10  874.14   62.62
  -4  -2 -10  851.35  102.86
  -2  -4 -10  988.73   84.34
   4  -2  10  832.44   60.70
  -2  -4 -10  669.44  121.94
   4   2 -10  963.52   96.98
   4  -2  10  996.93   65.34
  -2   4  10  949.72   53.70
  -4   2  10  915.42   50.59
   2   4 -10  890.90  101.02
  -2   4  10  901.16   50.15
   2   4 -10  779.72   50.19
  -2   4  10  986.36   61.40
  -4   2  10 1034.72   57.21
  -4  -2 -10  799.57   50.81
   4  -2  10  588.31   88.60
   2   4 -10  775.47   56.56
   4   2 -10  820.36   55.02
   2   4 -10  874.70   91.89
  -4  -2 -10  731.32   65.04
  -2  -4 -10  677.79   73.45
  -2   4  10  985.83   89.05
  -4   2  10  915.82   63.68
   4   2 -10  998.66   74.67
   2  -4  10  833.73   63.52
  -4  -2 -10  825.78   73.79
  -2  -4 -10  809.48   93.26
  -4   2 -12  121.30   53.96
  -2   4 -12  258.18   44.08
  -2  -4  12  210.79   34.97
  -4  -2  12  253.38   25.65
  -4  -2  12  193.86   59.43
   4   2  12  147.43   28.56
  -2  -4  12  231.44   90.28
   2  -4 -12  228.11   43.20
   2   4  12  154.97   28.00
   4   2  12  156.28   57.84
   2   4  12  170.44   38.44
   4  -2 -12  213.30   42.78
  -4   2 -12  188.64   30.89
  -2  -4  12  264.80   31.25
  -4   2 -12  142.11   31.60
   2  -4 -12  234.47   47.56
  -2  -4  12  232.48   27.60
   2   4  12  276.81   47.46
  -4   2 -12  181.28   24.09
   4   2  12  235.23   23.70
   4  -2 -12  253.55   32.42
  -4   2 -12  167.19   45.10
  -2   4 -12  174.45   48.43
   2  -4 -12  169.51   29.62
  -4  -2  12  219.14   30.12
   4  -2 -12  225.75   32.02
   2  -4 -12  254.66   36.50
   4  -2 -12  163.21   35.48
   4  -2 -12  238.30   54.31
  -2   4 -12  109.43   42.91
  -2   4  12  263.66   37.87
  -4  -2 -12  264.12   38.48
   4   2 -12  285.19   43.24
   2  -4  12  135.35   42.92
   4  -2  12  258.30   29.00
  -2  -4 -12  267.64   38.07
  -4  -2 -12  288.90   38.94
   2  -4  12  239.78   29.00
   4  -2  12  184.22   29.70
  -2   4  12  266.51   24.16
  -2  -4 -12  131.96   53.47
   4   2 -12  304.51   82.85
   2  -4  12  222.63   29.32
   2   4 -12  231.74   31.71
  -2  -4 -12  225.99   28.35
  -2   4  12  225.73   31.49
  -4   2  12  249.73   41.85
   2   4 -12  212.79   28.97
  -4   2  12  249.58   35.71
  -4   2  12  260.10   38.69
  -4  -2 -12  195.92   34.73
   2   4 -12  205.22   28.68
   4   2 -12  214.84   29.15
   2  -4  12  101.13   49.19
  -4  -2 -12  203.70   45.50
  -2  -4 -12  220.32   29.26
  -2   4  12  234.73   22.95
   2   4 -12  249.54   38.71
   4   2 -12  215.42   38.05
  -4   2  12  202.54   26.57
  -4  -2 -12  217.04   34.68
  -2  -4 -12  216.59   48.21
   4  -2 -14   -9.12   20.00
  -4  -2  14   18.79   16.44
  -2  -4  14   39.63   15.42
   4   2  14   18.13   26.44
   2   4  14  -11.96   25.11
   4  -2 -14   -3.48   18.17
  -2  -4  14   32.76   19.31
  -4   2 -14  -11.57   20.23
   4   2  14   12.61   19.74
   2   4  14   54.15   19.85
   4   2  14   29.55   17.91
  -4   2 -14   -8.67   23.26
  -2  -4  14   22.13   18.81
  -4  -2  14   41.07   17.38
  -4   2 -14   -0.19   16.09
   2  -4 -14   17.44   19.31
   4  -2 -14  -24.14   31.69
  -4   2 -14    9.21   18.70
   2  -4 -14    1.88   20.26
  -2   4 -14   21.39   21.12
  -2   4 -14    9.32   18.96
  -2   4  14   16.26   21.83
   2  -4  14   46.63   18.35
   4   2 -14   34.79   44.74
   2   4 -14   45.40   25.39
  -4  -2 -14    3.99   25.15
  -2  -4 -14    7.29   19.18
  -2   4  14   22.46   19.41
   2   4 -14   24.96   27.28
  -4  -2 -14   12.47   16.68
  -4  -2 -14   17.12   20.28
  -4   2  14   13.04   15.89
   2   4 -14   -6.64   19.16
   4   2 -14   24.14   19.24
   4  -2  14   23.06   18.58
  -2  -4 -14   35.08   42.67
  -4  -2 -14   -3.44   18.85
  -2  -4 -14   -2.39   18.88
  -4   2  14   -5.15   17.08
  -2   4  14   46.51   17.27
  -4   2  14  -11.30   16.16
  -4  -2 -14  -18.95   22.33
  -2  -4 -14   -2.60   22.75
  -2  -4  16    6.91   26.13
   4   2  16  -14.90   28.19
   2   4  16   44.63   28.62
   4  -2 -16   67.24   31.94
   4   2  16   18.49   20.95
  -4   2 -16    8.96   31.27
  -2   4 -16  -10.98   21.11
  -4   2 -16    4.97   29.90
   4  -2 -16   13.93   34.75
   2  -4 -16   35.92   21.15
  -2   4 -16   31.91   40.92
  -4   2 -16  -28.95   25.28
   4  -2 -16    4.50   20.57
  -4   2 -16   -7.82   25.84
   2  -4 -16   18.73   20.26
  -4  -2 -16   -0.24   28.21
  -2  -4 -16   55.56   31.84
  -4   2  16   15.25   17.51
  -4  -2 -16   23.24   29.84
   2   4 -16    1.48   23.33
  -4  -2 -16   -5.08   37.63
   4   2 -16  -12.60   46.17
  -4  -2 -16    7.76   19.75
   2   4 -16    4.65   29.66
  -2  -4 -16   24.42   31.03
   4   2 -16   20.75   21.13
  -2   4  16   40.06   23.65
  -2   4  16   12.27   20.74
   4   2  18  -12.13   33.01
   2   4  18  -11.66   29.56
   2  -4 -18  -20.57   39.43
   4  -2 -18   27.69   22.79
  -4   2 -18   -8.32   18.15
   2  -4 -18   15.53   23.08
   4  -2 -18   26.67   43.90
  -4   2 -18    4.87   22.87
   4  -2 -18   44.82   37.37
  -4   2 -18   11.49   28.88
  -2   4 -18   10.69   37.56
  -2   4  18   13.06   25.28
   2   4 -18    4.41   26.34
  -4  -2 -18   15.29   18.93
  -2  -4 -18   36.27   22.89
   4   2 -18   17.23   23.69
  -4  -2 -18    9.58   36.05
  -2  -4 -18  -45.86   33.48
   4   2 -18  -23.16   34.63
   2   4 -18   -2.21   34.83
  -4  -2 -18   43.83   22.56
  -4   2 -20   29.60   46.57
   4   2  20   -0.67   44.90
   2   4  20  -11.25   39.92
   4  -2 -20    0.08   43.77
   4  -2 -20   -1.02   29.35
  -2   4 -20   -0.95   33.12
   2  -4 -20   29.81   51.29
   4  -2 -20   73.64   40.05
   2  -4 -20   55.09   47.99
  -2   4 -20   54.40   33.87
   4   2 -20   58.52   45.54
   4  -2  20   22.12   44.93
  -2  -4 -20    0.61   32.29
  -2   4  20   -4.02   41.46
   4   2 -20  -44.84   50.68
  -4  -2 -20   13.26   40.55
  -4  -2 -20   -2.39   27.83
  -2  -4 -20   49.15   29.60
   2   4 -20   90.33   48.77
   2   4 -20   32.24   39.24
  -4   2 -22   13.57   31.31
   4   2  22  -41.95   65.18
   2   4  22   30.23   60.37
   2  -4 -22    9.43   30.72
   2  -4 -22   -6.89   36.45
   4  -2 -22   27.96   40.43
  -2   4 -22    7.02   35.15
   4  -2 -22    1.03   28.29
  -2   4  22   58.10   40.55
   4   2 -22   10.03   46.59
  -4  -2 -22   -8.25   28.24
   4  -2  22    6.99   44.62
   2   4 -22    0.40   37.83
   4   2 -22   49.07   52.18
  -4  -2 -22  -20.06   40.88
  -2  -4 -22   34.58   29.58
  -2  -4 -22  -40.71   33.10
   2   4 -22  -29.39   48.13
  -2   4 -24   -5.72   51.65
   4   2  24   -1.34   43.28
   2   4  24  -31.83   59.26
   2  -4 -24   -5.04   30.54
   2  -4 -24   23.89   37.37
   4  -2 -24  -39.67   44.40
  -4   2 -24   52.92   32.09
   4  -2 -24    0.54   28.61
  -2   4  24   22.30   38.80
   4   2 -24   27.84   48.23
  -4  -2 -24   20.42   28.61
   4  -2  24   29.45   74.55
   2   4 -24  -36.34   61.67
   4   2 -24   45.94   35.43
  -4  -2 -24  -16.16   27.20
  -2  -4 -24   11.46   47.40
  -2  -4 -24   34.75   35.66
   2   4 -24   -9.19   33.56
  -2   4 -26   -0.91   34.28
  -4   2 -26  -19.51   47.08
   4   2  26   35.44   41.77
   2   4  26  -24.20   34.91
   2  -4 -26   32.36   28.19
   2  -4 -26  -31.28   58.02
   4  -2 -26   79.35   41.70
  -2  -4 -26   50.33   50.70
  -4   2  26  -33.21   29.24
   4   2 -26   18.19   46.55
   2   4 -26    8.37   66.16
   2  -4  26    6.64   59.65
   4  -2  26  -13.59   42.97
   2   4 -26   32.85   32.27
   4   2 -26   -5.78   34.14
  -4  -2 -26   19.80   25.03
  -2  -4 -26  -24.57   30.37
  -4  -2 -26   18.28   46.51
  -4   2 -28   24.35   28.07
  -2   4 -28   -9.11   49.79
   4   2  28   40.92   38.67
   2   4  28  -10.06   32.55
   2  -4 -28   22.51   42.33
   2  -4 -28    6.29   41.37
   4  -2 -28  -23.40   70.70
  -4  -2 -28   21.63   26.97
  -4   2  28   -3.10   26.84
   4   2 -28   61.18   64.35
   2   4 -28    0.98   37.42
   2  -4  28  -17.48   32.23
   4  -2  28   19.52   39.83
   2   4 -28   18.33   48.97
   4   2 -28   34.66   31.60
  -2  -4 -28    5.41   26.07
  -4  -2 -28    3.13   21.13
  -2  -4 -28   42.55   33.40
  -4   2 -30   -6.05   32.17
  -2   4 -30   -2.94   25.01
   4   2  30  -33.70   29.16
   2   4  30   31.91   37.93
   2  -4 -30   18.85   33.13
   2  -4 -30   -9.06   17.29
   4  -2 -30   19.43   38.20
  -4  -2 -30   -6.68   21.71
  -4   2  30   -7.67   28.20
   2   4 -30   20.25   38.45
   4   2 -30  -31.89   39.92
   4  -2  30   29.61   29.36
   2  -4  30    1.07   29.84
   2   4 -30  -38.56   27.74
  -4  -2 -30  -12.80   19.80
  -2  -4 -30  -29.39   18.83
  -2  -4 -30  -30.33   42.33
   2  -4 -32   36.83   38.97
   4   2  32   -3.85   18.72
   2   4  32    1.62   13.82
  -4  -2  32   -9.55   19.14
  -2   4 -32   -7.80   17.41
   4  -2 -32   -0.99   39.44
  -4   2 -32  -10.26   12.23
   4  -2  32   18.85   17.62
   4   2 -32  -35.90   25.24
  -2  -4 -32    6.95   20.24
   2   4 -32   -5.76   18.45
   3  -4  -1    3.04   26.48
  -4  -3   1   51.47   19.67
  -3  -4   1   48.03   19.85
   4   3   1    6.09   24.53
   3   4   1   68.55   24.24
   4  -3  -1   40.90   12.47
  -4  -3   1  -18.05   58.76
  -3  -4   1   42.54   36.26
   4   3   1   75.86   35.89
   3   4   1   27.49   29.47
  -3   4  -1   43.15   25.85
  -4   3  -1   25.76   25.81
  -3   4  -1   36.01   14.17
  -3  -4   1   52.57   15.54
   4   3   1   30.17    9.89
   3   4   1   27.34   11.69
   3  -4  -1    7.65   15.52
   4  -3  -1   23.17   19.03
   3  -4  -1   42.21   22.78
   4  -3  -1   36.12   32.38
   4   3   1   41.95   10.26
  -3  -4   1   30.23    6.54
  -3  -4   1   19.81    9.10
  -3  -4   1   44.71   12.14
  -4  -3   1   35.81   16.67
   4  -3  -1   43.29   16.95
  -3   4  -1   23.97   18.46
  -4   3  -1   55.22   21.53
  -3  -4   1   22.91    9.92
  -4   3  -1   31.10   12.92
   4   3   1   21.18   14.92
  -4  -3   1   61.12   13.96
   3  -4  -1   22.20    6.06
   4  -3  -1   33.34    6.32
  -3   4  -1   28.88   11.93
   3  -4   1   38.90   14.11
  -3   4   1   39.16   15.17
  -4  -3  -1   62.27   31.51
   3  -4   1   45.53   25.44
   4  -3   1   15.96   15.61
  -4   3   1   25.55   13.24
   3   4  -1   33.48   35.98
  -4   3   1   45.83   13.06
  -4  -3  -1   29.05   56.31
  -3  -4  -1   30.95   34.33
  -3   4   1   41.75   11.81
   3   4  -1   66.88   29.63
  -4   3   1   40.46    5.56
  -3   4   1   32.53   20.75
  -4   3   1   39.14   16.12
   4   3  -1  -20.31   36.79
   4   3  -1   35.11   25.52
   4  -3   1   78.36   29.97
   4   3  -1   51.62   11.03
   3   4  -1   51.68   17.38
   4  -3   1   31.41   27.09
   3  -4   1   61.19   15.83
  -4  -3  -1   34.02   13.68
   4  -3   1   13.56   24.83
  -3   4   1   36.71   19.72
  -3  -4  -1   35.55   11.40
  -3  -4  -1   39.83   25.09
  -3  -4  -1   25.02   23.52
   3  -4   1   36.11   14.95
   4  -3   1   64.68   21.66
  -4  -3  -1   21.61   16.06
   4   3  -1   25.68   20.47
  -3   4  -3  262.71   32.04
  -3  -4   3  360.29   48.30
  -4  -3   3  308.26   33.88
   4   3   3  339.24   59.26
   3   4   3  335.29   38.86
  -3   4  -3  359.97   30.91
  -4  -3   3  249.32   91.31
  -3  -4   3  358.42   92.17
   4   3   3  329.26   58.53
   3   4   3  317.96   67.65
   4   3   3  294.85   30.07
   4   3   3  323.46   24.78
  -3  -4   3  311.30   32.12
   3   4   3  319.11   27.27
   4  -3  -3  310.04   32.81
   3  -4  -3  320.00   43.45
   4  -3  -3  238.76   22.60
   4  -3  -3  304.30   54.70
   4   3   3  332.11   32.22
  -3  -4   3  299.16   24.05
  -4   3  -3  326.93   29.35
  -4   3  -3  400.62   31.39
   3  -4  -3  273.70   42.15
  -3  -4   3  292.13   25.40
   4  -3  -3  299.18   26.37
  -3   4  -3  291.41   20.73
  -3  -4   3  296.01   15.15
   3  -4  -3  268.46   39.32
  -3   4  -3  358.71   27.96
  -4  -3   3  331.03   23.49
   4  -3  -3  267.47   42.55
  -4   3  -3  309.35   24.04
   3  -4  -3  310.47   20.60
   3  -4   3  224.09   25.23
  -4   3   3  306.68   25.44
  -4   3   3  294.03   28.74
  -4   3   3  271.40   37.36
   4  -3   3  268.20   41.00
  -3   4   3  356.28   42.06
   4   3  -3  332.63   47.92
  -4   3   3  290.63   21.78
  -4  -3  -3  234.37   87.74
   3  -4   3  244.64   37.09
   4   3  -3  353.76   60.00
   3   4  -3  280.30   49.12
  -3   4   3  318.58   24.69
  -3   4   3  313.91   34.39
  -4   3   3  318.28   18.37
  -3  -4  -3  266.72   29.53
   3   4  -3  303.81   44.73
  -3   4   3  300.01   22.65
   3   4  -3  262.55   18.56
   4  -3   3  276.92   49.88
  -3  -4  -3  368.30   56.65
  -4  -3  -3  248.62   16.23
   4  -3   3  271.10   31.03
  -3   4   3  293.35   34.91
   3   4  -3  231.30   23.84
  -3  -4  -3  289.55   34.20
  -4  -3  -3  242.97   40.34
  -3  -4  -3  238.58   39.97
   4  -3   3  231.36   25.01
   3  -4   3  268.85   40.31
   4   3  -3  283.17   22.56
  -3   4  -5   58.93   29.01
  -4  -3   5   19.65   33.40
  -3  -4   5   96.01   21.18
   4   3   5   48.28   26.14
  -4  -3   5   76.99   11.17
  -4  -3   5   22.32   41.60
  -3  -4   5  149.23   64.43
   4   3   5   81.23   57.16
   3   4   5   54.14   39.82
   4   3   5   48.76   18.98
  -3  -4   5   83.23   19.45
   3   4   5   72.29   30.66
  -4   3  -5   77.18   30.95
  -3   4  -5   61.67   19.06
  -3  -4   5   57.81   10.16
  -3  -4   5   60.45   14.24
   4   3   5  109.29   24.42
   4  -3  -5   76.36   28.37
   4  -3  -5   51.99   52.05
   4  -3  -5   58.53   16.45
   3  -4  -5   48.78   18.56
   3  -4  -5   68.76   18.91
  -3   4  -5   45.20   22.22
   3  -4  -5   68.17   12.00
   4  -3  -5   58.81   22.74
   3  -4  -5   63.08   28.39
   4  -3  -5   29.74   22.73
  -3   4  -5   88.59   19.28
   3  -4   5   74.02   19.31
   4  -3   5   70.99   48.52
   4  -3   5   52.32   26.32
   3  -4   5   66.60   26.54
  -4   3   5   90.00   16.62
  -3  -4  -5   43.94   30.35
  -4   3   5   87.27   16.86
  -4  -3  -5   85.05   54.73
  -4   3   5  113.25   23.07
   4   3  -5   75.22   39.03
   3   4  -5   67.69   32.23
  -3   4   5   93.64   17.52
  -3   4   5   81.34   15.85
  -3  -4  -5  -13.92   57.17
  -4   3   5   51.17   19.47
  -4  -3  -5   92.36   42.02
   3   4  -5   75.76   10.73
  -3   4   5   72.73   13.31
  -3   4   5  112.40   23.79
  -4   3   5   72.13   15.38
  -4  -3  -5   71.04   14.92
   3   4  -5   65.27   13.46
   4   3  -5   62.64   14.37
  -3  -4  -5   72.74   25.09
   3  -4   5   62.43   28.34
   3   4  -5   39.46   45.28
   4   3  -5   97.77   30.04
   4   3  -5   67.38   19.35
   3  -4  -7  708.18   56.17
  -3   4  -7  717.15   80.11
  -4  -3   7  854.85   59.84
  -3  -4   7  807.44   57.23
  -4   3  -7  854.31   74.20
  -4  -3   7  746.40  101.25
  -3  -4   7  766.32  104.81
   4   3   7  617.27   73.65
   3   4   7  739.02   66.22
   4   3   7  857.11   91.61
   3   4   7  775.71   65.87
  -3  -4   7  799.55   38.82
   3  -4  -7  782.11   51.37
  -4   3  -7  713.17   46.53
   4  -3  -7  819.64   81.90
   4   3   7  829.65   54.23
   3   4   7  815.30   64.62
   4   3   7  867.34   40.36
  -3   4  -7  864.24   58.57
  -3   4  -7  740.91   40.19
   4  -3  -7  747.18   50.17
   3  -4  -7  800.87   80.89
  -3  -4   7  725.99   44.52
  -4  -3   7  683.98   42.07
   4  -3  -7  812.89   50.66
   4  -3  -7  711.85   70.62
  -4  -3   7  935.32   47.60
  -4   3  -7  739.00   62.56
   4  -3  -7  904.72  137.98
   3  -4  -7  813.75   46.79
  -3   4   7  867.16   51.41
  -3   4   7  840.70   66.13
  -3  -4  -7  642.44   49.08
  -4  -3  -7  759.05   51.64
   4  -3   7  832.78   80.88
  -4   3   7  876.57   50.98
   3   4  -7  837.67   79.68
  -3  -4  -7  825.65   80.62
  -4  -3  -7  856.37   75.63
  -4   3   7  898.22   79.07
   3  -4   7  879.99   66.12
  -3  -4  -7  714.09  133.54
   4   3  -7  866.60  100.32
   3   4  -7  838.92  112.98
   3  -4   7  768.73   54.15
  -4  -3  -7  651.17   90.73
  -3   4   7  853.05   43.19
  -3   4   7  892.21   43.03
  -4   3   7  883.83   54.22
   3   4  -7  873.31   54.76
  -4   3   7  859.94   52.77
   4  -3   7  713.45  121.34
   4  -3   7  786.44   75.41
  -4  -3  -7  774.02   48.66
   3   4  -7  761.39   47.35
   4   3  -7  775.53   67.44
  -4  -3  -7  696.63   57.67
  -3  -4  -7  636.29   52.62
   4   3  -7  715.34   79.33
  -3   4   7  883.62   72.62
   3  -4   7  780.54   79.76
   4  -3   7  759.65   54.84
   4   3  -7  935.69   59.49
  -4  -3   9  277.53   29.61
  -3  -4   9  368.77   45.63
  -3   4  -9  306.09   36.16
  -4   3  -9  273.59   30.60
  -4  -3   9  311.98   91.89
  -3  -4   9  331.39  100.31
   4   3   9  228.17   47.35
   3   4   9  328.89   59.80
   4   3   9  279.57   62.30
   3   4   9  327.77   40.48
  -3  -4   9  344.37   35.34
  -3   4  -9  303.72   36.54
   4  -3  -9  306.65   48.34
   3  -4  -9  346.85   34.84
  -4  -3   9  310.43   24.83
   4   3   9  323.39   35.40
   3   4   9  378.74   38.66
  -3   4  -9  339.04   49.38
  -4   3  -9  341.57   36.79
   4   3   9  345.50   33.55
  -3  -4   9  275.14   26.10
   3  -4  -9  307.01   32.31
   3  -4  -9  259.77   52.62
   4  -3  -9  309.04   30.40
  -4   3  -9  307.08   53.80
   3  -4  -9  384.11   51.04
   4  -3  -9  342.19   57.52
   4  -3  -9  301.22   29.45
   3  -4  -9  359.34   31.33
   4  -3  -9  382.37   35.13
   4  -3   9  326.89   30.86
   4  -3   9  334.68   56.80
  -4  -3  -9  332.00   43.22
  -3  -4  -9  294.35   46.55
  -4   3   9  377.01   33.87
   3   4  -9  419.26   51.47
  -4  -3  -9  314.77   49.12
  -4   3   9  338.70   27.74
  -3   4   9  313.31   42.47
  -3   4   9  400.30   33.34
  -4  -3  -9  270.49   56.85
  -3  -4  -9  248.22   57.69
   4   3  -9  309.67   69.48
   3   4  -9  298.07   63.33
   3  -4   9  343.02   35.64
   4   3  -9  376.84   65.61
  -3   4   9  375.20   41.06
  -4   3   9  402.43   43.64
  -3  -4  -9  324.40   63.16
   3  -4   9  305.50   50.81
   3   4  -9  305.52   33.79
   4  -3   9  387.84   52.77
   3  -4   9  371.97   46.47
  -4  -3  -9  261.28   31.65
   4   3  -9  356.90   30.13
   3   4  -9  267.44   41.50
  -4  -3  -9  271.88   33.22
  -3  -4  -9  259.60   30.51
  -3   4   9  380.34   30.99
  -4   3   9  368.38   40.50
   4  -3   9  309.84   34.98
   3  -4   9  291.15   32.74
  -4  -3  -9  263.88   35.15
   4   3  -9  331.10   23.38
  -4   3 -11   54.59   29.35
  -4  -3  11  138.06   21.86
  -3  -4  11  136.86   22.60
  -3   4 -11  112.50   24.23
  -4  -3  11  129.41   60.45
  -3  -4  11   79.71   44.73
   4   3  11   88.08   24.44
   4   3  11  109.80   32.36
   3   4  11   61.44   26.99
   4   3  11  117.52   31.76
   3   4  11  130.21   29.69
  -4   3 -11   86.16   29.90
  -3   4 -11   89.14   28.63
  -3  -4  11  102.27   17.37
   3  -4 -11  106.50   56.06
   4  -3 -11  155.44   64.33
   3   4  11  126.72   36.97
   3  -4 -11  122.80   27.07
  -3  -4  11  111.86   28.72
  -3   4 -11   99.39   27.77
   4   3  11   99.09   18.02
   4  -3 -11   99.51   21.65
   4  -3 -11  131.49   23.32
   3  -4 -11   90.47   25.60
   4  -3 -11  122.89   24.12
   3  -4 -11   94.81   21.63
  -4   3 -11  183.68   37.40
   3  -4 -11   92.30   23.91
  -3   4  11  102.00   30.06
   4  -3  11   26.33   73.85
  -3  -4 -11  123.28   23.21
  -3   4  11  123.76   21.82
  -4   3  11  149.55   20.52
  -4   3  11   99.68   23.95
  -4  -3 -11  119.40   21.04
  -4   3  11  143.63   21.67
  -3  -4 -11  128.22   32.62
   3  -4  11  130.21   23.19
   4  -3  11  100.07   24.10
  -4  -3 -11   92.89   60.50
  -3  -4 -11   62.56   72.82
   4   3 -11  133.93   33.77
   3   4 -11   88.30   27.66
   4  -3  11  105.29   36.53
   4  -3  11  104.49   24.44
   3  -4  11  121.14   34.16
  -4  -3 -11  107.02   48.84
  -3   4  11  149.70   17.79
   3   4 -11  101.05   18.15
  -3   4  11  108.91   21.04
   3  -4  11  102.53   61.06
  -4  -3 -11   99.80   18.56
   3   4 -11   80.70   32.21
   4   3 -11  142.92   22.01
  -4  -3 -11  108.68   35.88
  -3  -4 -11   67.85   22.41
   3   4 -11  132.63   51.07
   4   3 -11  115.73   33.05
  -3   4  11  141.27   24.58
  -4   3  11  124.26   35.38
  -4  -3 -11   75.84   27.33
  -3  -4 -11   99.64   26.60
  -4   3 -13   62.69   36.24
   3  -4 -13   37.57   19.22
  -3  -4  13   30.65   18.03
  -4  -3  13   26.49   18.04
  -4  -3  13   22.19   42.78
  -3  -4  13   62.70   72.18
   4   3  13   64.76   28.08
   3   4  13    8.71   27.75
   4  -3 -13   70.13   46.54
  -3   4 -13   43.18   23.91
  -4   3 -13   10.46   22.42
   4   3  13   23.17   30.58
   3   4  13   75.92   21.27
  -4   3 -13   37.93   23.97
  -4   3 -13   10.38   19.56
   4  -3 -13   35.06   21.82
  -3  -4  13   19.74   28.82
  -4  -3  13   25.15   19.06
   3  -4 -13    0.44   33.42
   4  -3 -13   27.66   35.46
   3  -4 -13   77.66   39.83
  -3   4 -13   24.79   22.36
   4  -3 -13   65.10   19.91
   3  -4 -13   47.72   41.72
  -4   3  13   52.02   17.25
   3  -4  13   62.27   20.24
   3   4 -13  -29.45   43.26
   4   3 -13   58.91   29.64
  -3   4  13   30.99   17.05
  -4   3  13    7.69   20.10
  -3   4  13   36.70   17.63
  -3   4  13   18.63   20.76
   4   3 -13   20.38   47.80
   3   4 -13   52.93   40.26
  -4  -3 -13   39.42   44.80
  -4   3  13   31.90   16.63
  -3   4  13   29.05   18.15
   4  -3  13   34.96   21.42
   3  -4  13   42.18   30.82
  -3  -4 -13   61.96   29.47
   3   4 -13   47.85   29.67
   4   3 -13   24.62   20.39
  -4   3  13   31.89   27.11
  -4  -3 -13   41.97   20.77
  -3  -4 -13   40.04   32.36
  -4  -3 -13   53.04   30.30
  -3  -4 -13   28.91   30.78
  -3   4  13   43.45   15.92
  -4  -3 -13   13.98   24.88
  -3  -4 -13   38.48   23.15
   3  -4 -15   55.78   32.05
   4  -3 -15   36.53   24.10
  -3  -4  15   47.67   20.31
   4   3  15   26.33   46.57
   3   4  15   69.80   31.13
  -4   3 -15   38.98   38.69
  -3  -4  15   28.91   23.19
  -3   4 -15   14.17   23.58
  -4   3 -15   -3.52   32.46
   3  -4 -15   63.38   23.47
   4  -3 -15   53.76   23.54
  -4   3 -15   55.60   39.36
  -3   4 -15    2.07   26.42
  -4   3 -15   -8.15   38.37
  -3   4  15   34.27   28.07
  -4  -3 -15   33.31   22.43
  -3   4  15   67.55   18.83
   4   3 -15   16.02   33.62
  -4   3  15   66.63   20.16
   3   4 -15   12.24   35.94
   4   3 -15   43.05   25.30
  -3   4  15   34.56   23.06
  -4  -3 -15   12.02   23.89
  -3  -4 -15   36.53   23.31
  -4   3  15   58.35   29.10
   3   4 -15   45.81   35.80
  -3  -4 -15   37.88   22.12
   4   3  17   50.62   48.72
   3   4  17  -25.48   28.88
   3  -4 -17    4.00   22.38
   4  -3 -17   49.23   23.47
  -4   3 -17   34.79   26.64
  -3   4 -17    1.19   23.27
   3  -4 -17  -15.09   35.34
  -4   3 -17    8.43   22.33
   4  -3 -17   19.33   24.73
  -4  -3 -17    5.96   35.68
  -3   4  17   -6.89   20.33
  -3  -4 -17   31.60   35.02
   3   4 -17   11.54   32.61
   3   4 -17    0.01   38.01
   4   3 -17   13.85   32.05
  -3  -4 -17  -10.37   22.75
  -4  -3 -17   22.41   33.79
   4   3 -17  -15.86   21.84
   4   3  19  108.66   60.67
   3   4  19   22.54   39.81
   4  -3 -19  -12.10   42.08
   4  -3 -19  -12.32   49.29
  -3   4 -19   20.27   35.33
  -3   4 -19   16.02   47.96
   3  -4 -19  -18.24   31.66
  -4   3 -19    9.25   31.27
   3  -4 -19    1.48   29.64
  -4  -3 -19   60.43   27.19
  -3   4  19    8.20   23.00
  -3  -4 -19   22.57   28.80
   3   4 -19   29.01   41.27
   3   4 -19   50.67   29.06
   4   3 -19   -3.42   44.43
  -4  -3 -19  -24.56   28.44
  -3  -4 -19   37.52   44.48
   4   3 -19   32.30   30.23
   4   3  21  -34.50   42.40
   3   4  21   37.25   43.03
   3  -4 -21  -38.01   28.99
   3  -4 -21   40.43   34.01
   4  -3 -21   82.89   60.54
  -4   3 -21   68.64   49.80
  -3   4 -21   -6.99   34.71
   4  -3 -21  -58.85   47.01
  -3   4  21  -15.60   24.97
  -4  -3 -21   63.26   43.38
   4   3 -21   30.09   44.49
   3   4 -21  -40.56   62.97
   3   4 -21    8.88   29.83
  -4  -3 -21  -15.22   29.47
  -3  -4 -21   24.22   29.71
  -3  -4 -21   57.33   45.48
   4   3 -21   48.73   50.19
  -4   3 -23   19.82   34.36
   4   3  23  -36.64   44.31
   3   4  23  -16.67   64.26
   4  -3 -23   -8.55   42.12
   3  -4 -23   30.13   31.14
   3  -4 -23   16.74   54.90
   4  -3 -23   -3.50   32.30
  -3   4 -23  -10.16   34.11
  -3  -4 -23   21.39   33.71
   4   3 -23   -3.69   44.72
  -3   4  23    8.58   24.18
   4  -3  23   16.28   46.18
   3   4 -23   38.67   65.23
  -4   3  23   14.40   28.78
   4   3 -23   40.42   52.29
  -3  -4 -23   55.48   30.77
  -4  -3 -23    3.30   28.63
  -4  -3 -23   -7.48   30.73
   3   4 -23   -7.67   32.53
  -4   3 -25  -22.43   51.86
  -3   4 -25  -58.36   50.58
   4   3  25    9.90   42.35
   3   4  25   76.95   59.16
   4  -3 -25   15.22   28.44
   3  -4 -25  -51.47   63.48
   4  -3 -25   17.34   41.41
   3  -4 -25   11.47   48.97
  -4   3  25   25.22   27.56
  -4  -3 -25  -31.14   30.10
   3   4 -25   48.48   68.88
   4   3 -25   27.21   66.00
   4  -3  25  -77.38   70.86
   3  -4  25  -22.85   41.09
   4   3 -25   15.41   33.12
  -4  -3 -25  -26.25   28.13
  -3  -4 -25    8.07   43.15
  -3  -4 -25   50.30   32.23
   3   4 -25   27.26   48.52
  -3   4 -27   37.45   30.13
  -4   3 -27   16.21   29.32
   4   3  27  -63.30   56.23
   3   4  27   18.82   34.68
   4  -3 -27   22.64   35.18
   3  -4 -27   19.71   26.75
   3  -4 -27   -1.77   39.41
   4  -3 -27  -70.09   57.61
  -4   3  27    7.63   22.96
   4   3 -27  -85.56   46.97
   3   4 -27    1.54   40.99
   3  -4  27   34.45   52.94
   4  -3  27   13.75   39.35
   3   4 -27    6.73   48.41
  -4  -3 -27  -45.44   37.86
  -3  -4 -27  -10.03   26.64
  -4  -3 -27  -16.12   29.24
  -3  -4 -27   65.22   49.80
  -4   3 -29  -17.44   25.34
  -3   4 -29  -23.64   43.12
   4   3  29   11.25   32.36
   3   4  29   -6.30   30.38
   4  -3 -29  -75.67   40.56
   3  -4 -29  -29.82   30.00
   3  -4 -29  -41.28   35.14
  -4   3  29   16.42   26.59
  -3  -4 -29  -15.03   28.53
   4   3 -29    8.22   41.15
   3   4 -29   13.11   33.82
   4  -3  29  -43.28   33.90
   3  -4  29  -13.68   29.66
   3   4 -29   -2.56   27.76
  -4  -3 -29   -2.70   19.48
  -3  -4 -29   11.70   33.22
  -4  -3 -29  -13.75   25.38
  -3   4 -31  -23.97   19.60
  -4   3 -31  -14.54   17.10
   4   3  31  -11.62   21.88
   3   4  31   36.67   29.33
  -4  -3  31   15.07   22.77
   3  -4 -31   -6.83   29.11
   4  -3 -31    6.09   29.26
  -4  -3 -31   -1.49   17.82
  -3  -4 -31   15.95   34.28
   4   3 -31   29.76   40.69
   3   4 -31  -13.43   20.35
   4  -3  31   15.14   20.66
   3  -4  31   37.52   16.23
  -3  -4 -31    5.46   12.77
  -4  -4   0  104.26   27.26
   4   4   0  110.45   33.04
   4  -4   0   87.68   39.13
  -4  -4   0  198.45   50.33
   4   4   0  135.27   41.04
   4  -4   0   76.79   22.34
   4   4   0   87.17   13.29
   4  -4   0   62.40   17.98
  -4   4   0  107.93   20.08
  -4  -4   0   83.71   16.54
  -4   4   0  159.83   32.64
  -4   4   0  116.08   16.77
   4  -4   0  100.18   22.63
  -4  -4   0  117.55   28.62
  -4  -4   2   42.33   31.68
   4   4   2   67.06   37.70
  -4   4  -2   18.03   15.52
  -4  -4   2   17.85   37.19
   4   4   2   20.83   28.61
  -4  -4   2    8.78   10.73
   4   4   2   22.80   18.47
   4  -4  -2  -32.21   25.20
  -4   4  -2   23.50   24.10
  -4  -4   2   -5.51    8.98
  -4  -4   2    3.37   11.67
   4  -4  -2    7.87   16.69
  -4  -4   2   -0.44    7.92
  -4   4  -2   -5.54   11.07
   4  -4  -2   12.42   30.33
   4  -4  -2    0.87    5.32
  -4   4   2   45.14   18.11
   4  -4   2   23.30   24.46
  -4   4   2  -34.89   20.32
   4   4  -2  -22.22   40.39
   4  -4   2   14.42   15.05
  -4  -4  -2   21.86   35.77
  -4   4   2   12.79   14.35
   4  -4   2    8.68   21.65
  -4   4   2    3.06   13.15
   4  -4   2  -11.51   29.14
  -4  -4  -2   -1.87    8.15
  -4  -4  -2   12.80   12.19
   4   4  -2   12.00   12.37
  -4  -4  -2   21.70   35.13
   4  -4  -4  273.67   32.62
  -4  -4   4  228.86   36.11
   4   4   4  287.38   40.33
  -4   4  -4  363.43   35.29
  -4  -4   4  243.88   70.65
   4   4   4  277.08   51.99
  -4  -4   4  276.34   29.61
   4   4   4  263.14   30.28
   4  -4  -4  261.13   31.11
   4  -4  -4  277.86   52.32
   4   4   4  317.26   28.96
  -4   4  -4  313.89   32.85
   4  -4  -4  295.90   32.27
   4  -4  -4  236.46   27.74
  -4   4  -4  298.85   33.58
  -4  -4   4  321.78   30.27
  -4   4   4  325.63   26.53
  -4   4   4  314.73   42.76
   4  -4   4  274.69   30.55
   4  -4   4  257.23   30.88
  -4   4   4  333.87   26.56
  -4  -4  -4  273.97   66.24
   4   4  -4  245.17   48.87
  -4   4   4  276.39   17.28
  -4   4   4  271.58   25.74
   4   4  -4  286.34   24.64
   4  -4   4  320.33   55.02
   4  -4   4  302.95   30.08
  -4  -4  -4  228.65   29.28
  -4  -4  -4  302.45   43.48
   4   4  -4  255.84   44.65
   4  -4  -6   15.64   23.09
  -4  -4   6  -30.76   16.67
  -4   4  -6   -0.92   24.75
  -4  -4   6  -76.41   56.47
   4   4   6    3.29   24.73
  -4  -4   6    1.98    8.25
   4   4   6   24.59   25.41
   4  -4  -6   53.55   25.86
   4  -4  -6  -12.14   28.32
   4   4   6    3.53   14.26
  -4   4  -6    8.33   15.42
   4  -4  -6    0.88   16.47
  -4  -4   6   -6.61    6.32
  -4   4  -6  -18.69   11.46
   4  -4  -6   -8.60   11.19
   4  -4   6  -14.49   16.32
  -4   4   6    5.50   18.70
   4   4  -6  -21.52   36.89
  -4   4   6  -16.96   21.66
   4  -4   6    2.30   15.90
  -4  -4  -6    2.38   32.05
   4   4  -6   15.28   27.08
  -4   4   6  -28.08   14.67
  -4   4   6  -10.50    8.20
   4   4  -6    6.63   10.62
   4  -4   6   34.72   26.39
   4  -4   6    6.28   16.61
   4   4  -6   -8.97   12.14
  -4  -4  -6   16.38   14.66
  -4  -4  -6  -12.88   38.04
  -4   4   6   15.81   22.83
  -4   4  -8  436.44   46.08
  -4  -4   8  502.09   40.94
  -4   4  -8  561.49   45.85
  -4  -4   8  631.24   87.33
   4   4   8  452.07   83.40
   4   4   8  481.41   49.38
   4  -4  -8  488.85   61.42
   4  -4  -8  450.25   97.57
   4   4   8  555.89   61.79
   4  -4  -8  462.52   43.48
   4  -4  -8  485.98   58.36
   4  -4  -8  494.84   38.32
  -4   4  -8  425.65   33.66
  -4   4   8  583.97   39.99
  -4   4   8  539.70   37.74
   4  -4   8  388.56  103.24
  -4  -4  -8  446.72   39.59
  -4   4   8  593.49   44.27
   4  -4   8  432.60   55.58
  -4  -4  -8  281.42  123.92
   4   4  -8  486.19   62.63
   4  -4   8  519.55   56.80
  -4   4   8  542.55   36.81
  -4   4   8  539.28   42.78
   4  -4   8  477.04   43.30
   4   4  -8  449.97   54.52
  -4  -4  -8  334.60   53.79
   4   4  -8  554.96   65.67
  -4  -4  -8  451.60   58.19
   4  -4 -10    4.76   17.88
  -4  -4  10  -24.15   15.03
  -4   4 -10   -6.33   27.74
  -4  -4  10   11.64   37.54
   4   4  10   -2.42   20.62
   4   4  10   -3.53   19.59
   4  -4 -10    6.98   17.90
  -4   4 -10   15.64   22.30
   4   4  10   -7.01   16.65
   4  -4 -10    7.02   48.85
   4  -4 -10    4.51   28.05
  -4  -4  10    9.60   12.71
   4  -4 -10   -1.56   16.33
  -4   4 -10  -11.24   18.44
   4  -4  10   -3.07   15.17
  -4  -4 -10    2.73   16.31
  -4   4  10   -0.49   23.07
   4  -4  10   -0.34   15.62
  -4  -4 -10  -12.45   23.18
   4  -4  10   40.92   29.19
  -4  -4 -10   -3.90   30.83
   4   4 -10    2.49   37.22
  -4   4  10    2.61   13.11
  -4   4  10  -11.90   18.86
  -4   4  10    2.03   14.13
   4  -4  10  -26.83   53.30
   4   4 -10    9.07   14.50
  -4  -4 -10   10.04   16.19
   4   4 -10    1.09   25.79
  -4   4  10  -32.73   15.43
   4  -4 -12   67.88   41.04
  -4  -4  12   78.54   21.28
  -4  -4  12  146.45  112.25
   4   4  12    9.53   41.67
   4   4  12   62.31   31.33
  -4   4 -12   88.43   24.27
   4  -4 -12   71.68   23.87
   4   4  12  102.87   25.23
  -4   4 -12   18.84   34.40
  -4   4 -12   59.48   28.11
   4  -4 -12   81.77   25.90
   4  -4 -12  102.86   23.86
   4  -4  12   55.84   23.87
  -4   4  12   72.57   19.23
  -4  -4 -12   62.64   22.13
  -4   4  12   61.73   31.97
  -4   4  12   52.97   44.70
  -4  -4 -12   84.19   34.95
   4   4 -12   -4.60   52.25
  -4  -4 -12    2.18   48.01
   4  -4  12   99.45   22.44
  -4   4  12   66.19   22.43
   4   4 -12   59.42   21.27
  -4  -4 -12   49.76   24.11
  -4   4  12  106.24   22.88
   4   4 -12  108.16   56.46
  -4  -4 -12   41.26   27.67
  -4   4 -14   21.14   21.57
   4   4  14    3.01   25.07
   4  -4 -14  -16.32   20.60
   4  -4 -14   60.88   71.28
   4  -4 -14   27.42   35.64
  -4   4 -14  -26.29   24.58
   4  -4 -14    5.35   22.92
   4   4 -14  -66.10   46.80
  -4   4  14   12.50   20.42
  -4   4  14   -3.73   17.76
  -4  -4 -14  -10.04   18.79
  -4   4  14   -4.54   17.17
  -4  -4 -14  -23.65   28.96
  -4   4  14  -26.89   36.07
   4   4  16   27.82   28.10
  -4   4 -16   -7.08   35.13
   4  -4 -16  -13.50   23.26
   4  -4 -16   -9.90   22.35
  -4   4 -16   16.50   40.86
  -4  -4 -16   12.67   20.18
  -4   4  16   23.15   22.30
   4   4 -16  -12.38   23.05
  -4  -4 -16    9.86   22.59
   4   4 -16   76.19   54.26
   4   4  18   22.73   40.06
   4  -4 -18   18.02   30.10
   4  -4 -18   31.52   45.78
  -4   4 -18   19.59   31.32
  -4  -4 -18   57.26   44.72
  -4   4  18   22.72   26.21
   4   4 -18   76.22   70.97
  -4  -4 -18    5.49   29.87
   4   4 -18  -12.75   27.60
   4   4  20  -40.67   43.52
  -4   4 -20   -6.52   53.16
   4  -4 -20   19.36   49.21
   4  -4 -20   65.23   51.55
  -4   4 -20   11.35   37.92
  -4  -4 -20   39.25   31.89
  -4   4  20   43.33   26.51
   4   4 -20    7.79   49.43
  -4  -4 -20  -23.55   48.96
   4   4 -20  -11.07   76.36
   4   4  22   28.74   41.48
   4  -4 -22   24.33   60.16
   4  -4 -22  -22.30   52.51
  -4   4 -22  -70.63   35.36
  -4  -4 -22   -7.71   43.57
  -4   4  22   13.67   25.87
   4   4 -22   45.31   75.19
  -4  -4 -22  -10.99   30.42
   4   4 -22  -18.27   48.50
   4   4  24  -60.38   55.64
   4  -4 -24   27.27   38.38
   4  -4 -24   -1.12   31.70
  -4   4 -24  -20.27   34.40
  -4  -4 -24   14.25   30.42
  -4   4  24   16.31   35.95
   4   4 -24   32.34   49.68
  -4  -4 -24  -42.30   29.54
   4   4 -24   11.46   33.29
  -4   4 -26  -25.15   46.51
   4   4  26   20.12   35.04
   4  -4 -26   -8.76   28.29
   4  -4 -26  -15.88   37.93
  -4  -4 -26  -57.79   28.43
   4  -4  26   11.74   64.70
   4   4 -26   50.83   44.17
  -4  -4 -26   13.86   42.28
   4   4 -26   33.35   30.98
  -4   4 -28    3.71   26.26
   4   4  28   -3.34   30.64
   4  -4 -28   18.46   32.25
   4  -4 -28  -42.74   48.60
  -4  -4 -28   -4.80   26.63
   4  -4  28  -44.02   32.93
   4   4 -28   57.84   37.04
  -4  -4 -28  -14.05   22.45
   4   4 -28   19.40   27.57
  -4   4 -30    6.86   33.37
   4   4  30  -19.26   39.47
   4  -4 -30    0.53   30.50
  -4  -4 -30    5.43   32.03
   4   4 -30  -41.53   41.89
   4  -4  30   64.31   38.67
  -4  -4 -30   32.36   23.80
  -5   0   1   57.55   25.29
   0  -5   1  100.59   17.69
   5   0   1   60.80   28.50
  -5   0   1   59.99   32.78
   5   0   1   15.73   73.11
   0  -5   1   53.18   29.35
   0   5   1   61.04   34.26
   0  -5   1   89.68   19.07
   0   5   1  105.36   20.47
   5   0   1   63.43   13.78
  -5   0   1   79.11   19.07
   0  -5   1   82.19   14.94
  -5   0   1   73.42   18.54
   5   0   1   90.56   22.58
  -5   0  -1   92.23   23.17
   5   0  -1  107.78   21.83
   0   5  -1   79.31   16.81
  -5   0  -1  144.02   30.38
   5   0  -1   62.50   75.80
   0  -5  -1  113.41   28.55
   0   5  -1   64.69   34.37
   0  -5  -1  102.09   33.13
   5   0  -1   72.40    8.91
   0   5  -1   66.20   29.04
  -5   0  -1   94.15   18.15
   0   5  -1   75.52   12.02
   0   5  -1   77.01    9.12
   0  -5  -1   97.78   12.68
  -5   0  -1   95.94   18.47
   5   0  -1   51.79   22.24
  -5   0   3  115.60   16.19
   0  -5   3  131.95   17.71
   5   0   3  144.65   28.61
  -5   0   3  106.10   35.72
   5   0   3  160.78   48.37
   0  -5   3   89.39   33.14
   0   5   3   90.62   23.89
   0  -5   3   96.62   31.52
   0   5   3  136.37   23.29
   5   0   3  135.43   14.40
   5   0   3  135.39   18.80
  -5   0   3  112.20   33.46
   0  -5   3   89.69   18.79
   0   5   3  121.92   15.55
  -5   0   3  116.34   18.83
   5   0   3  103.41   27.27
   0  -5  -3  103.57   22.22
  -5   0  -3  133.12   20.32
   5   0  -3  131.84   25.79
   0   5  -3  126.10   19.70
  -5   0  -3  125.25   32.91
   5   0  -3  117.05   82.56
   0  -5  -3  138.20   30.76
   0   5  -3  127.64   35.78
   0  -5  -3  141.44   23.57
   0   5  -3  158.36   20.10
  -5   0  -3   92.21   15.85
  -5   0  -3   98.44   32.41
   0   5  -3  121.64   17.75
   0  -5  -3  108.74   22.56
  -5   0  -3  130.08   24.05
   5   0  -3  165.13   24.13
  -5   0   5   19.94   12.73
   0  -5   5   15.99   11.87
  -5   0   5   46.35   27.68
   5   0   5  -51.88   36.98
   0  -5   5    8.92   24.62
   0   5   5   25.67   17.84
   0   5   5    9.79   18.97
   0  -5   5   55.26   16.17
   5   0   5   -0.66   18.46
   5   0   5   19.80   22.62
  -5   0   5   56.41   19.03
   0  -5   5   27.54   12.27
   0   5   5   35.60   13.03
  -5   0   5   29.72   21.48
   5   0   5   41.70   20.93
   0  -5  -5    7.63   12.49
   5   0  -5   50.47   30.84
  -5   0  -5    5.43   17.11
   0   5  -5   41.52   24.62
  -5   0  -5   69.85   23.59
   5   0  -5    2.01   40.87
   0  -5  -5   71.79   25.05
   0   5  -5   -8.72   26.56
   0  -5  -5   18.48   21.33
   0   5  -5   52.73   17.43
  -5   0  -5   30.00   14.84
  -5   0  -5   56.89   25.62
   0   5  -5   33.02   11.75
   0  -5  -5    3.12   14.17
   5   0  -5    6.67   28.14
  -5   0  -5   25.61   19.21
   0  -5   7  274.23   22.00
  -5   0   7  320.06   25.90
  -5   0   7  392.42   50.31
   5   0   7  314.76   59.28
   0  -5   7  237.46   68.54
   0   5   7  330.81   32.60
   0   5   7  298.62   49.57
   0  -5   7  299.25   43.73
   5   0   7  228.52   27.15
   5   0   7  314.44   27.41
   0  -5   7  246.47   33.58
  -5   0   7  342.32   30.22
   0   5   7  327.42   28.48
  -5   0   7  300.16   25.49
   5   0   7  263.58   52.77
  -5   0  -7  315.78   30.03
   0  -5  -7  307.31   38.11
   5   0  -7  328.54   40.80
  -5   0  -7  311.46   47.30
   0   5  -7  255.81   47.07
   5   0  -7  330.22   68.00
   0  -5  -7  256.92   40.46
   0   5  -7  262.34   29.80
   0  -5  -7  272.92   55.75
   0   5  -7  339.48   47.53
  -5   0  -7  246.96   31.09
  -5   0  -7  276.71   29.66
   0   5  -7  271.82   26.20
   0  -5  -7  318.75   29.04
   5   0  -7  300.30   33.82
  -5   0  -7  324.04   50.82
   0  -5   9  458.66   40.23
  -5   0   9  634.34   39.33
   5   0   9  457.55  109.40
   0  -5   9  531.94   67.49
   0   5   9  652.29   64.64
   0   5   9  591.55   51.39
   0  -5   9  543.60   42.15
   5   0   9  439.76   43.34
   5   0   9  622.58   43.72
   0  -5   9  428.99   53.89
  -5   0   9  596.91   40.20
   0   5   9  625.99   45.44
  -5   0   9  589.57   35.62
   5   0   9  531.44   49.88
  -5   0  -9  576.02   34.01
   0  -5  -9  550.93   39.99
   5   0  -9  607.50   60.14
   0   5  -9  532.95   50.32
  -5   0  -9  591.92   50.22
   5   0  -9  588.43   88.25
   0  -5  -9  482.17   84.11
   0   5  -9  451.61   43.03
   0  -5  -9  524.42   54.26
   0   5  -9  529.71   45.29
  -5   0  -9  406.73   50.60
  -5   0  -9  505.43   43.94
   0   5  -9  515.29   39.79
   0  -5  -9  475.09   39.24
   5   0  -9  627.51   47.79
  -5   0  -9  426.93   72.00
   0  -5  11  188.96   20.29
  -5   0  11  281.82   27.10
   0  -5  11  248.22   97.47
   5   0  11   15.63   89.11
   0   5  11  246.26   28.17
   0   5  11  223.97   34.24
   0  -5  11  194.67   26.39
   5   0  11  145.84   29.54
   5   0  11  249.62   38.00
   0  -5  11  234.48   39.95
  -5   0  11  248.13   28.66
  -5   0 -11  257.99   24.01
   0  -5 -11  216.21   28.55
   5   0 -11  270.32   64.58
   0   5 -11  193.85   43.76
  -5   0 -11  224.62   36.25
   5   0 -11  238.49   84.25
   0  -5 -11  292.44   68.75
   0   5 -11  187.01   43.47
   5   0 -11  205.07   27.11
   0   5 -11  181.51   28.50
  -5   0 -11  294.21   44.44
   0   5 -11  208.60   40.79
   5   0 -11  268.36   32.17
   0  -5 -11  174.16   27.58
   5   0 -11  250.42   46.29
  -5   0 -11  229.55   33.95
   0  -5  13  -32.71   16.47
  -5   0  13   12.35   21.53
   5   0  13    8.64   23.98
   0   5  13   31.92   21.05
   0  -5  13  -14.93   15.06
   5   0  13   15.68   17.48
   0   5  13    4.72   17.53
   5   0  13   10.26   23.69
   0  -5  13   -9.80   25.98
  -5   0  13    9.16   16.62
  -5   0  13  -11.67   14.28
  -5   0 -13   -2.15   18.96
   0  -5 -13   13.96   26.88
   5   0 -13  -15.15   33.53
   0   5 -13  -14.02   39.64
  -5   0 -13    4.96   34.24
   5   0 -13   41.94   39.81
   0  -5 -13   21.74   31.10
   5   0 -13   19.33   28.49
   0   5 -13   40.56   26.23
  -5   0 -13    3.78   16.52
   0   5 -13   -3.31   17.38
   5   0 -13   10.03   20.02
  -5   0 -13   14.13   18.04
   0  -5 -13  -22.19   16.33
   5   0 -13  -11.06   26.13
  -5   0 -13   21.91   19.53
   0  -5  15   25.46   22.28
   5   0  15   15.39   27.20
   0   5  15   -3.99   22.57
   0  -5  15    5.87   19.92
   5   0  15   -6.14   30.56
   0  -5  15   47.24   31.04
  -5   0  15    5.60   16.11
  -5   0 -15    7.38   18.64
   0  -5 -15   25.45   18.72
   5   0 -15   30.63   38.79
   0   5 -15  -10.45   41.42
  -5   0 -15  -31.50   48.95
   0   5 -15   10.17   22.10
  -5   0 -15   12.95   26.84
   0   5 -15    9.49   22.36
   5   0 -15    5.28   20.63
  -5   0 -15   -1.74   31.55
   0  -5 -15  -10.39   19.35
   5   0 -15  -42.12   36.14
  -5   0 -15  -32.29   22.38
   0  -5  17   -1.50   42.64
   5   0  17   28.11   36.45
   0   5  17   28.29   27.59
  -5   0  17   59.78   47.98
  -5   0 -17   35.43   28.97
   0  -5 -17   35.43   23.91
   5   0 -17  -24.74   47.48
   0   5 -17   64.65   43.26
   0   5 -17   41.09   39.50
  -5   0 -17   40.44   25.49
   0   5 -17   42.44   28.37
   5   0 -17  -33.95   26.57
  -5   0 -17   23.62   22.71
   0  -5 -17   -1.79   33.54
   5   0 -17   17.08   36.42
   5   0  19   92.58   82.61
   0   5  19   88.48   40.88
   0  -5 -19  131.08   56.10
  -5   0 -19   60.60   27.58
   5   0 -19   46.23   72.36
   0   5 -19   55.83   33.70
  -5   0 -19   87.40   30.90
   0   5 -19   54.00   54.46
   5   0 -19  157.13   41.04
  -5   0 -19   24.69   30.37
   0  -5 -19   71.56   37.04
   5   0  21  116.72   64.12
   0   5  21  -11.89   33.23
   0  -5 -21   72.65   32.48
   5   0 -21   45.42   69.15
  -5   0 -21  -12.42   26.75
   0   5 -21  -43.93   31.52
   5   0 -21  -12.12   32.95
  -5   0 -21   -2.48   24.46
   0  -5 -21   44.26   31.40
   0  -5  23  -14.08   32.93
   5   0  23   14.18   45.26
   0   5  23  -29.38   33.42
   0  -5 -23   24.70   33.42
   5   0 -23  -21.76   50.74
  -5   0 -23   17.06   27.43
   0   5 -23   36.24   33.44
   5   0 -23  -43.54   34.37
  -5   0 -23   24.22   24.33
   0  -5 -23   26.69   31.65
   5   0  25   19.68   45.48
   0   5  25   29.56   47.85
   0  -5 -25    7.63   55.81
   5   0 -25  -44.76   48.01
   0   5 -25    7.00   50.75
  -5   0 -25   -0.67   39.86
  -5   0 -25    5.05   22.38
   0  -5 -25   56.99   45.81
   5   0  27   72.88   58.93
   0   5  27   20.87   27.56
  -5   0  27   40.51   33.43
   0  -5 -27   -0.51   34.60
   5   0 -27   79.02   46.02
  -5   0 -27    4.27   21.53
   0   5 -27  -59.34   30.98
   0  -5 -27   -5.55   29.64
   5   0  29   16.51   32.57
   0   5  29   24.26   20.15
  -5   0  29  -10.91   27.05
   0  -5 -29  -70.65   46.21
   5   0 -29  -14.80   59.96
  -5   0 -29   -3.61   13.66
   0   5 -29    7.79   25.97
   0  -5 -29  -18.13   23.12
   5   0  31   -1.50   38.60
  -5   0  31   11.22   30.88
   0  -5 -31   30.17   27.34
   5   0 -31   18.72   33.59
   0   5 -31    5.56   33.56
   0  -5 -31    0.62   15.77
   1  -5   0   42.55   12.27
  -5   1   0   34.09    9.58
  -5  -1   0   35.39   23.19
   5   1   0   44.53   33.54
   5  -1   0   57.79   16.32
   1   5   0   32.72   27.03
  -5  -1   0   -4.32   30.36
   5  -1   0   32.03   42.06
   5   1   0   -5.16   64.34
  -1  -5   0  119.39   51.49
   1  -5   0   46.10   23.65
   1   5   0   32.05   21.44
  -1   5   0   32.17   29.81
   5   1   0   38.20   10.32
  -1  -5   0   32.94   17.92
   1  -5   0   28.25   18.32
   5  -1   0   35.54    8.56
   1   5   0   42.53   16.66
  -1   5   0   46.57   27.58
   5   1   0   26.56    5.96
  -5   1   0   49.63   15.15
   1  -5   0   30.21    9.82
  -5  -1   0   31.13   22.80
  -5   1   0   27.70   17.79
  -1   5   0   50.31   13.75
  -5   1   0   35.70   14.70
  -1   5   0   39.51   13.88
  -1  -5   0   26.83    8.47
   1  -5   0   32.36   11.31
  -5  -1   0   43.18   24.60
  -5   1   0   31.90   25.87
   5  -1   0   15.00   20.47
   5   1   0   20.32   19.30
   1  -5  -2 1752.58  148.49
  -5  -1   2 1994.02  108.43
   5  -1  -2 1683.98   72.89
  -1  -5   2 1993.22  108.45
   5   1   2 2016.80  125.36
  -5  -1   2 1882.55  170.68
  -5   1  -2 2098.41  142.32
   5   1   2 2032.58  284.66
  -1  -5   2 1895.38  172.50
  -1   5  -2 1920.65   85.78
   1   5   2 2066.66  133.29
   1  -5  -2 1672.83  103.57
   5   1   2 1834.93  108.41
  -1  -5   2 1807.04  100.09
   1   5   2 2073.05  109.82
   5  -1  -2 1930.16  153.46
  -1   5  -2 2025.36  113.28
   5  -1  -2 1983.27  205.88
   5   1   2 1845.83   80.78
  -5  -1   2 1862.35  101.36
   1  -5  -2 1830.19  131.33
  -5  -1   2 2082.47  131.35
  -1   5  -2 1864.19  150.45
  -1  -5   2 1460.43   73.28
  -5   1  -2 2062.41   89.65
   5  -1  -2 2117.03  119.35
  -5   1  -2 1814.61  109.45
   5   1   2 1869.54  148.14
  -5   1  -2 2061.70  101.46
  -1   5  -2 2095.47   92.53
   1  -5  -2 1893.07   81.80
   1  -5   2 1750.87   82.50
  -1   5   2 2199.70  120.65
   5  -1   2 1760.44   99.20
  -1   5   2 2025.02   88.07
  -5  -1  -2 1667.24  105.64
   1  -5   2 1882.62   94.01
  -5   1   2 2006.10  126.10
   1  -5   2 1672.77  128.80
  -5  -1  -2 1718.13  156.63
   5  -1   2 1659.39   82.23
   5   1  -2 1860.82  293.33
  -1  -5  -2 1826.21  227.40
   1  -5   2 1675.84   85.68
   1   5  -2 1879.91  127.68
  -5   1   2 2074.94  112.27
  -1  -5  -2 1852.51  144.20
  -5   1   2 1978.55  100.02
   5   1  -2 1973.33  180.72
   1   5  -2 1982.31  128.66
  -1   5   2 1966.73   89.30
  -5   1   2 1842.32   98.50
  -5  -1  -2 1855.42   96.10
   5  -1   2 1882.00  195.37
   5  -1   2 1927.42  165.07
   1   5  -2 1559.48   75.74
   1  -5   2 1684.00  128.44
  -1  -5  -2 1648.58   95.88
  -1   5   2 2051.13  157.99
  -1   5   2 1915.97   80.92
  -5  -1  -2 1730.28  110.87
   1   5  -2 1827.12  113.28
   5   1  -2 1839.39  144.82
  -1   5  -4  104.63   33.33
   5  -1  -4  113.02   20.79
  -5  -1   4  132.13   19.17
  -1  -5   4  120.64   18.38
   5   1   4  131.46   23.16
  -5  -1   4  141.17   41.00
  -1   5  -4  136.57   22.22
   5   1   4   55.89   68.75
  -1  -5   4   48.79   40.14
  -5   1  -4  109.66   22.22
   1   5   4   93.71   25.75
  -1   5  -4  143.15   23.43
   5   1   4  125.59   20.62
  -1  -5   4  129.39   28.12
   1   5   4   91.94   22.55
  -5   1  -4  121.83   32.24
   5  -1  -4  109.67   11.62
   5  -1  -4  124.39   24.03
   5   1   4  110.27   15.29
   5  -1  -4   87.26   47.90
   5   1   4  129.89   16.07
  -5  -1   4  117.62   21.76
   1  -5  -4   88.80   25.98
   1  -5  -4   93.11   24.84
   1  -5  -4  116.93   22.12
  -1  -5   4   87.39   19.77
  -1   5  -4   93.12   10.77
   1  -5  -4  117.56   17.26
   5   1   4  133.91   26.55
  -1   5  -4  146.29   19.89
  -5  -1   4  100.03   17.01
  -5   1  -4  122.34   17.77
   5  -1  -4  121.06   31.36
  -5   1   4  117.81   36.70
   1  -5   4  103.28   40.15
   1  -5   4   83.13   15.43
  -1   5   4   99.59   35.33
  -1   5   4  106.29   12.92
  -1   5   4   91.43   34.96
   1   5  -4   78.06   37.38
  -5   1   4  105.56   28.18
  -5  -1  -4   65.91   33.83
  -5   1   4  111.70    9.94
   5   1  -4   84.14   80.54
  -1  -5  -4   71.55   58.57
   5  -1   4  115.13   20.60
   1   5  -4   83.76   25.02
  -5   1   4  112.20   14.74
  -5  -1  -4  124.41   23.97
  -1  -5  -4   97.43   26.21
  -5   1   4   79.54   19.87
  -1   5   4  107.63   15.35
   1   5  -4  107.21   27.04
   5  -1   4  159.71   46.17
   1  -5   4   82.31   14.36
   5  -1   4  148.49   27.09
  -5  -1  -4   97.06   18.88
  -1  -5  -4   87.68   17.73
   1   5  -4   92.95   12.00
   1  -5   4  108.39   10.28
  -1  -5  -4  101.15   22.24
   5   1  -4  113.72   30.69
   1  -5   4  123.54   21.04
  -5  -1  -4   94.31   36.77
   5  -1   4  113.55   24.42
   5   1  -4   93.89   21.52
   1  -5  -6  152.62   32.30
   1   5   6  160.50   45.89
  -5  -1   6  234.44   35.07
  -1  -5   6  180.38   17.90
  -5  -1   6  228.67   71.96
  -5   1  -6  158.16   24.10
   5   1   6  141.64   50.73
  -1  -5   6  142.46   42.48
  -1   5  -6  180.03   19.37
   1   5   6  187.74   43.87
   1  -5  -6  157.75   23.20
   5   1   6  145.89   27.12
   5  -1  -6  195.90   25.56
   5  -1  -6  183.27   28.66
   5   1   6  187.18   29.33
  -1  -5   6  162.47   20.32
  -5  -1   6  200.21   18.53
   5   1   6  151.29   29.36
   5   1   6  164.24   44.91
  -5   1  -6  153.32   27.60
   1  -5  -6  178.47   30.99
   1  -5  -6  159.55   18.40
  -1  -5   6  134.70   20.36
  -5   1  -6  189.47   30.15
   5  -1  -6  197.61   57.81
  -5   1  -6  184.15   18.49
  -5   1  -6  213.21   27.17
  -1   5  -6  176.98   31.02
  -1   5  -6  191.11   41.02
  -1   5  -6  172.20   36.96
   5  -1  -6  201.40   29.17
  -1   5   6  193.61   21.45
   1  -5   6  178.29   30.16
  -5   1   6  223.69   22.43
   1  -5   6  190.84   38.24
  -5   1   6  191.24   25.23
  -1   5   6  180.43   28.64
   1   5  -6  244.51   32.48
   5  -1   6  162.51   21.43
   5  -1   6  170.41   77.30
  -5   1   6  176.14   29.52
   5   1  -6  181.25   85.70
   1  -5   6  164.36   31.22
   5  -1   6  242.05   25.17
   1   5  -6  191.07   29.43
   1  -5   6  236.80   20.62
  -1   5   6  212.26   14.16
  -5   1   6  197.70   25.38
  -1  -5  -6  166.66   49.27
   1   5  -6  177.14   22.98
  -5  -1  -6  112.84   56.13
   5  -1   6  176.57   31.66
  -5  -1  -6  153.91   21.90
  -1  -5  -6  213.44   42.55
  -1  -5  -6  146.55   34.23
   1   5  -6  170.43   19.04
  -1  -5  -6  166.18   33.12
  -1   5   6  231.81   27.12
  -5  -1  -6  157.74   28.32
   5   1  -6  222.21   57.18
   5   1  -6  196.68   24.61
  -5  -1  -6  151.24   30.06
   5  -1  -8   90.19   19.81
   1   5   8  119.11   25.46
  -5  -1   8  106.24   20.37
  -1  -5   8  105.55   23.96
  -5  -1   8  120.20   34.15
  -5   1  -8  131.12   21.24
  -1  -5   8   81.69   56.98
   5   1   8   98.25   68.62
  -1   5  -8  128.25   29.09
   1   5   8  120.32   20.59
   1  -5  -8   81.35   17.31
   5   1   8   73.94   27.52
  -1   5  -8  105.07   20.83
  -5   1  -8   90.37   23.68
  -1  -5   8  101.93   17.34
  -5  -1   8  120.32   24.63
   5   1   8   99.61   29.05
  -1   5  -8   89.54   22.43
   5   1   8  100.07   18.36
   5  -1  -8  115.89   69.84
  -5   1  -8   99.67   34.46
   1  -5  -8  117.65   37.62
  -1  -5   8   80.63   17.50
   5  -1  -8   81.85   36.55
   1  -5  -8   60.51   28.23
   1  -5  -8   70.50   41.80
   5  -1  -8   86.20   33.84
   5   1   8   77.76   24.47
  -1   5  -8  109.25   30.74
  -5   1  -8  123.58   21.02
   5  -1   8  108.87   21.35
   1  -5   8  103.09   27.94
  -1   5   8   82.61   13.20
  -1   5   8  103.33   21.50
   1  -5   8  101.49   12.87
  -5   1   8  107.31   21.63
  -1   5   8   99.69   28.87
   1  -5   8  114.73   22.92
  -5   1   8  135.15   18.51
  -5   1   8  122.15   23.40
  -5  -1  -8   61.52   31.15
  -5  -1  -8   85.02   25.07
   5   1  -8  106.73   46.17
  -1  -5  -8   78.37   35.97
   1  -5   8   73.98   19.37
   1   5  -8   96.12   22.50
  -1   5   8   82.07   11.79
  -5   1   8  108.40   16.34
   1   5  -8   93.55   28.02
  -5  -1  -8   92.07   26.38
   1   5  -8   94.05   19.90
   5  -1   8  128.00   24.11
   5  -1   8   86.92   68.56
  -5  -1  -8  104.14   27.57
  -1  -5  -8   89.50   18.43
   1   5  -8  103.00   19.27
   5   1  -8  126.46   20.58
  -1  -5  -8  105.85   30.23
   5   1  -8  123.67   28.27
  -1  -5  -8   56.48   30.50
  -1   5   8  101.52   22.30
   5   1  -8  100.02   32.69
  -5  -1  -8  107.61   25.70
  -1  -5  -8   90.94   23.67
   1  -5 -10  316.94   38.76
  -1   5 -10  270.45   48.79
  -1  -5  10  307.44   36.83
  -5  -1  10  271.89   39.93
  -5  -1  10  277.81   51.34
  -1   5 -10  271.57   30.00
  -1  -5  10  247.10   54.07
   5   1  10  247.95   62.64
   1  -5 -10  332.03   40.32
   1   5  10  266.37   32.64
   5  -1 -10  244.16   32.40
   5   1  10  216.33   41.62
   1   5  10  234.46   37.06
  -5   1 -10  294.34   38.32
  -1  -5  10  282.41   40.85
  -5   1 -10  214.64   38.15
   5   1  10  174.77   43.37
   5   1  10  340.97   29.85
  -5   1 -10  261.58   23.17
   1  -5 -10  286.20   46.00
  -5  -1  10  307.12   24.18
  -1  -5  10  254.72   27.39
   5  -1 -10  258.56   44.94
  -5   1 -10  279.34   35.04
  -1   5 -10  218.33   35.82
   5  -1 -10  280.61   37.55
  -5   1 -10  209.66   33.06
   5  -1 -10  271.50   96.61
   1  -5 -10  247.64   44.01
  -1   5 -10  202.40   27.20
   1  -5  10  242.09   32.12
   1  -5  10  283.21   32.63
  -1  -5 -10  290.78   40.84
   1  -5  10  210.73   21.19
   5  -1  10  289.07   38.10
  -1   5  10  301.27   29.79
   1  -5  10  192.30   72.25
  -5  -1 -10  363.78   43.18
  -5  -1 -10  170.59   49.63
  -1   5  10  259.97   33.19
   5   1 -10  271.46   61.92
  -1  -5 -10  207.60   72.31
   5  -1  10  300.85   44.67
   1   5 -10  263.13   49.26
   1   5 -10  323.04   43.81
  -1   5  10  242.28   29.63
  -5   1  10  311.86   30.92
   1   5 -10  230.65   42.01
  -5   1  10  334.19   39.48
  -5   1  10  351.43   39.43
  -5  -1 -10  280.67   31.63
  -5  -1 -10  342.13   26.63
   5  -1  10  230.49   70.87
   1   5 -10  267.93   28.16
   5   1 -10  245.61   32.73
  -1  -5 -10  183.80   41.53
   5   1 -10  332.30   42.63
  -1   5  10  303.74   48.02
   5   1 -10  289.81   31.17
  -1   5  10  327.32   50.26
  -5  -1 -10  197.24   35.76
  -1  -5 -10  227.10   32.12
  -1   5 -12  116.35   23.47
  -5  -1  12  109.84   21.32
  -1  -5  12   98.86   19.39
  -1  -5  12   42.64   83.54
   5  -1 -12   74.04   24.84
   1   5  12   60.38   25.57
  -5   1 -12   67.62   38.75
   5   1  12  106.42   34.62
  -5  -1  12  108.77   21.97
   1   5  12  106.44   27.39
  -1  -5  12   69.53   31.56
   5  -1 -12   53.42   47.53
   1  -5 -12  130.44   35.53
   5   1  12   71.96   24.18
   1   5  12  126.03   24.94
   5   1  12  109.96   31.27
  -1   5 -12   64.97   34.69
   5  -1 -12  140.49   30.21
  -1  -5  12  121.51   22.54
  -1   5 -12   36.88   45.35
  -5   1 -12  173.88   40.01
  -5  -1  12  106.43   17.76
  -5   1 -12   95.76   32.08
   5  -1 -12   70.65   20.98
   1  -5 -12  102.72   22.86
  -5   1 -12  103.11   19.72
  -1   5 -12  122.84   25.47
  -5   1 -12   64.00   27.02
   1  -5 -12  104.44   37.48
   5  -1  12   78.32   23.21
  -1  -5 -12  107.55   21.62
   1   5 -12   79.07   49.17
  -5  -1 -12  110.73   29.85
   1  -5  12   97.20   24.03
   1  -5  12   48.38   26.53
  -1  -5 -12  104.27   75.01
   5   1 -12  144.62   69.06
   1   5 -12   58.94   24.42
   1  -5  12  110.47   24.54
   5   1 -12   96.03   34.36
   1   5 -12   63.45   22.49
  -1   5  12  132.92   44.27
  -5  -1 -12  115.61   32.58
  -5   1  12  124.23   22.16
  -5  -1 -12   83.81   23.50
  -5   1  12  125.48   19.07
   1   5 -12   94.65   22.65
   5   1 -12   92.61   26.09
  -5  -1 -12  122.79   24.98
  -1  -5 -12   75.44   33.20
   5  -1  12  142.43   35.32
   1  -5  12   45.20   44.86
   5   1 -12  110.83   27.39
  -1   5  12  129.28   27.31
  -5  -1 -12   92.22   25.91
  -1  -5 -12  103.48   26.72
   1  -5 -14   19.39   19.42
  -1  -5  14   34.07   26.29
  -5  -1  14    1.07   28.45
   5   1  14   43.28   27.80
   1   5  14    6.89   26.08
  -5   1 -14   58.86   45.91
  -1  -5  14   13.13   18.57
  -1   5 -14   55.90   34.71
   1  -5 -14   21.62   27.91
   5   1  14   19.63   22.20
   5  -1 -14    8.71   68.91
   1   5  14    1.03   21.32
   5   1  14   56.67   28.33
  -5   1 -14  -12.80   25.85
  -1   5 -14  -17.14   36.41
  -1  -5  14   12.09   20.25
  -5  -1  14   54.86   19.27
  -5   1 -14   39.79   19.86
  -5   1 -14   12.32   19.37
  -5  -1  14   42.23   35.86
   5  -1 -14   11.66   21.97
   5  -1 -14   50.79   22.90
  -5   1 -14   23.62   33.04
  -5   1 -14    3.20   24.80
   5  -1 -14   19.19   31.26
   5  -1 -14   23.34   26.13
   1  -5 -14   55.92   21.77
  -1   5  14   35.46   22.22
   1  -5  14   11.90   20.43
   5  -1  14   40.61   21.00
  -1  -5 -14   24.68   29.06
   5  -1  14   52.97   20.58
  -1  -5 -14   28.45   30.32
  -1   5  14   24.69   22.20
  -5  -1 -14   21.91   45.08
   5   1 -14   32.60   21.19
   1   5 -14   30.95   19.90
  -5  -1 -14    1.61   17.35
   5   1 -14   -4.19   40.46
  -5  -1 -14   53.40   30.90
  -5   1  14   47.42   19.20
  -1   5  14    8.51   20.80
   1   5 -14   55.91   33.39
  -5   1  14   44.29   29.26
   5   1 -14   31.40   22.74
  -5  -1 -14   27.74   24.02
  -5   1  14    7.67   17.27
  -1  -5 -14   19.02   20.47
   1  -5  14   16.22   21.85
   5   1 -14   24.93   31.39
   1   5 -14   13.32   44.76
   5   1 -14   24.98   24.08
  -5  -1 -14   53.97   25.13
  -1  -5 -14   48.10   23.53
  -1  -5  16   33.46   20.54
   5   1  16   45.29   54.34
   1   5  16   80.43   31.18
  -1   5 -16   36.45   29.01
   5   1  16   49.17   33.71
  -5   1 -16   54.02   38.57
  -1   5 -16   64.39   29.38
   5  -1 -16   40.77   32.63
   1  -5 -16   35.67   38.93
   1  -5 -16   56.64   26.08
  -5   1 -16   21.17   36.88
   5  -1 -16   59.16   26.82
   5  -1 -16   49.58   27.90
  -1  -5 -16   59.88   24.84
  -5  -1 -16   84.44   54.30
   5   1 -16   19.07   38.46
  -5  -1 -16   37.85   23.28
  -5   1  16   37.53   22.79
   1   5 -16   68.66   41.11
  -5  -1 -16   59.36   34.72
   5   1 -16   83.70   28.29
   1   5 -16   84.08   50.01
  -5  -1 -16    8.29   27.04
  -1  -5 -16   70.91   25.42
   1   5 -16   36.71   36.45
  -1   5  16   72.12   27.39
  -1   5 -18   -5.57   44.42
   5   1  18  -61.22   34.05
   1   5  18   39.87   29.05
  -1   5 -18   48.42   24.81
   1  -5 -18   36.31   24.41
   1  -5 -18   23.17   24.90
  -5   1 -18   10.57   23.51
   5  -1 -18   41.89   31.16
  -5   1 -18   52.13   22.98
   5  -1 -18   -1.61   26.94
   5  -1 -18   33.70   26.83
  -1  -5 -18    7.82   24.37
  -5  -1 -18   26.16   22.98
   5   1 -18    1.31   35.50
  -1   5  18  -14.70   25.77
  -5  -1 -18  -17.73   33.30
   5   1 -18   42.84   31.54
   1   5 -18  -13.24   27.12
  -5  -1 -18    8.15   26.20
   1   5 -18   19.18   48.79
  -1  -5 -18    8.95   24.71
   1   5 -18   17.77   23.63
   5  -1  18    5.27   35.88
  -5   1 -20    7.48   41.18
   5   1  20   -3.12   43.08
   1   5  20   -9.66   33.27
   1  -5 -20    0.08   29.00
   5  -1 -20   14.71   39.72
   1  -5 -20   50.20   30.30
  -5   1 -20   -6.14   33.49
   5  -1 -20   26.02   39.30
  -1   5 -20  -49.27   31.11
  -1   5 -20   -5.72   29.57
  -1  -5 -20   40.53   45.23
  -5  -1 -20   30.06   35.46
  -5  -1 -20    1.13   23.43
  -1   5  20    5.98   45.73
   1   5 -20   11.76   28.46
   5   1 -20  -34.64   33.06
   5  -1  20  -27.62   45.12
  -5  -1 -20   17.54   39.02
  -1  -5 -20    8.13   43.77
   5   1 -20   42.62   46.59
   1   5 -20   10.58   55.82
  -5   1 -22   42.41   30.68
   5   1  22   15.01   47.41
  -1   5 -22   30.69   51.10
   1   5  22   60.72   38.43
   1  -5 -22   46.52   51.22
  -5   1 -22  -26.52   23.49
   1  -5 -22  -40.33   49.84
   5  -1 -22    3.60   66.47
  -5  -1 -22   14.62   27.07
   1   5 -22   -9.37   60.76
  -5  -1 -22    5.10   25.52
   5  -1  22   -6.13   80.49
   1   5 -22    1.18   33.45
   5   1 -22   27.44   51.88
   5   1 -22   44.30   34.34
  -5  -1 -22   38.78   27.26
  -1  -5 -22   -5.94   36.81
  -1  -5 -22   28.72   33.88
  -1   5  22   17.92   48.74
  -5   1 -24  -12.69   30.62
   5   1  24   10.94   73.72
  -1   5 -24  -54.57   34.01
   1   5  24   19.82   37.25
   5  -1 -24   52.89   72.56
   1  -5 -24  -36.22   50.70
   1  -5 -24    4.20   37.76
  -1  -5 -24   69.64   36.27
   5  -1  24   26.16   47.26
  -1   5  24   -1.48   46.19
   5   1 -24   35.48   49.54
   1  -5  24   57.04   37.15
  -5  -1 -24   -6.34   42.52
   1   5 -24   -0.82   49.79
   5   1 -24   12.35   35.96
  -5  -1 -24    1.51   40.20
  -1  -5 -24   30.37   31.45
  -5  -1 -24    1.03   36.75
  -5   1 -26    0.29   25.76
  -1   5 -26   75.57   31.41
   5   1  26   -3.04   41.39
   1   5  26  -14.84   48.37
   5  -1 -26   42.82   45.12
   1  -5 -26   24.42   30.25
   1  -5 -26   12.99   34.61
  -5  -1 -26   -8.68   23.61
  -1  -5 -26   75.26   53.30
  -1   5  26   -3.19   25.43
   5   1 -26    0.08   45.07
   1  -5  26  -21.10   47.29
   5  -1  26  -40.03   42.95
   1   5 -26  -16.53   29.96
  -5  -1 -26   14.56   22.36
  -1  -5 -26  -49.47   28.74
  -5   1  26  -14.25   31.31
  -5   1 -28  -28.68   22.22
   1   5  28  -14.24   26.27
   5   1  28   44.93   36.41
  -5  -1  28  -22.85   29.75
   1  -5 -28   -4.52   36.73
   1  -5 -28  -91.46   47.57
  -1   5 -28  -10.08   41.07
   5  -1 -28   14.44   40.96
  -5   1  28  -28.69   27.20
   1  -5  28    6.46   20.69
   5   1 -28  146.61   72.00
   5  -1  28   33.00   58.87
   1   5 -28    3.17   27.94
  -1  -5 -28   -6.10   32.64
  -5  -1 -28    7.19   24.13
  -1   5  28   11.69   19.36
  -1  -5 -28   -0.45   26.39
  -1   5 -30   -9.85   23.35
   5   1  30   27.56   43.65
   1   5  30   -7.30   18.79
   1  -5 -30  -13.88   19.21
   5  -1 -30   49.89   51.32
  -5  -1  30   -5.90   25.49
  -5   1 -30  -11.37   13.92
   1  -5 -30  -14.69   30.00
  -5   1  30  -13.68   31.75
   5   1 -30    0.86   37.13
  -1  -5 -30   -7.99   41.01
   5  -1  30    2.28   28.07
   1   5 -30   29.32   36.49
  -1  -5 -30   13.18   18.66
  -1   5  30    2.32   10.98
   5  -2  -1  137.18   39.23
  -2   5  -1  168.68   22.24
  -5  -2   1  130.83   36.87
   5  -2  -1  139.46   15.45
  -2  -5   1  128.05   27.66
   5   2   1  162.65   33.46
   2   5   1  194.70   30.71
  -5  -2   1  142.63   31.69
  -5  -2   1  183.61   81.70
   5   2   1  205.01   58.53
  -2  -5   1  171.15   72.56
   2   5   1  204.24   38.57
  -5  -2   1  183.16   19.66
  -5   2  -1  193.41   10.66
   5   2   1  143.93   13.78
  -2  -5   1  167.63   22.30
   5  -2  -1  188.51   47.28
   2   5   1  164.40   33.17
   5  -2  -1  202.34   50.61
  -2   5  -1  192.28   26.89
  -2   5  -1  196.05   19.72
   5   2   1  134.30   16.76
   2  -5  -1  195.83   43.53
   2  -5  -1  153.97   13.72
  -2   5  -1  114.82   28.09
  -2  -5   1  137.73   17.14
   2  -5  -1  174.67   25.24
  -5   2  -1  163.13   27.05
  -5   2  -1  160.06   22.54
   5   2   1  175.63   26.56
  -5   2  -1  227.83   29.58
   2  -5  -1  158.33   27.46
   5  -2  -1  186.88   27.88
  -5   2   1  229.26   17.84
   2  -5   1  215.55   21.06
  -2   5   1  221.89   29.73
  -2   5   1  252.17   38.43
   5   2  -1  224.25   37.74
  -2   5   1  218.62   25.55
   5  -2   1  168.48   18.03
  -5   2   1  207.26   21.55
  -5  -2  -1  199.83   76.78
   5   2  -1   80.02   61.60
  -2  -5  -1  107.35   73.12
   2   5  -1  241.31   37.19
  -5   2   1  186.71   15.26
  -5   2   1  208.77   41.34
  -5  -2  -1  168.19   28.76
  -2  -5  -1  207.02   41.04
  -5   2   1  167.44   24.20
  -2   5   1  172.10   15.91
   5   2  -1  160.00    8.97
   2   5  -1  201.57   21.47
   5  -2   1  161.40   52.60
   5   2  -1  165.24    9.97
   5  -2   1  190.55   29.25
   2  -5   1  184.26   28.97
  -5  -2  -1  204.74   18.12
   2  -5   1  160.29    9.15
   2  -5   1  231.42   51.11
  -2  -5  -1  165.59   15.69
   2  -5   1  191.44   15.98
   2   5  -1  221.46   32.09
   2  -5   1  144.30   36.59
  -5  -2  -1  186.70   24.39
   5   2  -1  215.97   36.69
   5  -2  -3  362.10   53.24
  -5  -2   3  397.43   39.09
  -2  -5   3  395.84   48.61
   5   2   3  405.05   63.36
   2   5   3  463.02   44.90
  -5  -2   3  328.19   98.84
  -5   2  -3  397.75   31.16
   5   2   3  416.70  121.37
  -2  -5   3  333.53  109.08
  -2   5  -3  409.54   40.63
   2   5   3  433.59   75.18
  -2   5  -3  404.29   27.80
   5   2   3  414.30   51.13
  -2  -5   3  399.17   42.78
   5  -2  -3  406.89   43.05
   2   5   3  429.85   33.94
   5  -2  -3  324.66   30.65
   2  -5  -3  325.83   59.14
   5  -2  -3  342.19   71.06
   5   2   3  394.15   25.21
  -2  -5   3  331.48   24.25
  -5  -2   3  406.73   31.83
  -5   2  -3  412.57   34.84
  -2   5  -3  369.61   37.09
  -5   2  -3  426.86   19.28
   2  -5  -3  390.39   30.79
   2  -5  -3  313.67   39.93
  -5   2  -3  435.59   40.14
   5   2   3  357.27   58.92
  -5  -2   3  382.39   42.36
  -2   5  -3  487.11   41.09
   5  -2  -3  432.63   47.99
   2  -5  -3  363.07   27.15
   5  -2   3  349.89   36.33
  -5   2   3  399.82   32.13
  -2   5   3  461.70   34.74
  -2   5   3  396.75   31.70
   5  -2   3  350.85   37.35
  -2   5   3  508.01   39.12
   5   2  -3  433.05   78.68
  -5  -2  -3  405.05   89.16
   2  -5   3  411.52   28.02
   5   2  -3  465.56   81.37
   5  -2   3  325.90   62.93
   2   5  -3  387.86   51.46
   2  -5   3  336.41   27.29
  -5   2   3  409.73   36.73
  -5   2   3  403.68   20.66
  -2  -5  -3  385.63   40.62
   2   5  -3  420.35   68.21
  -2   5   3  390.72   26.85
   2   5  -3  421.64   29.42
  -5   2   3  473.12   31.94
   5  -2   3  377.50  102.27
  -2  -5  -3  380.79   94.16
  -5  -2  -3  446.76   42.86
   2  -5   3  335.35   46.64
  -2  -5  -3  353.26   25.73
  -2   5   3  451.53   40.10
  -5  -2  -3  495.17   65.51
  -5   2   3  432.64   47.81
   2  -5   3  338.03   35.65
   5   2  -3  421.24   34.39
   5  -2  -5  340.76   32.31
  -5  -2   5  335.23   30.93
  -2  -5   5  337.35   42.82
   5   2   5  335.52   39.67
  -5  -2   5  348.96   59.44
  -5   2  -5  302.67   47.65
  -2  -5   5  277.37   65.43
   5   2   5  307.54   90.76
  -2   5  -5  342.74   27.79
   2   5   5  323.06   55.53
   2  -5  -5  304.15   43.40
   5   2   5  262.74   31.18
   2   5   5  338.95   49.25
  -2  -5   5  323.89   26.19
   2  -5  -5  269.23   34.71
   5  -2  -5  265.13   88.81
  -5  -2   5  316.83   24.27
   5   2   5  273.86   25.95
   5  -2  -5  336.68   33.24
   5   2   5  287.76   36.15
   2  -5  -5  311.83   58.57
   5  -2  -5  316.08   45.48
  -2  -5   5  251.06   31.15
  -5   2  -5  255.55   44.30
  -5   2  -5  299.73   31.00
   5  -2  -5  279.03   53.36
  -5   2  -5  322.64   19.17
   2  -5  -5  289.21   31.22
  -2   5  -5  305.85   18.75
  -2   5  -5  278.60   32.38
  -2   5  -5  357.76   33.93
   2  -5   5  285.65   36.67
  -5   2   5  273.90   28.02
  -5   2   5  311.92   48.20
  -5   2   5  336.76   20.07
   5  -2   5  290.57   48.12
   2  -5   5  267.76   47.46
   2   5  -5  318.78   42.05
  -2   5   5  327.28   33.96
   5  -2   5  306.88   37.33
  -5   2   5  275.31   29.27
  -2  -5  -5  205.59   83.07
   2   5  -5  291.88   43.15
   2  -5   5  232.28   24.58
  -2   5   5  296.74   21.33
   5   2  -5  205.33   70.23
  -2  -5  -5  297.35   61.53
  -5   2   5  298.63   29.71
  -2   5   5  287.55   37.58
   2   5  -5  304.23   26.65
  -5  -2  -5  220.83   75.29
   2  -5   5  273.85   29.68
   5  -2   5  296.29   96.93
  -5  -2  -5  236.16   36.65
  -2  -5  -5  225.56   29.46
  -2  -5  -5  237.94   24.94
  -2   5   5  329.21   27.21
  -2   5   5  278.57   49.26
   5   2  -5  311.70   50.01
  -5  -2  -5  281.63   40.54
   5   2  -5  282.62   43.54
   5  -2  -7  371.04   25.91
  -2  -5   7  367.88   30.28
  -5  -2   7  414.88   52.37
  -5  -2   7  314.13   61.92
  -2   5  -7  373.15   37.06
  -2  -5   7  346.41   67.88
   5   2   7  298.84   59.11
   2   5   7  321.01   38.75
  -5   2  -7  333.28   19.45
   5   2   7  271.00   38.51
  -2  -5   7  379.87   40.61
   2   5   7  366.59   37.71
  -5   2  -7  361.93   49.80
   5  -2  -7  335.20   53.49
   2  -5  -7  368.15   43.86
   5   2   7  277.25   29.56
   5  -2  -7  373.89  110.37
   5   2   7  364.35   26.14
  -5   2  -7  344.19   35.36
   2  -5  -7  386.65   41.54
  -2   5  -7  351.54   43.49
  -2  -5   7  322.88   38.82
   5  -2  -7  310.05   33.90
  -5   2  -7  277.26   20.43
   2  -5  -7  342.93   43.64
   2  -5  -7  403.55   29.77
  -5  -2   7  375.05   24.23
  -2   5  -7  309.64   48.14
   5   2   7  317.47   40.82
   5  -2  -7  430.21   53.47
  -5   2   7  425.14   30.04
   2  -5   7  320.30   32.57
   5  -2   7  341.02   65.90
  -2   5   7  384.82   37.27
   2  -5   7  333.55   38.53
  -2   5   7  358.84   31.02
   5   2  -7  390.87   50.30
  -5  -2  -7  405.12   64.71
  -5  -2  -7  296.05   53.02
  -2   5   7  339.24   33.57
  -2  -5  -7  348.93   91.38
   5   2  -7  286.57  103.66
   5  -2   7  380.77   36.18
   2   5  -7  313.45   65.68
  -5   2   7  383.08   35.37
  -5   2   7  376.62   33.83
  -2   5   7  387.61   37.51
  -5   2   7  377.16   35.86
  -5   2   7  399.78   31.98
   2   5  -7  355.08   43.01
   5  -2   7  304.49   39.45
  -5  -2  -7  321.85   39.77
  -5  -2  -7  364.17   29.17
  -2  -5  -7  271.39   43.66
   2   5  -7  285.24   26.36
  -2  -5  -7  306.43   30.39
  -2   5   7  356.21   32.03
  -2  -5  -7  334.84   46.47
   2   5  -7  335.65   67.61
  -5  -2  -7  304.54   40.09
   5   2  -7  355.29   44.23
  -2  -5   9  284.44   27.71
  -5  -2   9  295.88   29.27
  -5  -2   9  249.79   56.36
   5   2   9  289.26   31.41
  -2  -5   9  300.11   90.33
   5   2   9  169.90   57.90
   2   5   9  312.03   56.18
  -5   2  -9  208.82   48.71
   5   2   9  193.99   38.01
   2   5   9  306.99   36.49
  -2  -5   9  310.79   26.29
   5  -2  -9  315.25   65.08
  -5   2  -9  345.99   49.02
  -2   5  -9  302.96   30.95
   5  -2  -9  305.15   34.01
   2  -5  -9  309.94   42.30
   5   2   9  319.20   36.35
  -2   5  -9  215.30   31.80
   2  -5  -9  228.86   60.01
   5  -2  -9  343.87   39.56
  -2  -5   9  262.04   40.00
  -5   2  -9  231.68   36.69
  -2   5  -9  280.59   51.82
   2  -5  -9  344.60   30.56
   5  -2  -9  309.68   30.04
   2  -5  -9  277.36   30.84
  -5   2   9  329.41   35.99
  -5   2   9  322.44   42.16
   2  -5   9  228.60   31.36
   5  -2   9  241.80   64.10
   5  -2   9  299.84   53.82
   2   5  -9  352.12   44.23
  -5  -2  -9  311.58   40.16
  -5  -2  -9  185.72   51.93
   5  -2   9  187.13   47.93
   2  -5   9  294.33   46.30
   5   2  -9  388.92   82.98
  -2  -5  -9  252.94   30.54
   2   5  -9  247.48   54.25
  -2   5   9  331.45   33.90
  -2  -5  -9  294.74   60.74
  -2   5   9  321.43   32.78
   2   5  -9  247.75   39.55
  -5  -2  -9  315.40   46.41
  -2   5   9  313.69   36.57
  -5  -2  -9  256.83   27.43
  -2   5   9  315.15   28.36
  -5   2   9  281.73   26.64
   2   5  -9  254.63   29.39
   5   2  -9  250.87   31.60
  -2  -5  -9  223.10   28.40
  -2   5   9  341.46   28.53
   5  -2   9  314.03   32.96
   5   2  -9  331.51   66.62
  -5  -2  -9  210.14   32.55
   5   2  -9  364.83   33.59
  -5   2 -11   88.31   36.64
  -5  -2  11   85.26   31.28
  -2  -5  11   71.62   17.23
  -5  -2  11   95.43   52.63
   2   5  11   78.89   23.98
  -2  -5  11   54.47   42.27
   5   2  11   56.18   35.46
   2   5  11   52.46   25.94
   5   2  11   44.60   28.19
   2   5  11   81.65   39.83
  -5   2 -11   47.71   21.38
  -2  -5  11   88.65   23.10
   2  -5 -11   45.47   25.99
   5  -2 -11   51.18   23.79
   5   2  11   41.92   20.85
  -2   5 -11  115.33   33.08
  -2  -5  11   74.00   30.57
  -2   5 -11   79.35   23.63
  -2   5 -11   41.57   22.15
   5   2  11  100.35   20.96
   2  -5 -11   56.61   22.33
   5  -2 -11   61.25   46.51
   2  -5 -11   78.70   26.36
  -5  -2  11   72.62   18.71
   5  -2 -11  102.93   25.74
  -5   2 -11   90.70   23.25
   2  -5 -11   78.79   28.80
   5  -2 -11   81.72   19.96
   5  -2  11   13.89   31.57
  -2   5  11   86.51   29.17
   5  -2  11   22.28   20.11
  -5   2  11   79.20   23.00
  -5   2  11   64.99   20.28
  -5  -2 -11  102.61   19.09
  -2  -5 -11   48.83   31.44
  -2  -5 -11   75.25   29.12
  -5  -2 -11   20.60   52.10
   2  -5  11   57.39   21.81
  -2  -5 -11   76.01   46.93
  -5  -2 -11   71.19   29.37
  -2   5  11   69.85   28.74
   2   5 -11   40.54   21.53
   5  -2  11   44.82   23.49
   2  -5  11   69.22   33.67
   5   2 -11   60.51   39.44
  -2   5  11   79.46   17.64
   2   5 -11   40.65   20.64
  -5   2  11   65.28   15.71
   5  -2  11   18.02   74.75
  -5   2  11   89.71   19.18
  -5  -2 -11   38.96   22.78
   2   5 -11  104.54   19.65
   5   2 -11   66.20   22.94
  -5  -2 -11   37.17   23.46
  -2  -5 -11   48.08   19.75
   5   2 -11   98.77   31.72
   2   5 -11   69.28   30.39
  -2   5  11   77.53   23.83
   5   2 -11   69.34   21.12
  -5  -2 -11   32.87   38.43
   2  -5 -13  100.13   25.45
  -5  -2  13   86.47   21.96
  -2  -5  13   81.68   21.88
  -5  -2  13   59.81   59.59
  -2  -5  13  125.36   86.65
   5   2  13   53.11   35.09
   2   5  13   77.68   43.24
  -2  -5  13   26.63   31.82
  -2  -5  13   50.49   24.67
   5  -2 -13  203.98   86.27
   5  -2 -13  102.85   29.30
   5   2  13   49.13   36.94
   2   5  13   98.64   38.41
   5  -2 -13   44.10   40.12
   5   2  13   88.73   23.74
   2  -5 -13   56.50   42.78
  -5   2 -13   72.50   28.23
  -2  -5  13    8.54   31.67
  -5   2 -13   61.33   24.45
  -2   5 -13   79.65   26.41
   2  -5 -13   95.57   34.98
  -2   5 -13   30.16   38.92
  -5   2 -13   45.19   26.33
   2  -5 -13    9.95   58.50
   5  -2 -13   69.35   25.14
  -5  -2 -13   96.86   31.09
  -2   5  13  107.88   23.43
   5  -2  13   50.40   23.59
   2   5 -13   89.62   36.90
  -2   5  13   56.53   25.32
  -2  -5 -13   97.17   32.61
  -5   2  13   83.18   33.36
  -5   2  13   99.78   21.10
   5   2 -13   19.50   73.60
  -2  -5 -13   78.47   22.19
   2   5 -13   48.09   39.78
  -2   5  13   62.00   22.10
   2  -5  13   57.63   34.91
   5   2 -13   71.25   32.88
   2  -5  13   74.21   37.56
  -5  -2 -13   99.04   31.44
  -5  -2 -13   50.26   39.47
  -2   5  13   47.35   31.35
   2   5 -13   70.72   21.87
   5   2 -13   30.95   23.94
  -5  -2 -13   55.89   37.97
  -2  -5 -13   47.97   23.50
  -5   2  13   87.67   29.68
   5  -2  13   57.51   34.28
   2   5 -13   76.34   24.53
  -5  -2 -13   97.42   41.78
  -2  -5 -13  103.26   41.36
  -2  -5  15   17.87   31.31
   5   2  15   59.96   34.51
   2   5  15  -63.10   42.25
  -5   2 -15   23.85   22.39
  -2  -5  15  -13.78   42.63
   5   2  15   36.46   22.52
   2  -5 -15   12.17   23.18
  -2   5 -15   -7.52   27.46
   2  -5 -15   51.38   20.64
   5  -2 -15   21.87   26.73
  -2   5 -15   39.48   22.03
  -5   2 -15    7.70   26.98
  -5   2 -15   21.04   21.87
  -5   2 -15   23.72   24.29
   5  -2 -15   25.08   26.14
  -5  -2 -15   46.93   21.30
  -2  -5 -15   -0.78   22.82
   5   2 -15   18.83   34.65
  -5  -2 -15   23.27   25.47
   2   5 -15   60.44   22.75
  -5  -2 -15    8.77   21.54
  -2  -5 -15   30.13   34.03
   2   5 -15   43.75   55.13
   5   2 -15    6.04   22.71
  -2   5  15    1.41   33.43
   5   2  17    2.15   38.02
   2   5  17   46.10   46.56
   2  -5 -17   23.75   35.38
   5  -2 -17   30.21   29.37
  -2   5 -17   36.54   44.81
   2  -5 -17  -20.52   23.23
   5  -2 -17   17.77   29.15
  -2   5 -17   36.33   36.47
  -5   2 -17   31.32   36.89
  -5   2 -17    3.39   31.02
  -2   5  17    9.08   41.66
  -2  -5 -17   -4.72   38.89
  -5  -2 -17   19.28   35.65
   2   5 -17   18.45   25.81
  -5  -2 -17    2.94   29.66
  -5  -2 -17   25.58   27.20
   5   2 -17    1.60   25.66
  -2  -5 -17   47.70   23.51
   5   2 -17    9.05   37.08
   2   5 -17   87.67   58.43
  -5   2 -19   19.15   30.06
   5   2  19  -12.99   44.57
   2   5  19  -26.16   58.79
   5  -2 -19   12.57   29.09
  -5   2 -19    9.63   21.53
  -2   5 -19   31.10   32.55
   2  -5 -19  -39.18   43.50
   5  -2 -19   66.48   36.81
   2  -5 -19  -20.04   48.43
  -2   5 -19    0.61   32.64
   2   5 -19  -16.11   60.85
   5  -2  19  -12.90   43.02
  -5  -2 -19    2.95   24.75
  -2   5  19  -23.42   39.53
   5   2 -19   43.48   31.64
  -2  -5 -19   56.47   31.26
  -5  -2 -19    5.96   43.24
  -2  -5 -19   -2.15   31.23
   2   5 -19   57.12   43.96
   5   2 -19   56.25   45.07
  -5   2 -21   18.15   47.72
   5   2  21  -46.51   68.60
   2   5  21  -42.86   37.64
   5  -2 -21   22.53   28.81
   2  -5 -21  -17.64   52.37
  -2   5 -21  -13.89   32.47
  -2   5 -21  -33.95   33.28
   5  -2 -21  -10.82   40.79
   2  -5 -21  -19.75   33.57
  -2  -5 -21   38.94   48.11
  -2   5  21  -10.67   26.37
   2   5 -21   35.74   62.28
  -5  -2 -21  -18.10   38.35
   5  -2  21  -43.59   46.53
   5   2 -21   29.28   34.47
   5   2 -21  -27.27   47.39
  -2  -5 -21  -22.58   29.95
  -5  -2 -21   -5.40   28.67
   2   5 -21   26.42   46.05
  -5   2 -23   10.01   33.02
   5   2  23   18.27   65.99
   2   5  23   -4.68   39.47
   5  -2 -23  -84.65   63.68
   2  -5 -23    1.57   31.76
   2  -5 -23   15.05   35.18
   5  -2 -23   35.85   43.73
  -2   5 -23   24.12   54.28
  -5  -2 -23   -0.84   27.55
   5   2 -23  -29.64   47.68
  -5   2  23   27.66   31.03
   5  -2  23  -78.09   77.30
   2   5 -23  -27.72   40.45
  -2   5  23   16.84   26.63
   5   2 -23   23.05   35.84
  -5  -2 -23   16.17   43.51
  -2  -5 -23    1.26   49.17
  -2  -5 -23   46.27   35.09
   2   5 -23  -23.98   31.84
   5   2  25  -28.36   39.45
  -5   2 -25   19.21   44.24
   5  -2 -25   32.54   67.83
   2   5  25  -33.27   35.09
   2  -5 -25  -34.70   33.72
   2  -5 -25   17.50   29.76
  -2   5 -25    3.68   32.32
   2  -5  25  -43.22   36.84
  -5  -2 -25  -13.40   37.87
  -5   2  25   23.67   29.54
   5   2 -25   47.27   68.10
  -2   5  25   -8.99   23.25
   5  -2  25   17.82   42.00
   2   5 -25  -25.45   38.07
   2   5 -25  -16.71   29.68
   5   2 -25    3.97   33.25
  -5  -2 -25    3.47   25.97
  -2  -5 -25    5.40   30.28
  -2  -5 -25   51.61   33.12
  -5   2 -27  -22.20   26.52
  -2   5 -27   22.24   30.65
   5   2  27    1.96   38.62
   2   5  27   39.64   48.34
   5  -2 -27  -90.07   43.08
   2  -5 -27  -11.38   45.15
   2  -5 -27  -69.94   57.33
  -5   2  27   46.14   26.57
  -2  -5 -27   71.98   52.52
   2   5 -27   60.54   31.84
   5   2 -27   53.17   70.97
   2  -5  27    2.88   46.06
   5  -2  27  -11.36   41.68
   2   5 -27   34.61   44.92
  -5  -2 -27   13.83   33.10
  -2  -5 -27  -14.46   27.60
  -5  -2 -27  -16.49   24.07
   5   2  29   58.92   45.27
  -5   2 -29  -26.21   21.10
  -5  -2  29   31.50   29.37
   2   5  29  -31.89   24.86
   2  -5 -29   -5.76   22.81
   2  -5 -29  -21.95   32.90
  -2   5 -29   23.15   39.89
   5  -2 -29   -8.16   36.11
   5  -2  29   43.92   52.85
  -5   2  29   -2.26   32.95
   5   2 -29   30.20   42.05
   2   5 -29   11.89   21.48
   2  -5  29   16.72   21.14
  -5  -2 -29    9.23   28.88
   2   5 -29   38.21   26.19
  -5  -2 -29    6.90   15.14
  -2  -5 -29   -9.11   22.85
  -2  -5 -29  -10.65   29.26
   2  -5 -31  -23.83   37.32
   5   2  31   53.72   22.31
   2   5  31  -12.77   16.92
  -5  -2  31   58.05   21.18
  -5   2 -31   -0.55   13.07
  -2   5 -31   12.61   19.93
   5  -2 -31    9.38   48.51
   5   2 -31   43.42   30.30
  -2  -5 -31  -24.87   38.21
  -5   2  31   -2.25   13.38
   5  -2  31    0.22   22.78
   2   5 -31   15.61   19.90
  -2  -5 -31   15.18   14.35
  -5  -3   0   91.14   23.23
  -3  -5   0   28.06   23.42
   5   3   0   31.06   26.63
   3   5   0   64.49   26.71
   5  -3   0   44.13   35.84
  -5  -3   0   44.80   41.36
  -3  -5   0   62.13   43.24
   5   3   0    8.36   42.77
   3   5   0   43.90   25.24
   3  -5   0   30.71   22.74
   5  -3   0   38.77   19.16
  -3   5   0   49.56   18.62
  -3  -5   0   37.42   18.40
   3  -5   0   17.82   28.40
   5  -3   0   30.78   13.99
   5   3   0   26.53   14.48
   3   5   0   73.75   23.36
  -3   5   0   52.16   28.30
  -5   3   0   35.61   15.74
   5   3   0   18.30   14.01
  -5  -3   0    1.19   18.24
  -5   3   0   75.88   19.63
  -3   5   0   49.85   22.00
  -3  -5   0   30.39   10.93
  -3   5   0   12.41   11.83
  -5   3   0   69.02   24.54
   3  -5   0   43.15   24.49
  -5  -3   0   28.26   15.99
   5  -3   0   48.72   32.99
   5   3   0   44.29   26.42
  -3   5  -2  200.18   30.15
  -5  -3   2  264.61   33.13
  -3  -5   2  222.72   53.41
   5   3   2  284.24   38.43
   3   5   2  243.47   35.54
  -5   3  -2  244.18   38.19
  -5  -3   2  204.78   61.67
  -3  -5   2  170.64   64.03
   5   3   2  172.85   56.17
   3   5   2  215.91   39.90
  -3   5  -2  258.51   20.32
  -3  -5   2  257.37   39.69
   5   3   2  183.98   28.90
   3   5   2  250.89   26.06
   5  -3  -2  222.41   32.24
   3  -5  -2  188.23   29.22
   5  -3  -2  275.32   57.83
  -3   5  -2  227.76   28.61
   5   3   2  243.09   19.35
  -5  -3   2  246.09   24.62
  -5   3  -2  292.94   30.79
  -5  -3   2  281.19   34.94
   5  -3  -2  179.13   31.32
   5   3   2  251.79   29.71
  -3  -5   2  213.59   23.84
   5  -3  -2  175.24   22.20
   3  -5  -2  256.79   29.61
  -3  -5   2  204.67   22.43
   3  -5  -2  291.60   35.60
  -3   5  -2  269.99   25.63
  -5   3  -2  244.62   25.87
   5  -3  -2  246.63   27.70
  -3  -5   2  206.70   28.08
  -5   3   2  294.34   35.44
  -5   3   2  251.92   25.87
   5  -3   2  215.72   29.10
   3  -5   2  210.05   34.86
   5  -3   2  202.18   23.00
   3   5  -2  276.36   40.62
  -5   3   2  246.88   18.43
  -5  -3  -2  240.60   59.61
  -3  -5  -2  241.00   63.40
   5   3  -2  196.49   59.31
   3   5  -2  178.05   40.44
  -3   5   2  321.62   29.18
  -5   3   2  283.26   27.79
  -3   5   2  278.55   26.14
  -3  -5  -2  262.21   46.47
   3  -5   2  236.78   29.36
  -5   3   2  273.40   26.59
   3   5  -2  286.49   33.64
  -3   5   2  258.65   32.19
   5  -3   2  240.25   57.52
  -5  -3  -2  220.67   27.69
   3  -5   2  259.31   28.40
   5  -3   2  278.33   34.38
  -3  -5  -2  216.64   22.43
  -3   5   2  226.28   32.05
  -5  -3  -2  280.00   53.04
  -3   5   2  248.69   22.28
   5   3  -2  232.82   43.00
   5   3  -2  252.93   28.16
  -5  -3   4  247.42   48.43
  -3  -5   4  193.23   31.54
   5   3   4  117.50   33.02
  -3   5  -4  229.99   37.49
  -5  -3   4  150.29   61.14
  -3  -5   4  169.47   92.21
   5   3   4  183.40   54.49
   3   5   4  241.11   35.42
   3  -5  -4  157.03   39.57
   5   3   4  151.74   24.99
  -3  -5   4  186.64   23.54
   3   5   4  220.36   40.48
  -3   5  -4  255.78   41.18
  -5   3  -4  201.60   27.30
  -5  -3   4  192.11   27.58
   5   3   4  150.93   20.79
  -5  -3   4  221.48   24.61
   5  -3  -4  217.42   27.80
  -3   5  -4  150.93   28.49
   5  -3  -4  220.30   24.80
   3  -5  -4  137.46   30.44
  -3  -5   4  152.79   18.82
   5  -3  -4  198.17   46.05
   5  -3  -4  211.14   50.18
   3  -5  -4  176.96   16.32
  -3   5  -4  174.04   24.23
  -5   3  -4  187.04   40.67
   3  -5  -4  176.59   30.78
   5   3   4  185.07   28.90
  -5   3  -4  191.21   23.98
   5  -3  -4  170.38   21.39
  -5   3   4  224.07   26.44
   5  -3   4  236.27   48.01
   5  -3   4  246.81   24.27
  -3   5   4  290.11   43.41
  -5  -3  -4  185.37   55.85
  -3  -5  -4  197.22   58.36
   3   5  -4  238.19   39.91
   3   5  -4  174.91   37.67
   3  -5   4  236.62   40.88
   5  -3   4  274.63   43.68
   3  -5   4  224.34   24.09
   5  -3   4  214.40   55.27
  -3   5   4  239.28   22.77
  -5   3   4  239.67   25.15
   3   5  -4  202.48   28.71
  -3   5   4  237.01   20.17
  -5   3   4  225.10   37.52
   5   3  -4  207.63   53.13
   3  -5   4  216.42   24.69
  -5  -3  -4  208.85   27.86
   3   5  -4  215.34   27.04
  -3  -5  -4  173.81   22.48
  -3  -5  -4  215.14   31.76
  -5  -3  -4  273.65   38.18
  -3   5   4  210.71   29.56
   5   3  -4  271.14   42.08
   5   3  -4  267.73   23.97
  -5   3  -6   46.53   22.39
  -5  -3   6   83.58   21.09
  -3  -5   6  112.16   32.47
  -3   5  -6  115.85   20.92
  -5  -3   6  151.50   75.46
  -3  -5   6   31.83   79.61
   5   3   6  119.25   62.20
   3   5   6  122.98   29.79
  -5   3  -6   49.25   30.10
  -3  -5   6   99.67   24.23
   5   3   6  115.34   35.90
   3   5   6   76.76   22.34
   5  -3  -6  137.61   44.27
   5  -3  -6   98.69   22.19
  -5  -3   6  116.61   23.61
  -5   3  -6  114.11   23.86
   5   3   6  114.06   27.88
   3  -5  -6   70.93   25.48
  -3   5  -6  127.43   24.19
  -3   5  -6   60.66   20.67
   5  -3  -6  115.44   20.43
  -3  -5   6   67.89   15.32
   5  -3  -6  105.92   24.79
   3  -5  -6  126.69   39.37
   3  -5  -6   84.81   15.46
   5  -3  -6   96.08   29.43
   3  -5  -6  101.44   20.69
  -3   5  -6   88.13   14.97
   3  -5   6   66.49   21.38
  -5   3   6   84.95   18.29
   5  -3   6   72.60   30.10
  -5   3   6  143.52   27.80
   3  -5   6   97.40   22.21
  -3  -5  -6   99.20   20.29
  -3  -5  -6   70.18   30.19
  -3   5   6  139.34   22.51
  -5  -3  -6   83.38   43.49
   5   3  -6   82.07   34.75
   5   3  -6  111.85   45.72
   3   5  -6   62.63   30.23
  -5   3   6  113.31   21.87
   5  -3   6   60.85   20.96
   5  -3   6   45.81   40.50
  -3   5   6  121.65   26.59
  -5   3   6   89.80   30.28
   3   5  -6   88.02   26.89
  -3   5   6  111.12   18.54
  -5   3   6   90.54   19.02
  -3  -5  -6  109.84   44.26
   5  -3   6  128.53   24.04
  -5  -3  -6  104.55   25.80
   3   5  -6   84.51   14.21
  -3  -5  -6   69.66   19.24
   3  -5   6  129.85   31.86
  -5  -3  -6  150.51   32.45
  -3   5   6  128.23   25.47
   3   5  -6   27.10   32.99
   5   3  -6  102.61   30.15
  -5   3  -8    6.10   28.94
  -5  -3   8    4.53   26.44
  -3  -5   8   11.90   16.01
  -5  -3   8   44.43   48.84
  -5   3  -8   11.45   28.08
  -3  -5   8  -11.75   36.89
   5   3   8  -15.82   27.30
   3   5   8   46.13   31.52
   5   3   8    2.57   28.20
   3   5   8    9.82   19.34
  -3  -5   8    2.51   14.47
   5  -3  -8    8.44   19.18
  -3   5  -8   29.12   29.04
   5  -3  -8    8.05   31.81
  -3   5  -8  -16.36   26.11
   5   3   8   11.20   21.86
   3   5   8   13.43   16.95
   3  -5  -8   -7.60   16.06
   3  -5  -8  -15.73   18.32
   5  -3  -8    2.81   25.64
   5  -3  -8  -23.94   23.93
   3  -5  -8    7.19   18.97
  -3   5  -8    7.35   10.65
  -5   3  -8   24.30   14.74
  -5  -3   8    1.49   16.07
   3  -5  -8  -11.48   13.22
   5  -3  -8   -3.40   17.04
   5  -3   8   21.51   17.06
  -3  -5  -8   18.29   24.53
  -5  -3  -8   13.33   15.35
  -5   3   8    2.68   13.63
   5  -3   8    2.06   18.30
   5  -3   8   26.96   49.99
  -5   3   8    8.92   14.76
   3  -5   8    8.11   16.81
  -3  -5  -8   22.18   23.94
   5  -3   8   -5.25   15.22
  -5  -3  -8  -59.17   50.55
  -3  -5  -8   20.54   51.79
   5   3  -8  -21.13   32.81
   3   5  -8  -25.99   21.07
  -5   3   8    0.84   25.89
  -3   5   8   -7.07   13.50
   3  -5   8   19.53   15.87
  -3   5   8   13.41   18.23
   3   5  -8    3.18   20.84
  -3   5   8    2.36   21.89
  -5   3   8   10.87   16.94
  -5   3   8   -6.60   14.12
  -5  -3  -8   22.49   20.22
   3  -5   8   11.43   14.96
   3   5  -8   18.01   19.23
   5   3  -8    6.86   14.28
  -5  -3  -8   21.15   16.83
  -3  -5  -8   48.88   24.63
   3   5  -8   28.55   38.22
   5   3  -8  -33.43   27.24
  -5  -3  -8   22.20   36.06
  -3   5   8   13.30   16.53
   5   3  -8   -5.14   22.31
  -5   3 -10   20.25   20.53
  -5  -3  10   27.42   18.64
  -3  -5  10   45.20   17.33
  -5  -3  10   33.46   37.53
   3   5  10   14.76   19.16
  -3  -5  10   23.69   40.94
   5   3  10   11.82   36.07
   3   5  10   23.05   21.37
   5   3  10   -6.12   34.93
   3   5  10   14.97   32.76
  -3  -5  10   10.47   16.34
   3  -5 -10   49.76   31.02
   3  -5 -10   56.07   35.79
   5  -3 -10   56.80   64.88
   5   3  10   25.13   26.07
  -3  -5  10   26.34   16.36
  -3   5 -10   12.98   22.02
  -5   3 -10    6.85   20.51
   5  -3 -10   -6.14   18.56
   3  -5 -10   39.72   21.10
  -3   5 -10   24.13   19.50
  -5   3 -10   24.21   18.43
   5  -3 -10   36.48   21.18
   3  -5 -10   12.83   16.88
   5  -3 -10   46.87   22.14
   3  -5 -10   21.08   18.47
  -5   3  10   38.09   19.43
   3  -5  10   42.35   18.41
  -5   3  10   11.90   14.45
  -5   3  10   45.04   15.92
   5  -3  10    3.50   47.69
  -5  -3 -10   26.73   26.88
  -3  -5 -10   17.65   18.18
  -3  -5 -10   70.22   26.19
  -3   5  10   49.14   28.05
  -5  -3 -10  -19.61   36.62
   5  -3  10   35.68   17.75
  -3  -5 -10    9.88   37.85
   5   3 -10   29.85   57.07
   3   5 -10   24.97   23.68
  -3   5  10   -5.38   14.73
   5  -3  10   49.46   28.76
   3  -5  10   -1.08   18.41
   3   5 -10   15.41   15.22
  -5   3  10   51.35   26.46
  -3   5  10   19.99   14.33
  -3   5  10   12.39   16.89
  -5  -3 -10   -1.43   23.57
   5  -3  10  -14.15   32.82
   3   5 -10   -5.37   23.58
   5   3 -10   26.75   18.57
  -5  -3 -10    4.53   20.38
  -3  -5 -10   21.22   25.05
   5   3 -10   36.12   32.03
   3   5 -10   51.96   29.26
  -5  -3 -10  -17.82   28.15
  -5  -3 -10   27.29   32.57
   5  -3 -12  151.58   31.09
  -5  -3  12  179.20   37.60
  -3  -5  12  121.40   37.77
   5  -3 -12  208.72   35.70
  -5  -3  12   75.80   75.57
  -3  -5  12  103.72  127.28
   3   5  12  105.26   49.60
   5   3  12  112.94   53.60
   3   5  12  166.45   51.66
   5  -3 -12  109.42   57.43
  -3   5 -12  132.42   32.52
  -5   3 -12   93.35   32.82
   5   3  12  115.45   28.37
   3   5  12  132.40   43.74
   5  -3 -12  131.88   26.25
   3  -5 -12  183.36   54.27
  -5   3 -12  118.51   27.14
  -5   3 -12  190.55   46.95
  -3  -5  12  151.49   26.68
  -3   5 -12  179.31   31.98
   3  -5 -12  132.54   28.24
   3  -5 -12  123.79   30.06
   3  -5 -12  172.99   42.23
   5  -3  12   89.40   27.69
   5  -3  12   98.81   31.20
   3  -5  12  107.46   42.07
  -3   5  12  150.62   27.20
   3   5 -12  132.08   42.38
   5   3 -12  245.91   71.60
  -5  -3 -12  179.90   41.10
  -3   5  12  156.11   25.91
  -5   3  12  172.10   27.13
  -3   5  12  144.61   31.67
  -3  -5 -12   48.21   61.61
   5   3 -12   93.51   40.20
  -3  -5 -12  142.30   39.23
   3   5 -12  126.64   51.24
   3  -5  12   18.99   54.78
   5  -3  12  146.31   42.57
  -3   5  12  176.46   41.39
   3  -5  12  136.38   26.48
  -3  -5 -12  142.63   63.31
   3   5 -12  123.73   37.32
   5   3 -12   87.74   26.00
  -5  -3 -12   62.73   40.37
  -3  -5 -12  123.18   27.18
  -5  -3 -12  177.08   26.99
  -5   3  12  142.19   23.49
  -5   3  12  182.56   29.22
  -5  -3 -12   60.08   50.08
  -3  -5 -12   91.61   31.23
  -5   3 -14   11.07   22.67
  -5  -3  14   49.99   51.11
   5   3  14  -14.00   48.76
   3   5  14    7.29   40.34
  -5   3 -14  -19.28   24.47
   5  -3 -14   17.29   27.32
  -3   5 -14   11.15   24.20
  -3  -5  14    0.63   19.06
  -5   3 -14   24.61   22.85
  -3   5 -14    9.49   32.21
   5  -3 -14   13.98   79.55
   3  -5 -14   16.95   21.49
   5  -3 -14   49.32   27.99
  -5   3 -14  -15.60   39.11
   5  -3 -14   21.03   39.32
   3  -5 -14   38.54   21.91
   3   5 -14   16.34   35.05
  -3  -5 -14   21.55   20.61
   5   3 -14   57.95   47.62
  -5   3  14   27.32   23.92
  -5  -3 -14   13.70   21.32
  -3   5  14   12.25   31.22
   5   3 -14   -1.33   23.80
  -5   3  14    4.91   18.72
  -5  -3 -14   42.76   21.99
  -3  -5 -14   -0.82   22.23
   3   5 -14    6.54   32.95
  -3   5  14    8.60   22.32
  -3   5  14   -9.85   33.57
   5   3  16    0.59   64.15
   3   5  16   72.71   51.60
  -5   3 -16   42.76   42.78
  -3   5 -16   88.84   27.15
   3  -5 -16    5.75   28.54
   5  -3 -16   60.90   33.61
  -5   3 -16    4.05   33.33
   3  -5 -16  126.90   45.40
   5  -3 -16   63.40   30.94
  -3   5 -16   -1.76   30.70
  -5   3 -16   65.96   32.83
  -5   3  16   89.26   30.53
  -3  -5 -16   77.76   26.93
  -3   5  16   81.50   28.12
  -3   5  16   16.80   33.74
   3   5 -16   80.67   40.35
   5   3 -16   32.44   30.40
  -5  -3 -16   56.25   26.86
  -5  -3 -16   40.51   27.87
  -3  -5 -16   13.65   28.16
   5   3 -16   52.32   61.57
   3   5 -16   73.07   45.28
   5   3  18   75.65   59.92
   3   5  18   42.27   56.00
   5  -3 -18  -24.99   35.50
   5  -3 -18  -11.51   31.88
   3  -5 -18   29.49   29.59
  -3   5 -18   32.24   52.89
   3  -5 -18  -20.98   32.24
  -5   3 -18   45.84   30.05
  -3   5 -18   65.77   46.50
  -5  -3 -18  -13.42   39.88
  -5   3  18   79.68   28.93
   3   5 -18   29.70   41.27
  -3  -5 -18  -15.63   46.79
   5   3 -18  -11.15   68.64
   5   3 -18    5.61   31.20
  -5  -3 -18  -29.99   43.41
  -3  -5 -18  -13.73   46.05
  -3   5  18   11.38   24.01
   3   5 -18   -3.26   27.23
   5   3  20  -29.07   39.93
   3   5  20  -18.82   57.40
   5  -3 -20   55.69   35.87
   5  -3 -20  -14.47   29.87
   3  -5 -20   20.83   31.43
  -3   5 -20   20.68   34.14
   3  -5 -20  -67.59   31.06
  -3   5 -20  -28.01   34.12
  -5   3 -20   -0.09   30.11
  -5  -3 -20    2.45   26.50
  -5   3  20   17.75   28.53
   3   5 -20  -82.84   42.84
  -3  -5 -20   10.60   28.85
   5   3 -20   17.14   69.41
   5   3 -20   15.16   31.58
  -5  -3 -20   20.05   28.29
  -3  -5 -20  -17.02   29.53
  -3   5  20   37.49   24.20
   3   5 -20   25.05   28.23
  -3   5 -22   26.42   37.82
   5   3  22   19.85   45.92
   3   5  22    1.87   42.56
   3  -5 -22   14.31   34.23
   3  -5 -22   35.17   35.68
   5  -3 -22   -8.47   41.80
  -5   3 -22   76.34   54.37
   5  -3 -22    4.83   33.55
  -5   3  22   28.35   30.61
   3   5 -22   18.47   48.46
  -3  -5 -22  -22.86   50.54
   5  -3  22   -1.32   48.70
   5   3 -22   38.88   88.75
   5   3 -22   12.27   34.91
  -5  -3 -22   42.28   30.94
  -3  -5 -22   -4.08   33.20
  -5  -3 -22   23.34   48.33
   3   5 -22   26.38   32.61
  -5   3 -24  -11.76   34.15
  -3   5 -24  -38.12   56.95
   5   3  24   -8.70   43.77
   3   5  24   -9.80   39.54
   3  -5 -24   17.03   51.51
   3  -5 -24  -49.19   52.77
   5  -3 -24   97.64   63.33
   5  -3 -24    9.85   46.71
  -5   3  24    9.60   29.34
  -3  -5 -24   29.49   33.40
   3   5 -24  -23.42   45.05
   5   3 -24   -3.52   54.38
   5  -3  24  -77.99   48.55
   3  -5  24   10.40   42.22
   5   3 -24  -35.97   35.46
  -5  -3 -24    3.45   30.65
  -3  -5 -24   -7.17   48.22
  -5  -3 -24  -48.69   29.14
   3   5 -24  -60.64   47.34
  -5   3 -26  -21.95   44.80
  -3   5 -26  -48.37   30.26
   5   3  26  -31.55   59.22
   3   5  26  -23.90   34.79
   3  -5 -26  -34.68   31.39
   3  -5 -26   24.61   35.90
   5  -3 -26  -12.17   63.66
   5  -3 -26   31.54   25.44
  -5   3  26   -7.15   37.54
  -5  -3 -26  -63.16   38.91
   3   5 -26  -17.49   37.21
   5   3 -26   53.29   46.35
   5  -3  26   -7.36   61.26
   3  -5  26   36.69   36.70
   3   5 -26   -6.71   46.07
  -5  -3 -26   40.46   25.51
  -3  -5 -26  -63.32   29.36
  -3  -5 -26   14.22   32.35
   5   3 -26   32.99   31.57
  -3   5 -28  -41.91   28.26
  -5   3 -28  -20.90   26.29
   5   3  28   51.12   33.36
   3   5  28   19.38   47.31
   5  -3 -28  -44.23   37.44
   3  -5 -28   -0.74   26.30
   3  -5 -28   15.05   34.50
  -5   3  28    3.25   20.09
  -3  -5 -28   21.69   30.74
   5   3 -28  -40.55   43.45
   3   5 -28    2.31   47.65
   5  -3  28   57.89   36.25
   3  -5  28   31.62   30.34
   3   5 -28   35.46   27.85
  -5  -3 -28   23.59   33.22
  -3  -5 -28   18.32   24.75
  -5  -3 -28   17.30   22.68
   5   3  30  -12.54   24.43
  -3   5 -30  -15.56   21.62
  -5  -3  30   51.04   22.65
   3   5  30   -8.82   20.82
   3  -5 -30   39.86   23.64
   3  -5 -30   13.56   42.12
   5  -3 -30  -33.23   28.42
  -5   3 -30   -2.19   25.72
   3  -5  30   11.43   27.87
  -5   3  30   -5.50   11.26
   5   3 -30   14.76   45.56
  -5  -3 -30   16.58   24.05
   5  -3  30   -8.92   37.59
   3   5 -30   19.13   16.83
   3   5 -30  -33.12   21.03
  -5  -3 -30    9.34   18.79
  -3  -5 -30  -17.47   16.71
  -3  -5 -30   -2.84   21.93
  -4  -5   1   17.19   21.47
  -5  -4   1   38.36   34.93
   4   5   1  106.97   39.24
   5   4   1   36.96   26.62
  -5   4  -1   -2.50   18.51
  -5  -4   1  -13.10   59.91
  -4  -5   1   60.10   39.37
   5   4   1   46.19   45.64
   4   5   1  -37.46   46.82
   4  -5  -1   73.80   28.26
  -4  -5   1    0.55   17.52
   5  -4  -1   33.47   19.37
   4   5   1   27.24   20.82
  -4  -5   1    1.86   20.31
   5   4   1   16.11   13.26
   5  -4  -1   10.46   24.44
  -5  -4   1   39.02   15.79
   5   4   1   33.34   20.43
   5  -4  -1   43.05   17.49
  -5  -4   1   48.55   20.69
  -5   4  -1   49.16   17.03
   4  -5  -1   26.82   17.65
  -5   4  -1   10.40   15.64
  -4  -5   1   32.43   23.75
   5  -4  -1  108.36   52.61
   4  -5  -1   69.85   30.12
  -4   5  -1   63.32   18.89
  -4   5  -1   51.21   24.01
  -4   5  -1   26.96   18.13
  -4   5   1   16.78   14.37
  -5   4   1   12.73   26.18
  -5   4   1    8.95   17.15
  -4   5   1   70.84   27.19
   5   4  -1    3.33   25.25
   5  -4   1   22.40   14.97
   5  -4   1   37.17   31.39
  -5   4   1   38.83   15.35
  -4  -5  -1   30.96   40.46
   4   5  -1   67.25   47.90
   5   4  -1   57.63   49.27
   4  -5   1   17.32   27.48
   4  -5   1   41.16   16.39
  -4  -5  -1    7.84   17.97
  -5   4   1   69.07   26.93
  -4   5   1   19.27   16.57
   5   4  -1   12.09   10.28
   4   5  -1   26.67   12.71
  -5  -4  -1    2.49   58.98
  -4   5   1   20.77   13.88
   5   4  -1   25.79   15.81
  -5  -4  -1   19.72   15.73
   5  -4   1   42.74   50.51
   4  -5   1  -12.48   19.02
  -4  -5  -1   28.18   20.25
  -5  -4  -1    6.47   22.48
  -4  -5  -1   30.57   21.74
   4  -5   1    1.33   19.19
   4   5  -1   63.15   25.90
   5   4  -1    2.58   15.73
  -4  -5   3   50.25   20.87
  -5  -4   3   44.67   20.18
   5   4   3   44.95   26.86
   4   5   3   43.87   25.52
  -4   5  -3   21.08   18.77
  -5  -4   3   86.46   40.42
  -4  -5   3   39.33   41.95
   5   4   3   19.43   30.87
   4   5   3  -51.30   40.98
  -4  -5   3   36.68   25.69
   5   4   3   31.83   14.74
   4   5   3   43.10   25.96
  -4  -5   3   30.58   17.35
  -5   4  -3   36.88   19.11
   5  -4  -3   52.59   55.50
  -4  -5   3   27.37   15.51
   5   4   3   33.21   21.97
  -5  -4   3   76.26   25.83
  -5  -4   3   37.53   17.96
  -4  -5   3   40.14   11.48
   5  -4  -3   57.13   18.47
   4  -5  -3   23.17   30.08
   5  -4  -3   31.03   25.27
  -5   4  -3   57.18   24.25
   4  -5  -3   36.30   21.93
  -4   5  -3   75.69   29.41
  -4  -5   3   47.68   18.61
  -5   4  -3   72.99   30.34
   5  -4  -3   55.66   21.97
  -4   5  -3   12.82   21.71
   4  -5  -3   40.54   32.88
   5  -4   3   43.12   27.12
   4  -5   3   48.25   17.65
   5  -4   3    9.34   17.57
  -4  -5  -3   19.88   26.65
  -4   5   3   69.64   15.29
  -5   4   3   39.36   17.54
   4   5  -3   31.12   46.13
  -5  -4  -3   12.46   39.62
  -4  -5  -3   13.65   40.94
   5   4  -3   41.72   49.44
   5   4  -3   68.17   31.18
  -4   5   3   61.22   17.98
   5  -4   3   -7.97   52.54
  -5   4   3   72.56   19.43
  -4   5   3   25.42   25.10
   4   5  -3   38.13   14.17
  -5   4   3   44.80   26.42
   4  -5   3   32.21   18.25
  -5  -4  -3   64.87   60.01
  -5   4   3   57.46   22.49
  -4  -5  -3   48.42   25.32
   4   5  -3   80.41   50.67
  -4   5   3   40.56   22.67
   4  -5   3   52.51   20.19
   5  -4   3   60.19   20.96
   5   4  -3   49.34   17.77
  -4   5  -5  326.57   35.06
  -5  -4   5  268.23   45.62
  -4  -5   5  353.56   50.47
   5   4   5  374.16   44.63
  -4   5  -5  349.27   47.51
  -5  -4   5  313.00   24.60
  -5  -4   5  302.62   63.36
  -4  -5   5  190.07   67.56
   5   4   5  278.15   53.43
   4   5   5  257.10   47.35
  -4  -5   5  278.86   28.19
   4   5   5  293.98   32.64
   5   4   5  273.92   45.30
   4  -5  -5  263.22   57.95
   5  -4  -5  270.89   97.22
  -5   4  -5  370.76   34.22
   5  -4  -5  220.87   28.38
   5   4   5  318.51   29.96
   4   5   5  378.52   33.48
   4  -5  -5  290.73   35.90
   5  -4  -5  250.11   31.63
   5  -4  -5  247.79   40.65
   4  -5  -5  235.57   31.85
  -4  -5   5  269.76   39.86
   4  -5  -5  293.69   34.07
  -5   4  -5  333.12   49.62
  -4   5  -5  265.87   24.16
   5  -4  -5  292.83   52.54
  -5   4  -5  302.37   27.74
  -5   4   5  261.16   27.54
  -4   5   5  333.02   30.00
   4  -5   5  272.81   49.50
   4  -5   5  258.39   58.17
  -5   4   5  301.40   40.85
   4   5  -5  220.69   49.29
   5   4  -5  275.34   51.02
   5  -4   5  229.63   29.96
   4  -5   5  252.51   45.43
   5  -4   5  224.66   96.54
  -4  -5  -5  237.50   70.85
   5   4  -5  238.98   78.40
   4   5  -5  245.52   77.97
   5  -4   5  278.72   44.63
  -5  -4  -5  210.41   63.80
  -5   4   5  279.43   46.81
  -4   5   5  313.02   29.20
   4   5  -5  237.29   33.76
  -5   4   5  242.94   27.80
  -4   5   5  285.01   27.39
  -4   5   5  290.57   36.93
  -5   4   5  260.08   26.38
   4   5  -5  239.56   26.28
  -4  -5  -5  209.99   28.36
   5  -4   5  280.25   35.17
   4  -5   5  251.67   31.12
  -5  -4  -5  250.47   43.62
  -4  -5  -5  256.63   41.60
   5   4  -5  257.64   26.63
  -5   4  -7  385.44   57.97
  -4  -5   7  339.60   33.89
  -5  -4   7  342.07   36.02
  -4   5  -7  410.15   40.31
  -4   5  -7  335.48   32.15
  -5  -4   7  358.32   76.84
  -4  -5   7  321.86   76.49
   5   4   7  323.19   57.30
   4   5   7  385.05   50.19
   5   4   7  311.22   38.64
   4   5   7  307.01   37.28
  -4   5  -7  365.37   59.52
   4  -5  -7  391.04   67.55
   5  -4  -7  331.25   70.33
   5  -4  -7  281.68   37.54
   5   4   7  328.18   35.66
   4   5   7  335.46   34.70
   5  -4  -7  362.81   40.77
   4  -5  -7  313.23   40.11
   4  -5  -7  316.61   36.09
   5  -4  -7  386.36   41.67
   4  -5  -7  365.76   41.55
   4  -5  -7  412.41   60.31
  -5   4  -7  360.18   42.86
   5  -4  -7  367.37   40.29
  -5   4  -7  291.93   33.06
   5  -4   7  318.85   34.95
   4  -5   7  257.99   63.20
  -4  -5  -7  275.24   35.13
   5  -4   7  254.68   36.20
  -5   4   7  439.83   38.73
  -5   4   7  370.54   47.11
  -5  -4  -7  298.96   34.37
   4   5  -7  371.25   55.29
   5   4  -7  352.98   88.37
  -4   5   7  402.61   57.58
   4  -5   7  324.94   63.21
  -4  -5  -7  325.61   75.23
  -4  -5  -7  271.15   71.18
   5   4  -7  351.60   59.12
   4   5  -7  327.90   72.06
   4  -5   7  286.35   36.89
  -5  -4  -7  245.11   69.22
   4  -5   7  287.34   35.88
  -5   4   7  377.56   31.87
  -4   5   7  346.12   30.70
  -4   5   7  331.75   30.74
  -5   4   7  357.15   38.89
   5  -4   7  344.35   62.64
   4   5  -7  327.22   47.69
  -5  -4  -7  264.42   38.96
   5  -4   7  323.12   76.46
  -5   4   7  403.81   36.37
  -4   5   7  336.38   47.74
  -5  -4  -7  329.99   52.31
  -5   4  -9   81.30   26.38
  -5  -4   9  113.30   31.70
  -4  -5   9   56.25   32.99
  -4   5  -9  108.34   25.35
   5   4   9   51.32   21.38
  -5  -4   9   -1.37   73.78
  -4  -5   9   83.39   69.66
   4   5   9  101.16   49.65
   5   4   9   49.27   48.42
   5   4   9   76.15   25.45
   4   5   9   82.19   38.77
  -5   4  -9   91.26   36.26
   4  -5  -9   87.99   40.29
   5  -4  -9   80.87   45.56
   5  -4  -9   84.54   22.33
   5  -4  -9   48.03   27.05
   4   5   9   31.37   34.50
   5  -4  -9   50.54   27.46
   4  -5  -9   60.57   25.72
   4  -5  -9   97.25   27.68
   5  -4  -9   92.07   32.42
   4  -5  -9   25.74   37.83
   4  -5  -9  106.58   35.69
  -4   5  -9   75.57   25.30
  -5   4  -9   61.36   28.08
  -4   5  -9   59.12   27.93
   4  -5   9   62.43   40.13
   5  -4   9   34.37   45.10
  -4  -5  -9   16.72   32.73
  -4   5   9   69.02   32.03
  -5   4   9   91.94   23.14
   4  -5   9   50.19   38.38
   5  -4   9   94.75   22.18
   5  -4   9   85.54   33.38
  -5  -4  -9   80.71   51.61
  -4   5   9   92.51   24.48
   4  -5   9   82.46   23.49
  -5  -4  -9  103.89   33.28
  -4  -5  -9   81.03   48.50
   5   4  -9  115.11   37.57
   4   5  -9   87.35   33.37
  -5   4   9   86.98   23.66
  -5  -4  -9   48.34   47.39
   4  -5   9   74.68   32.99
  -5   4   9   77.70   20.30
  -4   5   9   89.55   28.15
  -5   4   9   72.31   20.34
  -5   4   9   86.81   29.34
   5  -4   9  104.55   25.65
   4   5  -9   72.30   27.47
   5   4  -9   50.89   21.44
  -5  -4  -9   51.29   34.79
  -4  -5  -9   67.10   23.82
  -4   5   9   85.27   20.26
   5   4  -9  135.93   37.46
   4   5  -9   58.62   57.62
  -4  -5  -9  135.80   36.87
  -4   5 -11    0.12   22.95
  -4  -5  11   14.82   18.56
  -5  -4  11   12.59   18.54
  -5  -4  11   27.49   38.79
   4  -5 -11  -10.88   21.36
  -5   4 -11  -12.28   28.85
  -4  -5  11  -18.38   43.77
   5   4  11   19.36   33.38
   4   5  11   19.37   28.58
   5   4  11   -5.10   23.63
   4   5  11    7.87   36.58
  -5   4 -11   11.72   33.10
   5  -4 -11   17.64   58.58
   4  -5 -11  -16.45   56.75
   4  -5 -11   15.09   21.99
   5   4  11   56.13   28.25
   4   5  11   13.68   20.49
   4  -5 -11    0.25   34.03
   5  -4 -11    4.64   30.31
   5  -4 -11  -27.85   34.45
  -4   5 -11   38.31   21.86
  -5   4 -11    0.81   21.63
   4  -5 -11    9.94   25.21
   5  -4 -11    6.05   22.43
  -4   5  11   26.67   20.26
   5  -4  11   10.95   28.58
  -4  -5 -11   20.96   19.44
  -5  -4 -11    2.64   18.83
  -5   4  11   38.11   27.37
  -5   4  11    0.99   22.33
   5  -4  11   -1.64   26.27
   4   5 -11   19.23   34.64
  -5  -4 -11   -7.17   28.44
  -4  -5 -11   59.47   28.56
  -5  -4 -11   40.11   61.32
   4  -5  11  -10.79   20.03
  -5   4  11  -26.17   30.71
  -4  -5 -11    5.49   72.35
   5   4 -11    2.50   30.46
   4   5 -11   14.01   25.97
   5  -4  11   22.96   19.69
  -4   5  11    0.34   18.71
  -5   4  11   13.48   29.21
   4  -5  11  -14.08   28.19
  -5   4  11   18.96   17.18
  -4   5  11    5.73   16.23
  -4   5  11   -4.11   18.19
   4   5 -11  -20.01   16.34
   5   4 -11    9.34   18.64
  -5  -4 -11   15.03   18.92
  -4  -5 -11   10.01   28.57
   5  -4  11   77.22   70.16
   4  -5  11   17.58   73.39
   5   4 -11   63.27   31.50
  -4   5 -13   87.98   29.62
  -5  -4  13   50.01   73.39
  -4  -5  13  -17.02  125.57
   4   5  13   63.02   52.84
   5   4  13   -3.61   34.02
   4  -5 -13   95.13   57.22
   5  -4 -13   91.04   66.36
   4  -5 -13   33.62   27.22
  -4  -5  13   32.11   24.76
   5  -4 -13   88.82   30.00
   5  -4 -13   39.09   33.69
  -5   4 -13  125.40   29.74
   4  -5 -13   76.66   26.39
   5  -4 -13   63.25   46.52
  -4   5 -13   94.65   26.45
  -5   4 -13   33.80   42.23
   4  -5 -13   72.50   57.84
  -5   4 -13   31.21   26.11
  -4   5  13   69.41   23.81
  -5   4  13    6.59   40.10
   5   4 -13   74.38   40.68
  -5  -4 -13   54.32   39.82
  -4  -5 -13   41.58   36.37
  -5   4  13   43.31   30.78
   5   4 -13   83.48   58.66
   4   5 -13   71.04   44.23
   4   5 -13   62.48   24.63
   5   4 -13   40.42   25.86
  -5  -4 -13   37.66   25.72
  -4  -5 -13   51.64   38.31
  -4   5  13   27.00   23.31
   4   5 -13   58.43   56.41
  -4   5  13   92.25   39.91
   5   4  15   38.77   31.61
   4   5  15   -8.57   42.69
  -5   4 -15   48.74   24.36
  -4   5 -15   11.49   33.65
   5  -4 -15   38.24   25.45
   4  -5 -15   20.85   24.59
  -5   4 -15   18.76   42.19
   4  -5 -15  -41.89   24.72
   5  -4 -15    5.88   43.91
  -4   5 -15  -36.77   26.46
  -4  -5 -15   17.42   20.37
  -5  -4 -15    4.26   23.80
   4   5 -15   -6.45   38.56
  -4   5  15  -19.42   19.44
  -4   5  15  -14.48   30.19
   4   5 -15   25.40   22.70
   5   4 -15  -25.75   23.34
  -5  -4 -15   39.38   36.14
  -4  -5 -15  -21.86   22.66
  -5   4  15    9.76   37.53
   5   4 -15   35.76   35.33
   4   5  17  104.38   66.10
   5   4  17    4.60   41.11
   5  -4 -17   37.39   35.90
   5  -4 -17   50.62   37.88
   4  -5 -17   23.11   30.82
  -4   5 -17   31.72   60.44
   4  -5 -17   57.70   54.86
  -4   5 -17   58.40   33.96
  -5   4 -17   68.56   52.33
  -5  -4 -17   50.10   30.73
  -4   5  17   68.08   38.45
   5   4 -17   54.38   54.97
  -4  -5 -17   68.84   32.15
   4   5 -17   69.43   50.30
   5   4 -17   40.06   31.73
  -5  -4 -17   15.10   52.00
  -4  -5 -17   31.79   34.49
  -5   4  17  -14.82   44.23
   4   5 -17   -5.54   29.77
   5   4  19    4.32   40.29
   4   5  19   96.49   55.29
  -4   5 -19   -6.56   30.96
   5  -4 -19   -7.18   35.00
   4  -5 -19  -47.24   46.38
  -5   4 -19    9.25   38.12
   4  -5 -19    4.26   49.62
   5  -4 -19   23.72   35.65
  -5   4 -19   -2.19   33.86
  -4   5 -19   39.67   39.65
  -4  -5 -19  -19.00   31.42
   5   4 -19   13.51   51.79
  -5  -4 -19   11.01   27.62
  -4   5  19  -14.93   35.52
   4   5 -19   26.75   43.14
   5   4 -19    1.26   31.45
  -5  -4 -19    5.81   31.08
  -4  -5 -19   68.15   49.57
  -5   4  19   28.86   41.98
   4   5 -19   61.29   47.56
   5   4  21   90.59   46.59
   4   5  21   40.67   41.77
   4  -5 -21   40.71   60.76
   5  -4 -21   -9.50   40.27
  -4   5 -21   47.35   40.10
  -4   5 -21   38.80   56.99
   4  -5 -21   -8.47   60.60
  -5   4 -21   78.22   55.65
   5  -4 -21    0.60   36.43
  -5  -4 -21   37.48   31.14
  -5   4  21   -9.70   45.15
  -4  -5 -21  -12.84   32.98
   4   5 -21    5.99   52.21
   5   4 -21   16.21   34.49
   5   4 -21   -9.09   56.41
  -4  -5 -21   20.28   33.03
  -5  -4 -21   22.35   52.64
   4   5 -21   64.16   49.32
   5   4  23   32.96   65.25
   4   5  23   12.05   41.94
   5  -4 -23    3.39   34.38
   5  -4 -23   11.60   40.14
   4  -5 -23   -6.10   38.41
  -5   4 -23   12.28   36.25
  -4   5 -23   60.70   36.32
   4  -5 -23   27.85   36.20
  -5   4  23   43.09   41.53
  -4  -5 -23  -55.73   51.97
   4   5 -23   -3.09   48.48
   5   4 -23   14.86   53.88
   4   5 -23   16.84   49.88
  -5  -4 -23   13.28   31.92
  -4  -5 -23   -7.32   32.99
  -5  -4 -23   -2.97   48.08
   5   4 -23   22.64   33.61
  -5   4 -25    7.50   33.25
   5   4  25  -59.55   59.68
   4   5  25  -22.95   38.90
   5  -4 -25   50.01   45.09
   4  -5 -25   25.66   36.89
   5  -4 -25   -0.05   57.54
  -4   5 -25   -8.49   50.55
   4  -5 -25   10.34   33.05
  -5   4  25    4.42   24.26
   4   5 -25   44.97   67.71
  -5  -4 -25    9.51   29.80
   4  -5  25    0.65   42.16
   5   4 -25   79.84   49.28
   4   5 -25   31.27   30.18
  -4  -5 -25    7.49   45.65
  -5  -4 -25   -0.63   29.90
  -4  -5 -25  -23.63   32.48
   5   4 -25   36.32   31.58
  -4   5 -27  -29.32   28.95
  -5   4 -27  -10.17   27.45
   5   4  27   42.46   32.17
   4   5  27  -33.08   32.89
   5  -4 -27   24.74   23.89
   4  -5 -27   -9.99   40.36
   5  -4 -27  -33.12   37.52
   4  -5 -27   11.87   49.19
  -5   4  27  -19.68   16.66
   5   4 -27   33.92   64.23
   4   5 -27   28.80   56.25
   5  -4  27   -9.39   36.33
   4  -5  27   83.70   50.80
   4   5 -27   49.15   26.99
  -5  -4 -27   56.67   37.99
  -4  -5 -27    6.69   25.98
  -4  -5 -27  -19.80   41.52
  -5  -4 -27    5.15   39.60
  -4   5 -29    1.66   35.74
   5   4  29   24.57   25.24
   4   5  29  -11.57   38.38
  -5  -4  29   24.70   23.57
   4  -5 -29   18.42   17.86
  -5   4 -29   -5.10   21.13
   5  -4 -29  -12.16   27.75
   4  -5 -29   -0.17   28.06
   5  -4 -29    0.52   19.85
   5   4 -29    1.60   47.06
  -4  -5 -29  -25.72   21.66
   5  -4  29  -20.07   28.65
  -5  -4 -29   -7.82   17.00
  -4  -5 -29   -2.65   27.50
   4   5 -29   10.15   23.97
  -5  -4 -29    0.76   17.79
  -5  -5   0  -19.12   21.76
   5   5   0  -29.33   26.28
   5  -5   0   41.64   31.81
  -5  -5   0  -30.32   61.25
   5   5   0   34.24   30.86
   5  -5   0   30.67   25.21
   5  -5   0   -9.23   14.62
   5   5   0   -2.95   13.09
  -5   5   0   23.16   24.40
   5   5   0    4.07   13.42
  -5   5   0   26.37   16.50
  -5   5   0  -15.87   14.44
  -5  -5   0  -21.60   16.65
  -5   5   0   -0.80   18.72
   5  -5   0   -4.47   28.96
  -5  -5   0   16.09   19.50
  -5  -5   2  182.23   30.18
   5   5   2  215.28   40.54
  -5   5  -2  176.65   21.78
  -5  -5   2  297.66   92.94
   5   5   2  169.85   48.65
   5   5   2  201.72   25.64
   5  -5  -2  131.68   52.92
  -5   5  -2  229.74   41.46
   5   5   2  226.81   26.46
   5  -5  -2  138.19   42.12
   5  -5  -2  166.70   27.58
  -5   5  -2  157.61   29.62
  -5  -5   2  158.88   39.16
   5  -5  -2  224.32   33.75
  -5   5   2  208.13   29.83
   5  -5   2  138.01   30.35
   5   5  -2  114.27   43.41
   5  -5   2  122.98   24.98
  -5  -5  -2  150.14   94.11
   5   5  -2  106.09   50.73
   5  -5   2  159.91   25.87
  -5   5   2  190.04   40.25
  -5   5   2  178.99   35.38
  -5   5   2  161.83   23.46
  -5  -5  -2  114.10   24.71
   5  -5   2  182.33   50.18
  -5  -5  -2  122.59   33.80
  -5  -5   4  -24.62   18.76
  -5   5  -4   -8.90   13.37
  -5  -5   4  -28.80   57.96
   5   5   4   51.78   47.29
   5   5   4  -30.89   21.53
   5  -5  -4   40.04   33.44
  -5   5  -4   18.73   17.38
   5   5   4   10.12   21.60
  -5  -5   4    6.50   20.95
   5  -5  -4    0.95   17.41
  -5   5  -4    0.98   18.95
   5  -5  -4   29.76   28.41
   5  -5  -4    7.79   30.91
  -5   5   4  -10.63   26.51
  -5   5   4    8.37   14.40
   5  -5   4  -20.65   31.16
   5  -5   4  -14.87   16.72
   5   5  -4   19.75   42.06
   5   5  -4   38.03   31.19
  -5  -5  -4   28.59   62.61
   5  -5   4   13.46   17.50
  -5   5   4    6.79   15.69
  -5   5   4    6.45   13.51
  -5  -5  -4    0.49   26.11
   5  -5   4  -13.85   34.27
  -5  -5  -4   39.83   39.59
  -5  -5   6  553.79   48.52
  -5   5  -6  429.33   40.69
  -5  -5   6  565.29  104.08
   5   5   6  434.42   99.38
   5   5   6  427.04   47.41
   5  -5  -6  581.93  133.29
  -5   5  -6  709.96   77.31
   5   5   6  467.82   66.33
   5  -5  -6  578.25   82.77
   5  -5  -6  521.63   72.84
  -5   5  -6  497.52   81.84
   5  -5  -6  498.51   54.02
  -5   5   6  661.78   48.91
  -5  -5  -6  478.61   47.08
   5  -5   6  489.02   57.89
   5   5  -6  571.45   77.33
   5  -5   6  494.91   73.18
  -5  -5  -6  345.28  139.29
   5   5  -6  591.83   85.59
   5  -5   6  478.25   68.21
  -5   5   6  648.19   51.36
  -5   5   6  668.70   63.37
  -5   5   6  614.59   59.52
  -5  -5  -6  396.15   64.01
   5  -5   6  516.11  122.08
  -5  -5  -6  573.63   69.66
  -5  -5   8   25.07   18.00
  -5   5  -8   20.90   26.14
  -5  -5   8  -11.35   40.74
   5   5   8    9.26   27.25
   5   5   8   24.79   19.29
   5  -5  -8   -1.75   55.59
  -5   5  -8    6.77   18.69
   5   5   8   -9.59   18.03
   5  -5  -8  -26.18   32.43
   5  -5  -8   16.28   23.48
  -5   5  -8   -7.74   19.76
   5  -5  -8  -31.59   21.31
  -5   5   8  -20.62   22.07
  -5  -5  -8  -22.41   18.14
   5  -5   8   25.87   25.58
   5   5  -8  -20.33   30.41
   5  -5   8    6.54   17.79
  -5  -5  -8    4.17   40.29
   5   5  -8   10.44   47.20
   5  -5   8   12.71   17.47
  -5   5   8  -15.81   26.96
  -5   5   8    8.22   16.08
  -5   5   8   -7.72   16.51
  -5  -5  -8  -18.75   17.79
   5  -5   8   46.13   60.42
  -5  -5  -8    0.42   34.67
   5  -5 -10    3.50   52.04
  -5  -5  10   51.86   59.61
   5   5  10   42.10   32.69
   5   5  10   60.28   41.99
   5  -5 -10   87.40   31.93
   5   5  10   38.18   22.74
  -5   5 -10   67.51   39.41
  -5   5 -10   11.83   34.34
   5  -5 -10   40.06   30.45
  -5   5 -10   66.18   26.33
   5  -5 -10   67.30   29.76
  -5   5  10   50.08   34.36
   5  -5  10   39.30   48.02
   5   5 -10  107.69   54.92
  -5  -5 -10   40.14   63.39
  -5   5  10   56.59   29.02
   5  -5  10   83.45   64.85
  -5   5  10   57.25   25.03
   5   5 -10   59.01   25.73
  -5  -5 -10   35.82   22.71
  -5  -5 -10   81.91   36.51
   5   5 -10   93.97   59.53
  -5  -5  12  -24.97   63.18
   5   5  12   53.11   40.76
   5  -5 -12   34.85   26.35
   5  -5 -12  -11.51   34.32
  -5   5 -12   19.90   25.59
   5  -5 -12    6.87   44.63
  -5   5 -12   -0.48   23.75
  -5   5  12    3.98   22.03
   5   5 -12   20.37   53.23
  -5  -5 -12  -12.50   21.14
   5   5 -12  -17.03   29.24
   5   5 -12   -7.70   20.58
  -5  -5 -12   32.91   21.94
  -5   5  12   37.28   38.61
   5   5  14   45.96   53.19
  -5   5 -14   61.78   32.64
  -5   5 -14   46.72   27.66
   5  -5 -14   92.50   44.31
   5  -5 -14   -3.73   30.40
   5  -5 -14   43.51   84.67
   5   5 -14   35.76   44.47
  -5  -5 -14   14.76   39.84
  -5   5  14   38.23   27.03
  -5  -5 -14   33.66   41.28
   5   5 -14   43.44   27.22
   5   5  16  -61.25   52.98
  -5   5 -16   48.51   46.06
   5  -5 -16    9.73   34.79
   5  -5 -16   32.16   43.32
  -5   5 -16   -3.89   50.80
  -5  -5 -16  -32.74   26.33
  -5   5  16  -29.14   23.07
   5   5 -16   28.08   24.41
  -5  -5 -16   19.57   28.19
   5   5 -16  -23.77   46.47
   5   5  18  -15.86   53.72
  -5   5 -18   20.57   31.88
   5  -5 -18  -27.79   35.17
   5  -5 -18   -0.02   31.31
  -5   5 -18   40.58   36.53
  -5  -5 -18  -30.43   42.08
  -5   5  18  -15.41   24.41
   5   5 -18    6.92   27.23
  -5  -5 -18   15.14   30.51
   5   5 -18   29.45   47.04
   5   5  20  -30.46   57.35
  -5   5 -20   31.86   32.78
   5  -5 -20    9.04   35.42
   5  -5 -20  -46.60   34.22
  -5   5 -20   -3.54   38.57
  -5  -5 -20   52.14   29.69
  -5   5  20  -10.85   23.93
   5   5 -20   16.47   28.22
  -5  -5 -20   -8.58   48.22
   5   5 -20  -39.99   50.05
   5   5  22  -38.69   39.34
   5  -5 -22  -26.04   36.74
   5  -5 -22   -4.30   37.76
  -5   5 -22   -6.35   38.86
  -5  -5 -22  -37.42   32.96
   5   5 -22  -25.65   84.50
  -5  -5 -22    8.69   34.52
   5   5 -22  -45.27   32.79
   5   5  24  -14.83   36.21
   5  -5 -24  -35.46   49.19
   5  -5 -24   32.23   51.27
  -5   5 -24  -30.42   32.56
  -5  -5 -24   22.10   30.31
   5   5 -24  -74.12   70.07
  -5  -5 -24    5.83   30.33
   5   5 -24   -2.44   29.22
  -5   5 -26   -4.02   43.05
   5   5  26  -17.23   33.59
   5  -5 -26    6.24   43.82
   5  -5 -26   39.17   50.24
   5   5 -26   29.19   60.71
   5  -5  26   -5.14   58.64
  -5  -5 -26  -11.07   40.43
  -5  -5 -26   -6.54   26.66
  -5  -5  28   13.54   22.82
   5   5  28   30.83   40.78
   5  -5 -28   22.39   26.27
   5  -5 -28   34.56   18.76
  -5   5 -28    0.00   23.37
   5   5 -28   -7.96   29.78
   5  -5  28  -35.59   29.61
  -5  -5 -28  -35.83   21.07
  -5  -5 -28    9.86   21.90
  -6   0   0  810.25   68.39
   6   0   0  815.36   86.85
  -6   0   0  776.91   84.90
   6   0   0  720.12  113.60
   0  -6   0  616.19   81.87
   0   6   0  630.03   57.69
   0  -6   0  790.55   87.97
   0   6   0  741.66   76.33
  -6   0   0  832.86   56.04
  -6   0   0  756.99   56.71
   6   0   0  687.92   60.95
  -6   0   2  102.91   17.30
   6   0   2  127.47   37.46
  -6   0   2  111.29   40.42
   6   0   2  112.12   48.97
   0  -6   2  111.42   37.77
   0   6   2   70.64   24.06
   0  -6   2   82.96   24.10
   0   6   2   99.77   22.31
   6   0   2   79.90   13.93
  -6   0   2   63.77   20.15
   0  -6   2   68.81   11.50
   0   6   2   88.59   14.79
  -6   0   2  116.30   19.82
   0  -6   2   69.75   17.89
   6   0   2   79.95   25.37
   0  -6  -2   79.66   15.59
  -6   0  -2  100.03   18.41
   6   0  -2   97.39   29.41
   0   6  -2  103.07   19.30
  -6   0  -2   90.70   36.22
   6   0  -2   36.24   53.25
   0  -6  -2  113.69   37.38
   0   6  -2   74.85   23.74
   0  -6  -2   69.04   25.86
   0   6  -2  118.09   20.27
  -6   0  -2  146.65   33.46
   0   6  -2   74.43   11.83
   0  -6  -2  104.30   16.47
  -6   0  -2   89.89   22.98
   6   0  -2  119.94   35.38
  -6   0   4  141.27   25.79
   0  -6   4  135.44   29.17
   6   0   4  154.14   24.21
  -6   0   4  130.55   41.42
   6   0   4  249.13   53.99
   0  -6   4  117.27   59.76
   0   6   4   98.57   25.23
   0  -6   4  121.68   26.51
   0   6   4  141.08   37.84
   6   0   4   84.00   16.47
  -6   0   4  145.81   23.37
   0  -6   4  110.98   16.66
   0   6   4  139.21   18.98
  -6   0   4  158.33   32.55
   6   0   4  145.42   43.02
   0  -6  -4   98.67   19.12
  -6   0  -4  104.93   22.12
   6   0  -4  116.01   31.77
   0   6  -4  136.76   33.23
  -6   0  -4  137.13   39.22
   6   0  -4   96.01   55.01
   0  -6  -4  124.96   36.68
   0   6  -4  108.01   24.31
   0  -6  -4  126.36   50.83
   0   6  -4  161.47   37.20
  -6   0  -4  151.58   23.59
   0   6  -4  122.53   17.42
   0  -6  -4  121.20   30.43
  -6   0  -4  137.19   42.46
   6   0  -4  134.24   26.73
  -6   0   6   -2.46   12.82
   0  -6   6   38.25   21.95
   6   0   6   16.49   37.15
   0  -6   6   -8.54   49.14
   0   6   6   32.90   18.05
   0  -6   6   14.62   16.44
   0   6   6    4.16   18.43
   6   0   6  -12.17   13.15
   6   0   6   -8.53   15.39
  -6   0   6   -2.23   17.59
   0  -6   6  -13.84   17.81
   0   6   6    5.04   13.27
  -6   0   6  -24.02   14.02
   6   0   6  -19.32   19.70
  -6   0  -6    3.11   10.50
   0  -6  -6   -5.25   12.52
  -6   0  -6   23.33   22.34
   6   0  -6   37.83   22.14
   0   6  -6    9.48   17.75
   6   0  -6   63.59   40.28
   0  -6  -6   19.47   25.53
   0   6  -6   -5.56   16.80
   0  -6  -6   15.10   21.42
   0   6  -6   35.34   15.92
  -6   0  -6    9.82   24.90
   0   6  -6    6.88   10.91
   0  -6  -6   -5.09   19.37
  -6   0  -6   -7.95   17.11
   6   0  -6   41.24   26.92
  -6   0   8   78.06   25.46
   0  -6   8   66.75   17.56
   6   0   8   57.89   69.12
   0  -6   8   38.35   35.52
   0   6   8   81.38   33.04
   0   6   8   66.58   23.13
   0  -6   8   37.11   19.94
   6   0   8   70.79   28.03
  -6   0   8   76.36   23.02
   6   0   8   95.31   28.40
   0  -6   8   28.66   17.28
  -6   0   8   88.93   28.69
  -6   0   8   68.65   24.63
   6   0   8   -3.12   37.95
  -6   0  -8   61.20   17.58
   0  -6  -8   66.59   26.49
   6   0  -8  120.37   42.36
  -6   0  -8   88.51   29.03
   0   6  -8   55.45   41.03
   6   0  -8   48.93   49.38
   0  -6  -8    9.74   45.49
   0   6  -8   50.62   21.84
   0  -6  -8   70.81   44.10
   0   6  -8   82.76   20.25
  -6   0  -8   61.79   21.57
   0   6  -8   41.55   24.46
   0  -6  -8   47.01   28.87
   6   0  -8   68.20   32.85
  -6   0  -8   76.19   22.51
  -6   0  10  347.07   32.19
   0  -6  10  303.19   33.23
   6   0  10  178.57   93.86
   0  -6  10  191.37   89.49
   0   6  10  352.03   39.51
   0  -6  10  320.42   34.53
   0   6  10  374.28   60.92
   6   0  10  195.23   49.31
  -6   0  10  318.99   41.30
   6   0  10  369.04   49.55
   0  -6  10  248.30   35.54
  -6   0  10  378.12   37.46
  -6   0  10  407.53   34.49
   6   0  10  288.40   43.38
  -6   0 -10  399.25   46.04
   0  -6 -10  294.40   33.95
   6   0 -10  353.91   51.10
  -6   0 -10  360.58   52.10
   0   6 -10  338.16   50.19
   6   0 -10  356.85  118.70
   0  -6 -10  319.73   93.37
   0   6 -10  252.30   50.15
   6   0 -10  338.18   37.30
   0  -6 -10  246.45   45.35
   0   6 -10  285.15   54.63
  -6   0 -10  328.34   37.19
   0   6 -10  271.46   49.36
   0  -6 -10  314.61   52.07
   6   0 -10  332.38   40.54
  -6   0 -10  272.01   42.14
  -6   0  12  673.58   50.17
   0  -6  12  537.20  148.11
   0   6  12  598.00  101.75
   6   0  12  403.93   74.22
   0  -6  12  503.23   67.46
   0   6  12  602.52   89.75
   6   0  12  617.12   52.34
   0  -6  12  454.17   58.17
  -6   0  12  741.81   71.60
  -6   0  12  676.49   50.70
   0  -6 -12  530.16   67.15
  -6   0 -12  623.86   50.41
   6   0 -12  675.27   72.20
  -6   0 -12  613.37  112.02
   6   0 -12  602.57  105.25
   0  -6 -12  487.80  106.24
   6   0 -12  498.25   53.51
   0   6 -12  497.93   52.83
  -6   0 -12  515.83   77.68
   0   6 -12  451.79   54.02
   0  -6 -12  504.22   72.88
   6   0 -12  628.56   59.40
  -6   0 -12  497.33   90.85
   6   0  14   37.71   38.97
   0   6  14   77.71   46.14
  -6   0  14   53.51   33.44
   0  -6 -14   36.13   24.54
  -6   0 -14   54.20   36.02
   6   0 -14   75.54   36.52
  -6   0 -14   29.43   60.61
   6   0 -14   57.68   62.29
   6   0 -14   68.12   41.80
   0   6 -14   73.37   42.03
  -6   0 -14   75.20   27.58
   0   6 -14   68.44   26.82
  -6   0 -14   31.22   29.06
   0  -6 -14   84.89   39.02
   6   0 -14   68.44   28.76
   6   0  16   81.11   46.05
   0   6  16   97.01   52.96
   0  -6 -16   75.01   27.37
   6   0 -16   61.81   42.24
   0   6 -16   61.92   32.90
  -6   0 -16  135.12   47.39
   0   6 -16   87.62   30.93
  -6   0 -16   41.22   48.19
   0  -6 -16   64.08   47.13
   6   0 -16   52.22   31.75
   6   0  18  -32.07   65.77
   0   6  18  -22.77   50.15
   0  -6 -18  -57.17   42.62
   6   0 -18   14.01   42.60
   0   6 -18    6.07   39.89
  -6   0 -18    8.01   24.86
   0   6 -18  -34.61   41.38
  -6   0 -18   -5.32   25.16
   0  -6 -18   -9.12   30.84
   6   0  20   35.96   67.24
   0   6  20   77.37   51.83
   0  -6 -20    6.77   32.74
   6   0 -20   48.20   45.64
   0   6 -20  -20.23   27.93
  -6   0 -20   49.32   40.32
   0   6 -20   -4.76   31.25
  -6   0 -20   38.92   40.62
   0  -6 -20    6.16   36.04
   6   0  22   -2.98   45.03
   0   6  22   41.52   50.50
   0  -6 -22  -10.92   32.61
   6   0 -22  -77.15   47.27
  -6   0 -22   -2.28   26.78
   0   6 -22   38.35   30.68
  -6   0 -22   17.75   26.32
   0  -6 -22   28.48   33.44
   6   0  24   25.83   46.59
   0   6  24   15.25   31.63
  -6   0  24   -6.96   35.58
   0  -6 -24   35.72   51.91
   6   0 -24   33.87   47.72
  -6   0 -24   53.42   39.53
   0   6 -24  -54.54   50.06
  -6   0 -24    0.74   35.67
   0  -6 -24  -32.03   47.43
   6   0  26   -7.72   62.36
   0   6  26   -4.28   30.13
  -6   0  26    6.26   32.82
   0  -6 -26  -31.78   37.16
   6   0 -26  -19.91   71.88
  -6   0 -26  -21.19   20.86
   0   6 -26   -3.00   45.73
   0  -6 -26  -25.83   32.86
   6   0  28   69.85   36.87
   0   6  28   -5.74   36.33
  -6   0  28  -10.51   30.00
   0  -6 -28    5.48   31.64
   6   0 -28   80.94   72.84
   0   6 -28   34.74   27.60
  -6   0 -28   -4.68   21.15
   0  -6 -28   37.83   26.71
   6   0  30   21.31   26.05
   0   6  30    4.02   13.01
  -6   0  30  -18.33   31.54
   0  -6 -30   13.45   26.88
   6   0 -30  -79.76   34.34
   0   6 -30    7.78   30.75
   0  -6 -30   29.69   28.57
   6  -1  -1   63.66   23.33
   1  -6  -1   -2.34   38.86
  -6  -1   1   50.47   20.13
  -1   6  -1   50.72   20.48
   6   1   1   73.00   25.47
  -6  -1   1   68.46   64.32
  -6   1  -1   64.44   20.22
   6   1   1   67.21   70.87
  -1  -6   1   20.24   43.09
  -1   6  -1   72.01   16.23
   1   6   1   52.89   24.27
   1  -6  -1   73.26   15.73
  -6   1  -1   30.11   33.68
   6   1   1   48.99   12.37
  -1  -6   1   68.99   24.92
   6  -1  -1   74.47   23.39
   1   6   1   95.99   21.38
   6  -1  -1   89.83   48.22
  -6   1  -1   69.68   12.36
   6   1   1   55.95   15.15
   1  -6  -1   35.25   47.10
  -6  -1   1   65.26   30.95
  -1   6  -1   87.91   35.05
   1  -6  -1   65.59   11.39
  -6   1  -1  117.80   20.44
   6  -1  -1   86.81   22.64
   6  -1  -1   48.73   10.37
  -1  -6   1   69.51   16.17
  -6  -1   1   87.43   20.37
  -1   6  -1   73.89   19.92
   6   1   1  102.13   34.68
  -6   1   1   77.83   31.33
  -1   6   1  106.95   33.54
  -6   1   1   87.20   20.07
   6  -1   1   46.63   46.02
  -6  -1  -1   77.98   29.19
  -1   6   1   69.32   10.69
   6   1  -1   76.45   29.04
   1  -6   1  106.49   23.65
   1  -6   1   57.73   16.81
   6  -1   1   78.89   14.44
   6   1  -1   12.58   71.74
  -1  -6  -1  123.78   43.71
   1  -6   1   57.85   14.48
  -6  -1  -1   10.29   60.62
  -6   1   1  122.59   33.33
  -1   6   1   90.10   11.86
  -1  -6  -1   41.10   24.68
  -6   1   1   85.69   21.20
  -1   6   1   57.83   19.68
   6  -1   1   79.48   18.99
   1   6  -1   96.43   31.38
   1  -6   1   72.87   14.27
  -6  -1  -1   81.33   18.78
   6  -1   1   80.89   38.42
   1   6  -1   66.82   25.78
   1  -6   1   90.87   53.46
  -1  -6  -1   68.49   19.26
  -1   6   1  110.28   35.29
   6  -1   1   90.99   22.29
  -6  -1  -1   84.72   21.63
   1   6  -1   94.34   22.88
   6   1  -1   91.86   23.70
  -6   1  -3  424.12   37.77
   6   1   3  345.69   48.52
  -6  -1   3  380.16   34.03
  -1  -6   3  412.45   33.84
   6   1   3  392.39   58.04
  -6  -1   3  432.14   96.91
  -6   1  -3  390.35   41.07
   6   1   3  368.76  110.48
  -1  -6   3  330.44   72.44
   6  -1  -3  411.75   63.59
   1   6   3  406.65   66.01
  -1   6  -3  427.23   56.36
  -6   1  -3  347.22   46.48
  -1  -6   3  378.69   36.19
   1  -6  -3  317.76   34.88
   1   6   3  414.43   51.66
  -1   6  -3  350.27   28.52
  -1   6  -3  365.52   56.28
   6   1   3  334.65   38.45
   6  -1  -3  438.69   80.68
   1  -6  -3  320.23   46.23
  -6  -1   3  448.20   37.17
   1  -6  -3  305.78   74.08
   6   1   3  380.82   41.17
   1  -6  -3  356.94   48.06
   6  -1  -3  353.77   40.86
  -6  -1   3  369.96   31.29
   6  -1  -3  394.58   42.10
   1  -6   3  430.91   33.40
   1  -6   3  416.10   61.14
  -6   1   3  477.11   52.66
  -6  -1  -3  456.22   37.79
  -1   6   3  416.02   57.02
   6   1  -3  576.45   77.65
  -6  -1  -3  409.76   91.01
  -1   6   3  468.48   40.80
   6   1  -3  365.41  120.64
  -1  -6  -3  342.98   68.76
  -1   6   3  471.71   37.99
   1   6  -3  422.10   45.43
   6  -1   3  323.30   27.01
  -6   1   3  454.60   39.26
  -1  -6  -3  411.37   48.88
   1  -6   3  336.59   27.55
   1   6  -3  514.59   36.66
  -1   6   3  408.95   26.99
  -1   6   3  369.39   25.65
  -6   1   3  446.54   28.42
  -6  -1  -3  454.87   50.04
   1   6  -3  315.62   30.22
   6  -1   3  435.13   42.20
  -1  -6  -3  366.56   29.77
  -1  -6  -3  312.25   29.13
   6  -1   3  331.97  114.85
  -6  -1  -3  417.99   43.77
   1  -6   3  432.61   59.71
   6   1  -3  514.55   61.72
   1  -6  -5  175.32   47.99
  -1   6  -5  140.00   26.60
  -6  -1   5  177.85   34.30
  -1  -6   5  139.07   28.89
  -6  -1   5  115.19   39.16
   6   1   5  136.28   30.50
   6   1   5  154.87   55.74
  -1  -6   5  167.38   48.05
   1  -6  -5  123.19   26.76
   1   6   5  170.50   42.72
  -6   1  -5  111.91   23.77
   6   1   5  126.51   38.57
  -1  -6   5  100.56   23.37
   1   6   5  141.23   25.62
  -1   6  -5  126.41   17.79
  -6  -1   5  142.37   31.37
   6  -1  -5   84.14   82.47
   6   1   5   88.83   27.51
  -6   1  -5  167.43   15.66
  -6  -1   5  160.86   39.40
   1  -6  -5  154.27   59.49
  -1   6  -5  101.77   38.34
  -1  -6   5  101.33   18.62
   6  -1  -5  179.67   33.78
   6  -1  -5  145.56   41.76
  -1   6  -5  122.81   19.44
  -6   1  -5  113.49   36.40
  -6   1  -5  139.37   35.28
  -6   1  -5  143.05   28.12
   6  -1  -5  117.27   25.13
   1  -6  -5  128.22   20.14
  -1   6   5  179.69   39.89
  -6   1   5  167.53   20.49
  -6   1   5  161.79   25.78
   6  -1   5  157.16   25.51
  -1   6   5  180.75   29.95
   1   6  -5  164.32   42.58
   1  -6   5  134.72   22.85
  -6  -1  -5  116.36   38.35
   6  -1   5  103.41   28.61
   6   1  -5  179.14   82.40
  -1  -6  -5  166.45   47.45
   1  -6   5  130.84   39.06
   1   6  -5  167.52   30.76
   1  -6   5  121.51   18.63
  -6   1   5  140.71   31.65
  -1  -6  -5  126.56   29.62
  -6   1   5  158.28   27.64
   1  -6   5  138.26   19.37
   1   6  -5  161.08   23.03
   6  -1   5  154.63   44.13
   6  -1   5  109.39   84.85
  -6  -1  -5  139.03   33.65
  -1  -6  -5  142.85   30.95
   1   6  -5  141.99   26.90
  -1  -6  -5  139.04   19.97
  -6  -1  -5  172.89   39.28
  -1   6   5  142.94   25.84
   6   1  -5  151.89   35.70
  -6  -1  -5  171.28   25.20
   6   1  -5   71.36   39.70
   1  -6  -7  108.30   29.88
  -6  -1   7   97.76   20.93
  -1  -6   7  142.29   29.24
  -6  -1   7  140.61   39.19
   6   1   7  129.73   28.52
   6   1   7  148.99   56.68
  -1  -6   7   84.16   64.89
   6   1   7  127.64   22.13
   1   6   7  138.60   25.69
  -6   1  -7   78.14   37.76
   6   1   7  100.23   27.89
  -1  -6   7  121.30   32.64
   1   6   7  122.01   25.80
  -6   1  -7  108.43   15.17
  -6  -1   7  116.66   20.58
   6   1   7   91.18   20.83
  -6   1  -7  119.28   25.47
   6  -1  -7  163.67   47.02
   6  -1  -7  117.91   27.63
  -6  -1   7  116.92   23.62
  -1   6  -7   69.11   22.62
  -1  -6   7   79.19   17.76
   6  -1  -7   61.76   86.52
   6  -1  -7  105.85   22.96
   1  -6  -7   61.17   22.29
   1  -6  -7  148.15   51.69
  -6   1  -7   98.82   25.51
  -6   1  -7  110.03   21.51
  -1   6  -7  131.64   37.15
   1  -6  -7   83.69   19.87
  -1   6  -7  121.53   29.95
  -6   1   7  126.29   31.72
  -1   6   7  121.76   26.25
  -6  -1  -7  121.21   18.22
   1  -6   7  118.35   22.56
  -6  -1  -7  156.02   30.49
   1  -6   7  103.99   32.71
   6  -1   7  179.85   34.41
  -6   1   7  143.24   40.96
  -6   1   7  104.64   18.71
  -1  -6  -7   68.77   41.59
   1   6  -7  156.33   30.89
   1   6  -7  117.92   39.76
   1  -6   7   89.74   20.33
   6   1  -7   68.54   55.41
  -1  -6  -7   49.57   47.17
  -1   6   7  148.49   30.53
   1   6  -7  141.65   31.70
  -6  -1  -7   70.31   39.77
   6  -1   7   54.74   28.91
   6  -1   7   90.85   58.40
  -6  -1  -7  148.19   23.04
  -1  -6  -7  103.27   21.35
   1   6  -7  135.29   21.62
  -1  -6  -7  122.46   20.56
  -6   1   7  101.11   21.11
  -1   6   7  132.48   25.02
   6   1  -7  152.62   36.83
  -6  -1  -7   78.86   25.41
   6   1  -7  112.32   25.37
  -1  -6  -7  107.38   24.27
  -6   1  -9   16.55   21.34
  -1  -6   9   36.47   14.72
  -6  -1   9   54.92   18.81
  -6  -1   9   78.96   33.04
   6   1   9   63.30   24.51
  -1  -6   9   -3.52   42.19
   6   1   9   -4.84   65.24
   1   6   9   22.71   22.59
   6  -1  -9   43.58   23.23
   6   1   9   13.33   25.18
   1   6   9  -22.40   36.36
  -1  -6   9   32.85   18.58
   6   1   9   46.68   17.44
   6  -1  -9   71.65   45.57
  -6  -1   9   46.26   16.81
   6   1   9   13.02   19.30
   1  -6  -9   64.24   31.52
  -1   6  -9   35.96   22.60
  -6  -1   9   56.49   21.10
   6  -1  -9   33.56   19.12
   6  -1  -9   38.05   25.42
  -1  -6   9   56.24   24.19
  -1   6  -9   37.12   17.70
   1  -6  -9   -5.53   40.86
  -6   1  -9   50.32   34.56
   1  -6  -9   59.34   27.65
  -1   6  -9   45.16   19.39
  -6   1  -9   53.99   23.19
   1  -6  -9   24.64   19.80
  -6   1   9   31.78   16.85
  -1   6   9   32.33   18.92
  -6  -1  -9   33.46   15.72
   6  -1   9   33.06   17.87
  -1  -6  -9  102.07   28.35
   1  -6   9   35.30   30.57
  -6  -1  -9   48.94   30.33
   1   6  -9   18.52   24.43
   6  -1   9  106.62   38.81
  -1  -6  -9   24.21   36.99
  -6   1   9   39.13   23.19
   1   6  -9   29.61   30.91
  -1   6   9   70.09   21.20
   1  -6   9   27.05   28.40
  -6  -1  -9   92.64   26.01
   6   1  -9   66.78   51.20
  -6   1   9   36.86   28.46
   1   6  -9   47.27   19.79
  -6   1   9   54.14   16.88
   6   1  -9   97.67   43.70
  -6  -1  -9   38.27   20.66
   6  -1   9    2.00   44.05
   1   6  -9   28.17   16.32
  -1  -6  -9    5.59   18.82
   6  -1   9   66.50   19.73
  -1  -6  -9   26.57   25.15
  -1   6   9   54.28   35.17
  -6  -1  -9   42.01   35.42
   6   1  -9   43.95   20.68
  -1  -6  -9   30.62   21.96
  -1  -6  11   52.60   21.32
  -1  -6  11   89.41   39.95
  -6  -1  11   85.01   20.82
  -6   1 -11   60.78   25.65
  -1  -6  11   53.11   44.36
   1  -6 -11   59.52   23.09
   6   1  11   17.08   52.98
   1   6  11   42.60   33.88
  -1   6 -11   82.61   25.04
   6   1  11   17.54   28.87
   1   6  11   44.22   41.21
  -1   6 -11   88.01   22.61
   1  -6 -11   38.35   29.27
   1  -6 -11   57.82   32.21
   1  -6 -11   50.79   22.77
   6   1  11   59.23   22.01
  -1   6 -11   53.14   37.35
   6  -1 -11  110.69   52.46
   6   1  11   63.10   31.10
  -6  -1  11   65.06   27.24
  -1  -6  11   62.02   32.05
  -6   1 -11   63.35   25.81
   6  -1 -11   48.51   33.55
   6  -1 -11   78.77   31.74
   6  -1 -11   36.42   27.26
  -6   1  11   71.74   29.07
   6  -1  11   25.96   22.58
  -1   6  11   80.00   25.51
   1  -6  11   53.25   60.91
  -1   6  11   72.70   24.44
   1  -6  11   55.97   31.27
  -6  -1 -11   97.63   45.75
  -6   1  11   96.37   23.44
  -6   1  11   73.62   26.27
   6   1 -11   26.40   50.24
  -1  -6 -11   62.28   60.02
   1  -6  11  106.95   36.47
   1   6 -11   58.23   25.95
  -1  -6 -11   61.96   22.37
  -6   1  11   45.66   24.78
   6  -1  11   58.41   22.90
   6   1 -11   41.52   31.77
   1   6 -11   59.25   21.19
   1   6 -11   98.50   56.55
  -6  -1 -11   38.97   35.21
  -1   6  11   70.13   22.24
   1   6 -11   50.95   31.63
  -1  -6 -11   79.67   23.79
   6  -1  11  101.89   28.71
  -6  -1 -11   60.59   27.07
   6  -1  11   79.09   87.16
  -6  -1 -11   87.53   41.15
   6   1 -11   46.39   34.59
  -1  -6 -11   53.58   26.63
   6  -1 -13  -72.58   87.25
  -1  -6  13  -28.99   25.36
   1   6  13   -0.24   26.00
  -6  -1  13   28.95   24.76
   6   1  13   90.35   46.70
   1   6  13  -16.76   27.07
  -6   1 -13   79.94   30.27
  -1  -6  13   -3.12   19.41
   6   1  13    8.69   20.56
  -1   6 -13   37.88   32.03
   6   1  13   37.00   18.69
  -1   6 -13    3.79   23.79
  -1  -6  13   25.46   31.67
  -6   1 -13   -1.33   22.35
   6  -1 -13    0.40   18.91
   6  -1 -13   -8.86   25.91
   6  -1 -13    1.86   27.24
   1  -6 -13    2.40   17.98
   1  -6 -13   32.89   20.85
   1  -6 -13  -51.25   65.74
  -6   1  13   17.04   17.03
  -6  -1 -13   63.08   43.27
   1  -6  13   32.40   19.56
   6   1 -13  -43.23   70.59
   6   1 -13    5.68   30.16
  -6   1  13   -8.33   24.29
  -1  -6 -13   -1.94   19.42
  -6  -1 -13   11.97   16.07
   1   6 -13    8.17   29.83
  -1   6  13   53.61   22.56
  -1   6  13   26.22   27.39
   1   6 -13   53.30   50.79
   1   6 -13  -25.81   32.28
  -6  -1 -13  -12.57   21.06
  -1  -6 -13   34.99   19.31
  -6  -1 -13   19.38   20.39
  -6   1  13   19.36   19.43
   6   1 -13   10.45   24.77
   6   1 -13   24.53   38.48
  -1  -6  15   44.80   36.42
   6   1  15   38.47   63.57
   1   6  15   52.39   36.87
  -1   6 -15   99.51   33.21
   6  -1 -15  120.99   35.35
   1  -6 -15   77.89   39.26
  -6   1 -15   80.84   31.77
   6  -1 -15  113.30   59.65
   1  -6 -15  107.81   29.27
  -1   6 -15   87.12   34.45
  -6   1 -15  112.62   27.96
  -6  -1 -15  100.98   35.95
  -1  -6 -15   70.05   43.18
  -6  -1 -15  108.67   42.15
  -1   6  15   81.63   30.69
   1   6 -15   88.43   46.84
   1   6 -15   48.07   28.88
  -6  -1 -15   30.76   50.78
  -1  -6 -15  103.94   29.16
   6   1 -15  163.44   42.90
   1   6 -15   58.48   39.89
  -1   6 -17   10.54   29.17
   6   1  17   12.03   39.74
   1   6  17   31.46   34.90
   6  -1 -17   33.06   64.38
  -1   6 -17   46.59   29.42
   6  -1 -17   22.31   30.73
  -6   1 -17   36.17   39.34
   1  -6 -17   -4.99   43.66
  -6   1 -17    3.65   35.77
   1  -6 -17   17.15   30.80
  -6  -1 -17   19.73   21.80
   6  -1  17   24.28   42.31
   1   6 -17   31.10   36.89
  -1   6  17   21.45   30.22
  -6  -1 -17  -25.47   22.85
  -6   1  17   56.16   34.75
   1   6 -17   23.87   26.52
  -1  -6 -17   33.80   28.69
  -6  -1 -17   18.24   28.95
  -1  -6 -17   70.62   45.83
   6   1 -17   35.02   44.75
   1   6 -17    0.60   35.65
  -6   1 -19   14.14   31.18
   6   1  19   46.57   47.09
   1   6  19  -32.70   39.88
   6  -1 -19  112.64   47.99
  -6   1 -19   29.39   26.34
  -1   6 -19    8.30   50.56
   1  -6 -19   89.26   35.19
   1  -6 -19   40.91   32.21
  -1   6 -19   40.06   34.60
   6  -1 -19   13.72   32.31
  -6  -1 -19   68.05   36.69
   6  -1  19  -20.89   47.66
  -6  -1 -19   33.38   38.69
  -1   6  19   21.66   33.16
   6   1 -19   22.12   50.04
  -6   1  19   26.60   38.27
  -6  -1 -19   33.26   30.78
  -1  -6 -19   59.96   33.02
  -1  -6 -19   28.53   53.82
   1   6 -19  -11.95   31.72
  -6   1 -21  -15.77   41.63
   6   1  21  -25.10   44.39
   1   6  21 -115.90   56.21
   6  -1 -21   25.21   46.21
  -6   1 -21  -36.07   36.63
   1  -6 -21   11.99   30.00
   1  -6 -21  -14.60   50.89
  -1   6 -21  -37.39   48.78
  -1   6 -21   29.80   29.74
  -1  -6 -21   15.80   50.28
   6   1 -21  -21.65   45.24
   6  -1  21   51.18   74.20
  -6  -1 -21    4.48   24.07
  -1   6  21   21.65   31.01
   1   6 -21  -18.41   30.27
  -6   1  21    2.39   33.98
  -6  -1 -21  -50.15   43.08
  -6  -1 -21   -7.44   23.72
  -1  -6 -21  -25.70   33.31
  -1   6 -23   41.19   31.50
   6   1  23   21.02   71.11
   6  -1 -23   12.97   45.98
   1   6  23  -21.52   54.45
  -6   1 -23   10.41   28.89
   1  -6 -23   43.20   33.21
   1  -6 -23    6.85   51.75
   6  -1  23   17.71   45.36
   6   1 -23  -22.81   75.52
  -1   6  23  -18.75   29.92
  -1  -6 -23  -23.73   33.81
   1   6 -23  -37.74   45.73
  -6  -1 -23   -0.25   26.72
  -1  -6 -23   -8.26   33.71
  -6   1  23   13.67   34.71
  -6   1 -25  -27.24   38.62
  -1   6 -25    9.71   30.03
   6   1  25  -27.77   60.37
   1  -6 -25   10.28   33.41
   1   6  25   15.68   31.22
  -6  -1  25  -47.31   33.74
   1  -6 -25  -11.40   30.88
   6  -1 -25   42.13   43.01
  -1   6  25   -0.07   26.73
  -1  -6 -25  -28.68   47.76
   6   1 -25  -24.26   77.67
  -6   1  25   29.23   31.94
   6  -1  25   -4.35   42.10
   1   6 -25    9.37   29.23
  -6  -1 -25   17.24   35.60
  -1  -6 -25   14.15   29.61
   1  -6  25  -34.00   30.02
  -6   1 -27   -5.14   21.04
  -1   6 -27  -19.80   41.09
   6   1  27  -58.24   36.55
   1   6  27  -27.33   27.56
   1  -6 -27    0.40   27.91
   1  -6 -27   28.21   30.58
  -6  -1  27  -19.37   29.14
   6  -1 -27    1.11   61.91
  -1  -6 -27  -22.42   31.24
  -6   1  27   20.44   28.50
   6   1 -27   88.95   47.72
   6  -1  27   44.45   58.93
   1  -6  27   11.02   20.72
   1   6 -27    3.02   26.33
  -6  -1 -27    0.51   17.40
  -1   6  27   45.26   32.90
  -1  -6 -27    5.63   27.94
  -1   6 -29   29.49   24.21
   6   1  29    1.65   47.84
   1   6  29   10.34   21.40
   1  -6 -29    0.96   23.94
  -6  -1  29   27.21   26.29
  -6   1 -29   -4.21   21.25
   6  -1 -29  -15.22   60.02
   1  -6 -29    4.74   31.54
  -1  -6 -29   30.68   27.19
   6   1 -29  -34.81   40.76
  -6   1  29   24.22   36.42
   6  -1  29  -26.74   31.05
   1   6 -29   39.10   35.95
  -1  -6 -29    5.50   22.71
  -1   6  29    8.07   13.84
   2  -6   0   11.16    9.33
  -6   2   0   -0.87   13.24
  -6  -2   0   57.87   18.41
   2  -6   0   21.11   17.58
   2   6   0   42.23   20.11
  -6  -2   0  -38.37   35.17
   6  -2   0   15.00   42.14
   6   2   0    6.87   41.87
  -2  -6   0   88.80   52.04
   2  -6   0   58.57   22.07
   2   6   0   14.15   22.74
  -2   6   0   19.26   18.94
   6  -2   0  -20.90   31.26
  -2  -6   0  -33.50   28.30
   2  -6   0    2.06   18.30
   6  -2   0   34.22   12.84
   2   6   0   42.96   16.45
  -2   6   0   48.53   17.19
  -6   2   0    9.61   12.40
  -6   2   0   24.52   17.94
  -6  -2   0  -12.61   24.46
  -2   6   0   12.27   18.08
  -6   2   0   30.05   15.97
  -2   6   0    7.98   16.42
  -2  -6   0   16.58   10.32
  -6   2   0   25.43   15.54
   2  -6   0   31.31   15.09
  -6  -2   0    8.37   25.79
   6  -2   0   24.34   21.42
   6   2   0   32.86   18.38
  -6  -2   2  455.50   40.69
   6   2   2  460.55   73.88
   2   6   2  469.20   45.63
  -6  -2   2  332.27   61.22
  -2   6  -2  424.30   29.95
   6   2   2  438.44   81.74
   2  -6  -2  382.62   29.97
   2   6   2  394.93   45.39
   2  -6  -2  439.66   49.15
  -2  -6   2  360.65   37.77
   6   2   2  317.67   28.64
   6  -2  -2  388.34   65.32
   6   2   2  375.18   42.51
   2   6   2  450.06   52.14
  -6  -2   2  396.93   37.19
   6   2   2  345.51   25.98
   2  -6  -2  362.41   48.46
   6  -2  -2  362.16   26.90
  -6  -2   2  444.64   34.66
   6  -2  -2  382.28   54.56
  -6   2  -2  356.65   48.30
   2  -6  -2  301.46   58.01
  -6   2  -2  423.35   56.01
   6  -2  -2  491.82   45.87
  -2   6  -2  404.24   58.02
   6  -2  -2  374.71   85.80
  -6   2  -2  409.81   45.96
  -2   6  -2  392.79   37.74
  -6   2  -2  343.88   20.54
  -2   6  -2  337.13   39.62
  -2   6   2  439.33   39.89
   6  -2   2  326.73   29.10
   6   2  -2  371.57   57.06
   2  -6   2  305.94   37.98
   2  -6   2  342.20   56.56
  -6  -2  -2  309.56   67.03
  -2   6   2  488.80   31.61
   2  -6   2  368.50   31.53
  -2  -6  -2  247.32   99.65
  -6   2   2  472.83   28.37
   2   6  -2  377.20   68.43
  -2   6   2  413.57   55.00
  -6   2   2  442.00   58.99
  -2  -6  -2  416.94   44.61
  -6   2   2  445.31   51.74
  -2   6   2  467.62   39.73
   2   6  -2  425.44   33.75
  -6   2   2  362.79   48.19
   6   2  -2  436.00   86.28
  -6  -2  -2  411.31   48.10
   6  -2   2  381.83   62.04
   6  -2   2  366.25   81.49
   2  -6   2  392.80   52.19
  -2  -6  -2  331.70   37.95
  -6  -2  -2  451.29   43.87
  -2   6   2  411.45   42.65
  -6  -2  -2  379.53   42.08
   2   6  -2  390.87   48.29
   6   2  -2  429.50   58.93
  -6  -2   4  372.03   35.37
  -2  -6   4  397.89   35.10
   6   2   4  376.54   44.60
  -6  -2   4  336.85   63.99
   6   2   4  303.87   57.04
  -2  -6   4  431.46  108.37
   6   2   4  417.94  118.54
   2   6   4  307.54   42.21
   6  -2  -4  367.47   43.35
   6   2   4  316.04   54.65
  -2  -6   4  410.98   53.75
  -2   6  -4  403.98   46.04
   2   6   4  402.60   37.53
  -6   2  -4  331.63   36.22
  -6  -2   4  376.29   31.94
   6   2   4  302.86   44.87
   2  -6  -4  334.04   39.45
  -6  -2   4  378.14   49.73
   6  -2  -4  333.82   53.61
   2  -6  -4  371.59   32.78
   6  -2  -4  311.62   30.76
  -6   2  -4  439.83   39.90
   2  -6  -4  338.61   44.27
  -2   6  -4  415.82   39.87
   6  -2  -4  456.42   82.91
  -2   6  -4  292.55   31.95
   6  -2  -4  459.08   50.20
  -6   2  -4  331.86   35.04
  -2   6  -4  326.24   40.27
   2  -6  -4  384.22   40.50
  -2  -6  -4  319.05   32.64
   2  -6   4  350.93   35.12
  -2   6   4  428.72   35.06
   2   6  -4  295.41   43.89
  -6  -2  -4  280.44   66.80
   6  -2   4  268.09   41.93
   6   2  -4  507.84   80.68
   6  -2   4  430.62   43.09
   6  -2   4  366.58   35.54
   2   6  -4  328.02   44.17
  -2   6   4  402.57   37.23
   2  -6   4  285.63   30.57
  -2  -6  -4  381.86   65.28
   6   2  -4  385.68   57.04
  -6   2   4  437.37   33.52
   2   6  -4  316.23   45.67
  -2   6   4  400.56   29.31
  -6   2   4  406.58   31.88
  -2  -6  -4  255.33   91.91
  -6  -2  -4  436.16   33.51
   6  -2   4  340.26   82.13
  -2  -6  -4  312.63   43.92
  -6   2   4  461.42   39.19
  -6  -2  -4  383.78   41.84
  -2   6   4  421.78   40.41
  -2   6   4  370.15   57.21
  -6  -2  -4  324.24   37.44
   6   2  -4  299.77   39.56
  -6   2  -6  376.57   39.96
  -2  -6   6  374.32   34.64
  -6  -2   6  362.49   35.46
  -6  -2   6  371.86   70.60
   6   2   6  384.34   42.84
  -2  -6   6  316.03   75.87
   6   2   6  374.39  106.33
   2   6   6  351.54   46.78
   6  -2  -6  434.95   43.87
   6   2   6  312.98   41.36
  -2  -6   6  391.58   34.11
   2   6   6  357.61   38.17
   6  -2  -6  335.56   86.09
  -2   6  -6  275.45   54.92
   6  -2  -6  373.54   61.01
   6   2   6  249.12   45.45
   2  -6  -6  324.90   48.58
  -6  -2   6  412.43   37.83
  -6   2  -6  325.67   40.80
   2  -6  -6  411.51   35.13
   2  -6  -6  341.78   43.48
  -2  -6   6  293.93   47.81
  -2   6  -6  395.16   60.35
   2  -6  -6  394.31   37.27
  -6  -2   6  390.46   43.01
  -2   6  -6  362.25   34.18
   6  -2  -6  392.46   55.46
  -6   2  -6  333.41   38.63
   6  -2   6  278.08   34.71
  -2   6   6  427.53   38.96
  -2  -6  -6  334.86   50.29
  -2   6   6  429.69   31.72
   6   2  -6  395.69   54.82
   2   6  -6  461.34   77.23
  -6  -2  -6  362.24   66.90
  -6   2   6  393.30   47.31
  -2  -6  -6  390.72  108.48
   6   2  -6  453.93   88.43
   6  -2   6  400.90   36.53
   2   6  -6  352.62   46.99
   2  -6   6  316.25   35.23
   2  -6   6  292.92   50.03
  -2   6   6  455.56   63.53
  -2   6   6  396.72   40.77
   2   6  -6  385.26   33.35
  -6   2   6  425.35   51.31
  -2   6   6  377.00   35.90
  -6   2   6  435.81   38.16
  -6  -2  -6  398.50   33.56
   6  -2   6  359.41   78.97
   2   6  -6  304.53   41.63
  -2  -6  -6  329.99   44.56
  -6   2   6  485.75   41.45
  -2  -6  -6  374.13   43.79
  -6  -2  -6  435.57   49.55
   6   2  -6  408.55   40.26
  -6   2  -8  143.98   28.25
  -6  -2   8  181.36   23.78
  -2  -6   8  164.26   37.02
  -6  -2   8  196.62   74.73
   6   2   8   99.28   36.37
  -2  -6   8  101.99   52.62
   6   2   8   74.31   54.37
   6  -2  -8  155.46   31.98
   2   6   8  157.21   46.00
  -2  -6   8  121.61   27.72
   6   2   8  142.46   28.67
   2   6   8  161.44   43.70
  -2  -6   8  169.84   23.13
  -6  -2   8  181.08   30.01
   6  -2  -8  188.22   32.53
   6   2   8  128.63   32.73
  -6  -2   8  191.96   28.36
   6  -2  -8  159.68   26.04
  -2   6  -8  155.08   40.54
   6  -2  -8  111.36   61.13
  -6   2  -8  151.17   26.28
   2  -6  -8  124.85   33.62
  -2   6  -8  154.16   30.77
  -6   2  -8  124.60   26.97
   2  -6  -8  142.34   21.61
   2  -6  -8  181.61   41.87
  -2   6  -8  169.59   25.53
   2  -6  -8  135.16   33.39
   6  -2   8   39.29   91.63
  -2   6   8  173.06   46.89
   6  -2   8  193.31   33.49
  -2   6   8  157.15   28.99
  -6   2   8  167.41   24.96
  -2  -6  -8  138.24   26.64
  -6  -2  -8   96.52   67.48
   2  -6   8  119.39   37.67
  -2  -6  -8  177.55   57.54
   6   2  -8  184.39   92.39
   2   6  -8  142.67   39.04
   2   6  -8  124.78   30.33
   6  -2   8  166.64   40.48
   2  -6   8  109.63   26.23
  -6  -2  -8  126.49   34.41
   6   2  -8  154.27   41.64
   2   6  -8  106.81   23.26
  -2   6   8  191.14   24.47
  -6   2   8  161.83   22.39
  -6   2   8  158.32   20.29
  -6  -2  -8  127.17   33.85
  -6  -2  -8  169.43   22.16
   2   6  -8  108.72   23.21
  -2  -6  -8  106.14   35.54
  -6   2   8  153.21   42.96
  -2  -6  -8  116.58   32.21
   2  -6   8   65.15   39.02
  -6  -2  -8   87.95   29.68
   6   2  -8  145.84   36.99
  -2   6 -10   96.98   35.26
  -2  -6  10   89.37   22.11
  -6  -2  10  125.36   23.59
  -6  -2  10  156.36   45.91
   2  -6 -10   82.33   34.93
  -2  -6  10  111.49   79.03
   6   2  10   56.31   92.90
   2   6  10   72.21   27.51
   6  -2 -10  183.80   47.22
   6   2  10   38.18   31.10
   2   6  10  110.81   28.95
  -2  -6  10  134.20   50.68
   6  -2 -10  129.16   90.32
  -6  -2  10  104.26   23.21
   2  -6 -10  117.02   48.68
   6   2  10   70.11   37.30
   6  -2 -10   95.11   26.05
   6   2  10   98.67   24.67
   2  -6 -10   94.54   33.22
  -6   2 -10   71.88   37.68
  -2  -6  10   53.83   21.39
  -6   2 -10   58.51   42.93
  -6   2 -10  137.65   28.25
   2  -6 -10  109.14   23.31
   6  -2 -10  150.92   52.08
  -2   6 -10   49.72   23.26
  -2   6 -10   95.71   41.53
  -2  -6 -10   89.96   23.37
  -2   6  10  143.51   42.13
   2  -6  10   79.23   38.19
   6  -2  10  119.24   43.74
   6   2 -10  140.64   40.10
  -6  -2 -10  135.47   22.93
  -6  -2 -10   77.26   46.81
  -6   2  10  109.26   32.53
  -2   6  10  124.78   29.61
   6   2 -10   27.04   51.01
   6  -2  10   79.95   34.14
   2   6 -10  107.14   28.40
  -6   2  10   97.04   28.28
  -2  -6 -10   54.92   50.53
   2  -6  10   56.88   22.63
   2   6 -10   98.08   38.62
   2   6 -10  118.08   54.76
  -6   2  10  137.54   36.41
  -2   6  10  140.94   34.32
  -6  -2 -10  122.87   44.78
  -6   2  10  124.73   20.16
   2   6 -10   69.89   20.28
  -6  -2 -10   76.03   26.54
  -2  -6 -10   93.28   37.00
   6  -2  10  100.43   73.58
   6  -2  10  117.38   24.33
  -6  -2 -10  143.34   53.69
  -6  -2 -10   93.35   29.50
   6   2 -10  112.56   41.70
  -6   2 -12   12.22   24.44
  -2  -6  12   29.07   26.93
  -6  -2  12   55.19   37.49
  -2  -6  12   66.67   72.38
   2   6  12   20.90   44.06
   6   2  12   33.04   29.12
   2   6  12    7.02   26.01
  -2  -6  12   33.96   42.86
   2  -6 -12   27.01   27.37
   6  -2 -12   47.28   49.90
   6   2  12    8.83   31.16
  -2   6 -12   23.13   22.98
   6   2  12   25.73   32.70
   6  -2 -12    4.07   48.78
  -2  -6  12   16.39   19.96
  -2   6 -12   33.78   21.86
   2  -6 -12   14.36   39.87
   2  -6 -12   15.35   31.96
   2  -6 -12   63.61   33.60
   6  -2 -12   70.02   43.83
  -6   2 -12   -6.30   35.41
  -2   6 -12   10.80   22.59
  -6   2 -12   47.88   23.20
   6  -2 -12   37.19   31.82
  -6   2  12   15.94   18.33
  -6  -2 -12   36.41   30.27
  -6   2  12   15.23   18.75
  -6  -2 -12    0.13   49.28
   2   6 -12   38.11   38.07
   6  -2  12   41.20   23.20
  -2  -6 -12   72.98   77.92
   6  -2  12   40.58   32.05
   2   6 -12   42.48   48.25
   6   2 -12   92.68   53.32
  -6   2  12   16.09   22.76
   2  -6  12   34.37   20.35
  -6  -2 -12   42.82   25.43
   6   2 -12   17.47   41.75
   2   6 -12   19.28   19.02
  -6  -2 -12   34.17   22.82
  -2  -6 -12   22.79   30.95
  -2  -6 -12   39.19   21.09
  -2   6  12   15.84   22.02
   2   6 -12   29.24   22.26
   6   2  14   71.57   38.82
   2   6  14   77.30   34.10
   6  -2 -14   86.78   32.19
  -2   6 -14   80.12   52.22
   6   2  14   82.06   42.23
  -2   6 -14   49.90   29.50
   6  -2 -14   58.68   58.36
   2  -6 -14  107.66   29.72
   6  -2 -14  114.90   56.29
   2  -6 -14   61.88   44.53
  -6   2 -14   67.17   28.29
   6  -2 -14  107.16   49.18
   6   2 -14   58.49   63.90
  -6  -2 -14   78.34   25.72
  -6   2  14  105.45   30.17
  -2   6  14   43.89   27.39
  -2  -6 -14   57.29   26.44
   2   6 -14   51.99   42.44
   2   6 -14   95.42   26.95
   6   2 -14   46.69   31.15
  -6  -2 -14   78.81   44.53
  -2  -6 -14   57.94   27.32
  -6  -2 -14   41.95   48.13
   6   2 -14   54.33   71.61
   6   2  16  -76.26   32.72
   2   6  16   28.57   32.14
   6  -2 -16   18.70   40.87
   2  -6 -16   15.85   45.09
  -6   2 -16   24.73   22.07
  -2   6 -16  -31.51   28.06
   2  -6 -16   -1.83   24.64
  -2   6 -16  -56.12   37.14
   2  -6 -16    8.32   41.22
   6  -2 -16  -34.87   41.23
  -6   2 -16   -4.05   23.47
  -6  -2 -16    1.85   31.14
  -2   6  16    3.71   26.14
  -6   2  16   20.56   28.06
   6   2 -16   16.74   26.50
  -2  -6 -16  -34.70   38.86
  -6  -2 -16   42.63   25.72
  -2  -6 -16   35.56   26.00
   2   6 -16  -53.93   22.39
   6   2 -16   57.42   61.04
   2   6 -16   26.48   34.32
  -2   6 -18   32.67   55.55
   6   2  18  163.85   49.30
   2   6  18   51.75   41.99
   6  -2 -18   59.24   68.32
   6  -2 -18  -10.52   56.08
  -6   2 -18   39.67   26.05
  -2   6 -18   68.69   36.46
   2  -6 -18   25.77   32.28
  -6   2 -18   72.00   34.72
   2  -6 -18   73.95   58.76
  -6  -2 -18   30.39   28.37
   6  -2  18   20.67   50.07
   2   6 -18   27.54   44.63
  -2   6  18   17.46   33.58
  -6   2  18   79.08   38.35
   6   2 -18  113.27   37.95
  -2  -6 -18   51.17   36.87
  -6  -2 -18   19.97   34.93
  -2  -6 -18   15.64   33.42
   2   6 -18   60.83   47.82
   6   2 -18   49.38   81.30
   2   6  20   19.10   37.55
   6   2  20  -10.10   65.23
   6  -2 -20   79.28   63.00
  -2   6 -20  -20.57   31.98
   2  -6 -20   25.57   47.53
   2  -6 -20    1.09   43.92
  -2   6 -20    7.50   30.35
   6  -2 -20  -26.50   46.40
   2  -6 -20  -11.38   32.04
  -6   2 -20   37.31   28.63
   6  -2  20   79.08   43.69
  -2  -6 -20  -37.74   32.07
  -6  -2 -20    3.55   23.23
   2   6 -20  -19.30   38.74
   6   2 -20 -112.07   70.52
   2   6 -20   40.11   41.23
  -6   2  20   -1.46   30.36
  -2  -6 -20  -37.70   45.41
  -6  -2 -20    3.00   41.85
  -2   6  20   -8.81   28.15
  -2   6 -22   21.34   33.17
   6   2  22   38.80   65.12
   2   6  22  -27.26   40.05
   6  -2 -22  -32.26   46.49
   2  -6 -22   19.77   35.48
   2  -6 -22  -11.08   34.66
  -2   6 -22    5.58   52.90
   6  -2 -22   30.59   31.19
  -6   2 -22   36.81   49.46
  -2  -6 -22    2.70   54.21
  -6   2  22  -12.47   33.94
   2   6 -22   26.16   60.93
   6   2 -22   31.62   87.66
   6  -2  22   34.49   49.99
   2   6 -22   31.44   29.84
  -6  -2 -22   15.50   29.89
  -2  -6 -22  -18.19   51.49
  -6  -2 -22   -2.25   26.44
  -2   6  22   12.66   29.31
  -6   2 -24   23.88   30.17
  -2   6 -24   52.62   31.43
   6   2  24  -14.52   39.64
   2   6  24  -46.74   55.60
   6  -2 -24   64.04   43.02
   2  -6 -24   10.38   32.92
   2  -6 -24   40.98   32.19
  -6  -2 -24   -7.78   24.33
  -2  -6 -24  -44.98   34.22
  -2   6  24  -17.63   37.89
   6   2 -24   15.87   55.30
   2  -6  24   18.67   38.33
   6  -2  24   11.77   66.96
   2   6 -24   -8.48   29.54
  -6  -2 -24   -7.95   40.31
  -2  -6 -24   -2.86   31.65
  -6   2  24  -18.04   32.96
   6  -2 -26  -29.04   39.33
  -6   2 -26  -21.31   38.01
   6   2  26  -56.63   36.91
   2   6  26   14.59   30.97
  -6  -2  26    5.08   31.49
   2  -6 -26    2.26   43.72
   2  -6 -26    5.96   46.93
  -2   6 -26  -32.13   28.44
  -2   6  26   14.95   19.14
   2  -6  26    7.10   30.40
  -6   2  26   -7.68   42.66
  -6  -2 -26    5.11   19.88
  -2  -6 -26   -9.28   46.60
   6   2 -26    3.63   47.76
   2   6 -26    4.63   39.62
  -6  -2 -26    8.84   22.58
  -2  -6 -26    0.44   26.89
   6  -2  26   44.54   40.22
  -2   6 -28  -16.66   40.16
   2   6  28   53.49   27.09
   6   2  28   11.03   49.95
  -6   2 -28    0.37   20.10
  -6  -2  28  -19.41   28.65
   2  -6 -28    8.80   32.55
   6  -2 -28   46.10   55.24
   2  -6 -28  -36.58   27.01
   2  -6  28   11.01   20.85
   6   2 -28   38.39   42.25
  -2  -6 -28   17.99   29.36
   6  -2  28   65.38   57.03
   2   6 -28    9.66   25.45
  -6  -2 -28    5.94   26.56
  -2  -6 -28    8.45   39.32
  -6   2  28    5.46   23.38
  -2   6 -30    9.04   18.34
   6   2  30    6.04   21.72
   2   6  30    8.27   26.19
  -6  -2  30  -24.35   32.04
  -6   2 -30    3.93   11.89
   6  -2 -30   13.38   28.66
   2  -6 -30   20.17   22.09
   2  -6 -30    2.70   24.43
   6  -2  30   -7.28   23.53
  -6   2  30  -32.56   14.22
  -2  -6 -30   -4.94   31.83
   2   6 -30   10.25   17.46
  -2  -6 -30   -1.09   16.42
   6   2 -30    9.00   47.88
  -6  -3   1   64.53   23.36
   6   3   1   78.71   29.35
   3   6   1   87.39   29.82
  -3   6  -1   86.02   22.86
  -6  -3   1  100.56   64.75
  -3  -6   1   47.57   48.30
   6   3   1   86.22   45.81
   6  -3  -1   49.66   40.44
   3   6   1   90.05   33.64
   3  -6  -1    1.65   44.96
  -3  -6   1   94.39   23.36
  -3  -6   1   60.73   18.08
  -6   3  -1   76.06   28.47
   3   6   1  105.93   20.15
   6  -3  -1   61.31   28.85
  -3   6  -1  114.25   18.86
   6  -3  -1   42.26   21.52
  -6  -3   1   55.62   26.49
   6   3   1   60.32   33.47
  -6   3  -1   72.26   36.76
  -6  -3   1   78.93   21.46
  -3   6  -1  105.12   34.56
   6  -3  -1   12.40   47.08
  -3  -6   1   49.35   16.35
  -3   6  -1   89.28   26.08
   3  -6  -1   65.30   22.57
  -6   3  -1   68.56   19.21
   6  -3   1   76.26   25.30
  -6   3   1   81.93   27.22
  -3   6   1   80.88   26.36
   6  -3   1   70.58   16.19
   6   3  -1  101.27   47.82
   3   6  -1  125.60   45.14
   3  -6   1   57.04   22.58
  -3   6   1   93.10   16.80
  -6   3   1   80.56   21.16
   6   3  -1   68.79   47.19
   6  -3   1   80.46   43.29
   3   6  -1  131.00   33.40
   3  -6   1   63.02   18.38
  -3  -6  -1   55.50   49.46
  -6  -3  -1  129.93   26.04
  -3   6   1   76.08   26.12
   3   6  -1   72.17   29.97
  -3   6   1   95.63   16.55
  -6  -3  -1   78.99   61.41
  -6  -3  -1   76.43   16.63
  -6   3   1   86.73   19.01
  -3   6   1  104.79   22.14
   3  -6   1   93.16   21.69
  -3  -6  -1   89.38   17.84
  -6   3   1  110.95   23.07
  -3  -6  -1  123.52   25.30
  -6  -3  -1  101.37   22.80
   3  -6   1   39.82   45.25
   6   3  -1  116.57   23.09
  -6  -3   3  274.37   34.69
  -3  -6   3  236.93   32.62
   6   3   3  261.03   42.40
  -3   6  -3  238.79   36.05
  -6  -3   3  214.85   84.16
  -3  -6   3  217.32   67.49
   6   3   3  263.71   62.21
   3   6   3  268.72   68.48
  -6  -3   3  249.05   28.78
  -3  -6   3  295.16   42.59
   6   3   3  200.03   37.73
  -6   3  -3  233.60   31.64
   3   6   3  226.38   29.36
   3  -6  -3  275.12   62.41
  -3   6  -3  288.76   40.27
   6  -3  -3  239.12   32.72
   6   3   3  220.67   25.57
   6   3   3  256.35   34.02
   6  -3  -3  239.10   40.22
   6  -3  -3  270.01   38.27
   3  -6  -3  220.18   34.69
  -3   6  -3  255.00   34.07
   6  -3  -3  217.43   63.47
  -6   3  -3  314.11   34.95
   3  -6  -3  233.37   31.88
  -6   3  -3  287.07   28.42
  -6  -3   3  291.71   41.19
  -3   6  -3  211.36   34.62
   3  -6   3  205.13   47.12
  -3   6   3  255.10   24.45
  -3   6   3  292.85   31.24
  -6   3   3  309.46   32.98
   3  -6   3  252.12   51.75
  -6  -3  -3  173.19   81.04
  -3  -6  -3  206.58   63.61
  -3   6   3  252.35   37.13
   6  -3   3  207.32   27.38
   3   6  -3  269.04   44.73
  -6   3   3  319.28   29.71
   6  -3   3  239.71   29.75
   6   3  -3  234.57   67.71
   3  -6   3  223.56   41.23
   3   6  -3  281.51   43.40
   3   6  -3  236.98   27.17
  -3   6   3  274.63   25.46
  -6   3   3  250.75   40.72
  -3   6   3  231.15   31.47
  -6  -3  -3  287.68   30.33
  -6   3   3  255.40   26.44
  -3  -6  -3  187.53   25.24
   6  -3   3  166.33   96.77
  -3  -6  -3  287.37   55.62
  -6  -3  -3  283.20   38.32
   6   3  -3  282.20   47.44
  -6  -3  -3  214.43   32.52
   6   3  -3  240.10   32.13
   3  -6  -5  125.16   28.90
  -6  -3   5  174.78   25.70
  -3  -6   5  198.61   40.49
   6   3   5  127.63   34.26
  -6  -3   5  114.03   19.57
  -6  -3   5  113.68   48.27
  -3  -6   5   72.59   78.49
   6   3   5  194.17   54.67
   3   6   5  160.52   49.54
   3  -6  -5  148.03   38.09
  -3  -6   5  131.12   22.02
   6   3   5  139.88   28.46
   6  -3  -5  191.74   32.56
   3   6   5  133.88   24.64
  -3   6  -5  234.45   45.00
  -6   3  -5   94.43   41.38
  -6   3  -5  129.13   42.40
   6   3   5  131.63   25.25
  -3   6  -5  161.71   24.99
  -6  -3   5  179.18   25.22
  -3   6  -5  123.62   27.93
  -6   3  -5  148.18   23.76
   6  -3  -5  128.92   32.45
   6  -3  -5  165.39   46.63
   3  -6  -5  137.78   49.34
   6  -3  -5  160.76   83.40
  -3   6  -5  108.37   26.12
   6  -3  -5  131.48   25.36
   6   3   5  156.91   30.20
  -6   3   5  154.27   22.27
   3  -6   5  105.37   26.04
  -3   6   5  170.00   42.24
  -6   3   5  105.45   32.03
   6  -3   5  185.01   32.85
  -6   3   5  159.72   25.85
   3   6  -5  146.73   54.63
   6  -3   5  102.42   24.77
   3  -6   5   95.49   25.26
  -3  -6  -5  117.36   55.56
   6   3  -5   80.61   53.27
   6  -3   5  103.67   24.95
   3   6  -5  182.12   39.43
  -6  -3  -5   38.21   69.87
  -6   3   5  167.88   40.80
  -3  -6  -5  115.41   30.55
  -3   6   5  177.67   34.77
  -3   6   5  162.77   32.36
   3   6  -5  179.25   24.84
  -3   6   5  134.09   30.79
  -6   3   5  142.09   29.47
   6  -3   5  160.77   79.66
  -6  -3  -5  140.68   23.73
   3  -6   5   89.03   38.48
  -3  -6  -5   97.42   23.17
  -3  -6  -5   86.17   22.64
  -6  -3  -5  156.82   54.06
  -3   6   5  153.28   28.86
   6   3  -5   94.38   41.73
   6   3  -5  130.14   23.93
  -3   6  -7  214.88   40.83
  -3  -6   7  200.35   28.83
  -6  -3   7  217.68   57.97
   3  -6  -7  235.44   31.48
  -3  -6   7  285.22  103.12
   6   3   7  230.13   99.50
   3   6   7  168.20   37.40
   6  -3  -7  206.02   40.61
  -3  -6   7  253.80   33.28
   6   3   7  139.80   30.25
   3   6   7  219.57   48.38
  -6   3  -7  171.00   31.12
   6  -3  -7  220.39  106.33
  -3   6  -7  148.80   32.20
   6   3   7  131.87   26.51
   3  -6  -7  210.34   39.66
  -6  -3   7  221.36   33.92
   6  -3  -7  201.13   31.89
  -6   3  -7  276.65   33.19
   3  -6  -7  147.47   34.08
  -3  -6   7  192.28   41.00
  -3   6  -7  189.19   36.01
   3  -6  -7  211.43   28.35
  -6   3  -7  235.81   43.21
   6  -3  -7  197.65   38.62
  -6  -3   7  252.37   28.34
   3  -6   7  156.40   30.34
  -3  -6  -7  177.75   28.98
   6  -3   7  212.14   53.00
  -6   3   7  241.95   25.59
   6  -3   7  122.73   38.64
   6   3  -7  172.27   73.06
  -6   3   7  241.51   27.20
   3   6  -7  205.56   45.06
  -6  -3  -7  124.23   56.50
  -3   6   7  214.33   33.49
  -3  -6  -7  184.81   60.74
   6   3  -7  224.20   61.31
   6  -3   7  209.89   46.46
   3   6  -7  206.15   62.20
  -6   3   7  240.46   32.21
  -3   6   7  227.15   36.50
  -3   6   7  216.79   27.61
  -6  -3  -7  249.71   42.68
   3   6  -7  202.97   42.86
  -3   6   7  233.86   36.77
  -3   6   7  219.16   27.24
  -6   3   7  242.09   35.78
  -6  -3  -7  141.04   28.21
  -3  -6  -7  171.50   26.65
   6  -3   7  172.39   76.74
  -6  -3  -7  194.14   27.15
   3  -6   7  156.02   26.17
   6   3  -7  256.35   46.95
   6  -3  -9   51.49   52.13
  -3  -6   9   40.56   29.19
  -6  -3   9   59.88   21.93
  -6  -3   9   74.53   42.16
   6  -3  -9   48.60   42.15
  -3  -6   9   30.62   56.40
   6   3   9   27.51   38.11
   3   6   9   73.22   28.74
   6   3   9   21.82   37.64
   3   6   9   81.09   27.16
  -3  -6   9   52.50   35.31
  -3   6  -9   49.28   21.66
   3  -6  -9   22.21   38.62
  -3   6  -9   77.51   40.23
   6   3   9   49.70   21.19
   3   6   9   57.05   24.25
   6  -3  -9   68.53   34.32
  -6   3  -9   48.57   24.29
   3  -6  -9   57.73   25.39
   6  -3  -9   81.63   55.62
  -3  -6   9   96.25   36.14
  -6   3  -9   10.50   39.83
  -6   3  -9   55.07   26.60
   3  -6  -9   57.49   27.12
   3  -6  -9   53.97   23.51
   6  -3   9   52.57   21.27
   3  -6   9   26.82   32.26
   6  -3   9   26.02   26.14
  -3   6   9   76.27   20.57
  -6   3   9  117.17   29.58
   6   3  -9  145.54   38.89
  -6  -3  -9   55.02   31.85
  -3   6   9  114.61   23.85
  -6  -3  -9   32.95   40.45
   3  -6   9  112.30   36.58
  -3  -6  -9   63.68   73.68
   6   3  -9   76.93   45.54
  -6   3   9   79.42   30.20
   3   6  -9   28.54   42.79
   6  -3   9   33.67   23.80
  -6   3   9   91.77   23.02
  -3   6   9   51.69   19.78
   3   6  -9   40.30   30.69
   3   6  -9   80.43   33.46
  -3   6   9   51.18   19.92
  -6   3   9   92.91   21.15
   3   6  -9   31.32   20.58
  -6  -3  -9   19.42   24.36
  -3  -6  -9   64.19   21.69
  -6  -3  -9   33.65   29.49
  -3  -6  -9   76.10   22.03
   6  -3   9   40.27   52.36
   3  -6 -11   50.03   35.74
  -3  -6  11   13.56   16.96
  -6  -3  11   77.90   62.67
  -3  -6  11   41.49   41.23
  -3  -6  11   42.80   45.73
   6   3  11  -19.99   39.93
   3   6  11  -42.40   41.80
   6   3  11   85.60   41.13
   3   6  11  -21.15   23.06
  -3   6 -11  -15.45   22.27
  -6   3 -11   10.20   34.77
   6   3  11  -24.50   19.76
  -3   6 -11   19.20   21.07
   3  -6 -11   41.26   23.87
   6  -3 -11   18.28   46.72
   3  -6 -11   18.72   23.91
   3  -6 -11   16.15   20.81
  -6   3 -11  -17.60   20.91
  -6   3 -11   11.48   21.13
   6  -3 -11  -14.51   36.07
   6  -3 -11   12.80   20.92
   6  -3 -11  -51.42   34.55
   3  -6 -11    3.49   26.01
   3   6 -11   55.59   53.03
  -6  -3 -11   13.62   57.11
   6  -3  11    3.85   24.33
   6   3 -11   13.43   33.78
   6   3 -11  125.41   61.08
   3  -6  11   13.40   19.00
   3   6 -11   24.70   21.93
   6  -3  11  118.21   85.97
  -3  -6 -11  -73.49   54.23
  -3   6  11   10.66   19.60
   6  -3  11   -9.30   19.77
  -6   3  11    1.20   15.14
  -6   3  11   14.63   36.93
  -6  -3 -11   59.31   43.87
  -6  -3 -11   -8.94   21.70
  -3  -6 -11   13.26   17.90
  -6  -3 -11  -10.63   18.81
  -3  -6 -11   19.25   19.80
   3   6 -11    8.76   19.95
  -3  -6 -11   18.27   23.57
  -6  -3  13  -15.60   58.41
  -3  -6  13  -40.22  104.84
   6   3  13    7.00   45.30
   3   6  13    9.78   25.02
   3  -6 -13   30.05   49.48
   6  -3 -13   23.78   43.81
   6  -3 -13    4.22   27.49
  -3   6 -13   47.49   36.18
   3  -6 -13  -20.01   21.36
   6  -3 -13  -33.06   41.06
  -3   6 -13    6.61   34.05
   6  -3 -13  -36.01   74.82
   3  -6 -13   42.40   54.54
  -6   3 -13  -28.06   34.74
   3  -6 -13   40.84   24.22
   3   6 -13   -3.50   55.35
   3   6 -13   -8.28   23.07
  -6   3  13   36.74   39.43
  -3  -6 -13  -17.29   34.09
  -6  -3 -13   35.04   32.06
   6   3 -13   54.00   38.42
   3   6 -13   15.71   19.70
   6   3 -13    5.90   23.00
  -6  -3 -13   11.81   34.85
  -3  -6 -13   -3.35   21.33
   6   3 -13   27.07   33.65
  -3   6  13   35.03   37.30
   6   3  15   59.48   46.17
   3   6  15   51.61   32.61
  -3   6 -15   -9.83   25.93
   3  -6 -15    6.98   28.20
   6  -3 -15   47.41   44.61
  -6   3 -15    3.72   21.00
   3  -6 -15   -9.58   34.57
   6  -3 -15   38.93   47.67
  -3   6 -15  -18.77   26.44
  -6   3 -15  -11.38   28.59
  -6   3 -15   32.47   24.31
  -6  -3 -15   17.69   21.41
  -6   3  15    3.81   27.31
  -3   6  15   27.41   38.84
   3   6 -15  -40.54   22.26
   6   3 -15   36.52   25.71
  -3  -6 -15   -8.62   22.85
  -6  -3 -15   -4.36   28.02
  -3  -6 -15   -0.81   34.33
   6   3 -15   -4.36   47.86
   3   6 -15   34.34   60.25
   6   3  17   -2.63   58.62
   3   6  17   46.71   38.83
  -3   6 -17   36.86   29.49
   6  -3 -17   53.26   50.62
   3  -6 -17   18.92   45.54
  -3   6 -17  -19.19   35.68
   3  -6 -17   -0.33   34.70
   6  -3 -17   27.94   52.97
  -6   3 -17   43.41   50.67
  -6   3 -17   32.17   36.78
  -3  -6 -17    5.76   47.17
   6   3 -17   63.56   54.52
  -6  -3 -17   -7.72   38.75
  -6   3  17   -5.29   32.25
   3   6 -17   27.89   26.67
   6   3 -17   21.53   31.56
  -6  -3 -17   51.32   31.64
  -3  -6 -17   15.89   31.53
  -3   6  17    6.07   41.30
   3   6 -17   22.75   43.36
   6   3  19  -19.86   36.37
   3   6  19  -37.93   38.03
   6  -3 -19   11.83   52.96
   6  -3 -19   44.66   46.82
   3  -6 -19  -21.94   29.02
  -3   6 -19  -56.35   52.06
   3  -6 -19  -23.07   32.38
  -3   6 -19  -19.87   47.57
  -6   3 -19    2.84   30.68
  -6  -3 -19   31.86   25.47
  -6   3  19   10.42   30.19
   6   3 -19  -11.50   51.42
  -3  -6 -19  -34.75   31.56
   3   6 -19  -41.43   63.33
   6   3 -19   29.32   29.66
  -6  -3 -19    8.56   45.26
  -3  -6 -19   11.12   30.59
  -3   6  19   60.95   38.72
   3   6 -19    9.68   26.48
  -3   6 -21  104.21   39.69
   6   3  21   47.29   44.29
   3   6  21   26.91   44.16
   6  -3 -21   56.21   70.90
   3  -6 -21   11.94   37.07
   3  -6 -21   35.10   35.01
  -3   6 -21   11.86   36.54
   6  -3 -21   48.93   55.89
  -6   3 -21   51.62   35.17
  -3  -6 -21   15.90   36.06
  -6   3  21   85.72   51.61
   3   6 -21  -25.30   71.63
   6   3 -21  -45.38   60.87
   6  -3  21   -3.13   50.18
   3   6 -21    1.81   29.75
  -6  -3 -21   16.78   33.76
  -3  -6 -21   -2.25   35.72
  -6  -3 -21   18.45   28.95
  -3   6  21   15.74   43.45
  -3   6 -23   70.91   53.17
   6   3  23   31.05   42.48
   3   6  23   10.33   38.84
   6  -3 -23    0.04   32.49
   3  -6 -23    8.69   51.41
   6  -3 -23   -4.81   43.77
   3  -6 -23  -21.85   51.10
  -6   3 -23   25.57   32.46
  -6   3  23   72.53   46.90
   3   6 -23  -28.85   65.08
   6   3 -23  -52.79   55.03
   6  -3  23  -28.19   46.95
   3   6 -23  -40.72   44.54
  -6  -3 -23   25.07   46.66
  -3  -6 -23    1.47   51.90
  -6  -3 -23   31.90   26.99
  -3  -6 -23  -14.36   54.28
  -6   3 -25   45.41   30.66
  -3   6 -25   23.52   32.22
   6   3  25  -31.57   58.41
   3   6  25  -31.12   56.77
   6  -3 -25  -26.01   27.60
   3  -6 -25    1.43   36.42
   6  -3 -25   -8.93   41.79
   3  -6 -25  107.26   56.23
  -6   3  25   19.20   43.92
   6   3 -25   62.16   52.10
   3   6 -25    8.95   37.85
   3  -6  25   28.27   39.44
   6  -3  25   62.49   64.16
   3   6 -25   23.79   45.52
  -6  -3 -25   38.58   27.93
  -3  -6 -25   -7.86   31.84
  -3  -6 -25    4.09   33.76
  -6  -3 -25   14.82   24.89
   6   3  27   36.65   49.06
  -6   3 -27   -2.70   24.58
  -6  -3  27   33.38   28.09
   3   6  27  -24.23   29.58
   3  -6 -27   25.51   27.99
   6  -3 -27   41.37   35.53
   3  -6 -27   24.99   30.34
  -3   6 -27  -10.88   26.44
   6  -3  27  -22.37   36.04
  -6   3  27   23.72   21.59
   6   3 -27  -43.89   43.08
  -6  -3 -27   -3.36   19.33
   3  -6  27   62.32   43.64
   3   6 -27   11.95   25.42
   3   6 -27  -27.98   24.98
  -6  -3 -27    5.94   21.53
  -3  -6 -27  -18.07   26.29
  -3  -6 -27  -29.49   47.49
  -6   3 -29  -11.48   17.37
  -3   6 -29   33.62   32.74
   6   3  29   -5.00   25.60
   3   6  29   42.44   22.73
  -6  -3  29  -22.67   22.89
   3  -6 -29  -10.06   29.65
   3  -6 -29    5.44   35.86
   6  -3 -29   43.37   46.53
  -3  -6 -29   21.38   23.95
  -6  -3 -29    6.91   19.25
   6   3 -29    7.09   52.55
   6  -3  29   65.34   45.23
   3  -6  29    8.02   18.58
   3   6 -29    1.38   19.36
  -6  -3 -29  -14.15   13.98
  -3  -6 -29    6.23   20.07
  -6   3  29   23.01   21.28
  -6  -4   0   70.65   33.06
   6   4   0   57.85   29.21
   4   6   0   23.42   39.70
   6  -4   0   29.06   42.28
  -6  -4   0   61.42   44.67
  -4  -6   0   27.58   69.66
   6   4   0   37.23   66.22
   4   6   0   -2.57   30.06
   4  -6   0   36.56   21.22
   6  -4   0   28.44   19.53
  -4  -6   0    0.32   19.54
   6  -4   0   38.44   24.69
   4  -6   0   23.72   20.27
   4   6   0   20.22   15.37
  -4   6   0   19.11   20.96
  -6   4   0   -9.65   18.31
  -6  -4   0   -4.16   15.50
  -6   4   0   26.66   20.64
  -4   6   0   -0.31   25.53
  -6   4   0   30.43   17.05
  -4   6   0   21.71   15.85
  -4  -6   0   14.43   23.06
  -4   6   0   46.74   22.05
  -6   4   0   29.58   17.17
   4  -6   0   63.00   22.17
  -6  -4   0    4.16   29.10
   6  -4   0   29.19   24.74
   6   4   0   41.22   18.59
  -6  -4   2  118.92   30.27
   4   6   2  170.35   35.10
   6   4   2  109.04   55.11
   4  -6  -2  112.83   40.38
  -6  -4   2  164.60   57.25
  -4  -6   2  104.75   57.43
   6   4   2   60.90   69.51
   4   6   2  126.14   39.38
  -4  -6   2  163.01   45.87
  -4   6  -2  168.03   25.20
   4  -6  -2  148.99   29.58
   4   6   2  172.90   33.99
   4  -6  -2  166.18   40.53
   6  -4  -2  125.04   26.55
   6  -4  -2  180.58   45.56
  -6  -4   2  112.84   36.28
  -4   6  -2  153.02   27.15
  -6   4  -2  167.91   41.08
  -6   4  -2  155.78   28.06
  -6   4  -2  156.12   33.76
  -6  -4   2   85.28   23.34
  -4   6  -2  138.05   19.84
   6  -4  -2   47.13   58.17
   6  -4  -2   97.51   26.33
  -4   6   2  129.28   28.87
  -6  -4  -2  116.31   33.18
   4  -6   2   96.58   38.57
   6   4  -2   97.80   40.20
   4   6  -2  153.46   37.87
   6  -4   2  193.00   52.95
  -4  -6  -2   66.71   93.13
   6   4  -2  223.20   90.41
   4   6  -2  139.58   40.99
   6  -4   2   74.93   23.15
  -6  -4  -2   98.87   56.38
  -4  -6  -2  154.80   29.84
  -6   4   2  111.65   24.11
   4  -6   2  124.22   25.57
   4   6  -2  139.74   23.51
  -6   4   2  141.10   26.07
  -4   6   2  140.26   23.50
  -6   4   2  145.64   34.74
  -4   6   2  183.31   31.96
  -4  -6  -2  104.42   37.08
  -6   4   2  168.24   33.75
  -4   6   2  147.23   40.95
   6  -4   2  173.34   31.51
   4  -6   2  118.75   40.98
  -6  -4  -2  103.64   28.08
   6   4  -2  133.61   23.77
  -4  -6   4   12.26   21.68
  -6  -4   4   39.09   34.36
   6   4   4   12.64   25.85
   6  -4  -4   16.92   23.96
  -6  -4   4   56.29   42.35
  -4  -6   4  -21.13   43.79
   6   4   4   26.97   53.34
   4   6   4   38.82   30.76
  -4  -6   4    3.44   20.03
   6   4   4   49.27   17.37
  -4   6  -4    4.41   26.39
   4   6   4    9.22   16.95
  -4   6  -4   31.07   15.93
   4  -6  -4   26.35   21.74
   6  -4  -4   37.13   19.25
   6   4   4   18.84   25.21
   4  -6  -4   38.39   20.61
   6  -4  -4   30.50   19.33
  -6  -4   4   -3.23   31.73
  -6   4  -4   49.61   20.99
  -6   4  -4   -4.60   31.48
   4  -6  -4   31.99   20.85
  -6   4  -4  -12.24   24.73
  -6  -4   4   14.43   17.61
   6  -4  -4   -4.36   42.06
  -4   6  -4  -20.22   30.79
   6  -4   4   31.21   28.32
  -4   6   4    7.02   13.74
   4  -6   4   26.57   16.45
   6   4  -4    5.63   32.13
  -6  -4  -4    1.26   23.28
   4  -6   4    7.67   18.27
  -6  -4  -4  -31.34   42.58
  -4  -6  -4   40.14   46.31
   6   4  -4  -71.36   66.75
   4   6  -4   15.89   29.21
  -4   6   4   16.15   19.50
   6  -4   4   74.65   44.52
   6  -4   4   42.87   22.96
   6  -4   4   -3.76   18.33
   4   6  -4   36.58   23.93
   4   6  -4  -30.40   28.54
  -6   4   4    1.12   20.32
  -4   6   4   12.92   16.19
  -6   4   4    7.05   16.65
  -4  -6  -4  -22.99   25.09
  -4   6   4   33.84   14.78
  -6   4   4   15.56   16.10
  -6   4   4   19.60   29.34
   4  -6   4   23.21   24.73
   6   4  -4   -6.62   19.32
  -4  -6   6   75.53   24.54
  -6  -4   6   91.94   24.33
   4  -6  -6   76.72   28.72
  -6  -4   6   89.79   82.35
  -4  -6   6   58.17   56.67
   6   4   6   36.02   40.33
   4   6   6   68.98   54.11
   6   4   6   56.42   38.62
   4   6   6   60.03   36.90
   6  -4  -6   43.43   54.05
  -4   6  -6   94.82   23.09
  -6  -4   6   80.40   21.15
   4  -6  -6   81.15   39.66
   6   4   6   78.02   36.51
   4   6   6   78.22   25.07
   6  -4  -6  100.27   24.62
   4  -6  -6   55.47   28.99
   6  -4  -6  106.05   30.87
  -4   6  -6   75.63   26.56
  -6   4  -6   67.36   24.85
  -6   4  -6   86.42   23.99
   4  -6  -6  114.67   47.20
  -4   6  -6   61.81   18.95
   6  -4  -6   80.83   24.50
  -6   4  -6   45.04   22.18
  -6   4   6   83.93   23.94
  -4   6   6   78.97   23.61
  -4   6   6   87.59   21.32
  -6   4   6   64.71   21.06
   4   6  -6   61.41   57.90
   6   4  -6  117.14   40.51
   6  -4   6   75.69   22.61
   4  -6   6   32.66   24.05
  -6  -4  -6   85.66   74.84
  -4  -6  -6  129.39   52.66
   6   4  -6   63.45   63.62
   4   6  -6   57.24   36.47
  -4  -6  -6   80.72   23.31
   6  -4   6   66.35   22.83
  -6  -4  -6   79.39   49.24
   4  -6   6   53.33   33.17
  -6   4   6   70.83   38.25
  -4   6   6   83.19   35.37
  -4   6   6   89.56   34.19
  -6   4   6   71.02   31.16
  -6  -4  -6   56.34   24.81
  -4  -6  -6   29.69   33.69
   4  -6   6   71.19   27.41
   6  -4   6   84.65   27.44
   6  -4   6  124.72   47.62
  -4  -6  -6   53.45   32.41
  -6  -4   8  180.71   42.06
  -4  -6   8  148.49   27.36
   6  -4  -8  128.35   52.66
   4   6   8  115.38   26.18
  -6  -4   8  119.98   82.36
  -4  -6   8   93.92   62.07
   6   4   8   75.28   47.95
   4   6   8  117.65   55.56
   6   4   8   89.72   42.04
   4   6   8   91.94   46.03
   6  -4  -8  108.09   92.44
   4  -6  -8   98.63   32.40
  -6   4  -8  108.01   25.01
   6   4   8   71.05   36.68
  -6   4  -8  108.74   44.06
  -6  -4   8  115.85   26.79
   4  -6  -8  130.35   47.14
  -4   6  -8  121.96   48.12
  -6   4  -8   83.47   43.33
   4  -6  -8  104.59   46.94
  -4   6  -8  154.03   43.90
   4  -6  -8  139.73   52.39
   6  -4  -8   95.72   28.42
  -4   6   8  158.21   44.08
   6  -4   8  127.44   87.55
   4  -6   8   66.38   53.63
   6  -4   8  111.89   26.66
  -4   6   8  111.76   35.65
  -6  -4  -8  130.86   42.25
   4   6  -8  113.26   47.25
   6   4  -8  176.51   71.59
   4  -6   8  143.95   42.74
  -4   6   8   60.66   40.65
  -6  -4  -8   49.80   79.94
  -4  -6  -8  123.94   65.62
   6   4  -8  156.94   73.51
   4   6  -8  127.03   41.21
  -6  -4  -8  150.82   28.52
  -4  -6  -8   28.12   57.41
   6  -4   8  152.53   42.18
  -6   4   8  134.37   31.40
   4  -6   8  117.33   26.40
  -4   6   8  106.61   27.78
  -6   4   8  119.03   24.29
  -6  -4  -8   76.04   27.95
  -4  -6  -8   71.19   38.31
  -6   4   8  143.61   36.52
   6  -4   8   86.11   34.65
  -4  -6  -8  113.27   41.26
   6  -4 -10  143.35  113.57
   4   6  10   84.93   36.70
  -6  -4  10  147.42   61.94
   4  -6 -10  189.35   61.38
  -4  -6  10  108.26  107.02
   6   4  10   31.75   81.52
   6  -4 -10  154.96   32.34
   6   4  10  107.42   34.01
   4   6  10  153.81   34.21
  -4   6 -10  124.47   31.71
   6   4  10   80.74   28.22
  -6   4 -10  145.22   33.84
   6  -4 -10   66.75   68.42
   4  -6 -10  134.96   46.65
   6  -4 -10  145.22   52.29
   4  -6 -10  147.08   58.65
  -4   6 -10  129.76   35.17
  -6   4 -10   83.10   32.61
   4  -6 -10  113.62   36.24
   4  -6  10  120.51   71.43
  -6  -4 -10  143.17   45.79
  -4   6  10  128.72   44.82
  -6   4  10  117.17   32.38
  -6   4  10  170.22   37.91
   6   4 -10  170.12   53.05
   4   6 -10  105.69   63.84
  -6  -4 -10   -1.05   65.98
  -4  -6 -10   94.12   27.94
  -4  -6 -10   81.30   62.54
   6   4 -10  221.56   71.07
   4   6 -10  128.89   49.78
   6  -4  10   50.57   89.12
  -4   6  10  103.12   47.99
   4   6 -10   62.96   42.30
  -6  -4 -10   89.24   43.48
  -4  -6 -10   45.95   26.69
  -4   6  10  136.36   29.78
   6  -4  10  131.87   50.75
  -4   6 -12   35.62   26.43
   4   6  12  -23.28   37.67
   6   4  12   17.28   30.90
   4   6  12   19.19   28.71
  -6   4 -12   14.29   39.36
   4  -6 -12   22.94   37.57
   6  -4 -12   51.00   28.99
   6  -4 -12   27.45   38.61
  -6   4 -12   10.16   27.51
  -4   6 -12   66.61   28.30
  -6   4 -12   22.13   40.35
   4  -6 -12    8.02   21.82
   6  -4 -12   13.12   58.25
   4  -6 -12   -0.34   74.52
   6  -4  12   10.71   24.06
   6   4 -12    9.89   40.64
   4   6 -12   61.10   62.71
  -4   6  12   24.58   34.64
   6   4 -12   41.98   40.25
   4   6 -12   17.94   41.60
  -6  -4 -12   44.48   25.30
  -4  -6 -12   34.08   24.56
  -4  -6 -12   68.38   90.62
  -6   4  12   -5.96   33.13
   4   6 -12   45.58   30.07
  -6  -4 -12   48.35   23.27
  -4  -6 -12   30.74   22.83
  -4   6  12   19.59   25.48
  -6   4  12   17.99   26.15
  -4   6  12   -7.44   29.19
   6   4  14  -36.50   28.63
   4   6  14    8.42   31.59
  -4   6 -14   36.97   32.64
  -6   4 -14   34.08   47.57
  -6   4 -14   -7.10   29.16
  -4   6 -14  -65.78   40.85
   4  -6 -14   16.64   22.09
   6  -4 -14   33.30   25.74
   4  -6 -14  -15.07   42.27
   6  -4 -14   56.65   77.46
   6  -4 -14  -12.15   30.99
   4  -6 -14   48.68   45.23
   4   6 -14   51.44   58.08
  -4   6  14    2.07   22.94
   6   4 -14   13.58   44.88
  -4  -6 -14   -1.94   24.45
  -6   4  14  -11.79   25.54
   6   4 -14   24.71   44.28
   6   4 -14   16.77   25.19
  -6  -4 -14  -31.34   27.48
  -4  -6 -14   -0.24   25.12
  -6  -4 -14  -15.61   37.05
   4   6 -14   15.73   30.94
   6   4  16    7.29   34.24
   4   6  16   -9.24   34.55
  -4   6 -16   -6.22   28.76
   6  -4 -16  -46.94   33.71
   4  -6 -16   25.00   26.05
  -4   6 -16   30.20   34.98
   4  -6 -16  -23.66   48.49
   6  -4 -16    3.97   29.73
  -6   4 -16   20.98   30.76
  -6   4 -16    0.13   36.19
  -4  -6 -16   37.17   29.88
   6   4 -16  -33.97   50.90
  -6  -4 -16   -6.79   26.75
  -6   4  16   45.91   28.57
   4   6 -16  -22.69   34.81
   6   4 -16  -12.82   27.15
  -6  -4 -16   78.64   47.04
  -4  -6 -16    7.26   43.91
  -4   6  16    5.29   23.67
   4   6 -16   26.13   67.51
   6   4  18  -23.51   36.87
   4   6  18   41.77   36.80
   6  -4 -18  -10.72   52.35
   4  -6 -18    5.49   27.79
  -4   6 -18  -22.62   55.73
  -4   6 -18    7.71   32.08
   6  -4 -18   14.40   47.53
  -6   4 -18   10.24   31.97
   4  -6 -18  -79.94   53.29
  -6  -4 -18   78.60   40.87
  -6   4  18  -26.25   44.54
  -4  -6 -18    9.56   48.92
   6   4 -18  -26.61   54.24
   6   4 -18   32.18   28.74
   4   6 -18   27.74   69.49
  -4  -6 -18   46.24   45.46
  -6  -4 -18   -2.57   31.92
   4   6 -18  -44.16   38.21
   6   4  20   -2.55   39.32
   4   6  20  -43.37   39.26
   6  -4 -20   58.27   53.21
   4  -6 -20   37.38   45.72
   6  -4 -20   92.86   53.96
  -4   6 -20   43.80   37.62
  -6   4 -20   26.09   33.65
  -4   6 -20  -29.07   52.43
   4  -6 -20   39.35   56.94
  -4  -6 -20  -49.95   33.93
  -6   4  20   20.23   29.50
   4   6 -20  -54.35   69.99
   6   4 -20    6.26   54.70
  -6  -4 -20   11.41   32.37
   4   6 -20   -2.42   43.24
  -6  -4 -20   -3.30   28.31
  -4  -6 -20   -0.49   34.25
  -4   6 -22  -38.87   34.10
   6   4  22  -19.37   60.51
   4   6  22   20.32   37.89
   6  -4 -22   45.55   55.27
   4  -6 -22    2.45   36.87
   6  -4 -22   21.46   59.63
   4  -6 -22  -26.20   34.17
  -6   4 -22   12.98   50.82
  -6   4  22  -12.58   26.15
   4   6 -22  -16.78   69.91
   6   4 -22    5.63   53.29
   6  -4  22   -6.34   48.31
   4   6 -22  -14.84   27.50
  -6  -4 -22   19.73   48.39
  -4  -6 -22  -33.83   31.94
  -4  -6 -22  -16.60   47.14
  -6  -4 -22   42.34   41.89
  -4   6 -24   19.93   51.11
   4   6  24   54.57   58.99
   6   4  24   -0.19   56.54
   6  -4 -24    5.10   33.00
   4  -6 -24   20.68   33.33
   6  -4 -24   49.49   38.19
   4  -6 -24   35.53   34.50
  -6   4 -24   13.92   32.98
  -6   4  24   13.05   25.86
   4   6 -24   34.42   44.01
   6   4 -24   39.61   80.30
   4  -6  24    2.21   43.61
   4   6 -24  -18.91   28.47
  -4  -6 -24   -9.06   49.02
  -6  -4 -24    7.32   29.73
  -4  -6 -24    0.01   32.51
  -6  -4 -24   20.72   28.37
   6   4  26   23.33   32.24
  -6   4 -26   68.33   43.85
  -6  -4  26   39.09   27.04
   4   6  26  -48.87   46.12
   4  -6 -26  -16.23   29.64
   6  -4 -26   -3.31   23.77
   4  -6 -26    0.76   29.33
   6  -4 -26   -2.41   33.33
  -4   6 -26    0.99   28.68
   4  -6  26  -19.71   35.72
   4   6 -26  -15.07   32.42
  -6   4  26    2.33   18.82
   6  -4  26  -13.81   58.25
   6   4 -26  -21.23   67.93
   4   6 -26   15.78   24.69
  -6  -4 -26   13.04   23.87
  -4  -6 -26   -4.49   27.42
  -4  -6 -26   26.75   27.90
  -6  -4 -26  -38.10   34.29
  -6   4 -28    6.81   21.13
   6   4  28   41.64   25.74
   4   6  28  -44.82   24.59
  -6  -4  28  -42.56   22.69
   4  -6 -28    8.87   33.97
   6  -4 -28    0.67   13.43
   4  -6 -28  -27.94   37.44
   6  -4 -28   17.48   38.10
  -4   6 -28   -0.34   22.96
   4   6 -28  -25.84   31.38
  -6  -4 -28  -11.28   16.63
   6  -4  28    6.55   30.34
   6   4 -28   16.29   33.94
  -4  -6 -28   -9.97   21.10
  -6  -4 -28   11.93   18.32
  -6   4  28    6.03   17.96
  -4  -6 -28    5.89   23.95
  -6  -5   1  178.66   33.21
   6   5   1  169.97   65.41
   5   6   1  149.37   40.38
   6  -5  -1  181.91   55.15
   5  -6  -1  148.23   28.02
  -6  -5   1  162.11   66.75
  -5  -6   1  148.96   73.99
   6   5   1  132.43   53.18
   5   6   1  170.01   46.87
  -6   5  -1  167.58   27.41
   6  -5  -1  114.15   27.51
   5   6   1  136.28   28.74
   5  -6  -1  172.88   35.33
   6  -5  -1  171.92   31.46
   5   6   1  158.23   29.58
  -5   6  -1  142.08   30.87
  -5   6  -1  246.52   47.65
  -6   5  -1  220.00   33.42
  -6   5  -1  168.33   33.77
  -6  -5   1  132.82   33.20
   5  -6  -1  166.46   33.43
  -5   6  -1  154.92   25.28
  -6  -5   1  108.66   50.40
   6  -5  -1  159.86   66.96
  -6   5  -1  225.80   37.95
   5  -6  -1  133.44   58.83
   6  -5   1  128.33   64.42
  -5   6   1  162.55   23.24
   6   5  -1  244.48   45.37
   5   6  -1  165.25   68.04
   5  -6   1  164.68   29.91
   6  -5   1  136.56   42.52
  -5  -6  -1  199.31   69.07
   6   5  -1  176.49   55.61
   5   6  -1  160.69   68.60
  -5   6   1  162.17   31.65
  -6   5   1  196.73   30.72
   5  -6   1  229.86   58.21
  -6   5   1  166.21   32.73
  -5   6   1  155.61   43.66
  -6   5   1  151.97   28.09
  -5   6   1  210.18   27.85
  -6  -5  -1  142.41   69.53
  -6   5   1  162.02   37.13
  -6  -5  -1   97.51   27.41
  -5  -6  -1   96.16   29.41
   6  -5   1  172.75   35.62
   5  -6   1  153.87   53.95
  -6  -5  -1  146.15   59.28
  -5  -6  -1  142.94   36.45
  -5  -6   3  486.19   56.63
  -6  -5   3  504.83   56.92
   5   6   3  505.91   65.84
   6   5   3  463.05   66.92
  -5   6  -3  499.59   53.30
   5  -6  -3  453.76   90.20
  -6  -5   3  431.51  100.78
  -5  -6   3  473.65  146.04
   6   5   3  500.43   79.56
   5   6   3  419.16   70.39
  -5   6  -3  396.87   39.83
   5   6   3  489.34   72.02
   6  -5  -3  410.84   52.25
   6  -5  -3  434.77   57.36
   5   6   3  551.40   57.03
   5  -6  -3  384.88   50.98
  -6   5  -3  560.40   81.52
  -6   5  -3  597.45   56.30
  -5   6  -3  510.61   47.26
   5  -6  -3  490.41   57.12
  -6   5  -3  524.42   46.04
   6  -5  -3  487.30   57.08
   6  -5  -3  511.16   94.04
   5  -6  -3  479.11   57.95
  -5   6   3  489.52   57.30
   6  -5   3  358.87   47.88
   5  -6   3  409.99   84.47
  -6  -5  -3  452.57   63.11
   6  -5   3  429.08   94.63
   6   5  -3  547.88   72.02
  -6  -5  -3  340.95   97.94
  -5  -6  -3  436.61  100.96
   6   5  -3  413.91   81.26
   5   6  -3  413.43  103.90
  -5   6   3  535.33   42.97
   5  -6   3  396.74   67.50
  -6   5   3  503.35   67.23
   5   6  -3  540.55   67.97
   5  -6   3  398.56   42.52
  -6   5   3  493.96   71.43
  -5   6   3  536.88   50.17
  -6   5   3  489.59   42.42
  -6  -5  -3  320.33   49.73
  -5  -6  -3  369.84   55.32
  -6   5   3  508.31   44.46
   6  -5   3  485.33   79.65
   5  -6   3  429.58   55.97
  -5  -6  -3  489.96   61.58
  -5  -6   5   78.14   39.75
   6  -5  -5  131.51   33.19
   6   5   5   60.89   27.59
  -6  -5   5  -10.78   60.45
  -5  -6   5   53.71   95.17
   6   5   5   57.30   45.11
   5   6   5   71.28   39.34
   6   5   5   77.37   40.53
   5   6   5   82.41   24.61
   5   6   5  109.10   25.04
  -5   6  -5  122.71   37.54
   5  -6  -5  117.41   31.95
   6  -5  -5   97.43   28.35
  -5   6  -5  167.94   43.85
   6  -5  -5   99.07   56.99
  -5   6  -5  131.70   29.96
  -6   5  -5   74.28   26.11
  -6   5  -5  109.27   28.53
   5  -6  -5   68.78   44.66
   5  -6  -5   54.14   42.84
   6  -5  -5   77.69   46.15
   5  -6  -5  141.63   50.62
  -6   5  -5   67.11   23.83
   6  -5   5   88.59   25.02
  -6   5   5  124.03   23.36
  -5   6   5  100.46   33.42
   5  -6   5   72.68   28.04
   5   6  -5  124.51   61.47
   6  -5   5   54.04   52.66
   5  -6   5  136.54   48.28
  -6  -5  -5   96.20   61.09
  -5  -6  -5  128.61   93.30
   6   5  -5  154.10   46.40
   5   6  -5  107.81   39.64
  -5   6   5  137.67   41.99
  -6   5   5  157.52   33.59
  -6  -5  -5  117.85   55.11
   6   5  -5  132.95   68.35
   6  -5   5  108.07   25.83
   5  -6   5   79.07   25.81
  -6   5   5  137.88   29.15
  -5   6   5  137.27   39.35
  -6  -5  -5   86.86   43.47
  -5  -6  -5   52.63   25.48
  -5   6   5  129.97   24.35
  -6   5   5  128.58   23.13
   6  -5   5  113.05   34.19
   5  -6   5   82.88   39.43
   6  -5  -7  118.02   58.56
  -6   5  -7   31.04   30.96
   5   6   7   37.23   33.68
   6   5   7  121.05   49.40
   6   5   7   74.75   28.59
   5   6   7   67.19   38.90
  -5   6  -7   54.50   40.16
  -6   5  -7   50.86   26.83
   6   5   7   33.95   41.25
   5   6   7   25.16   36.63
  -6  -5   7   37.30   28.78
   6  -5  -7   72.77   30.11
   5  -6  -7   32.47   28.10
  -5   6  -7   21.25   33.55
   5  -6  -7   44.59   28.55
   6  -5  -7   75.37   47.94
   5  -6  -7   28.10   80.37
  -5   6  -7   66.47   27.87
  -6   5  -7   97.56   38.57
   5   6  -7   73.87   61.22
  -6  -5  -7   60.28   24.24
   5  -6   7   56.19   51.11
   6  -5   7   25.62   54.88
  -6  -5  -7   27.34   60.99
  -5  -6  -7   -5.71   81.96
   6   5  -7   99.90   49.16
   5   6  -7   17.42   40.38
  -6   5   7   43.39   26.01
  -5  -6  -7   92.18   24.17
  -5   6   7  112.56   24.77
  -6   5   7   57.24   29.90
   6   5  -7   23.10   41.92
   5  -6   7   33.29   49.16
  -5  -6  -7   56.67   25.61
  -6  -5  -7   16.86   33.22
  -5   6   7   58.88   22.92
  -6   5   7   61.04   20.92
  -5   6   7   63.78   21.17
   6  -5   7   78.99   45.57
  -6   5  -9   71.18   29.44
  -5   6  -9   66.66   46.64
   6   5   9   38.29   40.27
   5   6   9   60.44   52.08
   5   6   9   48.61   30.32
   6   5   9   35.77   28.13
   5  -6  -9   86.83   32.93
  -6  -5   9   50.64   22.98
   6  -5  -9   55.04   47.58
   5  -6  -9   58.95   60.09
  -6   5  -9   95.67   44.65
  -5   6  -9   64.61   30.86
   5  -6  -9  154.46   88.36
  -6   5  -9   89.03   41.39
   6  -5  -9  117.81   62.19
  -6   5   9   88.97   45.67
   5   6  -9  131.54   50.77
   6   5  -9  127.00   44.67
  -5  -6  -9   62.98   41.36
   5   6  -9   90.01   40.58
  -5   6   9   45.52   25.00
  -5   6   9   82.36   45.22
  -6  -5  -9   97.44   38.65
   6   5  -9   70.50   49.51
   5  -6   9   77.43   85.98
  -5  -6  -9  103.60   37.03
  -6  -5  -9   63.16   25.75
   6  -5   9   66.57   28.33
   6  -5   9   69.90   86.79
  -5   6   9  100.99   24.75
   6   5  11   40.63   47.29
   5   6  11   33.77   30.18
   6   5  11   -5.02   35.31
  -5   6 -11   69.87   32.23
   5   6  11   73.34   32.11
  -5   6 -11   86.24   50.35
  -6   5 -11   56.01   32.09
  -6   5 -11   54.44   47.56
   6  -5 -11   22.13  106.18
   6  -5 -11   81.70   48.89
   5  -6 -11   34.24   60.15
   6  -5  11   13.34   86.24
  -5   6  11   63.69   24.13
  -6  -5 -11   73.15   25.67
   5   6 -11  122.45   50.85
   6   5 -11  100.96   46.54
   5   6 -11   69.79   41.66
   6   5 -11   60.23   62.58
  -6   5  11  106.70   44.48
  -5   6  11   62.54   25.47
   5  -6  11  -12.22   51.30
  -5  -6 -11   62.22   25.95
   5   6 -11   36.47   22.33
  -6  -5 -11   56.95   26.10
  -5  -6 -11   52.10   37.63
   6  -5  11   20.03   24.76
   5   6  13  -15.97   32.27
   6   5  13   76.31   47.73
  -6   5 -13    3.55   31.58
  -5   6 -13   17.14   38.12
  -6   5 -13   33.12   32.81
  -5   6 -13   95.88   30.58
   5  -6 -13   65.57   39.57
   5  -6 -13   73.21   53.69
   6  -5 -13   89.15   62.92
   6  -5 -13   65.08   36.21
   6   5 -13   61.20   78.07
   5   6 -13  -19.73   50.62
   5   6 -13    0.02   46.59
  -6  -5 -13   35.94   30.07
  -6   5  13   22.37   28.93
  -5   6  13   39.19   22.48
   6   5 -13  -32.91   36.04
   5   6 -13   10.84   22.28
  -6  -5 -13   -5.18   31.22
  -5  -6 -13   26.47   29.08
  -5   6  13   37.23   36.09
  -5  -6 -13   79.80   47.97
   5   6  15   39.76   33.09
   6   5  15    0.14   48.11
  -6   5 -15    2.68   54.20
   5  -6 -15   -6.23   38.04
   6  -5 -15  -27.57   37.84
  -5   6 -15  -15.20   47.60
  -5   6 -15  -29.14   37.36
  -6   5 -15   -9.30   33.02
   6   5 -15  -50.13   78.86
  -6   5  15    0.84   26.62
   5   6 -15   88.56   48.43
   5   6 -15   35.06   23.79
  -5  -6 -15  -25.99   30.08
  -6  -5 -15  -11.08   47.05
  -6  -5 -15   41.01   28.34
  -5  -6 -15   49.02   30.34
   5   6  17   -6.40   35.29
   6   5  17   73.30   51.15
  -5   6 -17  -24.43   31.51
   5  -6 -17    2.38   28.30
  -5   6 -17   62.02   57.11
   5  -6 -17   66.93   38.42
   6  -5 -17   44.88   44.78
  -6   5 -17   37.12   50.87
  -6   5 -17  -20.82   37.16
   6  -5 -17  -28.23   36.86
  -5  -6 -17   57.53   30.15
  -6  -5 -17  -30.82   28.43
   5   6 -17   15.62   72.15
   5   6 -17    0.30   25.24
  -6   5  17  -15.73   26.30
  -6  -5 -17   41.81   30.02
  -5  -6 -17  -35.60   31.46
   6   5 -17  -75.29   78.13
   5   6  19  -11.63   38.65
   6   5  19  -37.45   38.19
  -5   6 -19   48.35   35.86
   5  -6 -19    2.33   33.46
  -6   5 -19  -38.63   41.00
   5  -6 -19   -3.49   39.13
   6  -5 -19   66.04   49.94
  -6   5 -19   60.27   33.63
  -5   6 -19   54.12   40.89
   6  -5 -19   55.33   56.19
  -5  -6 -19   35.05   51.81
  -6  -5 -19  -36.61   47.52
   5   6 -19   68.44   76.28
   5   6 -19   27.12   28.41
  -6   5  19  -13.11   27.99
  -5  -6 -19   22.03   49.56
  -6  -5 -19   -2.86   32.24
   6   5 -19   74.99   83.87
   5   6  21   81.99   37.12
   6   5  21   -7.36   37.33
   5  -6 -21   13.25   38.88
   5  -6 -21   13.48   32.15
   6  -5 -21   11.64   55.70
  -5   6 -21  -34.66   39.44
  -6   5 -21    6.18   53.46
  -5   6 -21   34.28   54.31
   6  -5 -21  -38.63   59.60
  -5  -6 -21   21.25   31.96
  -6   5  21   -1.24   24.72
   5   6 -21   43.83   49.90
   6   5 -21   38.08   80.93
  -6  -5 -21   42.81   50.98
   5   6 -21   -7.61   28.04
  -6  -5 -21   19.03   29.98
  -5  -6 -21   -8.85   31.70
   5   6  23  -46.51   57.20
   6   5  23   35.47   36.81
   6  -5 -23   37.00   37.09
   5  -6 -23   24.94   36.59
   6  -5 -23  -20.64   36.03
   5  -6 -23   43.90   48.02
  -5   6 -23   25.61   34.70
  -6   5 -23    1.18   34.47
  -6   5  23   18.52   33.79
   5   6 -23   12.64   47.50
   6   5 -23  -39.30   79.55
   5   6 -23   13.14   27.44
  -5  -6 -23    9.80   32.03
  -6  -5 -23   41.35   31.44
  -5  -6 -23   32.69   51.44
  -6  -5 -23  -15.01   45.71
  -6   5 -25  -29.26   29.87
  -5   6 -25    9.36   47.49
   6   5  25  -25.82   31.55
   5   6  25   -4.27   50.50
  -6  -5  25   11.32   26.25
   5  -6 -25  -22.24   50.17
   5  -6 -25  -32.55   44.56
   6  -5 -25   38.68   30.55
   6  -5 -25  -10.46   29.35
   5   6 -25  -15.62   39.54
  -6  -5 -25   12.41   25.91
   6  -5  25  -67.82   64.58
   5  -6  25  -27.91   39.76
  -6  -5 -25  -37.84   26.18
  -5  -6 -25   -6.42   42.44
   6   5 -25  -13.81   42.68
  -5  -6 -25   -0.33   28.08
  -6  -5  27   -0.22   21.05
  -6   5 -27   41.90   24.38
   6   5  27  -27.72   40.60
   5   6  27  -20.67   26.06
  -5  -6  27    4.96   19.56
   6  -5 -27   17.53   34.56
   5  -6 -27   38.02   23.59
   6  -5 -27   -8.01   30.50
   5  -6 -27   22.90   21.93
  -5   6 -27    6.72   24.12
   5   6 -27    9.69   41.81
   6  -5  27  -17.77   32.66
   5  -6  27  -34.32   45.88
  -6  -5 -27   38.24   32.27
  -5  -6 -27    3.50   23.34
  -6  -5 -27  -15.20   34.53
   6   5 -27    8.80   33.78
  -5  -6 -27  -10.17   38.10
   6   6   0  376.97   97.81
   6  -6   0  318.99  151.25
   6   6   0  345.01  107.52
   6  -6   0  365.05   46.70
  -6   6   0  390.67   53.26
  -6   6   0  449.50   73.76
  -6   6   0  413.28   43.92
   6  -6   0  358.43   50.07
   6   6   2   58.07   29.93
  -6   6  -2   41.42   23.41
   6   6   2   31.10   51.37
   6  -6  -2  -40.11   37.19
   6  -6  -2    7.99   33.75
  -6   6  -2    6.11   20.87
  -6   6  -2   -4.07   17.63
   6  -6  -2   96.88   74.87
   6  -6   2  -15.16   73.22
  -6   6   2   16.26   23.67
   6  -6   2   21.45   27.39
   6   6  -2   56.13   33.91
  -6  -6  -2   12.05   23.49
   6   6  -2   23.86   62.08
  -6   6   2  -53.46   35.01
  -6   6  -4   27.36   24.26
   6   6   4  -35.96   33.44
   6  -6  -4  -23.68   26.49
   6  -6  -4   47.35   21.67
  -6   6  -4   -4.84   33.01
  -6   6  -4   25.62   26.82
   6  -6  -4   49.57   73.38
   6  -6   4  -25.32   70.80
  -6   6   4   30.34   23.38
   6  -6   4   -1.35   26.24
   6   6  -4    8.10   34.27
  -6  -6  -4   -3.25   19.73
   6   6  -4   39.74   50.96
  -6   6   4   12.10   21.48
   6  -6  -6    6.80   29.45
   6   6   6  -22.12   31.33
   6   6   6   -6.04   18.65
  -6   6  -6    2.39   39.32
   6   6   6   23.24   24.98
   6  -6  -6   15.24   28.15
  -6   6  -6   28.49   34.20
  -6   6  -6    3.69   23.04
   6  -6  -6  121.05   48.80
   6  -6   6   38.66   36.38
  -6   6   6   -1.88   19.85
   6  -6   6  -14.51   44.55
  -6  -6  -6   10.72   22.17
   6   6  -6  -31.62   51.31
  -6  -6  -6   -0.12   22.04
   6   6  -6   45.27   56.21
  -6   6   6   40.26   34.93
  -6   6  -8  113.92   32.94
   6   6   8   58.34   45.57
   6   6   8   11.14   40.10
   6  -6  -8   72.43   68.12
   6  -6  -8   97.08   54.54
  -6   6  -8   78.50   30.64
  -6   6   8  105.22   29.98
   6   6  -8  104.21   70.30
  -6  -6  -8   85.23   26.98
   6   6  -8  111.52   45.24
   6  -6   8   13.20   28.56
   6  -6   8  -15.03   64.51
  -6  -6  -8   10.74   30.36
  -6   6   8   86.18   25.85
   6  -6 -10   53.68   50.33
   6   6  10   56.27   50.10
   6   6  10   23.23   40.37
  -6   6 -10   23.04   47.60
  -6   6 -10    7.31   45.61
   6  -6 -10  -42.21   58.42
   6   6 -10   94.28   47.69
   6   6 -10   24.53   38.01
  -6   6  10   -8.69   24.72
  -6  -6 -10  -25.81   27.36
  -6  -6 -10   -2.61   34.28
   6  -6  10   72.55   48.64
   6   6  12    6.33   27.47
  -6   6 -12   22.98   34.50
   6  -6 -12  -36.91   82.11
   6  -6 -12   35.43   53.20
  -6  -6 -12    7.74   27.82
   6   6 -12  -13.39   34.60
  -6   6  12    5.73   23.27
  -6  -6 -12  -22.57   38.77
   6   6 -12   18.84   49.93
   6   6  14   50.74   30.88
  -6   6 -14   -5.97   36.62
  -6   6 -14  -21.06   32.59
   6  -6 -14  -12.07   59.61
   6  -6 -14  -30.94   62.48
   6   6 -14   41.53   52.24
  -6   6  14    9.96   24.84
   6   6 -14   32.74   45.83
  -6  -6 -14   19.78   29.15
  -6  -6 -14   15.32   47.56
   6   6  16    1.05   35.69
  -6   6 -16   -5.78   53.47
   6  -6 -16  -22.02   63.27
  -6   6 -16   88.35   64.06
  -6   6  16   61.30   26.77
   6   6 -16   54.16   56.82
  -6  -6 -16   -4.43   34.37
  -6  -6 -16   12.76   32.70
   6   6  18   -1.27   33.31
   6  -6 -18   71.39   58.35
  -6   6 -18   -9.29   33.54
  -6   6 -18    5.44   38.62
   6   6 -18    3.75   48.98
  -6  -6 -18  -10.71   31.50
  -6  -6 -18   27.48   46.04
   6   6  20   -2.76   37.32
   6  -6 -20   -8.57   62.49
  -6   6 -20  -59.01   50.98
  -6   6 -20  -75.01   41.13
   6   6 -20   84.88   53.53
  -6  -6 -20  -68.63   51.29
  -6  -6 -20   13.11   32.85
   6   6  22  -11.20   54.22
  -6  -6  22   30.62   25.64
  -6   6 -22   30.59   34.31
   6  -6 -22  -41.90   39.06
   6   6 -22   32.96   48.43
  -6  -6 -22   26.47   31.42
  -6  -6 -22    2.45   30.22
  -6  -6  24  -18.15   21.87
   6   6  24   51.29   44.78
   6  -6 -24   -6.48   22.30
   6  -6 -24   24.17   31.77
  -6   6 -24    2.57   29.32
   6   6 -24   59.40   39.42
   6  -6  24  -19.00   39.40
  -6  -6 -24  -11.37   27.05
  -6  -6 -24    5.03   26.56
  -6   6 -26    4.96   34.65
   6   6  26  -51.37   24.68
   6  -6 -26  -26.44   22.55
   6  -6 -26   32.03   25.01
   6   6 -26    1.04   45.69
   6  -6  26  -10.91   46.67
  -6  -6 -26   29.51   22.51
  -6  -6 -26    1.65   19.95
   0  -7   1   33.56   17.27
  -7   0   1   50.58   17.43
   7   0   1   83.78   38.47
   7   0   1   11.95   56.02
   0  -7   1   13.30   49.45
   0   7   1   80.98   25.22
   0  -7   1   30.49   34.84
   0   7   1  122.29   35.25
  -7   0   1   90.27   22.74
  -7   0   1   64.47   18.45
   7   0   1   89.20   26.84
   0  -7  -1   53.24   28.05
  -7   0  -1   46.91   24.67
   7   0  -1   63.63   41.48
   7   0  -1   49.69   49.33
   0  -7  -1    7.19   50.21
   0   7  -1   39.58   25.41
   0  -7  -1   62.19   23.44
   0   7  -1   55.13   21.48
  -7   0  -1   93.61   22.11
   0  -7  -1   47.89   18.32
  -7   0  -1   77.04   21.86
   7   0  -1   18.82   25.46
  -7   0   3   23.64   21.42
   7   0   3   -5.78   23.28
   7   0   3   70.72   46.17
   0  -7   3   35.08   51.85
   0   7   3    3.98   20.12
   7   0   3  -18.74   16.17
   0  -7   3    5.83   17.86
   0   7   3   22.78   19.41
  -7   0   3    2.16   26.70
  -7   0   3   26.53   16.00
   7   0   3    6.98   34.84
   0  -7  -3  -15.57   13.32
  -7   0  -3   23.84   19.06
   7   0  -3    2.04   24.79
   7   0  -3  -50.05   48.73
   0  -7  -3  -22.64   41.68
   0   7  -3   11.50   19.86
   0  -7  -3   12.35   31.51
   0   7  -3  -24.34   27.46
  -7   0  -3   37.22   18.32
   0  -7  -3   33.68   21.03
  -7   0  -3   11.94   18.07
   7   0  -3   23.32   34.20
  -7   0   5  126.52   19.95
   0  -7   5   89.57   21.83
   7   0   5  122.68   91.83
   0  -7   5  135.84   46.82
   0   7   5   84.77   43.70
   7   0   5   77.97   28.55
   0  -7   5   52.65   25.70
   0   7   5   74.22   27.28
   7   0   5   73.28   31.30
  -7   0   5  151.46   24.90
  -7   0   5  107.02   21.59
   7   0   5   64.73   30.86
  -7   0  -5   93.95   19.68
   0  -7  -5   72.53   19.96
  -7   0  -5   87.15   37.99
   7   0  -5  137.56   55.01
   0   7  -5   77.45   25.64
   7   0  -5   80.75   60.29
   0  -7  -5  148.00   58.03
   0   7  -5  116.44   27.31
   0  -7  -5   70.48   29.51
   0   7  -5  101.47   25.42
  -7   0  -5  115.83   37.50
   0   7  -5   65.96   26.11
   0  -7  -5   88.32   22.13
  -7   0  -5   83.53   39.60
   7   0  -5  103.58   27.98
  -7   0   7  253.38   41.65
   7   0   7  202.76  115.85
   0  -7   7  179.33   56.23
   0   7   7  203.46   52.35
   0  -7   7  226.53   47.61
   0   7   7  217.73   51.34
   7   0   7  140.76   33.24
   7   0   7  232.58   28.74
  -7   0   7  207.06   49.47
   0  -7   7  140.89   30.06
  -7   0   7  244.52   27.83
   7   0   7  194.29   60.35
  -7   0  -7  214.76   38.33
   0  -7  -7  192.07   43.24
  -7   0  -7  212.55   38.90
   7   0  -7  244.29   51.44
   7   0  -7  316.59  120.36
   0  -7  -7  105.26   86.80
   0   7  -7  175.11   34.73
   0  -7  -7  148.93   57.31
   0   7  -7  285.00   47.27
  -7   0  -7  208.07   31.10
   0   7  -7  188.30   41.87
   0  -7  -7  190.08   32.58
  -7   0  -7  253.71   55.39
   7   0  -7  218.64   36.16
  -7   0   9  167.57   23.93
   7   0   9   11.63   65.54
   0  -7   9  106.50   57.70
   0   7   9  171.78   36.14
   7   0   9   67.03   35.67
   0   7   9  211.09   34.96
   0  -7   9  168.89   42.36
   7   0   9  167.99   26.73
  -7   0   9  148.23   47.43
   0  -7   9  134.11   55.35
  -7   0   9  189.79   27.85
   7   0   9  186.66   37.10
  -7   0  -9  147.43   24.83
   0  -7  -9  114.50   28.07
  -7   0  -9  171.46   35.91
   7   0  -9  194.64   45.69
   7   0  -9  106.34  107.59
   0  -7  -9  151.04   58.87
   0   7  -9   93.42   46.16
   7   0  -9  107.81   29.48
   0  -7  -9  173.96   39.01
   0   7  -9  143.51   33.38
  -7   0  -9  184.01   44.73
   0   7  -9   88.91   29.81
   0  -7  -9  107.27   26.20
  -7   0  -9  119.35   34.38
   7   0  -9  202.55   34.79
   0  -7  11   -5.44  114.19
   7   0  11    3.48   99.15
   0   7  11   44.02   23.97
   7   0  11    4.40   31.69
   0   7  11   33.22   24.93
   7   0  11   27.11   23.08
   7   0  11   54.94   22.98
  -7   0  11   48.32   25.64
   0  -7  11   40.53   31.52
  -7   0  11   57.00   31.06
   7   0  11    4.80   27.86
   0  -7 -11   14.08   33.97
   7   0 -11   31.97   50.57
   7   0 -11  -29.12   56.55
   0  -7 -11  -34.70   42.06
   0   7 -11   -9.36   27.17
   7   0 -11   52.59   24.47
   0   7 -11   23.02   37.51
  -7   0 -11   45.42   25.14
   0   7 -11   21.47   24.95
   0  -7 -11    4.97   20.60
   7   0 -11   87.59   41.71
   0   7  13    8.03   21.51
   7   0  13   20.89   33.16
   0   7  13    6.09   25.97
  -7   0  13   22.54   24.77
   0  -7 -13    3.38   30.09
   7   0 -13   56.18   46.34
   7   0 -13   74.15   49.66
   0  -7 -13    7.94   76.64
   0   7 -13   42.84   25.55
  -7   0 -13   31.28   36.03
   0   7 -13   -7.37   22.18
  -7   0 -13  -26.41   26.85
   0  -7 -13  -12.56   23.18
   7   0 -13   21.21   39.96
   7   0  15   22.48   40.81
   0   7  15   57.40   34.65
  -7   0  15   13.72   37.00
   0  -7 -15   31.79   27.53
   7   0 -15   76.82   62.95
   0   7 -15   30.57   45.82
  -7   0 -15   27.48   28.04
   0   7 -15   51.12   41.25
  -7   0 -15   45.64   31.52
   0  -7 -15   -4.04   30.80
   7   0 -15   37.46   44.93
   7   0  17   31.01   67.17
   0   7  17   -1.75   35.71
  -7   0  17   29.43   37.42
   0  -7 -17   24.75   29.30
   7   0 -17  -48.22   67.48
   0   7 -17   40.18   27.90
  -7   0 -17   33.17   40.21
   0   7 -17    3.55   40.84
  -7   0 -17   17.48   43.46
   0  -7 -17   14.18   33.31
   7   0  19   39.76   44.71
   0   7  19   38.28   35.04
  -7   0  19   11.11   37.49
   0  -7 -19  -13.85   50.53
   7   0 -19  -22.77   73.40
   0   7 -19   28.02   28.99
  -7   0 -19   16.40   27.08
   0   7 -19   14.44   30.07
  -7   0 -19   10.75   29.80
   0  -7 -19   32.16   35.76
   7   0  21   31.88   43.05
   0   7  21  -38.69   33.65
  -7   0  21   36.77   37.35
   0  -7 -21   -3.76   30.80
   7   0 -21  -63.20   69.99
   0   7 -21  -25.09   26.52
  -7   0 -21  -21.55   39.97
   0   7 -21  -23.84   28.78
  -7   0 -21   51.17   40.75
   0  -7 -21   53.09   50.77
   7   0  23  -14.42   42.41
   0   7  23  -49.17   32.05
  -7   0  23    8.43   34.34
   0  -7 -23   39.38   47.92
   7   0 -23  -30.91   79.70
  -7   0 -23  -46.86   24.06
   0   7 -23   19.00   44.15
  -7   0 -23    7.89   24.50
   0  -7 -23  133.03   52.85
   7   0  25  -43.08   62.56
   0   7  25   11.07   47.19
  -7   0  25   39.80   34.94
   0  -7 -25   18.67   35.61
   7   0 -25  -11.78   51.61
  -7   0 -25   19.21   29.53
   0   7 -25   16.36   28.92
  -7   0 -25   31.38   32.27
   0  -7 -25   32.91   34.05
   7   0  27   -7.98   32.76
   0   7  27  -30.07   37.00
  -7   0  27   25.00   43.57
   0  -7 -27   -5.19   28.01
   7   0 -27   29.18   42.51
   0   7 -27   -9.42   24.11
   0  -7 -27  -20.44   26.99
   7   0  29    3.69   25.85
   0   7  29   -1.04   14.38
  -7   0  29  -12.23   21.33
   0  -7 -29   38.13   38.18
   7   0 -29  -12.21   31.88
   0   7 -29    8.44   25.63
   0  -7 -29   38.23   32.57
  -7   1   0   80.24   25.51
  -7  -1   0   78.16   36.54
   7   1   0  143.39   32.70
   7  -1   0   74.67   28.03
  -7  -1   0   69.86   37.93
   7  -1   0   69.66   85.77
   7   1   0   -0.04   55.34
  -1  -7   0   68.65   44.04
   1  -7   0   73.30   36.19
   1   7   0   61.71   41.43
  -1   7   0   83.04   39.74
   7  -1   0   52.90   23.18
   1  -7   0   42.12   36.93
  -1  -7   0   88.33   26.45
  -1   7   0  121.55   24.81
   1   7   0  122.49   32.84
  -7   1   0  107.46   23.37
  -7  -1   0  102.74   22.00
  -1   7   0   67.22   17.58
  -7   1   0   82.90   19.41
   1  -7   0   76.64   32.95
  -7  -1   0   62.18   23.37
   7   1   0  112.98   43.54
   7  -1   0   80.44   29.20
  -7  -1   2  116.74   21.37
   7   1   2   80.44   43.18
  -7  -1   2   88.03   35.94
   7  -1  -2   77.24   28.57
   7   1   2  101.09   54.30
  -1  -7   2   92.01   45.03
   1  -7  -2   71.45   18.94
   1   7   2   96.36   41.59
  -7   1  -2   45.14   34.69
  -7   1  -2   77.95   20.81
  -1  -7   2   88.91   25.35
  -1   7  -2  120.89   34.89
  -1   7  -2   85.56   41.28
   1   7   2  124.33   23.71
   7  -1  -2   65.78   24.86
  -7  -1   2   38.76   34.34
   7   1   2   57.50   27.00
   1  -7  -2   58.14   37.32
  -7  -1   2   57.78   19.80
   7  -1  -2   72.66   92.70
  -7   1  -2   79.92   32.61
   1  -7  -2   72.27   26.17
   7  -1  -2  123.71   52.15
  -7   1  -2   72.52   18.04
   1  -7  -2   58.96   25.72
   1  -7   2   96.75   35.61
   7  -1   2   61.94   23.28
  -1   7   2   76.33   16.95
   7   1  -2  135.46   53.56
  -7  -1  -2   93.02   37.76
  -1   7   2   98.88   25.52
   7   1  -2   50.88   58.60
  -1  -7  -2   93.16   45.42
   1   7  -2  106.73   23.95
   1   7  -2   92.95   40.24
   7  -1   2   41.46   17.28
   7  -1   2  126.36   86.82
  -1  -7  -2   34.13   39.27
   1  -7   2   60.00   22.35
  -7   1   2  101.46   24.48
   1   7  -2   81.39   22.05
  -7  -1  -2  101.19   33.29
  -7   1   2   88.29   20.79
   7  -1   2   77.33   29.85
  -1  -7  -2   85.47   20.18
  -1  -7  -2   90.25   19.21
  -7  -1  -2   96.16   22.36
  -1   7   2  123.30   37.95
  -7  -1  -2   89.64   23.85
   7   1  -2   99.59   26.91
  -1   7  -4    5.98   22.13
  -7  -1   4    7.50   16.68
   7   1   4   43.72   23.36
  -7  -1   4    0.67   36.27
   7  -1  -4    6.13   22.43
   7   1   4   55.17   49.04
  -1  -7   4    4.81   36.90
   1  -7  -4    1.43   32.73
   1   7   4    7.88   21.06
  -1   7  -4   29.83   20.50
   7  -1  -4    1.96   71.27
   7   1   4  -14.53   18.56
  -7   1  -4   23.32   19.78
  -1  -7   4    4.23   28.90
   7   1   4   20.74   23.74
   1   7   4   44.34   20.32
   7  -1  -4   33.07   19.24
   7   1   4   -8.35   14.60
   7  -1  -4   59.24   36.73
  -7  -1   4   49.82   19.71
   1  -7  -4  -20.02   28.85
  -7   1  -4   -5.94   19.71
   1  -7  -4   -9.32   24.72
  -7   1  -4   33.18   19.26
  -7  -1   4   15.63   16.56
   1  -7  -4   30.14   17.52
  -1   7  -4   33.09   22.33
  -1   7   4   33.19   21.95
  -1   7   4   23.49   15.88
   1  -7   4  -20.53   30.85
   7   1  -4   56.97   28.17
  -7   1   4   51.77   19.84
  -7  -1  -4   11.39   34.09
   1  -7   4  -10.89   20.09
   7   1  -4   79.65   47.76
  -1  -7  -4   20.30   35.59
  -1   7   4   19.75   22.03
   1   7  -4   -1.46   33.45
   7  -1   4   37.51   19.85
  -7  -1  -4   42.32   32.68
  -1  -7  -4    7.89   22.72
   1  -7   4   22.15   16.51
   1   7  -4   40.15   30.55
   1   7  -4   36.62   27.87
  -7   1   4   19.84   17.29
  -7  -1  -4   30.27   19.93
  -7   1   4   29.07   15.94
  -7   1   4   15.45   25.89
  -1  -7  -4   44.26   23.85
  -1  -7  -4   40.95   26.25
   7  -1   4  -14.05   25.11
   7  -1   4   21.37   49.80
   7   1  -4   50.56   22.15
  -7   1  -6  123.74   26.50
  -7  -1   6  105.77   20.49
  -1  -7   6  138.23   26.56
  -7  -1   6   86.49   40.78
  -7   1  -6   86.57   25.47
   7   1   6   54.72   56.52
  -1  -7   6  -39.69   73.14
   7  -1  -6   63.95   29.63
   1   7   6   97.02   28.88
  -1   7  -6  112.41   37.84
   7   1   6   18.90   41.26
   7  -1  -6   96.00   60.26
  -1  -7   6  122.56   22.87
   1   7   6   66.50   41.20
   1  -7  -6   54.15   39.08
  -1   7  -6   48.68   21.25
   7   1   6   46.55   23.16
   7  -1  -6   91.14   24.54
   1  -7  -6   63.18   31.80
  -7  -1   6  170.93   41.06
   7  -1  -6  111.99   34.24
  -7  -1   6  128.20   22.56
  -7   1  -6   45.34   23.23
   7   1   6   94.60   46.26
  -1   7  -6   76.31   26.89
   1  -7  -6  125.78   35.76
   1  -7  -6   98.94   25.30
  -7   1   6  116.11   22.96
   7  -1   6   44.68   19.73
   7  -1   6   90.95   30.81
   1  -7   6   46.97   37.57
  -1   7   6  110.55   28.90
   1   7  -6   81.53   33.42
  -7  -1  -6   76.76   39.24
  -7  -1  -6   88.20   27.07
   7   1  -6  121.43   59.22
  -1  -7  -6   93.82   45.26
  -7  -1  -6   91.37   18.38
   1   7  -6  107.24   27.99
   1  -7   6   99.18   37.16
   7  -1   6  148.32   23.53
   1  -7   6   75.35   37.01
  -1  -7  -6  109.68   44.74
  -7   1   6  106.19   27.26
   1   7  -6   74.68   23.82
  -1   7   6  104.26   22.33
  -7  -1  -6   94.25   25.66
  -7   1   6   84.67   18.47
  -1   7   6  109.08   28.64
  -1  -7  -6  101.54   33.19
  -1  -7  -6   71.68   23.82
   7  -1   6   70.17   59.59
  -7  -1  -6  123.74   27.11
   7   1  -6  136.92   55.33
   7   1  -6  112.79   43.26
  -1  -7  -6   60.79   26.14
  -7   1  -8    6.70   20.45
  -7  -1   8   11.52   16.80
  -1  -7   8  -18.76   22.56
  -7  -1   8   20.51   34.69
   1  -7  -8  -30.46   18.80
   7   1   8   51.61   71.96
  -1  -7   8  -14.13   63.22
   1   7   8    0.15   22.64
   7  -1  -8   12.29   38.27
   7   1   8   38.05   37.41
  -1  -7   8   29.44   20.56
   7  -1  -8   24.71   51.21
   1   7   8   40.31   21.69
  -7  -1   8   24.11   26.55
   1  -7  -8   -7.53   29.74
   7   1   8    1.73   30.91
  -7  -1   8   50.57   30.47
   7  -1  -8   19.62   20.10
   1  -7  -8    7.25   24.66
   1  -7  -8  -18.01   37.23
  -1  -7   8   -2.63   29.29
  -1   7  -8   20.42   23.34
  -7   1  -8   15.49   20.94
  -1   7  -8    3.12   20.81
   7   1   8   19.23   23.91
  -1   7  -8   22.77   18.59
  -7   1  -8   12.25   19.83
   7  -1  -8   56.32   29.56
  -1   7   8   37.44   34.95
  -7  -1  -8   43.67   22.23
  -7   1   8   12.74   17.05
  -7   1   8   26.33   22.12
  -7   1   8    5.08   17.20
   1   7  -8   44.27   27.56
   1  -7   8  -31.03   20.28
   7   1  -8  -26.90   46.01
  -1  -7  -8    3.67   36.34
   7  -1   8    7.36   25.93
   1   7  -8   32.27   20.17
  -1  -7  -8  -20.45   25.99
   7  -1   8   20.01   19.01
  -7  -1  -8    6.49   41.81
   1  -7   8  -21.30   25.50
   7   1  -8   34.18   31.41
   1   7  -8   34.64   19.85
  -1   7   8   -1.46   17.38
  -7  -1  -8   15.91   30.78
  -7   1   8   29.20   15.12
   7  -1   8   53.13   37.70
   1   7  -8   16.56   24.75
  -1  -7  -8  -19.92   17.32
   7  -1   8  -22.99   49.80
  -1  -7  -8    4.65   24.68
  -7  -1  -8   16.87   23.52
   7   1  -8  -27.10   33.10
  -1   7   8  -13.61   21.88
  -1  -7  -8    1.72   19.39
   1   7  10   42.61   24.15
  -1  -7  10   45.50   40.40
   1  -7 -10   11.88   31.36
  -1  -7  10   56.38   47.43
   7   1  10   28.90   19.74
   7   1  10   22.47   58.02
   1   7  10   -1.08   38.16
   7  -1 -10   58.28   58.60
   7   1  10   19.22   38.84
  -1  -7  10    3.48   32.77
   1  -7 -10  -10.27   51.44
   7  -1 -10   27.16   42.47
   7   1  10   -4.76   30.95
   7  -1 -10    3.65   31.88
  -7  -1  10   19.29   23.58
   7  -1 -10   35.28   47.35
   7   1  10   39.72   27.81
  -7   1 -10   23.60   22.36
  -1  -7  10   22.51   27.88
  -7  -1  10   42.75   18.53
  -1   7 -10   17.01   18.72
  -1   7 -10   51.78   40.80
   1  -7 -10   20.71   19.96
  -1   7 -10   32.09   21.53
  -7  -1 -10   26.46   21.13
  -7   1  10   26.99   18.49
  -7   1  10    0.17   44.45
  -7  -1 -10   15.18   52.18
   7   1 -10   34.68   33.62
   1   7 -10   29.66   52.14
   7  -1  10   -8.35   99.69
   7   1 -10   44.82   55.41
  -1  -7 -10  -35.40   63.44
  -7   1  10   42.69   28.09
   1   7 -10   31.02   22.94
  -1  -7 -10    3.51   18.49
   7  -1  10    0.50   29.29
   1  -7  10  -27.64   41.71
   1   7 -10   34.65   34.58
  -7  -1 -10   28.89   22.58
   1  -7  10   35.90   19.80
  -1   7  10   95.53   39.00
   1   7 -10   19.57   31.94
  -1  -7 -10    6.15   19.14
  -1   7  10   91.88   36.91
   7  -1  10  -10.20   25.02
   7   1 -10   -5.79   23.30
  -1  -7 -10   44.44   23.21
  -1  -7  12  116.88  133.58
   1   7  12   35.08   26.98
   1  -7 -12  100.43   27.98
   7   1  12   70.36   55.01
  -1   7 -12   74.46   42.78
   1   7  12  129.38   32.07
  -7  -1  12  133.78   31.56
   1  -7 -12   84.14   27.12
  -1  -7  12   69.92   42.14
  -7  -1  12  154.36   55.40
  -1   7 -12   41.47   39.52
  -1   7 -12  118.23   34.41
   7  -1 -12  -23.45  109.37
  -7   1 -12   86.76   29.35
   7  -1 -12  114.84   44.17
   7  -1 -12  123.36   36.35
   1  -7 -12  158.48  100.57
   7   1 -12  123.73   43.57
  -1  -7 -12   77.68   70.50
  -1  -7 -12   80.11   25.61
  -1   7  12   59.39   31.67
   7  -1  12   96.41   33.90
  -7  -1 -12   57.53   33.30
   1   7 -12   66.83   28.80
  -1   7  12   91.70   28.95
  -7  -1 -12   82.00   41.30
  -7  -1 -12  116.04   46.70
   1   7 -12   43.45   36.27
  -7  -1 -12   27.07   30.06
  -1  -7 -12   97.77   39.71
  -7   1  12  145.18   32.70
   1   7 -12   59.58   41.61
   7   1 -12   88.83   30.14
   7  -1 -14   41.18   34.24
   7   1  14   25.59   55.95
  -1   7 -14   40.83   45.51
   1   7  14   25.37   31.48
  -7  -1  14   34.04   30.23
  -7   1 -14    2.97   26.13
  -1   7 -14   47.52   28.45
   1  -7 -14   63.74   27.72
   1  -7 -14   60.19   27.75
   7  -1 -14   38.73   42.68
  -7   1 -14   19.50   28.97
   7  -1 -14   42.79   56.20
   7   1 -14   99.86   67.06
  -1   7  14   60.47   30.38
  -1  -7 -14   63.26   37.67
  -7  -1 -14   42.04   24.81
  -7   1  14   20.20   31.25
   7   1 -14   41.22   52.55
   1   7 -14   53.18   25.79
   1   7 -14   97.76   39.52
  -7  -1 -14   23.86   27.89
  -1  -7 -14   61.52   39.85
  -7  -1 -14   67.28   21.25
   7  -1  14   25.28   39.12
  -7   1 -16    2.72   27.01
   7   1  16  -17.37   37.69
   1  -7 -16  -22.39   40.42
   1   7  16    0.97   52.13
  -7  -1  16    8.73   32.57
  -1   7 -16  -51.82   29.42
   7  -1 -16   16.02   39.15
  -7   1 -16   28.52   27.15
  -1   7 -16    0.51   28.02
   7  -1 -16   24.47   29.80
   1  -7 -16   36.94   30.68
  -1  -7 -16   37.12   27.89
   7  -1  16   35.74   39.14
   1   7 -16    1.56   24.59
  -1   7  16   15.22   30.49
   1   7 -16   40.05   23.93
  -7   1  16   30.84   34.19
  -7  -1 -16   -3.02   44.60
  -7  -1 -16  -14.67   33.99
  -1  -7 -16  -11.42   46.38
   7   1 -16   89.38   74.34
  -7  -1  18   57.23   38.31
   7   1  18   31.73   43.28
  -1   7 -18   65.87   46.30
   1   7  18  -12.54   37.14
   7  -1 -18  -26.95   48.33
  -1   7 -18   21.05   50.04
   1  -7 -18  -20.81   53.11
   1  -7 -18   75.86   30.19
   7  -1 -18  -19.15   43.03
  -7   1 -18   39.19   27.60
  -7   1 -18   32.78   28.67
  -7   1  18  -36.90   38.17
   7  -1  18  101.27   44.42
  -1   7  18   -7.79   33.94
   7   1 -18    2.79   85.45
  -7  -1 -18   10.27   29.56
  -7  -1 -18   42.05   24.15
  -1  -7 -18   17.36   30.38
  -1  -7 -18  -17.90   34.16
   1   7 -18  -21.21   27.53
  -7   1 -20   -0.81   29.13
   7   1  20   33.12   42.81
  -1   7 -20  -13.76   45.45
   1   7  20  -13.51   38.38
  -7  -1  20   34.62   38.50
  -1   7 -20  -24.58   31.18
   1  -7 -20   17.29   30.73
   1  -7 -20   -7.23   50.28
   7  -1 -20   30.70   43.89
  -7   1 -20    3.54   26.29
   7   1 -20   71.66   78.94
   7  -1  20   -9.08   71.01
  -1   7  20   61.36   33.12
   1   7 -20   32.62   43.35
  -7  -1 -20  -14.67   45.72
  -7   1  20    1.46   36.37
  -1  -7 -20   -9.51   32.45
  -1  -7 -20   27.05   51.55
   7   1  22  -29.99   66.26
   1  -7 -22  -34.94   46.29
  -7  -1  22   21.10   36.84
   1   7  22   55.95   34.81
  -1   7 -22   10.66   29.93
   1  -7 -22   -2.70   34.80
   7  -1 -22   18.87   69.37
[truncated: 350,076 more chars]
