# Supplementary material for: Proton Conductivities of Stepwise Protonated Imidazole‐Fused Tetraphenylene Derivatives
Source: Chemistry. 2025 Oct 9;31(62):e02622. doi: 10.1002/chem.202502622 (PMC12598376; doi:10.1002/chem.202502622)
Supplement: Supplementary file 2 — Supporting Information [file CHEM-31-e02622-s001.zip › ImTP.cif]

data_shelxt
_audit_creation_date               2025-06-19
_audit_creation_method
;
Olex2 1.5
(compiled 2025.05.31 svn.r86d253d1 for OlexSys, GUI svn.r7254)
;
_shelx_SHELXL_version_number       '2018/3'
_audit_contact_author_address      ?
_audit_contact_author_email        ?
_audit_contact_author_name         ''
_audit_contact_author_phone        ?
_publ_contact_author_id_orcid      ?
_publ_section_references
;
Dolomanov, O.V., Bourhis, L.J., Gildea, R.J, Howard, J.A.K. & Puschmann, H.
 (2009), J. Appl. Cryst. 42, 339-341.

Sheldrick, G.M. (2015). Acta Cryst. A71, 3-8.

Sheldrick, G.M. (2015). Acta Cryst. C71, 3-8.
;
_chemical_name_common              ?
_chemical_name_systematic          ImTP
_chemical_formula_moiety           'C28 H16 N8, C4 H10 O, 3[H2O]'
_chemical_formula_sum              'C32 H26 N8 O4'
_chemical_formula_weight           586.61
_chemical_melting_point            ?
loop_
  _atom_type_symbol
  _atom_type_description
  _atom_type_scat_dispersion_real
  _atom_type_scat_dispersion_imag
  _atom_type_scat_source
 'C' 'C' 0.0181 0.0091 'International Tables Vol C Tables 4.2.6.8 and 6.1.1.4'
 'H' 'H' 0.0000 0.0000 'International Tables Vol C Tables 4.2.6.8 and 6.1.1.4'
 'N' 'N' 0.0311 0.0180 'International Tables Vol C Tables 4.2.6.8 and 6.1.1.4'
 'O' 'O' 0.0492 0.0322 'International Tables Vol C Tables 4.2.6.8 and 6.1.1.4'

_shelx_space_group_comment
;
The symmetry employed for this shelxl refinement is uniquely defined
by the following loop, which should always be used as a source of
symmetry information in preference to the above space-group names.
They are only intended as comments.
;
_space_group_crystal_system        'monoclinic'
_space_group_IT_number             15
_space_group_name_H-M_alt          'C 1 2/c 1'
_space_group_name_Hall             '-C 2yc'
loop_
  _space_group_symop_operation_xyz
 'x, y, z'
 '-x, y, -z+1/2'
 'x+1/2, y+1/2, z'
 '-x+1/2, y+1/2, -z+1/2'
 '-x, -y, -z'
 'x, -y, z-1/2'
 '-x+1/2, -y+1/2, -z'
 'x+1/2, -y+1/2, z-1/2'

_cell_length_a                     16.0551(7)
_cell_length_b                     13.2714(6)
_cell_length_c                     16.4311(8)
_cell_angle_alpha                  90
_cell_angle_beta                   106.421(7)
_cell_angle_gamma                  90
_cell_volume                       3358.2(3)
_cell_formula_units_Z              4
_cell_measurement_reflns_used      11187
_cell_measurement_temperature      100
_cell_measurement_theta_max        68.040
_cell_measurement_theta_min        4.400
_shelx_estimated_absorpt_T_max     ?
_shelx_estimated_absorpt_T_min     ?
_exptl_absorpt_coefficient_mu      0.654
_exptl_absorpt_correction_T_max    ?
_exptl_absorpt_correction_T_min    ?
_exptl_absorpt_correction_type     ?
_exptl_absorpt_process_details     ?
_exptl_absorpt_special_details     ?
_exptl_crystal_colour              'light yellow'
_exptl_crystal_colour_lustre       ?
_exptl_crystal_colour_modifier     light
_exptl_crystal_colour_primary      yellow
_exptl_crystal_density_diffrn      1.160
_exptl_crystal_density_meas        ?
_exptl_crystal_density_method      ?
_exptl_crystal_description         block
_exptl_crystal_F_000               1224
_exptl_crystal_preparation         Et2O
_exptl_crystal_recrystallization_method  'Vapor Method'
_exptl_crystal_size_max            ?
_exptl_crystal_size_mid            ?
_exptl_crystal_size_min            ?
_exptl_transmission_factor_max     ?
_exptl_transmission_factor_min     ?
_diffrn_reflns_av_R_equivalents    0.0871
_diffrn_reflns_av_unetI/netI       0.1157
_diffrn_reflns_Laue_measured_fraction_full  0.998
_diffrn_reflns_Laue_measured_fraction_max  0.996
_diffrn_reflns_limit_h_max         19
_diffrn_reflns_limit_h_min         -18
_diffrn_reflns_limit_k_max         15
_diffrn_reflns_limit_k_min         -15
_diffrn_reflns_limit_l_max         19
_diffrn_reflns_limit_l_min         -19
_diffrn_reflns_number              17906
_diffrn_reflns_point_group_measured_fraction_full  0.998
_diffrn_reflns_point_group_measured_fraction_max  0.996
_diffrn_reflns_theta_full          67.687
_diffrn_reflns_theta_max           68.150
_diffrn_reflns_theta_min           4.398
_diffrn_ambient_temperature        100
_diffrn_detector_area_resol_mean   ?
_diffrn_measured_fraction_theta_full  0.998
_diffrn_measured_fraction_theta_max  0.996
_diffrn_measurement_device_type    'Rigaku R-AXIS RAPID'
_diffrn_measurement_method         \w
_diffrn_radiation_type             CuK\a
_diffrn_radiation_wavelength       1.54187
_diffrn_source                     'rotating-anode X-ray tube'
_reflns_Friedel_coverage           0.000
_reflns_Friedel_fraction_full      .
_reflns_Friedel_fraction_max       .
_reflns_number_gt                  1642
_reflns_number_total               3060
_reflns_special_details
;
 Reflections were merged by SHELXL according to the crystal
 class for the calculation of statistics and refinement.
 
 _reflns_Friedel_fraction is defined as the number of unique
 Friedel pairs measured divided by the number that would be
 possible theoretically, ignoring centric projections and
 systematic absences.
;
_reflns_threshold_expression       'I > 2\s(I)'
_computing_cell_refinement         'RAPID AUTO (Rigaku, 2011)'
_computing_data_collection         'RAPID AUTO (Rigaku, 2011)'
_computing_data_reduction          'RAPID AUTO (Rigaku, 2011)'
_computing_molecular_graphics      'Olex2 1.5 (Dolomanov et al., 2009)'
_computing_publication_material    'Olex2 1.5 (Dolomanov et al., 2009)'
_computing_structure_refinement    'SHELXL 2018/3 (Sheldrick, 2015)'
_computing_structure_solution      'SHELXT 2014/5 (Sheldrick, 2014)'
_refine_diff_density_max           0.686
_refine_diff_density_min           -0.315
_refine_diff_density_rms           0.092
_refine_ls_extinction_coef         .
_refine_ls_extinction_method       none
_refine_ls_goodness_of_fit_ref     0.970
_refine_ls_hydrogen_treatment      constr
_refine_ls_matrix_type             full
_refine_ls_number_parameters       230
_refine_ls_number_reflns           3060
_refine_ls_number_restraints       1
_refine_ls_R_factor_all            0.1469
_refine_ls_R_factor_gt             0.0907
_refine_ls_restrained_S_all        0.970
_refine_ls_shift/su_max            0.000
_refine_ls_shift/su_mean           0.000
_refine_ls_structure_factor_coef   Fsqd
_refine_ls_weighting_details      
 'w=1/[\s^2^(Fo^2^)+(0.2000P)^2^] where P=(Fo^2^+2Fc^2^)/3'
_refine_ls_weighting_scheme        calc
_refine_ls_wR_factor_gt            0.2685
_refine_ls_wR_factor_ref           0.2975
_refine_special_details            ?
_olex2_refinement_description
;
1. Fixed Uiso
 At 1.2 times of:
  All C(H) groups, All C(H,H) groups, All N(H) groups
 At 1.5 times of:
  All C(H,H,H) groups
2. Others
 1*[Sof(O1)]+1*[Sof(O1A)]=1.5 with esd of 0.0001
 Fixed Sof: H001(0.5) H002(0.5) O00K(0.5) C1(0.5) H1A(0.5) H1B(0.5) C3(0.5)
 H3A(0.5) H3B(0.5) H3C(0.5) C2(0.5) H2A(0.5) H2B(0.5) C4(0.5) H4A(0.5) H4B(0.5)
 H4C(0.5)
3.a Secondary CH2 refined with riding coordinates:
 C1(H1A,H1B), C2(H2A,H2B)
3.b Aromatic/amide H refined with riding coordinates:
 N001(H001), N002(H002), N004(H004), C006(H006), C00B(H00B), C00D(H00D),
 C00F(H00F), C00H(H00H), C00I(H00I)
3.c Idealised Me refined as rotating group:
 C3(H3A,H3B,H3C), C4(H4A,H4B,H4C)
;
_atom_sites_solution_hydrogens     geom
_atom_sites_solution_primary       dual
_atom_sites_solution_secondary     ?
loop_
  _atom_site_label
  _atom_site_type_symbol
  _atom_site_fract_x
  _atom_site_fract_y
  _atom_site_fract_z
  _atom_site_U_iso_or_equiv
  _atom_site_adp_type
  _atom_site_occupancy
  _atom_site_site_symmetry_order
  _atom_site_calc_flag
  _atom_site_refinement_flags_posn
  _atom_site_refinement_flags_adp
  _atom_site_refinement_flags_occupancy
  _atom_site_disorder_assembly
  _atom_site_disorder_group
 N001 N 0.5466(2) 0.0882(2) 0.5001(2) 0.0559(10) Uani 1 1 d . . . . .
 H001 H 0.516071 0.032533 0.496671 0.067 Uiso 0.5 1 calc R U P . .
 N002 N 0.6360(2) 0.2149(2) 0.5557(2) 0.0573(10) Uani 1 1 d . . . . .
 H002 H 0.671519 0.253679 0.593392 0.069 Uiso 0.5 1 calc R U P . .
 N003 N 0.6980(2) 0.6169(2) 0.1584(2) 0.0607(11) Uani 1 1 d . . . . .
 N004 N 0.7888(2) 0.4889(3) 0.2078(2) 0.0698(12) Uani 1 1 d . . . . .
 H004 H 0.836329 0.452089 0.220564 0.084 Uiso 1 1 calc R U . . .
 C005 C 0.5812(2) 0.3058(2) 0.3317(3) 0.0432(10) Uani 1 1 d . . . . .
 C006 C 0.6245(3) 0.3071(2) 0.4177(3) 0.0473(10) Uani 1 1 d . . . . .
 H006 H 0.664626 0.359248 0.441329 0.057 Uiso 1 1 calc R U . . .
 C007 C 0.5512(3) 0.1505(2) 0.4343(3) 0.0459(10) Uani 1 1 d . . . . .
 C008 C 0.5229(2) 0.2254(2) 0.2964(2) 0.0435(10) Uani 1 1 d . . . . .
 C009 C 0.6036(3) 0.3862(2) 0.2781(3) 0.0441(10) Uani 1 1 d . . . . .
 C00A C 0.6075(3) 0.2296(2) 0.4692(3) 0.0481(10) Uani 1 1 d . . . . .
 C00B C 0.6867(3) 0.3862(3) 0.2672(3) 0.0507(11) Uani 1 1 d . . . . .
 H00B H 0.725823 0.332311 0.288244 0.061 Uiso 1 1 calc R U . . .
 C00C C 0.5449(2) 0.4664(2) 0.2444(2) 0.0457(10) Uani 1 1 d . . . . .
 C00D C 0.5080(3) 0.1481(2) 0.3474(2) 0.0465(10) Uani 1 1 d . . . . .
 H00D H 0.469190 0.094774 0.323882 0.056 Uiso 1 1 calc R U . . .
 C00E C 0.6545(3) 0.5465(3) 0.1945(3) 0.0511(11) Uani 1 1 d . . . . .
 C00F C 0.5706(3) 0.5466(2) 0.2028(3) 0.0520(11) Uani 1 1 d . . . . .
 H00F H 0.531718 0.600375 0.180593 0.062 Uiso 1 1 calc R U . . .
 C00G C 0.7110(3) 0.4663(3) 0.2252(3) 0.0535(11) Uani 1 1 d . . . . .
 C00H C 0.5987(3) 0.1304(3) 0.5703(3) 0.0634(13) Uani 1 1 d . . . . .
 H00H H 0.607914 0.102379 0.625323 0.076 Uiso 1 1 calc R U . . .
 C00I C 0.7768(3) 0.5773(3) 0.1680(3) 0.0698(14) Uani 1 1 d . . . . .
 H00I H 0.820300 0.609380 0.148145 0.084 Uiso 1 1 calc R U . . .
 O00K O 0.8246(5) 0.1528(6) 0.0524(5) 0.096(2) Uani 0.5 1 d . . P . .
 C1 C 0.8702(7) 0.0855(7) 0.0083(6) 0.075(3) Uani 0.5 1 d . . P . .
 H1A H 0.897036 0.029294 0.046392 0.090 Uiso 0.5 1 calc R U P . .
 H1B H 0.828176 0.056525 -0.042403 0.090 Uiso 0.5 1 calc R U P . .
 C3 C 0.9377(8) 0.1409(10) -0.0174(8) 0.105(4) Uani 0.5 1 d . . P . .
 H3A H 0.910373 0.188894 -0.062363 0.157 Uiso 0.5 1 calc R U P . .
 H3B H 0.973420 0.093365 -0.038569 0.157 Uiso 0.5 1 calc R U P . .
 H3C H 0.974381 0.177468 0.031487 0.157 Uiso 0.5 1 calc R U P . .
 C2 C 0.7560(9) 0.0992(7) 0.0740(7) 0.086(3) Uani 0.5 1 d . . P . .
 H2A H 0.714628 0.072519 0.021793 0.103 Uiso 0.5 1 calc R U P . .
 H2B H 0.780500 0.041607 0.111336 0.103 Uiso 0.5 1 calc R U P . .
 C4 C 0.7134(10) 0.1625(12) 0.1146(11) 0.161(8) Uani 0.5 1 d . . P . .
 H4A H 0.748030 0.223519 0.132567 0.241 Uiso 0.5 1 calc R U P . .
 H4B H 0.704718 0.128354 0.164535 0.241 Uiso 0.5 1 calc R U P . .
 H4C H 0.656851 0.180742 0.075928 0.241 Uiso 0.5 1 calc R U P . .
 O1 O 0.9147(5) 0.3443(8) 0.2151(6) 0.179(4) Uani 0.801(3) 1 d . . P A 1
 O1A O 0.9144(17) 0.3278(15) 0.151(3) 0.55(3) Uani 0.699(3) 1 d . . P B 2

loop_
  _atom_site_aniso_label
  _atom_site_aniso_U_11
  _atom_site_aniso_U_22
  _atom_site_aniso_U_33
  _atom_site_aniso_U_23
  _atom_site_aniso_U_13
  _atom_site_aniso_U_12
 N001 0.078(2) 0.0389(17) 0.053(2) 0.0025(15) 0.023(2) -0.0148(15)
 N002 0.085(3) 0.0400(17) 0.047(2) -0.0010(15) 0.019(2) -0.0123(16)
 N003 0.064(2) 0.053(2) 0.067(3) 0.0157(17) 0.022(2) -0.0086(16)
 N004 0.059(2) 0.064(2) 0.090(3) 0.031(2) 0.027(2) 0.0009(17)
 C005 0.055(2) 0.0288(16) 0.049(2) 0.0002(15) 0.018(2) 0.0037(15)
 C006 0.061(2) 0.0295(17) 0.053(3) -0.0033(16) 0.019(2) -0.0056(16)
 C007 0.064(2) 0.0264(17) 0.050(3) 0.0020(16) 0.021(2) -0.0004(15)
 C008 0.056(2) 0.0268(16) 0.051(2) -0.0002(15) 0.0198(19) 0.0012(14)
 C009 0.055(2) 0.0301(17) 0.050(2) -0.0006(15) 0.020(2) -0.0032(15)
 C00A 0.064(2) 0.0355(19) 0.047(3) 0.0013(16) 0.019(2) -0.0026(17)
 C00B 0.054(2) 0.040(2) 0.059(3) 0.0090(18) 0.017(2) 0.0024(16)
 C00C 0.058(2) 0.0311(17) 0.052(2) -0.0021(16) 0.021(2) 0.0001(15)
 C00D 0.061(2) 0.0281(17) 0.052(3) -0.0013(16) 0.017(2) -0.0006(15)
 C00E 0.058(2) 0.0371(19) 0.058(3) 0.0098(18) 0.017(2) -0.0032(17)
 C00F 0.062(2) 0.0306(18) 0.067(3) 0.0043(18) 0.023(2) -0.0007(16)
 C00G 0.052(2) 0.046(2) 0.063(3) 0.0127(19) 0.018(2) -0.0043(17)
 C00H 0.098(4) 0.042(2) 0.052(3) 0.0032(19) 0.023(3) -0.015(2)
 C00I 0.067(3) 0.068(3) 0.076(4) 0.029(2) 0.022(3) -0.009(2)
 O00K 0.117(6) 0.093(5) 0.099(6) 0.041(4) 0.068(5) 0.025(4)
 C1 0.097(8) 0.078(6) 0.058(6) 0.007(5) 0.034(6) -0.024(5)
 C3 0.114(10) 0.136(11) 0.082(8) -0.011(8) 0.054(8) -0.041(8)
 C2 0.133(10) 0.065(6) 0.080(8) 0.028(5) 0.063(8) 0.022(6)
 C4 0.142(12) 0.168(14) 0.212(18) 0.136(14) 0.112(13) 0.085(11)
 O1 0.121(5) 0.229(10) 0.215(8) 0.110(7) 0.092(6) 0.098(6)
 O1A 0.47(3) 0.253(15) 1.18(8) -0.08(3) 0.64(5) -0.016(17)

_geom_special_details
;
 All esds (except the esd in the dihedral angle between two l.s. planes)
 are estimated using the full covariance matrix.  The cell esds are taken
 into account individually in the estimation of esds in distances, angles
 and torsion angles; correlations between esds in cell parameters are only
 used when they are defined by crystal symmetry.  An approximate (isotropic)
 treatment of cell esds is used for estimating esds involving l.s. planes.
;
loop_
  _geom_bond_atom_site_label_1
  _geom_bond_atom_site_label_2
  _geom_bond_distance
  _geom_bond_site_symmetry_2
  _geom_bond_publ_flag
 N001 H001 0.8800 . ?
 N001 C007 1.378(5) . ?
 N001 C00H 1.341(5) . ?
 N002 H002 0.8800 . ?
 N002 C00A 1.378(5) . ?
 N002 C00H 1.325(5) . ?
 N003 C00E 1.396(5) . ?
 N003 C00I 1.337(6) . ?
 N004 H004 0.8800 . ?
 N004 C00G 1.391(5) . ?
 N004 C00I 1.331(5) . ?
 C005 C006 1.388(5) . ?
 C005 C008 1.429(5) . ?
 C005 C009 1.492(5) . ?
 C006 H006 0.9500 . ?
 C006 C00A 1.407(5) . ?
 C007 C00A 1.398(5) . ?
 C007 C00D 1.401(5) . ?
 C008 C008 1.493(7) 2_655 ?
 C008 C00D 1.388(5) . ?
 C009 C00B 1.395(5) . ?
 C009 C00C 1.425(5) . ?
 C00B H00B 0.9500 . ?
 C00B C00G 1.382(5) . ?
 C00C C00C 1.506(7) 2_655 ?
 C00C C00F 1.389(5) . ?
 C00D H00D 0.9500 . ?
 C00E C00F 1.392(5) . ?
 C00E C00G 1.397(5) . ?
 C00F H00F 0.9500 . ?
 C00H H00H 0.9500 . ?
 C00I H00I 0.9500 . ?
 O00K C1 1.470(12) . ?
 O00K C2 1.437(13) . ?
 C1 H1A 0.9900 . ?
 C1 H1B 0.9900 . ?
 C1 C3 1.467(12) . ?
 C3 H3A 0.9800 . ?
 C3 H3B 0.9800 . ?
 C3 H3C 0.9800 . ?
 C2 H2A 0.9900 . ?
 C2 H2B 0.9900 . ?
 C2 C4 1.370(16) . ?
 C4 H4A 0.9800 . ?
 C4 H4B 0.9800 . ?
 C4 H4C 0.9800 . ?

loop_
  _geom_angle_atom_site_label_1
  _geom_angle_atom_site_label_2
  _geom_angle_atom_site_label_3
  _geom_angle
  _geom_angle_site_symmetry_1
  _geom_angle_site_symmetry_3
  _geom_angle_publ_flag
 C007 N001 H001 127.3 . . ?
 C00H N001 H001 127.3 . . ?
 C00H N001 C007 105.4(3) . . ?
 C00A N002 H002 127.1 . . ?
 C00H N002 H002 127.1 . . ?
 C00H N002 C00A 105.7(3) . . ?
 C00I N003 C00E 105.0(3) . . ?
 C00G N004 H004 126.9 . . ?
 C00I N004 H004 126.9 . . ?
 C00I N004 C00G 106.1(4) . . ?
 C006 C005 C008 120.4(3) . . ?
 C006 C005 C009 117.2(3) . . ?
 C008 C005 C009 122.2(3) . . ?
 C005 C006 H006 120.8 . . ?
 C005 C006 C00A 118.4(3) . . ?
 C00A C006 H006 120.8 . . ?
 N001 C007 C00A 107.5(4) . . ?
 N001 C007 C00D 131.7(3) . . ?
 C00A C007 C00D 120.7(3) . . ?
 C005 C008 C008 119.5(3) . 2_655 ?
 C00D C008 C005 120.7(4) . . ?
 C00D C008 C008 119.8(3) . 2_655 ?
 C00B C009 C005 118.4(3) . . ?
 C00B C009 C00C 120.1(3) . . ?
 C00C C009 C005 121.3(3) . . ?
 N002 C00A C006 131.2(3) . . ?
 N002 C00A C007 107.7(3) . . ?
 C007 C00A C006 121.1(4) . . ?
 C009 C00B H00B 120.7 . . ?
 C00G C00B C009 118.6(3) . . ?
 C00G C00B H00B 120.7 . . ?
 C009 C00C C00C 120.3(3) . 2_655 ?
 C00F C00C C009 120.5(3) . . ?
 C00F C00C C00C 119.2(3) . 2_655 ?
 C007 C00D H00D 120.7 . . ?
 C008 C00D C007 118.6(3) . . ?
 C008 C00D H00D 120.7 . . ?
 N003 C00E C00G 108.1(4) . . ?
 C00F C00E N003 131.0(3) . . ?
 C00F C00E C00G 120.9(3) . . ?
 C00C C00F C00E 118.5(3) . . ?
 C00C C00F H00F 120.8 . . ?
 C00E C00F H00F 120.8 . . ?
 N004 C00G C00E 107.0(3) . . ?
 C00B C00G N004 131.6(4) . . ?
 C00B C00G C00E 121.4(4) . . ?
 N001 C00H H00H 123.2 . . ?
 N002 C00H N001 113.7(4) . . ?
 N002 C00H H00H 123.2 . . ?
 N003 C00I H00I 123.1 . . ?
 N004 C00I N003 113.9(4) . . ?
 N004 C00I H00I 123.1 . . ?
 C2 O00K C1 110.1(8) . . ?
 O00K C1 H1A 109.6 . . ?
 O00K C1 H1B 109.6 . . ?
 H1A C1 H1B 108.1 . . ?
 C3 C1 O00K 110.4(8) . . ?
 C3 C1 H1A 109.6 . . ?
 C3 C1 H1B 109.6 . . ?
 C1 C3 H3A 109.5 . . ?
 C1 C3 H3B 109.5 . . ?
 C1 C3 H3C 109.5 . . ?
 H3A C3 H3B 109.5 . . ?
 H3A C3 H3C 109.5 . . ?
 H3B C3 H3C 109.5 . . ?
 O00K C2 H2A 109.7 . . ?
 O00K C2 H2B 109.7 . . ?
 H2A C2 H2B 108.2 . . ?
 C4 C2 O00K 109.9(10) . . ?
 C4 C2 H2A 109.7 . . ?
 C4 C2 H2B 109.7 . . ?
 C2 C4 H4A 109.5 . . ?
 C2 C4 H4B 109.5 . . ?
 C2 C4 H4C 109.5 . . ?
 H4A C4 H4B 109.5 . . ?
 H4A C4 H4C 109.5 . . ?
 H4B C4 H4C 109.5 . . ?

loop_
  _geom_torsion_atom_site_label_1
  _geom_torsion_atom_site_label_2
  _geom_torsion_atom_site_label_3
  _geom_torsion_atom_site_label_4
  _geom_torsion
  _geom_torsion_site_symmetry_1
  _geom_torsion_site_symmetry_2
  _geom_torsion_site_symmetry_3
  _geom_torsion_site_symmetry_4
  _geom_torsion_publ_flag
 N001 C007 C00A N002 -0.4(5) . . . . ?
 N001 C007 C00A C006 -178.9(3) . . . . ?
 N001 C007 C00D C008 176.7(4) . . . . ?
 N003 C00E C00F C00C -178.3(4) . . . . ?
 N003 C00E C00G N004 0.3(5) . . . . ?
 N003 C00E C00G C00B 177.8(4) . . . . ?
 C005 C006 C00A N002 -175.4(4) . . . . ?
 C005 C006 C00A C007 2.7(6) . . . . ?
 C005 C008 C00D C007 -0.1(5) . . . . ?
 C005 C009 C00B C00G -173.3(4) . . . . ?
 C005 C009 C00C C00C -5.7(6) . . . 2_655 ?
 C005 C009 C00C C00F 172.6(3) . . . . ?
 C006 C005 C008 C008 180.0(4) . . . 2_655 ?
 C006 C005 C008 C00D 0.7(6) . . . . ?
 C006 C005 C009 C00B 66.8(5) . . . . ?
 C006 C005 C009 C00C -107.9(4) . . . . ?
 C007 N001 C00H N002 0.5(5) . . . . ?
 C008 C005 C006 C00A -1.9(6) . . . . ?
 C008 C005 C009 C00B -108.3(4) . . . . ?
 C008 C005 C009 C00C 76.9(5) . . . . ?
 C008 C008 C00D C007 -179.4(4) 2_655 . . . ?
 C009 C005 C006 C00A -177.2(3) . . . . ?
 C009 C005 C008 C008 -5.0(6) . . . 2_655 ?
 C009 C005 C008 C00D 175.7(3) . . . . ?
 C009 C00B C00G N004 177.3(4) . . . . ?
 C009 C00B C00G C00E 0.6(6) . . . . ?
 C009 C00C C00F C00E 0.4(6) . . . . ?
 C00A N002 C00H N001 -0.7(5) . . . . ?
 C00A C007 C00D C008 0.8(6) . . . . ?
 C00B C009 C00C C00C 179.7(4) . . . 2_655 ?
 C00B C009 C00C C00F -2.0(6) . . . . ?
 C00C C009 C00B C00G 1.5(6) . . . . ?
 C00C C00C C00F C00E 178.7(4) 2_655 . . . ?
 C00D C007 C00A N002 176.4(3) . . . . ?
 C00D C007 C00A C006 -2.1(6) . . . . ?
 C00E N003 C00I N004 -0.8(6) . . . . ?
 C00F C00E C00G N004 -179.7(4) . . . . ?
 C00F C00E C00G C00B -2.2(7) . . . . ?
 C00G N004 C00I N003 1.1(6) . . . . ?
 C00G C00E C00F C00C 1.7(6) . . . . ?
 C00H N001 C007 C00A 0.0(5) . . . . ?
 C00H N001 C007 C00D -176.3(4) . . . . ?
 C00H N002 C00A C006 179.0(4) . . . . ?
 C00H N002 C00A C007 0.7(5) . . . . ?
 C00I N003 C00E C00F -179.7(5) . . . . ?
 C00I N003 C00E C00G 0.3(5) . . . . ?
 C00I N004 C00G C00B -177.9(5) . . . . ?
 C00I N004 C00G C00E -0.8(5) . . . . ?
 C1 O00K C2 C4 -179.7(10) . . . . ?
 C2 O00K C1 C3 177.3(9) . . . . ?

_shelx_res_file
;
TITL shelxt_a.res in C2/c
    shelxt.res
    created by SHELXL-2018/3 at 22:08:12 on 19-Jun-2025
REM Old TITL 20240702-HDAPBr2H2O-Powder
REM SHELXT solution in C2/c
REM R1 0.329, Rweak 0.113, Alpha 0.053, Orientation as input
REM Formula found by SHELXT: C15 N5
CELL 1.54187 16.0551 13.2714 16.4311 90 106.421 90
ZERR 4 0.0007 0.0006 0.0008 0 0.007 0
LATT 7
SYMM -X,+Y,0.5-Z
SFAC C H N O
UNIT 128 104 32 16
SUMP 1.5 0.0001 1 2 1 3

L.S. 100 0 91
PLAN  9
TEMP -173.15
CONF
BOND $H
list 4
MORE -1
fmap 2 53
acta
REM <olex2.extras>
REM <HklSrc "%.\\shelxt.hkl">
REM </olex2.extras>

WGHT    0.200000
FVAR       0.41530   0.80075   0.69925
N001  3    0.546647    0.088200    0.500063    11.00000    0.07822    0.03889 =
         0.05313    0.00251    0.02256   -0.01479
AFIX  43
H001  2    0.516071    0.032533    0.496671    10.50000   -1.20000
AFIX   0
N002  3    0.635954    0.214934    0.555677    11.00000    0.08453    0.04002 =
         0.04727   -0.00100    0.01871   -0.01231
AFIX  43
H002  2    0.671519    0.253679    0.593392    10.50000   -1.20000
AFIX   0
N003  3    0.698043    0.616909    0.158351    11.00000    0.06412    0.05311 =
         0.06723    0.01569    0.02232   -0.00856
N004  3    0.788783    0.488866    0.207794    11.00000    0.05930    0.06371 =
         0.08993    0.03141    0.02697    0.00089
AFIX  43
H004  2    0.836329    0.452089    0.220564    11.00000   -1.20000
AFIX   0
C005  1    0.581207    0.305778    0.331708    11.00000    0.05465    0.02877 =
         0.04862    0.00021    0.01849    0.00375
C006  1    0.624480    0.307149    0.417739    11.00000    0.06100    0.02953 =
         0.05288   -0.00333    0.01869   -0.00557
AFIX  43
H006  2    0.664626    0.359248    0.441329    11.00000   -1.20000
AFIX   0
C007  1    0.551209    0.150454    0.434326    11.00000    0.06388    0.02638 =
         0.05030    0.00202    0.02059   -0.00039
C008  1    0.522940    0.225419    0.296359    11.00000    0.05577    0.02682 =
         0.05075   -0.00021    0.01977    0.00118
C009  1    0.603647    0.386222    0.278064    11.00000    0.05492    0.03010 =
         0.05026   -0.00061    0.01975   -0.00323
C00A  1    0.607508    0.229596    0.469189    11.00000    0.06413    0.03546 =
         0.04693    0.00126    0.01915   -0.00265
C00B  1    0.686730    0.386212    0.267202    11.00000    0.05419    0.03972 =
         0.05857    0.00897    0.01659    0.00238
AFIX  43
H00B  2    0.725823    0.332311    0.288244    11.00000   -1.20000
AFIX   0
C00C  1    0.544949    0.466359    0.244380    11.00000    0.05768    0.03108 =
         0.05168   -0.00212    0.02110    0.00008
C00D  1    0.507968    0.148134    0.347414    11.00000    0.06061    0.02814 =
         0.05159   -0.00132    0.01735   -0.00064
AFIX  43
H00D  2    0.469190    0.094774    0.323882    11.00000   -1.20000
AFIX   0
C00E  1    0.654470    0.546542    0.194512    11.00000    0.05838    0.03710 =
         0.05814    0.00977    0.01677   -0.00321
C00F  1    0.570573    0.546632    0.202830    11.00000    0.06194    0.03060 =
         0.06651    0.00430    0.02337   -0.00069
AFIX  43
H00F  2    0.531718    0.600375    0.180593    11.00000   -1.20000
AFIX   0
C00G  1    0.710952    0.466334    0.225156    11.00000    0.05218    0.04601 =
         0.06333    0.01266    0.01802   -0.00431
C00H  1    0.598667    0.130423    0.570284    11.00000    0.09752    0.04217 =
         0.05195    0.00316    0.02350   -0.01487
AFIX  43
H00H  2    0.607914    0.102379    0.625323    11.00000   -1.20000
AFIX   0
C00I  1    0.776828    0.577317    0.167950    11.00000    0.06660    0.06812 =
         0.07553    0.02900    0.02155   -0.00888
AFIX  43
H00I  2    0.820300    0.609380    0.148145    11.00000   -1.20000
AFIX   0
O00K  4    0.824593    0.152814    0.052432    10.50000    0.11721    0.09335 =
         0.09939    0.04140    0.06772    0.02462
C1    1    0.870218    0.085475    0.008335    10.50000    0.09723    0.07802 =
         0.05808    0.00656    0.03371   -0.02361
AFIX  23
H1A   2    0.897036    0.029294    0.046392    10.50000   -1.20000
H1B   2    0.828176    0.056525   -0.042403    10.50000   -1.20000
AFIX   0
C3    1    0.937701    0.140903   -0.017416    10.50000    0.11389    0.13555 =
         0.08152   -0.01115    0.05379   -0.04128
AFIX 137
H3A   2    0.910373    0.188894   -0.062363    10.50000   -1.50000
H3B   2    0.973420    0.093365   -0.038569    10.50000   -1.50000
H3C   2    0.974381    0.177468    0.031487    10.50000   -1.50000
AFIX   0
C2    1    0.755978    0.099243    0.073987    10.50000    0.13279    0.06536 =
         0.07983    0.02758    0.06268    0.02211
AFIX  23
H2A   2    0.714628    0.072519    0.021793    10.50000   -1.20000
H2B   2    0.780500    0.041607    0.111336    10.50000   -1.20000
AFIX   0
C4    1    0.713361    0.162464    0.114648    10.50000    0.14158    0.16777 =
         0.21182    0.13570    0.11249    0.08542
AFIX 137
H4A   2    0.748030    0.223519    0.132567    10.50000   -1.50000
H4B   2    0.704718    0.128354    0.164535    10.50000   -1.50000
H4C   2    0.656851    0.180742    0.075928    10.50000   -1.50000
AFIX   0
PART 1
O1    4    0.914732    0.344333    0.215074    21.00000    0.12089    0.22905 =
         0.21485    0.11042    0.09196    0.09780
PART 2
O1A   4    0.914437    0.327848    0.150651    31.00000    0.47000    0.25302 =
         1.18058   -0.08343    0.64474   -0.01555
HKLF 4


REM  shelxt_a.res in C2/c
REM wR2 = 0.2975, GooF = S = 0.970, Restrained GooF = 0.970 for all data
REM R1 = 0.0907 for 1642 Fo > 4sig(Fo) and 0.1469 for all 3060 data
REM 230 parameters refined using 1 restraints

END

WGHT      0.1959      0.0000

REM Highest difference peak  0.686,  deepest hole -0.315,  1-sigma level  0.092
Q1    1   0.8152  0.2327  0.1160  11.00000  0.05    0.69
Q2    1   0.7245  0.1973  0.1199  11.00000  0.05    0.51
Q3    1   1.0000  0.0000  0.0000  10.50000  0.05    0.46
Q4    1   0.8811  0.2792  0.1412  11.00000  0.05    0.37
Q5    1   0.7767  0.1230  0.0773  11.00000  0.05    0.36
Q6    1   0.8453  0.1443  0.0569  11.00000  0.05    0.35
Q7    1   0.6748  0.6770  0.1232  11.00000  0.05    0.32
Q8    1   0.9058  0.3790  0.2141  11.00000  0.05    0.30
Q9    1   0.8879  0.0838  0.0350  11.00000  0.05    0.30
;
_shelx_res_checksum                13401
_shelx_hkl_file
;
   0   0   2 1832.86  177.63
   0   0   2 1826.53  173.79
   0   0   2 1892.98  250.65
   0   0   2 1837.29  169.40
   0   0   2 1822.00  157.11
   0   0  -2 1810.52  173.95
   0   0  -2 1794.33  167.29
   0   0  -2 1900.83  260.75
   0   0  -2 1778.06  158.80
   0   0  -2 1835.48  159.76
   0   0   3   -2.74    7.62
   0   0   3    0.54    5.64
   0   0   3   -7.04   27.06
   0   0   3    1.01    5.48
   0   0   3    0.32    4.66
   0   0  -3   -4.87    7.36
   0   0  -3    1.61    5.26
   0   0  -3    1.15   20.36
   0   0  -3   -1.00    7.33
   0   0  -3    0.22    2.94
   0   0   4 4462.81  915.60
   0   0   4 4077.95  817.60
   0   0   4 4210.03 1032.63
   0   0   4 4311.50  850.53
   0   0   4 4531.06  815.18
   0   0  -4 4543.68  922.76
   0   0  -4 3050.97  623.60
   0   0  -4 4735.92 1245.99
   0   0  -4 4430.21  845.94
   0   0  -4 4329.03  785.92
   0   0   5    3.06   12.68
   0   0   5    2.31    5.68
   0   0   5    4.40   13.14
   0   0   5   -2.57    4.81
   0   0   5    0.21    1.83
   0   0  -5   -0.79    6.89
   0   0  -5    0.39    4.83
   0   0  -5    6.62   23.21
   0   0  -5    2.28    3.63
   0   0  -5    0.46    2.11
   0   0   6   29.72    8.70
   0   0   6   30.02    7.56
   0   0   6   18.67   11.39
   0   0   6   32.93    7.08
   0   0   6   27.91    1.86
   0   0  -6   34.14    7.96
   0   0  -6   31.63    5.58
   0   0  -6   19.04   14.51
   0   0  -6   24.76    4.18
   0   0  -6   29.82    2.14
   0   0   7   -0.05    8.37
   0   0   7    1.48    6.95
   0   0   7    7.50    8.97
   0   0   7    3.51    6.65
   0   0  -7    0.10    7.82
   0   0  -7    1.22    5.22
   0   0  -7   15.47   19.13
   0   0  -7    2.83    2.29
   0   0   8 1223.72  134.96
   0   0   8 1199.56  123.49
   0   0   8  996.71  111.40
   0   0  -8 1383.91  140.51
   0   0  -8 1384.37  121.76
   0   0  -8 1093.62  108.65
   0   0   9    0.81    8.17
   0   0   9   -3.71    6.65
   0   0   9   -3.07    9.73
   0   0  -9   -4.66    7.74
   0   0  -9    2.15    4.61
   0   0  -9   -1.09    4.36
   0   0  10   16.29    9.72
   0   0  10   23.04    9.63
   0   0  10   19.30    7.75
   0   0 -10   23.22    9.07
   0   0 -10   25.05    5.51
   0   0  11    8.16    9.51
   0   0  11   -3.46    8.69
   0   0  11   -0.32    6.58
   0   0  12   60.55   14.38
   0   0  12   66.61   12.91
   0   0  13    8.94   11.26
   0   0  13    2.53    9.52
   0   0  14  242.17   50.78
   0   0  14  235.28   35.28
   0   0  15    0.31   11.81
   0   0  15    4.61   11.03
   0   0  16    4.60   10.96
   0   0  17   -6.16   10.05
   0   0  18    6.56    8.75
   0   2   0   99.48    6.49
   0   2   0   97.08    7.61
   0   2   0  101.61    3.49
   0   2   0   90.17    8.90
   0   2   0  100.27   19.72
   0  -2   0   95.13    7.98
   0  -2   0   83.46   13.31
   0  -2   0  104.22    3.79
   0  -2   0  109.90   22.77
   0  -2   0  103.40    6.80
   0   2   1  145.83    9.90
   0   2  -1  154.01    9.53
   0   2   1  161.57    8.30
   0   2  -1  157.40   12.28
   0   2   1  167.41   30.97
   0   2  -1  154.44    7.56
   0   2   1  143.28   10.17
   0   2   1  140.58   10.62
   0   2  -1  175.66   39.03
   0  -2   1  142.46    7.50
   0  -2   1  146.50   45.12
   0  -2  -1  148.49   10.55
   0  -2   1  172.12   29.25
   0  -2   1  162.49    9.87
   0  -2   1  139.35   23.65
   0  -2  -1  157.93    4.94
   0  -2  -1  160.47   32.30
   0  -2  -1  150.64    3.03
   0  -2  -1  144.22   14.68
   0  -2   1  143.95   11.19
   0   2   2 5247.79 1296.84
   0   2  -2 5561.03 1351.70
   0   2   2 5418.90 1261.56
   0   2   2 5530.08 1292.91
   0   2  -2 5425.94 1383.60
   0   2   2 5545.29 1691.42
   0   2  -2 5308.85 1282.73
   0   2   2 5267.56 1233.06
   0   2   2 5365.09 1320.54
   0   2  -2 5755.28 1927.34
   0  -2   2 5325.86 1509.57
   0  -2   2 5096.16 2539.24
   0  -2  -2 5169.01 1372.42
   0  -2   2 4940.77 1208.77
   0  -2   2 5264.33 1273.68
   0  -2  -2 4997.54 1102.65
   0  -2  -2 5833.44 1852.19
   0  -2   2 5634.29 1722.88
   0  -2  -2 6283.00 1791.52
   0  -2   2 5685.30 1445.30
   0   2   3 2738.20  416.84
   0   2   3 2888.85  605.96
   0   2  -3 2877.54  460.77
   0   2   3 2794.36  386.38
   0   2  -3 2854.79  420.22
   0   2   3 2595.70  344.77
   0   2   3 2908.69  435.08
   0   2   3 2793.56  388.51
   0   2  -3 2638.05  967.38
   0   2  -3 3177.34  589.68
   0   2  -3 2778.40  452.72
   0  -2   3 2830.80  552.59
   0  -2   3 2917.81  440.37
   0  -2  -3 2836.93  366.86
   0  -2   3 2612.97  597.71
   0  -2  -3 2513.12  565.78
   0  -2   3 2790.23  399.56
   0  -2  -3 2613.57  417.50
   0  -2  -3 2745.15  420.25
   0   2   4 2435.00  355.79
   0   2  -4 2706.65  400.80
   0   2   4 2690.17  378.66
   0   2   4 2738.97  371.11
   0   2  -4 2690.17  466.16
   0   2   4 2602.28  493.33
   0   2  -4 2747.01  376.68
   0   2   4 2587.32  316.51
   0   2  -4 2701.02  376.72
   0   2  -4 2987.63  933.22
   0  -2   4 2535.98  372.93
   0  -2  -4 2633.52  377.41
   0  -2   4 2513.19  383.71
   0  -2   4 2391.97  517.70
   0  -2  -4 2521.99  526.94
   0  -2  -4 2527.00  314.97
   0  -2  -4 2468.06  366.33
   0  -2   4 2621.89  349.08
   0   2   5 3419.99  629.78
   0   2   5 3563.32  791.00
   0   2  -5 3755.39  701.36
   0   2   5 3589.08  644.68
   0   2  -5 3888.47  690.68
   0   2   5 3179.73  501.97
   0   2   5 3684.47  658.93
   0   2   5 3334.13  532.09
   0   2  -5 3353.61 1341.37
   0   2  -5 3699.93  767.28
   0   2  -5 3691.14  649.68
   0  -2   5 3449.10  658.47
   0  -2   5 3433.86  644.18
   0  -2  -5 3611.56  594.75
   0  -2   5 3502.71  893.90
   0  -2  -5 3683.26  973.87
   0  -2   5 3554.62  608.43
   0  -2  -5 3483.04  643.49
   0  -2  -5 3775.99  686.63
   0   2   6   72.87   16.32
   0   2   6   75.63   13.66
   0   2  -6   40.87   63.94
   0   2  -6   78.79   13.12
   0   2   6   61.21   16.67
   0   2  -6   69.29    6.19
   0   2  -6   81.73   11.55
   0  -2   6   50.47   22.67
   0  -2   6   78.29    5.20
   0  -2  -6   85.64    9.89
   0  -2  -6   40.79   30.25
   0  -2   6   77.62   10.07
   0  -2  -6   79.45    9.50
   0  -2   6   73.58   12.09
   0   2   7 1208.15  123.19
   0   2   7 1278.78  122.07
   0   2  -7 1263.42  106.10
   0   2   7 1226.02  115.09
   0   2   7 1105.50  142.39
   0   2  -7 1418.60  126.50
   0   2  -7  976.31   90.50
   0   2  -7 1334.36  135.04
   0   2  -7  962.52  393.22
   0  -2  -7 1342.87  129.87
   0  -2   7 1210.04  131.95
   0  -2  -7 1206.22  238.22
   0  -2   7  978.62  113.77
   0  -2  -7 1152.97  113.90
   0  -2  -7 1323.27  102.01
   0  -2   7 1150.31   94.34
   0   2   8  538.18   44.39
   0   2   8  542.98   40.00
   0   2  -8  348.24  178.50
   0   2   8  512.55   37.75
   0   2   8  420.13   48.55
   0   2  -8  499.64   30.27
   0   2  -8  512.80   38.32
   0   2  -8  611.37   49.51
   0  -2  -8  610.29   46.24
   0  -2   8  548.78   49.70
   0  -2  -8  435.56   88.42
   0  -2   8  578.58   47.99
   0  -2  -8  488.35   36.87
   0  -2  -8  569.03   30.03
   0   2   9    1.72    7.75
   0   2  -9   20.44   42.26
   0   2  -9    0.22    8.20
   0   2   9   -1.13    5.61
   0   2   9    7.08    9.92
   0   2  -9   -0.67    6.22
   0  -2   9   -0.51    9.12
   0  -2  -9    2.18    2.96
   0  -2   9    5.98    8.40
   0  -2  -9    1.67    7.26
   0  -2  -9    7.51    7.89
   0   2  10  225.25   23.10
   0   2  10  189.90   17.24
   0   2 -10  282.05   25.05
   0   2  10  232.01   21.28
   0   2 -10  289.55   19.10
   0  -2  10  240.82   25.69
   0  -2 -10  278.36   23.17
   0  -2 -10  239.77   12.48
   0  -2  10  236.95   23.50
   0  -2 -10  247.28   21.92
   0   2  11   -0.55    8.49
   0   2  11   -2.52    7.49
   0   2  11    0.49    7.35
   0  -2  11    4.97   17.87
   0  -2  11   -3.72   18.75
   0  -2 -11    0.21    5.23
   0   2  12    4.23    9.68
   0   2  12   10.78   15.01
   0  -2  12    2.13   12.41
   0  -2  12   11.02   12.26
   0   2  13   -0.52   10.10
   0   2  13   -1.13    9.01
   0  -2  13   -4.12   12.35
   0  -2  13    5.91   12.64
   0   2  14    1.95   10.61
   0  -2  14   13.29   13.35
   0  -2  14   10.38   12.90
   0   2  15    5.68    9.89
   0  -2  15   -8.20   12.40
   0  -2  15  -10.20   14.92
   0   2  16    4.73    9.79
   0  -2  16    5.01   11.38
   0  -2  16    5.67   13.76
   0   2  17    0.76    8.47
   0  -2  17   -6.33   10.34
   0  -2  17    6.48   18.01
   0   2  18    1.16    6.61
   0  -2  18    5.07    8.60
   0  -2  18    0.66   10.88
   0   4   0 2592.45  387.22
   0   4   0 2661.72  401.27
   0   4   0 2583.09  326.51
   0   4   0 3040.12  453.55
   0   4   0 2280.26  369.64
   0   4   0 2702.60  552.08
   0   4   0 2735.78  390.11
   0  -4   0 2797.11  589.34
   0  -4   0 2704.37  828.86
   0  -4   0 2697.35  347.96
   0   4   1  435.83   29.12
   0   4  -1  442.61   32.17
   0   4   1  427.57   29.90
   0   4  -1  490.16   35.35
   0   4   1  461.99   69.87
   0   4  -1  491.15   31.62
   0   4   1  472.40   26.89
   0   4   1  444.54   32.69
   0   4  -1  453.85   20.72
   0   4  -1  405.71   29.76
   0  -4   1  499.42   81.23
   0  -4   1  464.24   23.43
   0  -4   1  462.20   75.95
   0  -4  -1  440.14   31.70
   0  -4  -1  425.72   15.13
   0  -4  -1  443.76   84.07
   0  -4  -1  410.98   51.07
   0  -4   1  568.59  117.98
   0  -4   1  447.39   29.51
   0   4   2  454.12   29.26
   0   4  -2  443.69   34.69
   0   4   2  512.39   34.60
   0   4  -2  521.33   54.92
   0   4   2  462.40   70.05
   0   4  -2  473.94   24.49
   0   4   2  502.29   26.65
   0   4   2  422.17   35.61
   0   4  -2  487.22   38.36
   0   4  -2  532.78   33.77
   0  -4   2  451.61   75.67
   0  -4  -2  472.98   32.21
   0  -4   2  469.20   27.17
   0  -4   2  556.26  161.26
   0  -4  -2  439.59   83.80
   0  -4  -2  548.86   59.79
   0  -4   2  493.55   72.72
   0  -4   2  485.01   31.98
   0   4   3  423.93   27.06
   0   4   3  493.84   71.90
   0   4  -3  438.63   23.91
   0   4  -3  447.82   33.23
   0   4   3  450.49   23.20
   0   4   3  452.60   21.85
   0   4   3  444.17   28.64
   0  -4   3  417.85   26.45
   0  -4   3  430.25  153.32
   0  -4   3  415.73   31.98
   0  -4   3  460.96   28.65
   0  -4  -3  463.00   30.41
   0  -4   3  432.19   72.56
   0  -4   3  486.53   59.95
   0  -4  -3  472.95   89.30
   0  -4  -3  386.48   38.80
   0   4   4  185.33   13.45
   0   4  -4  193.21   22.86
   0   4  -4  218.35   18.58
   0   4  -4  206.53   12.35
   0   4   4  226.25   39.28
   0   4   4  193.29    8.37
   0   4   4  201.97   15.22
   0   4  -4  225.03   15.56
   0   4   4  197.28    8.32
   0  -4   4  195.80   18.08
   0  -4  -4  195.94   14.49
   0  -4   4  220.42   29.03
   0  -4   4  125.43   40.28
   0  -4   4  202.18   13.59
   0  -4  -4  186.63   22.77
   0  -4   4  203.08   14.38
   0   4   5  380.00   26.59
   0   4  -5  422.94   25.94
   0   4  -5  432.41   34.11
   0   4   5  361.58   15.77
   0   4   5  441.71   61.80
   0   4   5  408.58   28.92
   0   4   5  381.42   16.31
   0  -4   5  404.33   35.32
   0  -4   5  377.18   67.64
   0  -4   5  400.64   25.14
   0  -4  -5  416.05   29.01
   0  -4   5  367.24   27.99
   0  -4   5  322.04   94.28
   0  -4  -5  420.49   73.69
   0   4   6   22.97    7.35
   0   4  -6   25.17    6.95
   0   4   6   38.52    8.26
   0   4   6   34.02   18.92
   0   4  -6   30.63   10.16
   0  -4   6   27.79   11.79
   0  -4   6   26.81    8.26
   0  -4   6   33.86   20.27
   0  -4  -6   26.74    7.73
   0  -4   6   26.18    5.62
   0  -4   6   23.79   10.73
   0   4   7  629.74   52.41
   0   4   7  691.12   54.75
   0   4   7  710.05  122.29
   0   4  -7  711.74   51.19
   0   4  -7  741.27   65.91
   0   4  -7  745.76   54.96
   0  -4   7  731.59   64.56
   0  -4  -7  703.55   71.06
   0  -4   7  611.52   43.22
   0  -4   7  692.97   66.85
   0  -4  -7  708.07  126.90
   0  -4  -7  695.15   72.52
   0  -4   7  424.03  105.45
   0   4   8   38.09    8.26
   0   4  -8   39.51    5.99
   0   4  -8   43.95   18.12
   0   4   8   26.36   12.39
   0   4   8   51.48    9.47
   0   4  -8   29.57    6.31
   0  -4   8   43.98   11.47
   0  -4  -8   51.17   13.63
   0  -4   8   56.26   11.51
   0  -4  -8   39.29    8.33
   0   4   9  337.89   30.00
   0   4  -9  347.75   23.27
   0   4  -9  432.44   37.41
   0   4   9  294.23   34.65
   0   4   9  390.20   30.88
   0   4  -9  445.99   30.64
   0  -4   9  386.17   37.57
   0  -4  -9  397.20   31.47
   0  -4  -9  314.16   78.13
   0  -4  -9  372.14   39.67
   0  -4   9  397.99   39.56
   0   4  10  129.11   15.46
   0   4  10  155.86   15.90
   0  -4  10  168.23   21.05
   0  -4  10  168.92   22.38
   0   4  11   16.20    9.04
   0   4  11   16.56   11.20
   0  -4  11   20.84   19.43
   0  -4  11   20.57   12.78
   0   4  12  279.42   32.81
   0   4  12  313.33   35.62
   0  -4  12  386.69   48.28
   0  -4  12  337.47   44.67
   0   4  13   13.34    9.61
   0   4  13    8.18   10.23
   0  -4  13   15.28   15.45
   0  -4  13   13.86   13.35
   0   4  14   48.72   13.31
   0   4  14   41.79   16.10
   0  -4  14  112.85   21.26
   0  -4  14   84.37   18.23
   0   4  15    1.26    8.21
   0   4  15    7.97    9.23
   0  -4  15  -10.79   17.56
   0  -4  15    0.05   11.77
   0   4  16    4.69   12.95
   0  -4  16    4.90   11.29
   0  -4  16    0.29   15.89
   0   4  17    0.60    6.44
   0  -4  17   -1.34   13.86
   0   4  18   13.00    8.67
   0   4 -18   20.87   10.10
   0  -4  18   38.93   15.94
   0   6   0   10.22    6.41
   0   6   0   13.25    7.36
   0   6   0    6.88    1.54
   0   6   0    1.97    9.12
   0   6   0    6.01    6.86
   0   6   0    8.26    5.76
   0  -6   0    8.41   27.21
   0  -6   0    7.50    2.36
   0  -6   0    0.86   26.89
   0   6   1   21.50    6.91
   0   6   1   20.64    7.74
   0   6  -1   20.88    2.72
   0   6   1   34.57    8.94
   0   6   1   24.22    6.78
   0   6  -1   23.17    7.74
   0   6   1   23.66    7.06
   0   6  -1   19.10    5.44
   0   6  -1   30.91   10.48
   0   6  -1   24.72    7.90
   0   6  -1   31.53    8.80
   0  -6   1   24.01   27.24
   0  -6   1   37.84   26.81
   0  -6   1   10.50   38.92
   0  -6  -1   29.62   25.78
   0  -6   1   23.10    6.26
   0  -6  -1   28.10   29.86
   0  -6  -1   20.52   29.04
   0   6   2  201.47   15.42
   0   6  -2  233.29   29.48
   0   6  -2  222.52   10.65
   0   6   2  244.05   46.87
   0   6  -2  245.09   19.17
   0   6   2  218.11   15.85
   0   6   2  212.42   14.76
   0   6   2  250.96   14.90
   0   6  -2  230.58   15.55
   0   6  -2  207.32   18.17
   0   6  -2  205.88   22.63
   0  -6   2  267.85  108.52
   0  -6  -2  209.36   18.11
   0  -6  -2  171.84   57.12
   0  -6   2  233.84   93.50
   0  -6   2  239.96   49.61
   0  -6  -2  218.85   68.94
   0   6   3  578.99   41.96
   0   6  -3  536.00   51.87
   0   6  -3  637.54   50.27
   0   6   3  602.45   38.01
   0   6   3  654.05   96.25
   0   6  -3  593.45   48.75
   0   6   3  617.69   44.20
   0   6  -3  654.89   48.19
   0   6   3  653.11   38.90
   0   6  -3  546.87   38.14
   0  -6  -3  603.05   46.19
   0  -6   3  571.60  131.31
   0  -6  -3  545.13   78.42
   0  -6   3  510.27   34.85
   0  -6   3  720.97  217.50
   0  -6   3  586.78  111.11
   0   6   4  276.79   19.24
   0   6  -4  330.02   37.91
   0   6  -4  298.24   16.15
   0   6   4  313.05   15.54
   0   6   4  358.75   54.52
   0   6   4  340.28   23.11
   0   6   4  279.52   14.52
   0   6  -4  274.76   27.14
   0   6  -4  284.68   24.83
   0  -6   4  282.94   45.51
   0  -6   4  251.11   24.47
   0  -6   4  258.13   89.35
   0  -6  -4  312.46   47.11
   0  -6  -4  275.63   29.93
   0   6   5   97.93    9.64
   0   6  -5  113.66    8.18
   0   6   5  103.53    5.60
   0   6  -5   97.19   13.69
   0   6   5  121.89   28.25
   0   6   5  121.66   11.89
   0   6   5  105.69    5.70
   0   6  -5  124.49   13.61
   0  -6   5   89.05   33.11
   0  -6  -5  105.37   10.79
   0  -6   5  116.95   11.41
   0  -6  -5  118.49   28.14
   0  -6   5  102.62   22.16
   0   6   6  464.34   35.39
   0   6   6  508.36   70.32
   0   6  -6  447.31   41.05
   0   6  -6  543.99   34.91
   0   6  -6  559.85   45.88
   0   6   6  541.57   40.64
   0  -6   6  363.95   85.90
   0  -6  -6  522.17   39.28
   0  -6   6  405.72   76.23
   0  -6   6  454.51   43.82
   0  -6  -6  596.02   78.46
   0  -6   6  511.50   42.60
   0   6   7    1.28    5.72
   0   6   7    3.47   15.41
   0   6  -7    6.63    7.47
   0   6  -7    3.62    5.40
   0   6  -7    5.90    8.71
   0   6   7    8.89    7.50
   0  -6   7    5.38   18.49
   0  -6  -7    1.78    6.71
   0  -6   7   -1.85   10.99
   0  -6   7    6.42    9.00
   0  -6  -7    8.72   19.09
   0  -6   7   -2.22    8.35
   0   6   8   94.61   10.86
   0   6   8  104.32   22.72
   0   6  -8  105.98   12.30
   0   6   8  131.26   21.25
   0  -6   8  116.35   16.54
   0  -6  -8  112.10   12.43
   0  -6   8  110.11   15.33
   0   6   9   36.43    8.33
   0   6  -9   32.19    7.90
   0   6   9   49.24   11.68
   0   6   9   76.46   15.96
   0  -6   9   53.10   12.97
   0  -6   9   36.72   12.80
   0   6  10   73.36   11.41
   0   6  10  111.96   14.85
   0   6 -10   83.75   14.40
   0  -6  10   87.91   16.97
   0  -6  10   83.88   16.92
   0   6  11  416.27   46.99
   0   6  11  570.52   55.32
   0  -6  11  673.92   78.62
   0  -6  11  555.34   66.16
   0   6  12    4.04    7.96
   0   6  12    8.42   12.96
   0  -6  12    9.93   15.74
   0  -6  12    7.09   12.87
   0   6  13   12.11    8.75
   0   6  13   31.73   13.16
   0  -6  13   41.16   17.83
   0  -6  13   22.71   14.32
   0   6  14    2.63    7.14
   0   6  14    4.61   17.92
   0  -6  14    7.15   15.85
   0   6  15    1.15    6.36
   0   6 -15    3.24   11.64
   0   6  15    0.64   11.24
   0  -6  15    0.57   18.39
   0   6  16    4.70    8.89
   0   6 -16   -0.68   10.56
   0   6  16    1.42    8.81
   0  -6  16    3.02   16.16
   0   6 -17    3.28    9.54
   0  -6  17   10.09   13.98
   0   8   0   91.69    9.50
   0   8   0  104.23   11.15
   0   8   0   91.19   10.98
   0   8   0  104.56   10.58
   0   8   0   88.77    7.38
   0  -8   0   95.10   51.00
   0  -8   0  105.12   40.37
   0  -8   0   77.42   64.28
   0   8   1   26.65    6.57
   0   8   1   31.10   12.35
   0   8   1   33.46    7.49
   0   8   1   37.64    7.00
   0   8  -1   25.38    5.28
   0   8   1   29.49    5.91
   0   8  -1   38.89   11.21
   0   8  -1   36.49    8.28
   0   8  -1   26.70    7.16
   0   8  -1   34.74    8.38
   0  -8   1   39.89   35.38
   0  -8   1   13.76   28.22
   0  -8  -1   19.30   45.96
   0  -8   1   30.66   57.53
   0  -8  -1   47.82   32.44
   0  -8  -1   46.34   38.92
   0   8   2   14.68    5.91
   0   8   2   19.85    6.85
   0   8   2   15.83    6.17
   0   8   2   17.55    5.85
   0   8  -2   16.54    4.09
   0   8   2   20.32    5.97
   0   8  -2   10.78   10.84
   0   8  -2   17.60    9.42
   0   8  -2   19.85    7.28
   0   8  -2   14.63    7.60
   0  -8   2   29.20   30.72
   0  -8   2   12.61   24.54
   0  -8  -2   -1.96   24.89
   0  -8   2   34.05   47.52
   0  -8  -2    7.10   30.68
   0  -8  -2   28.00   37.55
   0   8   3  314.68   23.24
   0   8   3  352.32   27.16
   0   8   3  348.60   22.83
   0   8   3  364.61   22.46
   0   8  -3  400.91   37.04
   0   8   3  370.88   25.62
   0   8  -3  435.37   34.16
   0   8  -3  364.79   29.76
   0   8  -3  333.47   27.63
   0  -8   3  316.65   65.01
   0  -8   3  310.27   78.65
   0  -8  -3  344.21   94.87
   0  -8  -3  380.97   76.96
   0  -8   3  285.57  137.73
   0  -8  -3  393.64   84.43
   0   8   4   81.65    8.73
   0   8  -4   99.20   15.68
   0   8  -4  119.85   13.76
   0   8   4  106.92   16.72
   0   8   4   89.76    6.88
   0   8  -4   79.81   11.57
   0   8  -4  109.61   12.06
   0   8  -4   84.39    5.78
   0  -8  -4   96.84   41.15
   0  -8  -4  124.23   41.82
   0  -8   4   73.14   42.49
   0  -8   4   81.78   28.27
   0   8   5    3.88    5.43
   0   8   5    2.71    3.33
   0   8  -5   19.21   10.33
   0   8  -5    6.55    3.77
   0   8   5    9.73    7.43
   0   8   5    4.75    6.04
   0   8  -5   -2.54   14.12
   0  -8   5   13.40   17.75
   0  -8  -5    2.84    6.79
   0  -8   5    3.55    5.59
   0  -8  -5    3.48   27.13
   0  -8   5   -0.40   25.76
   0   8   6  102.25   10.13
   0   8  -6  112.14   16.04
   0   8   6  130.53   13.62
   0   8  -6  142.90   17.23
   0  -8   6   84.35   67.38
   0  -8   6   99.17   11.52
   0  -8  -6  134.74   41.29
   0  -8   6   88.82   25.11
   0   8   7   12.53    6.41
   0   8  -7   27.06   10.35
   0   8   7   26.78    9.31
   0   8  -7   21.14   10.73
   0  -8  -7   28.06   26.72
   0  -8   7   14.98    8.49
   0   8   8   17.57    6.67
   0   8  -8   25.55   17.00
   0   8   8   26.51   11.26
   0   8  -8   18.57   11.60
   0  -8  -8   10.49   25.71
   0  -8   8   16.75   15.22
   0   8   9   16.07    7.49
   0   8  -9   24.27    7.57
   0   8   9   28.47   12.15
   0   8  -9   28.84   12.92
   0  -8  -9   30.68   23.06
   0  -8   9   29.19   13.42
   0   8  10   31.75    8.65
   0   8 -10   56.36   15.16
   0   8  10   68.92   14.02
   0   8 -10   47.13    8.04
   0  -8  10   56.69   16.99
   0   8 -11   45.95   15.15
   0   8  11   55.65   13.99
   0  -8  11   47.44   17.27
   0   8  12    4.04    6.27
   0   8 -12   10.75   12.45
   0   8  12    5.75   13.78
   0  -8  12   15.63   14.37
   0   8 -13   52.29   15.29
   0   8  13   65.04   16.24
   0  -8  13   53.29   28.71
   0   8  14    2.47    5.01
   0   8 -14    6.61   10.92
   0   8  14   11.10   19.05
   0  -8  14    5.92   17.17
   0   8 -15    3.68   16.70
   0   8  15    1.35   11.96
   0  -8  15    4.05   15.42
   0   8 -16    5.02    8.56
   0   8  16    5.57    9.23
   0  -8  16    6.54   14.01
   0  10   0    1.22    6.11
   0  10   0    2.38    8.12
   0  10   0    4.23    4.25
   0 -10   0   19.28   38.76
   0  10   1   73.91    9.16
   0  10   1   94.81   11.51
   0  10   1   80.18    8.03
   0  10  -1   85.75   15.48
   0  10  -1   91.78   13.17
   0 -10   1  101.03   50.79
   0 -10  -1   87.00   54.17
   0  10   2   12.89    6.19
   0  10   2   14.49    6.57
   0  10   2   14.68    6.22
   0  10  -2   14.50    7.33
   0  10  -2   17.79   10.43
   0 -10   2   21.22   36.79
   0 -10  -2   41.47   68.98
   0  10   3   40.72    7.32
   0  10   3   47.17    7.06
   0  10   3   50.64    8.30
   0  10  -3   48.76    9.42
   0  10  -3   53.65   12.29
   0 -10   3   62.39   47.23
   0 -10  -3   46.11   42.42
   0  10   4    5.26    5.58
   0  10   4    1.13    4.51
   0  10   4    5.81    7.10
   0  10  -4   -1.20    7.74
   0 -10   4   22.17   34.94
   0 -10  -4    5.99   34.17
   0  10   5  194.49   17.33
   0  10  -5  266.71   27.65
   0  10   5  273.67   22.78
   0  10  -5  245.10   24.64
   0 -10  -5  242.53   76.32
   0 -10   5  177.69   72.39
   0  10   6    6.71    9.26
   0  10  -6   14.94   10.12
   0  10   6    9.86    9.03
   0  10  -6   15.55    9.77
   0 -10  -6    2.73   33.54
   0 -10   6    3.93   33.84
   0  10   7   65.60    9.30
   0  10   7  128.20   17.10
   0  10  -7   99.56   15.57
   0  10  -7  112.84   15.27
   0 -10  -7  111.40   73.24
   0  10   8   13.53    6.11
   0  10  -8   28.15    9.93
   0  10   8   35.95   12.31
   0  10  -8   25.01   11.10
   0 -10  -8   17.22   34.72
   0 -10   8   21.16    9.73
   0  10  -9   14.57    8.18
   0  10   9   18.51   11.86
   0  10  -9   16.15   10.73
   0 -10  -9   12.06   31.08
   0 -10   9   19.07   10.29
   0  10 -10    4.94    6.65
   0  10  10    4.95   10.93
   0  10 -10    5.40   10.17
   0 -10 -10    3.37   24.39
   0 -10  10    5.39    9.95
   0  10 -11   40.87   13.03
   0  10  11   72.88   17.12
   0  10 -11   39.63    6.70
   0 -10  11   50.67   16.43
   0  10 -12   20.36   11.28
   0  10  12   43.47   14.63
   0 -10  12   41.00   15.35
   0  10 -13   15.49    9.32
   0  10  13    4.66   12.35
   0 -10  13   17.65   12.92
   0  10 -14    3.88    7.89
   0  10  14    4.40   12.97
   0 -10  14   -0.17   11.24
   0  12   0  251.05   22.22
   0  12   0  353.38   28.72
   0 -12   0  311.52  113.00
   0  12   1  447.07   38.41
   0  12  -1  585.26   51.48
   0  12   1  573.59   46.04
   0  12  -1  433.72   39.35
   0 -12  -1  566.45  172.36
   0 -12   1  581.81  180.80
   0  12   2  168.50   15.29
   0  12   2  229.79   17.93
   0  12   2  188.55   15.77
   0  12  -2  177.75   16.95
   0  12  -2  305.00   38.23
   0 -12   2  220.85   89.21
   0 -12  -2  260.62   92.41
   0  12   3   35.35   10.65
   0  12   3   42.41    7.54
   0  12  -3   35.42    8.25
   0  12  -3   57.86   12.87
   0 -12   3   55.70   49.84
   0 -12  -3   52.55   56.53
   0  12  -4   11.47   11.08
   0  12   4   14.57   12.05
   0  12  -4    8.25   12.07
   0 -12  -4    2.10   47.90
   0 -12   4    7.27   37.80
   0  12  -5   63.27   13.22
   0  12   5   55.48   10.26
   0  12  -5   36.48    9.47
   0 -12  -5   72.54   52.43
   0 -12   5   38.62   45.90
   0  12   6   91.12   12.76
   0  12  -6   60.32   11.40
   0  12  -6  104.53   14.90
   0 -12  -6   88.19   55.13
   0  12   7   16.16    9.54
   0  12  -7    9.68    7.83
   0  12  -7   11.03   14.73
   0 -12  -7    7.61   37.57
   0  12   8   53.10   11.70
   0  12  -8   34.39    9.86
   0  12  -8   56.48   10.10
   0 -12  -8   36.05   39.16
   0  12   9    2.25   18.44
   0  12  -9   -1.20    7.20
   0  12  -9    1.47    6.66
   0 -12  -9   10.53   43.58
   0  12  10   18.76   11.78
   0  12 -10    3.18    7.47
   0  12 -10   11.67    5.85
   0 -12 -10   10.43   25.33
   0  12  11   -1.35   10.65
   0  12 -11    5.16    6.57
   0  12 -11    2.37    4.11
   0  12  12    5.16    9.87
   0  12 -12    0.91    5.92
   0  14   0    0.50   10.86
   0 -14   0    5.53   45.81
   0  14   1   31.19    7.29
   0  14  -1   42.84    9.36
   0 -14   1    3.83   50.43
   0 -14  -1   32.53   54.62
   0  14  -2  214.07   19.92
   0 -14  -2  190.05   96.73
   0 -14   2  198.28  147.19
   0  14  -3   74.82   11.81
   0 -14  -3   72.59   63.67
   0 -14   3   64.35   54.54
   0  14  -4   46.64   10.25
   0 -14  -4   62.60   56.54
   0 -14   4   21.67   41.67
   0  14  -5   10.09    5.08
   0  14   5   28.65   11.49
   0 -14   5  -12.65   58.48
   0 -14  -5   17.87   46.39
   0  14   6   11.71    7.39
   0  14  -6    3.68    4.63
   0  14  -6   14.96    8.29
   0 -14  -6  -11.91   40.61
   0  14   7   -3.66    7.35
   0  14  -7    2.76    4.26
   0  14  -7    6.13    7.03
   0 -14  -7    5.37   33.82
   0  14   8   32.00    8.96
   0  14  -8   33.93   12.11
   0 -14  -8   16.95   32.23
   0  14   9   -1.37    7.08
   0  14  -9    1.32    4.90
  -1   1  19    2.69    5.14
  -1   1  18   12.05    8.19
  -1  -1  18   16.50    9.35
  -1  -1  18   15.65   11.62
  -1   1  17    5.00    8.41
  -1  -1  17   -2.61    9.55
  -1  -1  17   -0.60   13.77
  -1   1  16   -4.44    9.68
  -1  -1  16   -4.71   11.15
  -1  -1  16   -0.50   12.38
  -1   1  15    5.71   10.72
  -1  -1  15   11.37   12.18
  -1  -1  15   10.01   14.11
  -1   1  14   41.79   13.01
  -1   1  14   35.53   13.55
  -1  -1  14   48.01   15.36
  -1  -1  14   66.08   18.75
  -1   1  13   88.07   16.47
  -1   1  13   97.93   17.94
  -1  -1  13  117.21   19.10
  -1  -1  13  109.72   19.57
  -1   1  12    3.28    6.94
  -1   1  12    3.65    8.82
  -1   1  12    3.87    9.66
  -1  -1  12   -3.91   10.57
  -1  -1  12   -3.64   15.88
  -1   1  11    4.31    8.23
  -1   1  11    3.23    5.61
  -1   1  11   -3.79    7.60
   1  -1 -11    1.27    4.23
  -1  -1  11    1.42   10.30
  -1  -1  11   -0.75    9.05
   1   1 -10    3.95    4.57
   1   1 -10    5.04    7.83
  -1   1  10    8.27    7.68
   1   1 -10    9.39    6.06
  -1   1  10    3.04    7.33
  -1   1  10    3.05    5.72
   1  -1 -10    5.39    6.22
  -1  -1  10    3.02    8.76
   1  -1 -10    8.47    7.25
  -1  -1  10    4.43    9.96
   1  -1 -10    9.27    7.16
  -1  -1  10    2.40    4.77
  -1   1   9  124.77   11.35
   1   1  -9  132.84   22.25
   1   1  -9  138.85   11.36
  -1   1   9  119.43   14.02
  -1   1   9  118.52   13.29
   1  -1  -9  137.11    8.59
  -1  -1   9  114.61   14.94
  -1  -1   9  132.12   27.17
   1  -1  -9  128.58   11.81
   1  -1  -9  130.39   12.94
   1   1  -8   13.14    1.69
   1   1  -8   17.11    8.43
  -1   1   8   21.64   23.04
   1   1  -8   18.31    6.48
   1   1  -8   13.23   17.61
  -1   1   8   18.20    7.98
  -1   1   8   16.69    7.96
   1   1  -8   12.83    3.79
   1   1  -8   11.95    2.39
  -1   1   8   19.31    5.45
   1  -1  -8   11.00   23.61
  -1  -1   8   16.51    9.21
   1  -1  -8   18.03    4.64
   1  -1  -8   21.53    7.27
  -1  -1   8    8.21   13.79
   1  -1  -8   21.87    7.12
  -1  -1   8   15.30    8.62
  -1  -1   8   12.64    5.84
   1   1  -7   13.87    2.43
   1   1  -7   17.66    8.05
   1   1  -7   19.77    6.41
  -1   1   7   12.32    5.69
   1   1  -7   14.33   13.70
  -1   1   7   16.12    7.91
   1   1  -7   10.66    3.82
  -1   1   7    7.19   15.54
   1   1  -7   13.01    2.59
  -1   1   7   12.75    7.72
   1  -1  -7    9.33   24.20
   1  -1  -7   21.99    6.94
  -1  -1   7   28.74    8.79
   1  -1  -7   18.84    6.84
  -1  -1   7   12.73   19.77
  -1  -1   7   22.30    8.89
   1  -1  -7    3.97    8.44
  -1  -1   7    8.06    8.23
   1   1  -6   14.44   15.13
   1   1  -6   22.01    7.41
   1   1  -6   22.50    6.67
  -1   1   6   21.86   17.38
   1   1  -6   22.17    2.77
  -1   1   6   23.74    5.04
  -1   1   6   22.84    7.87
  -1   1   6   15.61    6.87
   1  -1  -6   22.06    6.08
   1  -1  -6   80.55   43.69
  -1  -1   6   17.80    8.25
  -1  -1   6   14.95   22.28
   1  -1  -6   24.01    4.15
  -1  -1   6   23.14    8.39
  -1  -1   6   23.97    4.43
  -1   1   5  146.77   11.83
   1   1  -5  151.70   13.56
   1   1  -5  144.54   11.75
  -1   1   5  148.38   13.33
   1   1  -5  134.01   27.76
  -1   1   5  134.48   31.03
  -1   1   5  144.53    9.43
   1   1  -5  137.54    6.29
   1   1  -5  148.41    6.40
   1  -1  -5  146.51   10.21
  -1  -1   5  138.34   13.95
  -1  -1   5  134.92   14.53
   1  -1  -5  137.08    7.85
  -1  -1   5  138.90   45.46
   1  -1  -5  144.30   42.10
   1  -1  -5  127.42    9.16
  -1  -1   5  136.51    8.19
  -1   1   4 2636.81  391.15
   1   1  -4 2883.20  436.99
   1   1  -4 2673.66  391.23
  -1   1   4 2881.53  432.85
   1   1  -4 2663.29  603.36
  -1   1   4 3256.73  742.07
  -1   1   4 2823.40  396.24
   1   1  -4 2666.73  345.26
   1   1  -4 2672.52  350.36
   1  -1  -4 2783.96  394.76
  -1  -1   4 2757.90  425.73
  -1  -1   4 2809.91  431.28
   1  -1  -4 2807.37  383.97
  -1  -1   4 4563.82 1240.70
   1  -1  -4 2963.42 1006.81
   1  -1  -4 2390.44  391.34
  -1  -1   4 2646.23  362.23
  -1  -1   4 2514.04  330.81
   1   1  -3  427.08   82.91
   1   1  -3  427.99   33.70
   1   1  -3  435.42   30.53
   1   1  -3  432.10   16.79
  -1   1   3  395.81   25.35
  -1   1   3  397.59   25.27
  -1   1   3  389.21   29.41
  -1   1   3  431.19   92.05
   1  -1  -3  453.39   33.84
   1  -1  -3  419.73   24.21
  -1  -1   3  425.71   32.83
   1  -1  -3  442.04   24.11
  -1  -1   3  441.11  112.87
  -1  -1   3  419.83   33.58
   1  -1  -3  404.48   94.88
  -1  -1   3  390.82   18.68
   1   1  -2  600.62   87.01
   1   1  -2  592.16   35.62
   1   1  -2  568.59   33.19
   1   1  -2  604.47   21.28
   1   1  -2  586.93   32.25
  -1   1   2  560.54   37.86
   1   1  -2  576.99   45.53
  -1   1   2  598.39   94.52
  -1   1   2  608.40   23.82
  -1   1   2  577.62   28.17
   1  -1  -2  651.79  182.46
   1  -1  -2  625.01   33.00
   1  -1  -2  614.23   28.45
   1  -1  -2  605.24   22.72
  -1  -1   2  582.97   99.03
  -1  -1   2  614.61   37.00
  -1  -1   2  586.00   36.44
  -1   1   1 1907.25  180.17
   1   1  -1 2034.12  202.71
   1   1  -1 1927.17  193.56
   1   1  -1 1894.52  162.67
   1   1  -1 1944.57  287.49
  -1   1   1 1929.04  231.30
  -1   1   1 1850.90  278.32
   1   1  -1 1843.72  181.63
  -1   1   1 1988.31  178.61
  -1   1   1 2006.79  228.03
   1  -1  -1 1856.35  200.90
   1  -1  -1 1969.07  316.12
  -1  -1   1 1916.42  192.79
   1  -1  -1 1916.53  178.53
  -1  -1   1 1994.17  309.33
   1  -1  -1 2387.19  296.86
  -1  -1   1 2154.03  219.75
  -1  -1   1 1966.79  199.56
   1  -1  -1 1938.51  173.45
   1   1   0  139.85    6.33
  -1   1   0  151.88   10.18
  -1   1   0  147.34    4.36
   1   1   0  144.20    6.39
   1   1   0  156.06   18.70
   1   1   0  149.97    4.80
  -1   1   0  150.60   30.20
   1   1   0  146.97    5.81
  -1   1   0  146.08    5.00
  -1   1   0  156.01   30.23
   1  -1   0  142.25   17.91
   1  -1   0  151.43    6.39
   1  -1   0  143.72    4.95
  -1  -1   0  130.60    7.46
  -1  -1   0  142.71    6.66
   1  -1   0  117.01   30.10
  -1  -1   0  163.24   20.97
  -1  -1   0  154.24    5.00
  -1  -1   0  154.35    6.36
   1  -1   0  149.62    4.51
   1   1   1   35.90    4.62
  -1   1  -1   37.10    6.85
   1   1   1   35.49    3.89
   1   1   1   39.68    2.84
  -1   1  -1   37.92    6.69
  -1   1  -1   57.05   69.40
  -1   1  -1   33.60    4.65
   1   1   1   33.42    3.30
   1  -1   1   37.44    3.54
  -1  -1  -1   34.07    4.55
   1  -1   1   34.86    3.98
  -1  -1  -1   37.97    1.73
  -1  -1  -1   43.14   10.38
   1  -1   1   33.31    7.03
   1  -1   1   21.21   59.09
  -1  -1  -1   33.99    3.93
  -1  -1  -1   34.38    3.29
   1  -1   1   32.14    4.51
   1   1   2 4804.21 1064.70
  -1   1  -2 4679.99 1028.82
   1   1   2 4528.41  932.70
   1   1   2 5121.97 1123.23
  -1   1  -2 4698.01 1011.48
  -1   1  -2 4875.09 1078.11
   1   1   2 4792.11 1123.08
  -1   1  -2 4212.91 2349.39
   1   1   2 4651.89  982.04
   1  -1   2 4724.47 1051.48
  -1  -1  -2 4825.24 1071.26
   1  -1   2 4925.10 1062.66
  -1  -1  -2 4616.91  941.88
   1  -1   2 4723.92 1067.79
  -1  -1  -2 4803.08 1151.22
   1  -1   2 4692.60 1014.56
  -1  -1  -2 4739.64 1101.45
  -1  -1  -2 4755.46 1035.45
   1  -1   2 4938.77 1069.65
   1   1   3  142.11   15.56
   1   1   3  159.46   20.50
  -1   1  -3  135.85   11.91
   1   1   3  134.49    8.46
  -1   1  -3  151.69   12.37
   1   1   3  136.94    8.70
  -1   1  -3  148.26   26.82
   1   1   3  146.50   14.88
   1  -1   3  147.70   12.51
   1  -1   3  145.69   17.02
   1  -1   3  139.42    8.54
  -1  -1  -3  152.07   15.97
   1  -1   3  123.96   20.52
   1  -1   3  163.65   19.00
   1  -1   3  147.08   11.31
  -1  -1  -3  163.28   29.44
  -1  -1  -3  143.85   13.44
  -1  -1  -3  139.34    7.63
  -1  -1  -3  145.24    7.86
   1   1   4 9005.99 3609.47
   1   1   4 9699.20 4122.31
  -1   1  -4 9379.33 3759.66
   1   1   4 9356.27 3626.95
   1   1   4 8788.78 3387.85
  -1   1  -4 9370.05 3691.03
   1   1   4 9299.35 3701.72
  -1   1  -4 9178.17 3576.78
   1  -1   4 8764.84 3634.05
   1  -1   4 9146.26 3694.00
  -1  -1  -4 9470.03 3781.39
   1  -1   4 8715.88 3446.40
   1  -1   4 8651.69 3550.52
   1  -1   4 8883.67 3444.51
  -1  -1  -4 9819.65 4459.65
  -1  -1  -4 9081.76 3588.94
  -1  -1  -4 8637.85 3273.85
  -1  -1  -4 9281.82 3535.21
   1   1   5  174.72   24.11
   1   1   5  181.59   15.37
  -1   1  -5  186.52   15.24
   1   1   5  165.04   10.06
   1   1   5  157.72    7.11
  -1   1  -5  180.85   10.14
   1   1   5  166.80   13.14
  -1   1  -5  181.84   11.71
  -1   1  -5  163.94    8.85
   1  -1   5  165.19   16.17
   1  -1   5  175.08   16.17
   1  -1   5  177.44   13.54
   1  -1   5  153.83   11.37
  -1  -1  -5  178.09    8.72
  -1  -1  -5  186.64   14.98
  -1  -1  -5  181.02   31.80
  -1  -1  -5  173.54   11.81
  -1  -1  -5  167.03    6.40
   1  -1   5  168.75    8.42
   1   1   6  648.88   53.17
  -1   1  -6  728.38   46.54
  -1   1  -6  601.77   37.24
   1   1   6  599.07   39.88
   1   1   6  581.17   49.02
   1   1   6  588.03   60.96
  -1   1  -6  705.89   55.66
   1  -1   6  671.00   49.25
  -1  -1  -6  723.87   56.33
   1  -1   6  629.73   36.02
   1  -1   6  676.96   56.71
  -1  -1  -6  682.41   39.52
  -1  -1  -6  624.61  113.22
  -1  -1  -6  640.57   44.06
  -1  -1  -6  567.90   30.04
   1  -1   6  576.76   52.96
   1   1   7  325.64   27.91
   1   1   7  342.02   28.73
  -1   1  -7  366.11   22.01
   1   1   7  316.35   20.90
   1   1   7  286.30   29.90
  -1   1  -7  363.08   28.90
  -1   1  -7  308.56   15.73
   1  -1   7  281.34   13.62
  -1  -1  -7  365.71   28.24
   1  -1   7  342.87   30.11
   1  -1   7  281.36   27.05
   1  -1   7  311.69   23.11
  -1  -1  -7  270.39   38.35
  -1  -1  -7  300.88   27.41
  -1  -1  -7  341.15   17.61
   1   1   8   -6.80   14.03
   1   1   8   -1.52    5.32
  -1   1  -8    1.59    2.24
   1   1   8   -5.62    7.72
  -1   1  -8    1.29    5.46
  -1   1  -8    8.25    8.21
   1  -1   8    1.30    7.64
  -1  -1  -8    4.07    7.87
  -1  -1  -8   -0.58    3.88
   1  -1   8    0.86    1.92
  -1  -1  -8    3.11    5.41
   1  -1   8   -8.51   12.97
   1   1   9  247.40   25.64
   1   1   9  219.53   18.20
   1   1   9  221.43   22.20
  -1   1  -9  307.21   26.75
  -1   1  -9  317.43   19.88
   1  -1   9  272.35   27.75
   1  -1   9  274.14   23.87
  -1  -1  -9  305.21   26.06
  -1  -1  -9  295.93   16.29
  -1  -1  -9  224.01   17.28
   1   1  10    5.03    9.04
  -1   1 -10   47.59   64.04
   1   1  10    6.92   14.48
   1  -1  10    1.25    8.11
   1   1  11   11.29   10.09
  -1   1 -11   -4.79   62.96
   1   1  11   -0.31    9.24
   1   1  11    5.20    7.28
   1  -1  11    2.70    8.16
   1  -1  11    2.88   10.45
   1   1  12   23.39   11.28
   1   1  12   38.16   13.04
   1   1  12   34.46    9.51
   1  -1  12   50.08   13.12
   1  -1  12   38.87   13.89
   1   1  13    2.67   11.91
   1  -1  13    9.97   19.95
   1  -1  13    0.14   10.80
   1   1  14   14.35   13.18
   1  -1  14   33.32   14.81
   1  -1  14   26.19   12.40
   1   1  15   37.42   24.15
   1  -1  15   40.45   16.13
   1  -1  15   49.57   15.79
   1   1  16    3.45   11.12
   1  -1  16    7.71   12.37
   1  -1  16   13.93   11.07
   1   1  17    4.09    9.95
   1  -1  17    4.83   10.28
   1  -1  17    3.59   11.34
   1   1  18    4.59    7.67
   1  -1  18    0.51    8.47
   1   3 -18    1.14    8.60
  -1   3  18   -0.09    5.21
  -1  -3  18    1.73   14.10
  -1   3  17    4.67    6.82
  -1  -3  17    1.57   10.10
  -1  -3  17   -0.58   13.69
  -1   3  16    9.61    8.86
  -1  -3  16   25.62   12.18
  -1  -3  16   28.52   16.96
  -1   3  15   10.80    8.47
  -1  -3  15    4.57   12.60
  -1  -3  15    6.01   18.03
  -1   3  14   -0.38    8.79
  -1   3  14    7.28    9.26
  -1  -3  14   14.92   23.08
  -1  -3  14   14.37   20.85
  -1   3  13   12.59    9.25
  -1   3  13   20.71    8.41
  -1  -3  13   23.46   15.47
  -1  -3  13   12.80   13.83
  -1   3  12   62.80   12.81
  -1   3  12   84.40   13.00
  -1  -3  12  115.86   20.14
  -1  -3  12   92.34   18.53
  -1   3  11   87.77   13.21
  -1   3  11  119.28   14.09
  -1  -3  11  138.06   21.92
  -1  -3  11  123.71   18.90
  -1   3  10   20.04    7.81
  -1   3  10   22.45    6.93
   1  -3 -10   22.64    7.26
  -1  -3  10   19.50   11.19
  -1  -3  10   28.77   21.71
   1  -3 -10   24.15    9.18
  -1   3   9  169.67   26.56
   1   3  -9  250.58   21.75
  -1   3   9  240.62   16.86
  -1   3   9  206.17   17.40
  -1   3   9  179.50   15.63
   1  -3  -9  190.16   79.79
   1  -3  -9  214.25   11.55
  -1  -3   9  212.17   21.94
   1  -3  -9  206.07   21.13
   1  -3  -9  222.45   17.38
  -1  -3   9  233.10   23.82
  -1   3   8 1043.19   92.30
   1   3  -8 1216.31  119.71
  -1   3   8  944.32   92.87
   1   3  -8 1286.58  110.65
  -1   3   8 1049.94   98.90
   1   3  -8 1042.35   83.16
   1   3  -8  930.72   79.54
  -1   3   8  982.62  138.95
   1  -3  -8 1068.87  115.30
  -1  -3   8 1142.79  119.75
  -1  -3   8 1082.98  113.65
   1  -3  -8 1080.25   79.70
   1  -3  -8 1103.14   99.41
   1  -3  -8 1082.87  227.20
  -1   3   7   67.72    8.87
   1   3  -7   81.06   12.42
   1   3  -7   80.64    9.72
  -1   3   7   63.86    8.20
   1   3  -7   56.99   16.57
   1   3  -7   63.29   31.67
  -1   3   7   70.74    9.05
   1   3  -7   64.28    6.95
   1   3  -7   84.75   10.38
  -1   3   7   89.65   21.90
   1  -3  -7   74.08    8.55
  -1  -3   7   78.13   12.59
   1  -3  -7   71.96    4.01
  -1  -3   7   72.70   51.10
  -1  -3   7   80.03   13.17
   1  -3  -7   97.54   15.79
  -1   3   6  442.29   30.68
   1   3  -6  512.61   40.84
   1   3  -6  507.85   33.51
  -1   3   6  395.59   28.61
   1   3  -6  496.26   59.80
  -1   3   6  481.16   67.48
  -1   3   6  489.78   32.43
   1   3  -6  404.76   28.45
   1   3  -6  517.97   29.46
   1  -3  -6  480.65   31.29
  -1  -3   6  470.85   42.06
  -1  -3   6  480.99   40.20
   1  -3  -6  485.26   22.35
  -1  -3   6  422.29   95.56
   1  -3  -6  492.03   94.79
   1  -3  -6  462.12   43.37
   1   3  -5  425.92   52.04
   1   3  -5  405.45   30.67
   1   3  -5  396.01   24.24
  -1   3   5  373.07   12.80
  -1   3   5  361.53   22.46
  -1   3   5  403.20   24.97
   1   3  -5  390.30   41.77
  -1   3   5  400.23   26.91
  -1   3   5  418.10   59.86
  -1   3   5  358.66   12.13
   1  -3  -5  372.83   21.05
  -1  -3   5  387.77   29.80
  -1  -3   5  343.47   71.93
  -1  -3   5  382.38   31.27
   1  -3  -5  435.82  108.78
   1  -3  -5  374.92   15.37
   1  -3  -5  362.57   34.05
   1   3  -4   21.96   19.00
   1   3  -4   23.33   15.03
   1   3  -4   14.37    5.69
  -1   3   4   20.32    2.35
  -1   3   4   18.66    5.19
  -1   3   4   20.50    6.60
   1   3  -4   22.67    6.79
  -1   3   4   17.12    6.02
  -1   3   4   18.95   21.60
  -1   3   4   20.98    4.05
   1  -3  -4   21.72    4.44
  -1  -3   4   19.66    8.03
  -1  -3   4   18.21   24.47
  -1  -3   4   16.28    8.86
   1  -3  -4   32.14   31.25
   1  -3  -4   18.98    2.56
   1  -3  -4   13.65   10.70
  -1   3   3 3339.43  567.36
   1   3  -3 3480.86  637.59
   1   3  -3 3518.75  598.00
  -1   3   3 3499.61  737.53
   1   3  -3 3855.97  912.38
  -1   3   3 3443.29  865.16
   1   3  -3 3385.81  571.58
  -1   3   3 3610.71  595.44
   1   3  -3 2914.54  549.20
  -1   3   3 3499.89  560.14
  -1   3   3 3614.88  645.77
  -1  -3   3 3322.63  614.16
   1  -3  -3 3133.66  498.14
   1  -3  -3 3361.99  570.18
   1  -3  -3 3663.73 1452.66
  -1  -3   3 3523.09  627.44
   1  -3  -3 3939.89  831.58
  -1  -3   3 3238.67  921.93
  -1   3   2  531.18   29.24
   1   3  -2  532.26   45.67
  -1   3   2  479.00   29.55
   1   3  -2  520.03   29.65
   1   3  -2  486.90   42.27
  -1   3   2  537.64  155.64
   1   3  -2  520.30   28.48
   1   3  -2  536.56   34.72
  -1   3   2  444.00   57.77
   1  -3  -2  485.21   70.79
   1  -3  -2  469.73   26.55
   1  -3  -2  501.84   27.94
  -1  -3   2  511.91   33.90
   1  -3  -2  508.84   20.28
   1  -3  -2  543.68  121.24
  -1  -3   2  546.38   78.74
  -1  -3   2  460.68   89.19
  -1  -3   2  513.01  104.92
   1  -3  -2  495.69   31.61
  -1   3   1  586.91   37.50
   1   3  -1  539.96   47.41
   1   3  -1  549.88   48.24
   1   3  -1  542.19   31.26
   1   3  -1  584.65   38.98
  -1   3   1  574.55  105.11
   1   3  -1  607.95   42.34
  -1   3   1  525.72   34.36
   1   3  -1  551.19   48.50
  -1   3   1  483.25   52.68
   1  -3  -1  644.98  126.45
   1  -3  -1  539.94   30.81
  -1  -3   1  518.05   31.27
   1  -3  -1  585.58   36.37
   1  -3  -1  603.35  131.17
  -1  -3   1  491.07   91.94
  -1  -3   1  411.28   75.11
  -1  -3   1  496.17  104.55
   1  -3  -1  531.83   36.87
   1   3   0 3352.76  597.34
  -1   3   0 3411.61  647.11
   1   3   0 3262.69  480.21
   1   3   0 3470.32  585.75
   1   3   0 3663.05  657.46
   1   3   0 3863.68  767.46
  -1   3   0 3822.64  890.89
  -1   3   0 3234.98  505.92
  -1   3   0 3265.04  554.50
  -1   3   0 3420.19  581.20
  -1   3   0 3307.83  697.05
   1  -3   0 3153.52  821.75
   1  -3   0 3069.10  511.82
  -1  -3   0 3498.31  894.02
  -1  -3   0 3475.44  876.75
   1  -3   0 3376.73  563.72
  -1  -3   0 3302.68  512.84
  -1  -3   0 2829.99  524.01
  -1  -3   0 3240.41  591.18
   1   3   1    3.79    8.09
  -1   3  -1    5.59    7.57
   1   3   1    5.56    6.55
   1   3   1  -16.23   21.22
  -1   3  -1  -27.77   24.38
   1   3   1    2.89    6.35
   1   3   1    3.34    6.06
  -1   3  -1   -0.43   13.39
  -1   3  -1  -12.19   17.91
  -1  -3  -1   -0.56    9.14
   1  -3   1   -4.94   21.69
   1  -3   1    4.56    6.82
   1  -3   1    1.25    7.02
   1  -3   1   -5.47   86.24
  -1  -3  -1    0.29   10.52
  -1  -3  -1   -5.70   25.04
   1   3   2 3541.70  648.77
   1   3   2 3602.50  833.89
  -1   3  -2 3642.25  671.20
  -1   3  -2 3589.94  622.11
  -1   3  -2 4645.12 1743.79
   1   3   2 3853.16  683.78
   1   3   2 3545.05  612.69
  -1   3  -2 3885.37  707.82
   1  -3   2 3561.57  658.82
   1  -3   2 3716.68  657.94
   1  -3   2 4142.46 1998.30
   1  -3   2 3701.65  696.58
  -1  -3  -2 3504.31  652.75
   1  -3   2 3357.69  774.67
  -1  -3  -2 3261.19  611.89
  -1  -3  -2 3141.30  587.47
   1  -3   2 3668.54  842.22
   1   3   3 2199.24  289.13
   1   3   3 2142.10  223.78
  -1   3  -3 2340.61  309.65
   1   3   3 2311.48  293.64
  -1   3  -3 2038.23  534.79
   1   3   3 2167.84  369.62
   1   3   3 2170.61  274.07
  -1   3  -3 2296.17  282.37
  -1   3  -3 2383.73  306.88
   1  -3   3 2220.28  299.73
   1  -3   3 2248.10  354.94
   1  -3   3 2294.03  285.76
   1  -3   3 2177.57  275.30
   1  -3   3 2196.75  386.02
  -1  -3  -3 2291.67  303.18
  -1  -3  -3 1969.27  252.30
  -1  -3  -3 2159.59  289.37
   1   3   4   94.34   10.09
  -1   3  -4  101.99   15.40
  -1   3  -4   98.20   11.09
   1   3   4   95.91    4.32
  -1   3  -4  109.37    8.78
   1   3   4   99.54    9.85
   1   3   4  105.43   18.50
  -1   3  -4  143.93   67.03
   1   3   4   88.89    7.54
   1  -3   4  102.55   11.72
  -1  -3  -4   97.91   10.54
   1  -3   4  102.43   14.41
  -1  -3  -4  100.67    2.79
   1  -3   4  109.88   20.92
  -1  -3  -4   96.33   20.71
   1  -3   4   90.18    9.18
  -1  -3  -4   98.00   11.63
  -1  -3  -4   91.47    6.72
   1  -3   4   98.94    7.91
   1   3   5   17.34   12.48
  -1   3  -5   21.73    6.56
  -1   3  -5   22.80    8.18
   1   3   5   20.24    3.37
  -1   3  -5   30.48    6.51
   1   3   5   22.68    7.01
   1   3   5   24.18   11.86
  -1   3  -5   27.70   49.51
   1   3   5   20.11    4.49
   1  -3   5   17.57   14.43
  -1  -3  -5   23.95    7.73
   1  -3   5   23.69    7.89
  -1  -3  -5   21.83    1.72
   1  -3   5   29.64   14.15
  -1  -3  -5   33.64   20.13
   1  -3   5   19.03    7.82
  -1  -3  -5   22.22    8.66
  -1  -3  -5   18.97    3.64
   1  -3   5   21.20    4.93
   1   3   6 1505.46  172.97
   1   3   6 1477.07  195.85
  -1   3  -6 1739.52  179.67
   1   3   6 1383.45  143.65
  -1   3  -6 1382.61  483.94
  -1   3  -6 1737.21  198.28
   1   3   6 1700.60  188.96
  -1   3  -6 1597.58  167.07
  -1  -3  -6 1675.27  186.93
   1  -3   6 1516.01  185.66
  -1  -3  -6 1534.75  136.50
   1  -3   6 1507.12  151.12
  -1  -3  -6 1758.37  421.80
   1  -3   6 1027.08  215.04
  -1  -3  -6 1561.70  182.00
   1  -3   6 1585.61  179.74
   1   3   7  867.78   79.45
  -1   3  -7 1029.31   80.42
  -1   3  -7  904.54   73.59
   1   3   7  712.45   60.29
   1   3   7  768.34   82.62
   1   3   7  934.61   83.18
  -1   3  -7  978.81   88.23
  -1   3  -7  667.03  260.58
  -1  -3  -7  951.67   85.04
  -1  -3  -7  787.75   53.20
   1  -3   7  872.69   79.83
  -1  -3  -7  821.75  140.70
   1  -3   7  832.48   72.94
  -1  -3  -7  871.12   81.72
   1  -3   7  876.82   88.23
   1   3   8  214.51   19.01
   1   3   8  219.92   17.83
  -1   3  -8  128.08   76.67
   1   3   8  172.53   11.62
   1   3   8  192.84   17.96
  -1   3  -8  232.54   13.72
  -1   3  -8  256.30   21.23
  -1  -3  -8  242.00   19.59
   1  -3   8  200.74   10.94
   1  -3   8  225.12   33.61
  -1  -3  -8  196.12   41.21
   1  -3   8  205.04   18.99
  -1  -3  -8  207.36   18.61
  -1  -3  -8  209.18    8.79
   1   3   9  121.76   15.15
  -1   3  -9  149.15   17.10
  -1   3  -9  154.21   13.60
   1   3   9  150.26   17.79
  -1   3  -9   69.99   61.14
  -1  -3  -9  137.26   15.50
   1  -3   9  145.89   17.50
   1  -3   9  136.85   18.89
  -1  -3  -9  152.51   19.74
   1   3  10   73.53   20.37
   1   3  10   99.44   14.27
   1  -3  10   85.58   14.88
   1  -3  10   80.22   16.45
   1   3  11  149.80   20.10
   1   3  11  150.95   19.93
   1  -3  11  171.59   21.85
   1  -3  11  164.57   24.55
   1   3  12    5.02   10.64
   1   3  12   17.46   17.32
   1  -3  12   26.40   23.55
   1  -3  12    6.95   13.51
   1   3  13   16.43   19.23
   1   3  13   15.53   13.39
   1  -3  13   35.95   15.16
   1  -3  13   24.16   14.99
   1   3  14   14.38   11.39
   1   3  14   10.91   11.26
   1  -3  14   20.58   14.80
   1  -3  14   14.48   14.36
   1   3  15   10.00   10.08
   1  -3  15   -0.27   12.41
   1  -3  15    4.82   20.79
  -1  -3 -15   -9.79   85.80
   1   3  16   19.66   17.17
   1  -3  16   14.37   12.16
   1  -3  16   19.39   15.09
   1   3  17    5.55    8.67
   1  -3  17   11.96   10.79
   1  -3  17   11.70   12.36
   1   3  18    8.96   10.93
   1  -3  18    7.29   11.33
   1   5 -18   -1.36    8.33
  -1  -5  18    7.42   15.30
   1   5 -17   -1.97    9.77
  -1   5  17    0.70    4.60
  -1  -5  17    7.82   14.92
   1   5 -16   31.12   13.58
  -1  -5  16   43.20   19.91
  -1   5  15    1.77    6.46
  -1   5  15    7.12    9.95
  -1  -5  15    1.70   18.89
  -1  -5  15    5.74   12.11
  -1   5  14   -0.99    6.99
  -1   5  14    3.87    9.15
  -1  -5  14    8.72   24.24
  -1  -5  14    4.07   12.33
  -1   5  13    5.07    7.58
  -1   5  13   11.59   10.72
  -1  -5  13   23.81   16.30
  -1  -5  13   17.26   13.45
  -1   5  12  282.96   31.85
  -1  -5  12  276.19   41.93
  -1  -5  12  251.43   35.38
  -1   5  11    9.87    7.71
  -1   5  11   19.19    8.99
  -1  -5  11   26.39   15.56
  -1  -5  11   27.45   12.57
  -1   5  10  374.06   32.69
  -1   5  10  366.48   48.56
  -1   5  10  503.14   40.12
  -1  -5  10  454.55   47.39
  -1  -5  10  501.07   53.37
   1   5  -9    8.08    8.23
  -1   5   9    1.07    5.80
  -1   5   9    6.56   12.74
  -1   5   9    4.06   11.85
   1  -5  -9    4.87    5.95
   1  -5  -9   19.87   30.05
  -1  -5   9    5.63   10.11
  -1  -5   9    3.09   10.02
  -1   5   8  267.69   41.00
   1   5  -8  288.71   26.62
   1   5  -8  287.69   19.38
  -1   5   8  220.00   24.31
   1   5  -8  251.37   18.11
  -1   5   8  272.68   20.44
   1  -5  -8  300.47   44.88
  -1  -5   8  238.40   24.76
  -1  -5   8  108.07   53.92
   1  -5  -8  253.47   18.46
  -1  -5   8  257.61   26.57
  -1   5   7   -1.87   18.62
   1   5  -7   14.70    9.50
   1   5  -7   15.49    6.02
   1   5  -7   15.03    6.67
  -1   5   7   10.30    5.34
  -1   5   7   12.47    7.52
   1  -5  -7   19.20   30.60
  -1  -5   7   11.74    9.66
   1  -5  -7   32.40   19.07
   1  -5  -7   12.89    5.66
  -1  -5   7    7.08    8.53
  -1   5   6  799.10  117.34
   1   5  -6  784.20   69.58
   1   5  -6  735.19   63.75
  -1   5   6  731.98   58.14
   1   5  -6  717.06   61.43
  -1   5   6  619.84   45.96
  -1  -5   6  688.79   65.64
   1  -5  -6  817.07  107.25
  -1  -5   6  589.55  131.71
   1  -5  -6  688.52   51.39
  -1  -5   6  562.85   77.22
  -1  -5   6  701.92   60.99
  -1   5   5  328.37   18.49
   1   5  -5  399.60   34.07
   1   5  -5  391.03   23.43
  -1   5   5  413.53   29.13
  -1   5   5  344.41   22.35
   1   5  -5  354.27   29.75
  -1   5   5  457.28   69.55
  -1  -5   5  344.36   31.54
   1  -5  -5  369.53   24.73
  -1  -5   5  314.61   74.14
  -1  -5   5  354.89   27.80
  -1  -5   5  358.49   45.86
   1  -5  -5  369.61   96.77
   1  -5  -5  434.56   62.80
   1   5  -4  265.87   25.04
  -1   5   4  278.31   13.76
   1   5  -4  293.42   25.87
   1   5  -4  299.95   16.45
  -1   5   4  285.67   21.94
   1   5  -4  279.09   25.49
   1   5  -4  265.10   13.23
  -1   5   4  317.67   58.59
  -1   5   4  260.96   16.64
  -1   5   4  278.69   13.23
  -1  -5   4  295.11   69.55
   1  -5  -4  269.10   18.25
  -1  -5   4  279.44   66.87
  -1  -5   4  278.53   20.05
   1  -5  -4  289.82   46.33
   1  -5  -4  317.76   90.12
  -1   5   3   61.28    6.70
   1   5  -3   63.21   11.24
   1   5  -3   72.46   11.23
   1   5  -3   66.00    8.85
  -1   5   3   67.73    5.67
  -1   5   3   70.45   10.41
   1   5  -3   66.01   12.01
   1   5  -3   76.57    9.41
  -1   5   3   77.14   30.23
  -1   5   3   74.52    7.51
   1  -5  -3   68.16    7.92
  -1  -5   3   79.75   33.47
   1  -5  -3   73.62   40.79
  -1  -5   3   65.32    7.43
   1  -5  -3   53.90   21.66
  -1  -5   3   56.59   42.37
  -1  -5   3   84.16   26.04
   1   5  -2   10.89    6.44
   1   5  -2    9.05    8.08
   1   5  -2   11.70    8.50
   1   5  -2   10.57    2.99
   1   5  -2    9.96    8.96
  -1   5   2    5.35    7.16
  -1   5   2    5.11    6.51
   1   5  -2    8.68    3.41
  -1   5   2    6.34    4.72
  -1   5   2   12.13    4.71
   1  -5  -2    6.95    5.55
  -1  -5   2   45.31   29.39
   1  -5  -2    9.85    1.92
  -1  -5   2    3.44   24.19
   1  -5  -2   -0.68   31.66
   1  -5  -2    1.04   26.30
  -1  -5   2   -1.44   22.18
   1   5  -1   12.26    7.41
   1   5  -1   11.11    7.98
   1   5  -1   12.54    2.21
   1   5  -1   12.77    9.09
   1   5  -1   15.85    6.14
  -1   5   1   11.54    5.61
   1   5  -1   12.74    4.22
  -1   5   1   15.82    5.67
  -1   5   1   11.37    5.05
  -1   5   1   16.51    9.16
  -1   5   1   17.94   20.27
   1  -5  -1   -5.08   31.13
  -1  -5   1   10.94    3.38
   1  -5  -1   22.07   24.06
  -1  -5   1    7.26   24.01
   1  -5  -1   14.65    1.96
  -1  -5   1   17.70   15.20
  -1  -5   1   34.57   25.46
   1  -5  -1   14.41    5.40
   1   5   0    5.67    6.47
   1   5   0    2.36    7.14
   1   5   0    1.94    1.20
  -1   5   0    2.37    2.23
   1   5   0    2.89    5.48
  -1   5   0    5.36    7.91
   1   5   0   -0.85    6.93
   1   5   0    6.38   13.81
  -1   5   0   -9.56   17.97
  -1   5   0    5.51    5.79
  -1   5   0    1.60    5.24
  -1   5   0    1.16    5.92
   1  -5   0    0.02   22.48
   1  -5   0    4.70   41.23
  -1  -5   0    1.86   24.67
  -1  -5   0    2.83    2.26
   1  -5   0    1.06    2.43
  -1  -5   0   -5.67   10.31
   1  -5   0    1.48    5.74
  -1  -5   0   -3.79   23.87
   1   5   1  131.22   12.34
  -1   5  -1  136.57   11.56
  -1   5  -1  144.20   12.25
  -1   5  -1  142.64    6.99
  -1   5  -1  136.76   12.33
   1   5   1  140.60    9.75
   1   5   1  143.28   11.32
   1   5   1  149.35   10.12
  -1   5  -1  167.30   31.32
   1  -5   1  116.70   60.98
   1  -5   1  132.37    7.23
  -1  -5  -1  139.53   14.19
   1  -5   1  133.31   35.19
  -1  -5  -1  154.96   40.98
  -1  -5  -1  127.32   41.61
   1  -5   1  167.76   37.63
  -1  -5  -1  148.69   21.63
   1  -5   1  151.87   12.06
   1   5   2  673.72   52.34
   1   5   2  725.75   50.57
  -1   5  -2  717.25   55.04
  -1   5  -2  706.43   43.64
   1   5   2  725.12   49.65
  -1   5  -2  650.36   51.91
  -1   5  -2  663.01   65.96
   1   5   2  714.87   46.52
  -1   5  -2  808.45   61.83
   1  -5   2  676.11  263.17
   1  -5   2  751.18   54.78
   1  -5   2  642.07   43.09
   1  -5   2  696.26  102.85
  -1  -5  -2  801.03  129.15
  -1  -5  -2  729.73   59.95
   1  -5   2  707.90  108.34
   1   5   3  355.87   26.06
   1   5   3  385.16   58.11
  -1   5  -3  418.17   41.49
  -1   5  -3  375.51   21.25
   1   5   3  347.43   18.73
   1   5   3  341.90   19.23
  -1   5  -3  396.25   29.46
   1  -5   3  334.32   26.22
   1  -5   3  351.87   51.28
   1  -5   3  382.98   25.95
   1  -5   3  340.32  174.38
   1  -5   3  377.15   32.35
   1  -5   3  352.43   62.07
  -1  -5  -3  313.64   35.18
  -1  -5  -3  370.69   28.63
   1   5   4    7.94    6.91
   1   5   4   -0.86   17.44
  -1   5  -4   10.01    8.02
  -1   5  -4    7.24    8.87
  -1   5  -4   -2.09   14.47
   1   5   4    7.35    5.91
   1   5   4    6.48    7.21
   1   5   4    9.51    3.48
   1  -5   4   11.53    7.81
   1  -5   4   10.50    6.70
  -1  -5  -4    6.40    8.09
   1  -5   4   15.07    6.44
   1  -5   4    7.02   17.63
   1  -5   4   11.62   14.29
  -1  -5  -4    9.28   11.91
   1   5   5   75.04    9.53
   1   5   5   81.91   21.03
  -1   5  -5   71.30   18.37
  -1   5  -5   80.04    7.96
  -1   5  -5   57.95   16.97
   1   5   5   64.38    4.45
   1   5   5   75.05   10.31
   1   5   5   69.90    4.39
   1  -5   5   68.60   11.11
   1  -5   5   79.96    8.79
  -1  -5  -5   77.95   10.60
   1  -5   5   67.11    9.33
   1  -5   5   58.54   22.49
   1  -5   5   68.11   15.48
  -1  -5  -5   72.93   16.35
   1   5   6  311.38   24.41
  -1   5  -6  352.18   22.58
   1   5   6  334.52   24.79
  -1   5  -6  340.13   24.56
   1   5   6  320.39   39.50
  -1   5  -6  354.52   27.73
   1  -5   6  235.05   29.13
   1  -5   6  305.16   24.41
  -1  -5  -6  332.66   26.25
   1  -5   6  312.94   20.83
   1  -5   6  304.30   27.27
  -1  -5  -6  328.57   36.43
   1  -5   6  211.04   45.13
   1   5   7  125.21   13.69
   1   5   7  130.64   22.48
   1   5   7  178.90   16.94
  -1   5  -7  175.26   17.29
  -1   5  -7  180.41   20.27
   1  -5   7  141.79   27.83
   1  -5   7  149.50   15.40
   1  -5   7  143.57   11.14
  -1  -5  -7  156.02   15.50
  -1  -5  -7  172.92   22.94
   1   5   8  616.68   57.61
  -1   5  -8  717.46   59.06
  -1   5  -8  767.86   67.89
   1   5   8  725.35   66.24
   1  -5   8  575.82   46.63
   1  -5   8  672.50   90.94
   1  -5   8  738.48   71.89
  -1  -5  -8  641.49   85.94
  -1  -5  -8  700.85   81.20
  -1  -5  -8  749.46   66.83
   1   5   9  123.45   15.01
  -1   5  -9  140.33   12.16
  -1   5  -9  107.01   11.21
   1   5   9  159.90   16.58
   1  -5   9  164.72   19.42
   1  -5   9  133.87   29.40
   1   5  10  211.80   23.34
   1   5  10  299.88   46.30
   1  -5  10  257.29   29.03
   1  -5  10  226.13   29.17
   1   5  11    7.74    9.06
   1   5  11    6.96   12.49
   1  -5  11    0.38   12.55
   1  -5  11   -3.51   12.08
   1   5  12  241.64   31.20
   1   5  12  292.83   35.89
   1  -5  12  350.76   44.12
   1  -5  12  267.11   38.09
   1   5  13  146.24   21.82
   1   5  13  155.24   39.28
   1  -5  13  230.03   33.55
   1  -5  13  178.80   29.01
   1   5  14   -2.16    8.82
   1   5  14    5.17   12.90
   1  -5  14    7.14   15.13
   1  -5  14    7.00   12.32
   1   5  15    7.24    8.58
   1   5  15    7.60   11.52
   1  -5  15   18.36   22.98
   1  -5  15    9.94   11.99
   1   5  16    1.84    7.46
   1  -5  16   12.06   15.99
   1   5  17    4.39    6.23
  -1   5 -17    6.84    9.80
   1  -5  17   20.23   13.47
   1   7 -17    1.51    8.01
  -1  -7  17   11.22   17.48
   1   7 -16    3.03   10.35
  -1   7  16    1.85    8.86
  -1  -7  16    4.12   15.96
   1   7 -15    6.63   12.04
  -1   7  15   13.85   12.03
  -1  -7  15   22.53   18.66
   1   7 -14   21.16   13.57
  -1   7  14   18.85   11.66
  -1  -7  14   37.24   20.28
   1   7 -13    0.34   12.67
  -1   7  13    1.64   11.77
  -1  -7  13    9.00   14.87
   1   7 -12  115.02   21.78
  -1   7  12  105.32   16.38
  -1  -7  12  135.91   24.62
   1   7 -11  -15.13   17.54
  -1   7  11   13.37   10.24
  -1  -7  11   20.71   14.89
   1   7 -10   19.63   12.17
  -1   7  10    7.03   10.31
   1   7 -10    2.36    5.21
  -1   7  10    3.93    5.77
  -1  -7  10    3.66   13.44
   1  -7 -10    4.82   20.03
   1   7  -9    0.84   11.37
   1   7  -9   -1.02    5.45
  -1   7   9    3.03    5.50
  -1   7   9    1.84    8.56
  -1   7   9    8.20   16.44
  -1  -7   9    4.81   11.73
   1   7  -8   37.15   11.91
   1   7  -8   26.46    7.29
  -1   7   8   25.52    5.89
  -1   7   8   35.10    9.94
  -1   7   8   41.34   20.08
  -1  -7   8   27.99   12.35
   1   7  -7   41.33   12.18
  -1   7   7   54.63    9.56
   1   7  -7   50.62    6.24
   1   7  -7   57.43   10.95
  -1   7   7   33.48    6.12
  -1   7   7   43.13   22.27
   1  -7  -7   41.39   10.90
  -1  -7   7   27.48   25.83
  -1  -7   7   13.94   29.90
  -1  -7   7   47.04   14.79
   1   7  -6   69.90   12.76
  -1   7   6   66.26   26.32
   1   7  -6   87.25   12.74
   1   7  -6   73.72    6.65
  -1   7   6   56.54    6.77
   1   7  -6   80.53   12.06
  -1   7   6   73.78   16.99
   1  -7  -6  106.65   71.34
  -1  -7   6   64.32   37.09
  -1  -7   6   57.96   20.96
   1  -7  -6   66.20    8.20
  -1  -7   6   54.97    9.24
  -1   7   5  202.70   11.20
   1   7  -5  220.45   21.40
   1   7  -5  259.14   22.15
   1   7  -5  228.06   12.38
  -1   7   5  183.05   12.89
   1   7  -5  265.57   23.11
  -1   7   5  226.34   44.53
  -1   7   5  247.21   18.54
   1  -7  -5  204.09   15.64
  -1  -7   5  207.52   38.98
   1  -7  -5  276.60   66.10
  -1  -7   5  188.77   15.66
  -1  -7   5  180.27   57.14
  -1   7   4  748.30  118.16
   1   7  -4  674.39   81.74
   1   7  -4  720.77   62.53
   1   7  -4  632.38   40.09
  -1   7   4  690.25   45.42
   1   7  -4  843.41   72.45
  -1   7   4  590.56   43.73
  -1   7   4  643.95   43.06
  -1   7   4  708.88   54.78
   1  -7  -4  614.75   49.11
   1  -7  -4  804.96  146.86
  -1  -7   4  588.97  144.50
  -1  -7   4  644.51  106.22
   1   7  -3  706.68   61.49
   1   7  -3  790.68   66.96
   1   7  -3  682.92   41.35
  -1   7   3  788.91  125.24
  -1   7   3  647.28   47.98
   1   7  -3  651.36   46.26
   1   7  -3  842.91   73.78
   1   7  -3  840.40   63.96
  -1   7   3  716.89   57.68
  -1   7   3  694.03   52.77
  -1   7   3  701.52   54.97
  -1   7   3  669.29   48.07
   1  -7  -3  736.82  143.24
  -1  -7   3  489.03  159.41
  -1  -7   3  667.39  144.08
  -1  -7   3  701.10  118.81
   1  -7  -3  695.14  169.14
   1   7  -2  211.89   18.95
   1   7  -2  236.81   21.11
  -1   7   2  190.07   12.76
  -1   7   2  219.33   17.92
   1   7  -2  246.13   23.75
   1   7  -2  249.52   19.34
  -1   7   2  254.66   48.50
  -1   7   2  212.73   14.89
  -1   7   2  220.14   20.28
  -1   7   2  239.83   18.13
  -1  -7   2  204.05   63.09
  -1  -7   2  267.62  140.75
   1  -7  -2  188.57   55.71
  -1  -7   2  236.95   85.63
   1  -7  -2  229.89   71.88
   1   7  -1  119.31   14.98
  -1   7   1  175.40   18.07
  -1   7   1  156.35   15.34
   1   7  -1  136.91   13.18
  -1   7   1  121.50   12.58
   1  -7  -1  231.64   79.17
  -1  -7   1  177.95   51.24
   1  -7  -1  111.38   53.47
  -1  -7   1  109.38   52.90
  -1  -7   1  140.42   44.47
   1   7   0   25.86    7.80
   1   7   0   30.79    8.81
   1   7   0   27.99    7.86
   1   7   0   28.46    7.68
  -1   7   0   29.20    6.61
   1   7   0   24.90    4.81
  -1   7   0   27.93    9.85
  -1   7   0   31.91    8.50
  -1   7   0   24.02    6.01
  -1   7   0   29.39    6.96
   1  -7   0   24.80   29.22
   1  -7   0   40.54   34.51
  -1  -7   0   26.92   19.65
   1  -7   0   27.27   47.76
  -1  -7   0   36.11   30.17
  -1  -7   0   25.85   31.02
   1   7   1    9.89    6.76
   1   7   1    9.95    7.74
  -1   7  -1   11.22    2.28
   1   7   1    8.16    6.62
   1   7   1    5.56    9.80
  -1   7  -1   15.38    6.11
   1   7   1   12.71    5.12
  -1   7  -1   13.35   11.89
  -1   7  -1   10.15    9.75
  -1   7  -1   11.40    8.31
  -1   7  -1    8.69    6.31
   1  -7   1   10.66   24.77
   1  -7   1   13.20   38.75
   1  -7   1   25.55   64.67
  -1  -7  -1   12.08   21.48
   1  -7   1    9.70    2.89
  -1  -7  -1    0.58   28.05
  -1  -7  -1    1.44   29.21
   1   7   2   31.75    7.53
  -1   7  -2   31.48    3.42
   1   7   2   36.58    6.68
   1   7   2   38.65    5.84
  -1   7  -2   31.87    7.40
   1   7   2   35.26    6.42
  -1   7  -2   30.42   11.26
  -1   7  -2   34.27    9.82
  -1   7  -2   33.97    7.03
  -1   7  -2   35.18    7.47
   1  -7   2   32.44   24.15
   1  -7   2   40.59   23.34
  -1  -7  -2   27.35   26.77
   1  -7   2   22.05   60.83
   1  -7   2   26.94    4.21
  -1  -7  -2   47.08   30.31
   1   7   3   24.59    7.14
  -1   7  -3   39.35   13.08
  -1   7  -3   36.62    6.61
   1   7   3   38.34    5.22
  -1   7  -3   34.87    8.20
   1   7   3   44.22    7.00
   1   7   3   41.60    5.57
  -1   7  -3   48.40   10.16
  -1   7  -3   30.96    6.39
  -1  -7  -3   38.21    9.14
   1  -7   3   68.98   64.35
   1  -7   3   16.87   21.45
  -1  -7  -3   43.22   30.40
  -1  -7  -3   33.97   17.55
   1  -7   3   29.55    5.21
   1  -7   3   51.69   26.57
   1   7   4  229.78   17.94
   1   7   4  272.38   18.73
   1   7   4  238.38   13.37
   1   7   4  268.52   18.77
  -1   7  -4  263.97   20.74
  -1   7  -4  252.34   14.10
  -1   7  -4  237.07   20.45
   1  -7   4  217.86   38.03
  -1  -7  -4  254.85   21.67
   1  -7   4  199.24   46.75
  -1  -7  -4  289.13   56.75
  -1  -7  -4  267.09   39.05
   1   7   5   91.06   10.49
  -1   7  -5  106.16    8.14
   1   7   5   93.83    6.33
   1   7   5   87.66    5.91
   1   7   5  117.23   11.27
  -1   7  -5  109.05   12.24
  -1   7  -5   75.56   11.37
   1  -7   5   79.12   20.83
   1  -7   5   89.96   30.04
  -1  -7  -5  112.35   12.70
   1  -7   5   87.88   14.02
  -1  -7  -5  111.75   33.84
  -1  -7  -5  117.96   26.10
   1   7   6   44.16    8.17
  -1   7  -6   42.73   11.41
   1   7   6   52.18    9.42
  -1   7  -6   51.37    9.90
  -1   7  -6   53.39    6.70
  -1   7  -6   42.64   10.26
   1  -7   6   39.42   40.16
   1  -7   6   34.13   22.56
  -1  -7  -6   42.34    9.49
  -1  -7  -6   53.43   26.83
   1  -7   6   50.07    9.68
   1   7   7   79.86   10.67
   1   7   7  115.90   14.65
  -1   7  -7   87.24   13.79
   1  -7   7   91.46   13.11
  -1  -7  -7  108.39   29.97
   1   7   8   89.99   11.63
   1   7   8  125.56   15.96
  -1   7  -8  101.75   13.76
   1  -7   8   97.22   15.18
  -1  -7  -8   89.62   28.08
   1   7   9  112.78   23.08
   1   7   9  168.26   20.50
  -1   7  -9  136.82   15.61
   1  -7   9  111.73   19.72
   1  -7   9  144.76   19.85
   1   7  10   28.56   10.25
   1   7  10   49.81   13.52
  -1   7 -10   34.99    9.00
   1  -7  10   35.53   14.13
   1  -7  10   38.96   14.16
   1   7  11  570.78   75.76
   1   7  11  885.53  112.20
   1  -7  11  864.03  116.49
   1   7  12    3.35    8.25
  -1   7 -12    0.62   12.16
   1   7  12   10.63   13.48
   1  -7  12   -6.94   15.52
  -1   7 -13  117.17   21.69
   1   7  13  136.36   23.17
   1  -7  13  158.00   27.53
   1   7  14    4.01    7.54
  -1   7 -14   20.40   11.69
   1   7  14   19.80   15.15
   1  -7  14   14.95   14.86
  -1   7 -15   29.60   12.66
   1   7  15   24.86   14.43
   1  -7  15   59.00   19.60
   1   7  16   -0.69    4.72
  -1   7 -16   -2.38    9.02
   1  -7  16   10.39   14.66
  -1  -7 -16   -4.86   79.63
   1   9 -15    2.14    8.95
  -1   9  15    4.05   11.28
  -1  -9  15   12.68   21.40
   1   9 -14   -2.96   10.13
  -1   9  14   12.19   10.88
  -1  -9  14   10.04   14.68
   1   9 -13   24.27   12.22
  -1   9  13   20.04   13.73
  -1  -9  13   28.97   16.92
   1   9 -12  129.87   21.99
  -1   9  12  180.97   25.64
  -1  -9  12  147.07   29.12
   1   9 -11  -15.09   18.22
   1   9 -11    0.42    4.71
  -1   9  11    2.75   10.62
  -1  -9  11   -4.68   23.31
   1   9 -10   52.37   24.82
   1   9 -10   42.61    8.07
  -1   9  10   46.12   13.84
   1  -9 -10   41.77   28.14
  -1  -9  10   43.35   13.36
   1   9  -9  134.88   29.66
   1   9  -9  105.18   13.03
  -1   9   9  143.07   19.48
   1  -9  -9   99.23   40.26
  -1  -9   9   82.30   17.36
   1   9  -8  283.99   31.85
   1   9  -8  290.31   25.37
  -1   9   8  314.45   28.22
   1  -9  -8  282.28   70.18
  -1  -9   8  214.71   27.16
   1   9  -7   -1.10   10.19
  -1   9   7    0.64    4.85
   1   9  -7    5.25    8.61
  -1   9   7    6.12    9.18
   1  -9  -7    3.80   29.78
  -1  -9   7   -0.65   29.90
  -1  -9   7    8.11    8.18
   1   9  -6  117.36   16.27
  -1   9   6  134.79   14.96
   1   9  -6  131.94   15.78
  -1   9   6   85.63    8.86
  -1  -9   6   86.44   52.82
   1  -9  -6  135.82   48.29
   1   9  -5   18.88    9.74
  -1   9   5   22.01    8.45
   1   9  -5   14.64    9.51
  -1   9   5   11.04    4.87
  -1  -9   5   20.45   33.21
   1  -9  -5    5.68   33.96
   1   9  -4  101.78   13.26
  -1   9   4   79.78    7.69
   1   9  -4  104.11   13.45
  -1   9   4   86.05    7.12
  -1   9   4   87.34    8.69
  -1   9   4  103.17   11.33
  -1   9   4   90.67    8.02
   1  -9  -4  113.37   46.84
  -1  -9   4   90.27   50.43
   1   9  -3   -1.89    7.53
  -1   9   3   -0.08    4.48
   1   9  -3    2.40    8.71
  -1   9   3    1.04    5.12
  -1   9   3    0.46    5.41
  -1   9   3   -5.44    6.31
  -1   9   3    2.39    5.32
   1  -9  -3   -6.15   30.48
  -1  -9   3    9.66   35.19
   1   9  -2   53.54    9.72
  -1   9   2   42.89    6.49
   1   9  -2   64.97   11.46
  -1   9   2   61.78    8.45
  -1   9   2   51.90    7.77
  -1   9   2   59.89    8.14
   1  -9  -2   85.92   39.09
  -1  -9   2   41.07   42.04
   1   9  -1    4.84    7.45
  -1   9   1   12.34    5.11
  -1   9   1   14.15    6.14
   1   9  -1   11.17    3.58
   1   9  -1    9.72    8.62
  -1   9   1   11.26    7.15
   1  -9  -1   20.50   44.96
  -1  -9   1    2.05   36.73
  -1  -9   1   41.51   77.62
   1  -9  -1   18.94   31.72
   1   9   0  128.54   12.21
  -1   9   0  175.09   27.94
  -1   9   0  130.06   11.44
   1   9   0  126.83   12.05
   1   9   0  152.76   14.56
  -1   9   0  119.93   15.27
  -1   9   0  162.63   17.28
   1  -9   0   -7.81  115.27
  -1  -9   0  140.94   54.41
  -1  -9   0  150.36   61.37
   1  -9   0  140.43   47.82
   1   9   1   22.83    7.28
  -1   9  -1   34.27   11.52
  -1   9  -1   27.29    6.99
   1   9   1   29.44    5.29
   1   9   1   27.07    7.77
  -1   9  -1   19.98    6.21
  -1   9  -1   25.30    5.44
   1  -9   1   22.10   64.19
  -1  -9  -1   43.92   41.97
  -1  -9  -1   35.73   41.92
   1  -9   1   23.39   35.14
   1   9   2    3.57   10.23
  -1   9  -2    3.33    5.77
  -1   9  -2    4.83    6.40
   1   9   2    3.52    5.25
   1   9   2    1.41    5.65
  -1   9  -2   12.26   10.91
  -1   9  -2   -1.05    4.22
  -1  -9  -2   23.92   58.09
   1  -9   2  -72.58   64.53
   1  -9   2   18.56   28.89
   1   9   3   85.71   10.33
   1   9   3   90.32    8.43
   1   9   3   99.93    9.70
  -1   9  -3   83.45   10.68
  -1   9  -3  101.27   17.35
   1  -9   3   86.23   38.56
  -1  -9  -3   78.84   45.02
   1   9   4   59.25    9.21
   1   9   4   54.59    9.91
   1   9   4   77.50    9.96
  -1   9  -4   62.49   10.19
  -1   9  -4   85.75   15.54
   1  -9   4   53.97   38.00
  -1  -9  -4   67.43   39.04
   1   9   5   65.84    9.75
  -1   9  -5   96.21   16.83
   1   9   5   87.61   11.07
  -1   9  -5   68.70   11.19
  -1  -9  -5   72.14   40.29
   1  -9   5   58.90   35.08
   1   9   6   51.67    9.07
  -1   9  -6   77.95   15.22
   1   9   6   72.37   19.82
  -1   9  -6   51.57   11.10
  -1  -9  -6   44.24   34.37
   1  -9   6   47.53    9.04
   1   9   7   31.04    8.13
  -1   9  -7   37.30   13.17
   1   9   7   31.30   11.75
  -1   9  -7   63.84   17.55
  -1  -9  -7   43.88   48.31
   1  -9   7   24.09    9.10
   1   9   8    5.45    6.90
  -1   9  -8   15.79   17.66
   1   9   8    9.30   10.86
  -1   9  -8    3.06   10.49
  -1  -9  -8  -24.80   28.28
   1  -9   8   14.74   17.58
   1   9   9  124.64   15.81
  -1   9  -9  149.70   16.10
   1   9   9  192.66   22.69
  -1   9  -9  147.05   21.80
  -1  -9  -9  150.65   45.05
   1  -9   9  166.37   23.18
   1   9  10   21.76    8.50
  -1   9 -10   38.96   12.87
   1   9  10   48.43   27.62
  -1   9 -10   37.45    8.03
   1  -9  10   44.62   14.51
   1   9  11   -1.96    6.25
  -1   9 -11    1.72   10.15
   1   9  11    9.87   13.67
  -1   9 -11    0.94    5.31
   1  -9  11    0.84   12.24
   1   9  12   -0.13    5.95
  -1   9 -12    9.90   17.77
   1   9  12    2.04   13.07
   1  -9  12   -2.03   12.34
   1   9  13    2.60    5.28
  -1   9 -13    1.57    9.28
   1   9  13   20.12   21.24
   1  -9  13   12.82   15.49
   1   9  14    1.32    4.06
  -1   9 -14    3.64    8.40
   1   9  14   -7.40   13.47
   1  -9  14    1.22   14.00
  -1   9 -15    2.21    7.62
   1   9  15    4.76   11.26
   1  -9  15   10.96   12.65
   1  11 -13   35.29    9.65
  -1  11  13   52.94   12.89
  -1 -11  13   25.91   13.29
   1  11 -12   18.86   15.87
  -1  11  12   15.98   12.53
  -1 -11  12   11.43   15.61
   1  11 -11    5.19    9.83
   1  11 -11    2.74    4.67
  -1  11  11   -1.98   12.53
   1 -11 -11   -9.23   20.75
  -1 -11  11   -1.79    9.34
   1  11 -10   51.31   13.77
  -1  11  10   67.99   13.94
   1  11 -10   61.77    8.54
   1 -11 -10   45.77   34.99
   1  11  -9   12.20   10.20
  -1  11   9    9.79   10.77
   1  11  -9    6.42    7.30
   1 -11  -9   11.87   32.03
   1  11  -8   41.72   21.27
  -1  11   8   72.58   14.01
   1  11  -8   57.73   10.94
   1 -11  -8   59.71   46.19
   1  11  -7   61.45   13.26
  -1  11   7   72.00   19.91
   1  11  -7   78.20   13.87
   1 -11  -7   49.99   81.22
   1  11  -6   48.07   11.77
   1  11  -6   60.27   13.11
  -1  11   6   57.09   11.29
   1 -11  -6   23.95   72.61
  -1 -11   6    9.54   46.80
   1  11  -5    2.00    8.99
   1  11  -5    5.57   10.29
  -1  11   5    9.04    8.09
   1 -11  -5   17.54   37.35
  -1 -11   5   16.19   43.47
   1  11  -4   11.70    9.30
   1  11  -4   10.54   11.38
  -1  11   4   20.24    7.77
   1 -11  -4  -15.11   66.27
  -1 -11   4   13.73   43.34
   1  11  -3  154.33   17.12
  -1  11   3  147.77   12.52
   1  11  -3  195.48   21.17
  -1  11   3  179.17   14.77
  -1 -11   3  165.18   78.81
   1 -11  -3  212.78   79.90
   1  11  -2   12.54    7.91
  -1  11   2    6.21    6.59
   1  11  -2   10.98   10.91
  -1  11   2   10.93    9.96
  -1 -11   2   16.59   46.53
   1 -11  -2   18.61   45.71
   1  11  -1  117.81   12.99
  -1  11   1  114.22   10.02
   1  11  -1  133.69   15.16
  -1  11   1   91.82    9.58
  -1  11   1  132.69   13.82
   1 -11  -1  147.07   67.01
  -1 -11   1  100.59  106.41
   1  11   0   38.28    8.58
  -1  11   0   32.18    5.92
   1  11   0   44.48    9.69
  -1  11   0   33.43    6.38
  -1  11   0   35.83   10.40
   1 -11   0   52.12   46.87
  -1 -11   0   47.95   50.72
   1  11   1   -0.58    6.82
   1  11   1    0.71    7.17
   1  11   1    3.49    4.41
  -1  11  -1   -0.60    5.39
  -1  11  -1   -2.82    9.53
   1 -11   1   15.09   37.56
  -1 -11  -1    2.64   44.11
   1  11   2  114.32   12.40
   1  11   2  134.03   12.36
   1  11   2  117.90   10.32
  -1  11  -2   94.56   16.14
  -1  11  -2  143.45   17.85
   1 -11   2  133.08   55.92
  -1 -11  -2  156.54   69.38
   1  11   3  102.02   11.61
   1  11   3   98.89   14.95
   1  11   3  106.54   10.58
  -1  11  -3   94.99   11.44
  -1  11  -3  127.99   17.73
   1 -11   3   86.01   57.18
  -1 -11  -3  159.29   66.96
   1  11   4  160.65   15.90
  -1  11  -4  225.39   23.66
   1  11   4  211.49   18.95
  -1  11  -4  145.73   16.34
  -1 -11  -4  232.10   82.77
   1 -11   4  131.80   65.09
   1  11   5   29.82    7.40
  -1  11  -5   34.96   12.32
   1  11   5   32.42    9.71
  -1  11  -5   24.14    8.24
  -1 -11  -5   42.49   45.38
   1 -11   5   19.96   51.66
   1  11   6    0.61    6.11
   1  11   6    6.58    8.88
  -1  11  -6    0.79    7.17
  -1  11  -6    2.06   10.39
  -1 -11  -6    7.62   37.62
   1  11   7   17.52    6.66
   1  11   7   33.30   10.78
  -1  11  -7   22.33   14.37
  -1  11  -7   27.28   10.74
  -1 -11  -7    5.32   37.74
   1  11   8   46.57   13.04
   1  11   8   96.78   15.04
  -1  11  -8   65.65   12.75
  -1  11  -8   98.95   13.59
  -1 -11  -8   79.95   41.48
   1  11   9    2.72    5.57
  -1  11  -9   11.38    8.01
   1  11   9    8.91   13.26
  -1  11  -9   10.15    8.72
  -1 -11  -9    8.40   25.18
   1 -11   9    9.94   16.22
  -1  11 -10   28.89    9.47
   1  11  10   30.41   13.97
  -1  11 -10   21.61   10.71
   1 -11  10   18.33   11.72
  -1  11 -11   12.04    8.15
   1  11  11   15.03   12.91
  -1  11 -11   13.12    4.95
   1 -11  11   12.01   10.84
  -1  11 -12    0.39   10.78
   1  11  12   -0.27   11.39
   1 -11  12    6.13    9.69
  -1  11 -13   -0.15    5.73
   1  11  13    3.84   12.66
   1 -11  13    2.23   13.55
   1  13 -11   -2.35    5.32
  -1  13  11   -2.27    9.17
   1  13 -10   -0.68    9.89
  -1  13  10    0.60    9.95
   1  13 -10    3.39    4.75
   1 -13 -10    2.53   23.64
   1  13  -9   -1.79   11.00
  -1  13   9   -2.98   10.09
   1  13  -9   -0.45    6.17
   1 -13  -9  -13.58   30.05
   1  13  -8    0.04   11.10
  -1  13   8    6.87    7.91
   1  13  -8   -0.04    7.31
   1 -13  -8    9.66   32.55
   1  13  -7   20.67    7.84
  -1  13   7   25.99    9.05
   1  13  -7   33.24    9.18
   1 -13  -7   22.84   39.59
   1  13  -6    2.09    6.93
   1  13  -6    0.62    8.63
  -1  13   6    3.50    7.36
   1 -13  -6   -6.11   39.60
  -1 -13   6   12.66   63.19
   1  13  -5    6.98    7.24
   1  13  -5   17.26    9.56
  -1  13   5    9.54    7.69
   1 -13  -5   11.79   43.61
  -1 -13   5   10.34   39.69
   1  13  -4    9.25    7.09
   1  13  -4    8.03    9.86
  -1  13   4   13.39    7.15
   1 -13  -4   29.17   45.44
  -1 -13   4    1.65   46.01
   1  13  -3    2.95    6.65
  -1  13   3    2.40    4.91
   1  13  -3    8.56    9.37
  -1  13   3    4.31    8.67
  -1 -13   3   29.90   80.02
   1 -13  -3    4.24   43.63
   1  13  -2  105.88   11.64
   1  13  -2  134.69   15.58
  -1  13   2  108.46   10.74
   1 -13  -2  107.03   68.28
  -1 -13   2  122.99   72.17
   1  13  -1   15.82    7.30
   1  13  -1   20.86    9.49
  -1  13   1   15.92    7.32
   1 -13  -1   12.91   74.17
  -1 -13   1   19.03   54.15
   1  13   0  639.15   68.50
   1  13   0  933.56   87.37
  -1  13   0  895.99   87.25
   1 -13   0  838.24  265.28
  -1 -13   0  822.05  287.60
   1  13   1   50.62    8.35
   1  13   1   62.27    9.01
  -1  13  -1   57.68   11.36
   1 -13   1   83.63   55.21
  -1 -13  -1   62.14   67.73
   1  13   2   21.00    6.47
   1  13   2   25.48    6.77
  -1  13  -2   29.51   10.49
   1 -13   2   41.63   44.09
  -1 -13  -2   -4.86   58.32
   1  13   3    8.39    5.42
  -1  13  -3    7.73    9.44
   1  13   3    8.19    5.14
   1  13   3    3.55    4.97
  -1 -13  -3  -10.31   51.96
   1 -13   3   -0.30   36.26
   1  13   4   48.64    7.08
   1  13   4   54.67    8.02
  -1  13  -4   84.15   19.30
   1 -13   4   60.12   43.90
  -1 -13  -4  104.31   61.31
  -1  13  -5   62.27   11.97
  -1 -13  -5   89.61   57.03
   1  13   6   11.43   14.10
  -1  13  -6    4.93    8.78
  -1 -13  -6   34.09   40.85
   1  13   7   46.19   11.42
  -1  13  -7   52.04   10.37
  -1 -13  -7   48.24   43.32
   1  13   8   24.19   10.73
  -1  13  -8   30.00    8.14
  -1 -13  -8   16.95   33.40
   1  13   9   19.05    9.90
  -1  13  -9    4.32    4.77
  -1  13  -9   17.96    6.47
  -1 -13  -9   -5.23   22.88
   1  13  10   -3.91   15.67
  -1  13 -10    3.27    3.18
  -1  13 -10    0.98    4.62
   1  15  -6    9.90    6.82
   1 -15  -6   14.05   34.90
   1  15  -5   53.82    9.28
   1 -15  -5   66.75   47.70
  -1 -15   5   -5.76   34.41
   1  15  -4    1.86    3.57
   1  15  -4    7.59    7.12
   1 -15  -4    6.93   40.35
  -1 -15   4    3.58   37.98
   1  15  -3   42.42    8.86
   1 -15  -3   47.06   48.90
  -1 -15   3   21.77   43.34
   1  15  -2   -1.44    3.38
   1  15  -2   -0.65    6.64
  -1  15   2   -0.30    3.49
   1 -15  -2   -6.48   39.93
  -1 -15   2   -1.59   41.53
   1  15  -1    6.20    6.30
  -1  15   1    4.73    4.73
   1 -15  -1   11.64   39.98
  -1 -15   1    0.23   46.02
   1  15   0    0.18    5.45
  -1  15   0    1.63    5.35
   1 -15   0    2.95   60.40
  -1 -15   0   -5.61   47.31
   1  15   1   17.37    8.16
   1 -15   1   20.06   41.27
  -1 -15  -1  -12.92   53.45
  -1  15  -2   67.12   14.33
  -1 -15  -2   87.61   87.00
   1 -15   2   45.53   44.18
  -1  15  -3   38.43    8.46
  -1 -15  -3   35.58   76.29
   1 -15   3   32.96   32.15
  -1  15  -4    0.10    6.96
  -1 -15  -4   20.28   60.66
  -1  15  -5    2.05   11.09
  -1 -15  -5   -8.91   65.08
  -1  15  -6   67.46    8.94
  -1 -15  -6   57.27   43.73
  -2   0  18    3.03    7.09
  -2   0  17    3.16    8.46
  -2   0  17    0.59   12.07
  -2   0  16   25.51   11.69
  -2   0  16   33.89   17.59
  -2   0  15    6.78    9.99
  -2   0  15   -0.05   12.24
  -2   0  14   67.99   15.71
  -2   0  14   78.98   18.86
  -2   0  13   -3.14    9.69
  -2   0  13   -4.37   12.86
  -2   0  12   55.18   11.80
  -2   0  12   75.15   17.08
   2   0 -11    0.18    6.60
   2   0 -11   -3.16    5.45
  -2   0  11    3.02    7.80
  -2   0  11    5.52   14.94
   2   0 -10   13.72    6.83
   2   0 -10   15.45    5.75
   2   0 -10    6.62   14.08
   2   0 -10    8.28    5.00
  -2   0  10   14.25    7.74
  -2   0  10   13.62    9.52
  -2   0  10    8.31    4.28
   2   0  -9    1.54    6.24
   2   0  -9    1.65    5.28
   2   0  -9   -4.71   23.29
   2   0  -9   -0.96    4.88
  -2   0   9    2.40    7.06
  -2   0   9    7.04    8.96
  -2   0   9    3.53   13.33
  -2   0   9   -0.85    4.21
   2   0  -8  120.41   34.29
   2   0  -8  148.05   10.91
  -2   0   8  149.29   14.50
  -2   0   8  168.08   17.15
  -2   0   8   94.15   32.61
  -2   0   8  124.78    7.81
   2   0  -7   -0.28    5.36
   2   0  -7    4.43    5.65
   2   0  -7    5.10   20.01
   2   0  -7   -1.65    5.29
  -2   0   7    2.40    6.86
  -2   0   7    0.97    9.08
  -2   0   7   -5.21   20.57
  -2   0   7    2.92    3.57
   2   0  -6   10.96    4.91
   2   0  -6   15.68    6.49
   2   0  -6   -0.24   36.13
   2   0  -6   10.93    5.35
  -2   0   6   13.87   11.02
  -2   0   6   13.53    9.30
  -2   0   6   11.65   28.59
  -2   0   6    7.80    5.45
   2   0  -5  -17.18   31.35
  -2   0   5  -11.29   11.87
  -2   0   5  -28.04   33.11
   2   0  -4 1791.99  189.30
   2   0  -4 1818.56  213.73
   2   0  -4 1807.92  514.38
   2   0  -4 2120.04  297.56
   2   0  -4 1652.29  142.36
  -2   0   4 1697.47  193.56
  -2   0   4 1601.94  211.86
  -2   0   4 1573.42  456.58
  -2   0   4 1901.41  180.79
   2   0  -3    0.90    4.99
   2   0  -3    1.47    8.05
   2   0  -3   11.62   46.50
   2   0  -3    1.96    8.67
   2   0  -3   -0.32    4.43
  -2   0   3    3.29    6.04
  -2   0   3    7.80   12.47
  -2   0   3    6.13   45.92
   2   0  -2  215.90   11.84
   2   0  -2  186.30   16.42
   2   0  -2  250.78   72.74
   2   0  -2  250.97   36.04
   2   0  -2  204.34    8.22
  -2   0   2  204.82    9.24
  -2   0   2  180.14   19.86
  -2   0   2  226.59   70.67
  -2   0   2  207.52    7.90
   2   0  -1   -0.29    1.71
   2   0  -1   -4.32    9.27
   2   0  -1    4.55   26.59
   2   0  -1   -0.92   40.04
   2   0  -1    0.12    2.89
  -2   0   1    2.39   11.80
  -2   0   1    8.53   25.91
  -2   0   1   -9.36   30.14
  -2   0   1    0.80    3.01
   2   0   0  101.98    4.50
   2   0   0  118.21   23.35
   2   0   0  121.51   25.10
   2   0   0  105.75    6.95
  -2   0   0  102.42    4.54
  -2   0   0   93.86   23.15
  -2   0   0  114.85   30.22
  -2   0   0  100.00   79.11
  -2   0   0  101.25    9.07
  -2   0   0  109.28    6.51
   2   0   1   -0.03    4.14
   2   0   1   -0.01    3.64
   2   0   1   -3.49    9.17
   2   0   1    4.84    8.84
   2   0   1    2.44    8.96
  -2   0  -1   -2.02    4.32
  -2   0  -1   -2.22    3.69
  -2   0  -1   -4.16   13.38
  -2   0  -1    1.47    6.73
  -2   0  -1    2.49    8.42
   2   0   2 1760.71  200.82
   2   0   2 1723.01  178.16
   2   0   2 1733.32  253.47
   2   0   2 1751.44  197.75
  -2   0  -2 1808.47  204.61
  -2   0  -2 1794.92  186.56
  -2   0  -2 1869.39  238.43
  -2   0  -2 1518.22  185.27
  -2   0  -2 1891.54  205.74
   2   0   3    0.93    7.59
   2   0   3    0.11    5.08
   2   0   3    4.17   10.33
   2   0   3    4.28   10.64
  -2   0  -3    3.44    7.75
  -2   0  -3    0.76    5.30
  -2   0  -3   12.94    7.88
  -2   0  -3    5.69   10.33
   2   0   4  367.12   29.25
   2   0   4  386.44   22.46
   2   0   4  353.48   30.47
   2   0   4  363.20   21.30
  -2   0  -4  404.47   28.58
  -2   0  -4  416.68   30.47
  -2   0  -4  328.89   22.82
  -2   0  -4  382.40   20.64
   2   0   5    8.33    7.26
   2   0   5    2.55    4.62
   2   0   5    0.89    7.68
   2   0   5   -0.25    5.99
  -2   0  -5    3.29    7.06
  -2   0  -5    2.50    7.53
  -2   0  -5   -1.16    3.49
   2   0   6  729.24   67.21
   2   0   6  804.58   58.97
   2   0   6  677.74  104.72
   2   0   6  613.19   45.06
  -2   0  -6  814.85   69.05
  -2   0  -6  803.32   67.64
  -2   0  -6  654.05   46.49
   2   0   7    1.49    8.83
   2   0   7   -0.30    5.46
   2   0   7   -4.95   10.39
   2   0   7    0.17    2.49
  -2   0  -7    4.17    8.28
  -2   0  -7   -3.63    8.13
  -2   0  -7    1.43    4.09
   2   0   8    2.56    8.90
   2   0   8    0.98    5.41
   2   0   8    3.45    9.55
   2   0   8    0.89    1.99
  -2   0  -8    2.95    8.31
  -2   0  -8    5.82    4.74
  -2   0  -8    1.01    2.02
   2   0   9    2.57    9.06
   2   0   9    2.55    6.49
   2   0   9   -0.21    8.79
  -2   0  -9   -2.25    8.68
  -2   0  -9    2.45    4.67
   2   0  10  139.16   19.64
   2   0  10  140.62   14.24
  -2   0 -10  171.86   11.71
   2   0  11    7.72   10.67
   2   0  11    0.05    7.04
   2   0  12   12.82    9.62
  -2   0 -12  -44.68   87.55
   2   0  13   -0.07   11.92
   2   0  13    1.86    8.83
  -2   0 -13   14.76   77.70
   2   0  14  225.60   32.46
   2   0  14  167.80   31.92
   2   0  15   -0.05   12.37
   2   0  16    6.29   11.42
   2   0  17   -0.63   10.00
   2   0  18   -0.71    8.02
   2   2 -19   -3.33    6.48
  -2   2  18    0.30    5.47
  -2  -2  18   -4.30    8.02
  -2  -2  18    3.59   13.74
  -2   2  17    4.63    7.17
  -2  -2  17    7.08    9.77
  -2  -2  17   13.29   17.73
  -2  -2  16   47.36   14.76
  -2  -2  16   84.67   20.85
  -2  -2  15   68.11   17.25
  -2  -2  15  137.14   25.21
  -2   2  14    1.69    8.04
  -2  -2  14    0.32   11.41
  -2  -2  14   -3.12   16.35
  -2   2  13   63.52   12.53
  -2  -2  13   83.60   16.62
  -2  -2  13  120.93   37.48
  -2   2  12  137.32   16.73
  -2   2  12  134.29   18.84
  -2  -2  12  209.98   25.26
  -2  -2  12  181.18   22.09
  -2   2  11   52.01   15.40
  -2   2  11   60.08   11.97
  -2   2  11   59.98    8.95
  -2  -2  11   72.50   13.39
   2  -2 -11   74.74    5.73
   2  -2 -11   65.99   14.02
  -2  -2  11   80.03   16.47
  -2   2  10   22.85    9.23
   2   2 -10   23.76    8.78
   2   2 -10   32.08    7.77
  -2   2  10   22.79    5.53
  -2   2  10   20.64    7.24
  -2   2  10   18.26   13.23
   2  -2 -10   31.37   11.43
   2  -2 -10   26.81    4.04
   2  -2 -10   15.65   41.13
   2  -2 -10   27.29    6.11
  -2  -2  10   24.93   12.71
  -2  -2  10   24.34   10.13
  -2   2   9  282.01   26.28
   2   2  -9  322.62   26.27
   2   2  -9  346.95   23.40
  -2   2   9  303.23   19.29
  -2   2   9  267.78   22.13
  -2   2   9  205.24   38.26
   2  -2  -9  355.50   47.27
   2  -2  -9  311.66   15.96
   2  -2  -9  223.60   65.78
   2  -2  -9  296.43   20.31
  -2  -2   9  335.80   33.19
  -2  -2   9  306.09   28.18
   2   2  -8  323.66   15.33
   2   2  -8  409.96   43.04
   2   2  -8  345.56   24.64
  -2   2   8  365.56   21.59
   2   2  -8  498.57   56.72
  -2   2   8  362.75   30.13
   2   2  -8  192.58   70.67
  -2   2   8  413.09   89.46
   2   2  -8  314.80   14.12
  -2   2   8  351.67   25.23
   2  -2  -8  376.31   80.77
   2  -2  -8  390.79   19.17
  -2  -2   8  422.45   37.51
   2  -2  -8  374.42   23.05
  -2  -2   8  208.88   65.06
  -2  -2   8  381.71   32.86
   2  -2  -8  310.61   25.95
   2   2  -7  107.31    5.60
   2   2  -7  133.30   13.98
  -2   2   7  118.68   16.17
   2   2  -7  137.78   12.16
   2   2  -7   88.36   29.12
  -2   2   7  128.23   13.60
   2   2  -7  109.92   35.29
   2   2  -7  110.70    5.42
  -2   2   7  126.13    9.37
   2   2  -7  126.91    6.19
  -2   2   7  128.63   32.70
   2  -2  -7  115.87    8.77
   2  -2  -7  117.86    6.76
  -2  -2   7  136.61   29.21
   2  -2  -7  110.58   47.14
  -2  -2   7   66.48   45.59
  -2  -2   7  122.81   14.91
   2  -2  -7  109.27   12.53
   2   2  -6   15.80    3.21
   2   2  -6   15.58    7.61
   2   2  -6   15.68    6.79
  -2   2   6   16.53   22.66
   2   2  -6   23.92   19.87
  -2   2   6   13.10    5.18
   2   2  -6    8.57   17.86
   2   2  -6   13.12    2.11
   2  -2  -6   10.59    7.18
   2  -2  -6   23.96   31.49
  -2  -2   6   20.09    8.48
  -2  -2   6   11.12   14.66
   2  -2  -6   11.95    3.69
   2  -2  -6   14.72    4.21
  -2   2   5  138.18    9.31
   2   2  -5  155.12   13.94
   2   2  -5  145.29   11.81
  -2   2   5  137.21   14.24
   2   2  -5  144.98   36.29
  -2   2   5  144.71   40.47
   2   2  -5  123.94   17.80
  -2   2   5  146.93   10.03
   2   2  -5  128.00   11.36
   2  -2  -5  147.39    8.04
  -2  -2   5  153.26   14.60
   2  -2  -5  167.76   21.13
   2  -2  -5  137.22   10.56
  -2  -2   5  150.48   59.04
   2  -2  -5  157.67   53.91
  -2  -2   5  135.84   14.65
  -2   2   4  542.94   37.86
   2   2  -4  577.22   40.21
   2   2  -4  476.03   29.28
   2   2  -4  540.15  101.25
  -2   2   4  544.35  109.65
  -2   2   4  537.28   21.77
  -2   2   4  563.57   51.34
  -2   2   4  543.04   30.99
  -2   2   4  565.48   24.81
   2  -2  -4  538.63   29.57
   2  -2  -4  510.52   29.99
  -2  -2   4  591.43   74.67
  -2  -2   4  549.57   43.68
   2  -2  -4  582.31  155.54
   2  -2  -4  594.20   64.17
  -2  -2   4  532.51  128.46
  -2   2   3 4140.19  788.15
   2   2  -3 4376.84  920.65
   2   2  -3 4127.05  846.92
  -2   2   3 4511.10 1243.79
   2   2  -3 4079.47 1270.22
  -2   2   3 3947.88 1270.73
  -2   2   3 4770.32 1029.99
   2   2  -3 4027.36  806.03
  -2   2   3 4090.20  764.36
   2  -2  -3 4223.23  799.12
  -2  -2   3 4254.93  897.39
  -2  -2   3 4640.12  996.46
   2  -2  -3 4286.92  779.85
  -2  -2   3 3995.68 1441.81
   2  -2  -3 4533.94 1672.43
   2  -2  -3 3624.76  936.68
   2  -2  -3 3885.40  792.86
   2   2  -2 5157.67 1366.57
   2   2  -2 5779.83 2079.79
   2   2  -2 5725.71 1506.05
   2   2  -2 5815.26 1478.60
  -2   2   2 5784.16 1789.61
   2   2  -2 5630.77 1422.32
  -2   2   2 5539.10 2014.32
  -2   2   2 6334.29 1824.41
   2   2  -2 5011.05 1129.92
  -2   2   2 5600.07 1349.01
  -2   2   2 5421.88 1329.01
   2  -2  -2 5467.20 1278.93
  -2  -2   2 5238.59 1390.59
   2  -2  -2 5788.36 1550.58
   2  -2  -2 5607.86 1346.53
   2  -2  -2 5210.22 2107.43
   2  -2  -2 5852.48 2042.24
  -2  -2   2 4962.26 1316.74
  -2  -2   2 5176.13 2047.32
   2   2  -1  101.88   13.32
  -2   2   1  108.16    8.70
   2   2  -1   97.09    8.91
   2   2  -1  110.02   37.63
  -2   2   1  104.15   42.38
  -2   2   1  118.96   43.79
   2   2  -1  103.35    6.05
   2   2  -1  104.66   11.41
  -2   2   1   96.88   10.37
  -2  -2   1   94.49   13.74
   2  -2  -1  101.23    7.40
  -2  -2   1  105.18   13.02
  -2  -2   1  145.86   52.86
   2  -2  -1   95.91   51.42
   2  -2  -1  154.80   89.44
  -2  -2   1  102.32    6.36
  -2  -2   1  121.17   14.15
   2  -2  -1   97.61    8.77
   2   2   0 2093.97  262.02
  -2   2   0 2068.30  247.96
   2   2   0 2247.22  298.26
   2   2   0 2310.88  435.66
   2   2   0 2154.97  276.32
  -2   2   0 1860.39  356.09
   2   2   0 2105.62  248.65
  -2   2   0 2029.47  255.08
  -2   2   0 2007.99  228.10
  -2   2   0  448.59  610.52
   2  -2   0 2132.95  468.09
   2  -2   0 2226.31  266.72
   2  -2   0 2011.24  228.09
  -2  -2   0 2075.89  282.22
   2  -2   0 2517.55 1248.45
  -2  -2   0 1932.72  443.87
  -2  -2   0 2022.45  226.29
  -2  -2   0 1967.69  242.13
  -2  -2   0 1991.65  259.03
   2   2   1 2082.90  273.98
  -2   2  -1 2102.70  345.73
   2   2   1 2026.92  209.53
  -2   2  -1 2151.75  301.38
   2   2   1 1878.26  240.72
  -2   2  -1 2127.78  281.31
  -2   2  -1 1712.91  742.75
   2   2   1 2289.70  283.92
   2   2   1 2153.31  260.35
  -2   2  -1 2207.25  305.28
  -2  -2  -1 2097.41  280.13
   2  -2   1 2081.86  250.88
   2  -2   1 2070.14  249.22
  -2  -2  -1 2158.89  623.72
   2  -2   1 1906.43  369.57
   2  -2   1 2442.51 1461.60
  -2  -2  -1 2154.47  263.29
  -2  -2  -1 2202.48  271.50
   2  -2   1 2227.14  284.39
   2   2   2    2.60   11.17
   2   2   2    7.70    8.21
  -2   2  -2   15.75    8.76
  -2   2  -2  107.20   92.66
   2  -2   2   12.71    7.89
  -2  -2  -2   10.09   16.38
  -2  -2  -2    5.54   10.81
  -2  -2  -2   10.71   15.23
   2   2   3 9007.07 3600.16
  -2   2  -3 9204.05 3684.86
   2   2   3 9269.43 3704.90
   2   2   3 8836.72 3311.47
  -2   2  -3 8784.24 3548.62
  -2   2  -3 7346.94 7047.52
  -2   2  -3 9438.66 3682.17
   2   2   3 8784.69 3437.05
   2  -2   3 8825.80 3468.15
  -2  -2  -3 8946.20 3592.50
   2  -2   3 8869.26 3554.16
  -2  -2  -3 8894.98 3305.04
   2  -2   3 9095.26 3704.28
  -2  -2  -3 9999.00 4291.58
   2  -2   3 8770.60 3547.16
  -2  -2  -3 8982.67 3570.02
  -2  -2  -3 8510.90 3311.72
   2  -2   3 8583.82 3406.77
   2   2   4  468.69   35.17
  -2   2  -4  488.67   33.98
   2   2   4  470.20   34.63
   2   2   4  436.42   21.06
  -2   2  -4  510.03   43.00
  -2   2  -4  496.60   33.62
   2   2   4  434.78   25.00
  -2   2  -4  559.12  247.98
   2  -2   4  487.28   31.53
   2  -2   4  397.56   31.08
   2  -2   4  459.31   49.07
   2  -2   4  441.85   32.96
   2  -2   4  464.44   28.38
  -2  -2  -4  561.61   47.39
  -2  -2  -4  502.55   52.38
  -2  -2  -4  495.40   21.78
  -2  -2  -4  486.27   33.21
  -2  -2  -4  444.47   23.25
  -2  -2  -4  496.06   36.43
   2   2   5  741.38   62.86
  -2   2  -5  832.32   59.00
   2   2   5  727.60   60.46
   2   2   5  677.70   44.97
  -2   2  -5  787.76   63.33
   2   2   5  664.48   46.42
  -2   2  -5  787.17   58.32
  -2   2  -5  760.05  361.67
   2  -2   5  751.01   58.15
   2  -2   5  746.56   51.40
   2  -2   5  719.77   63.97
  -2  -2  -5  830.55   72.19
  -2  -2  -5  763.92   87.33
  -2  -2  -5  773.63   44.88
  -2  -2  -5  748.93   59.27
  -2  -2  -5  661.97   47.28
  -2  -2  -5  817.99   66.71
   2   2   6  448.77   39.69
  -2   2  -6  489.58   33.96
  -2   2  -6  395.06  248.89
   2   2   6  392.48   25.92
   2   2   6  455.02   55.02
  -2   2  -6  536.68   42.45
  -2  -2  -6  557.25   61.00
   2  -2   6  480.72   44.22
  -2  -2  -6  481.41   26.35
   2  -2   6  435.80   28.45
  -2  -2  -6  380.22   55.07
   2  -2   6  490.00   35.87
  -2  -2  -6  491.18   37.07
  -2  -2  -6  458.34   37.21
   2   2   7  257.41   23.86
  -2   2  -7  437.59  174.18
  -2   2  -7  300.63   36.49
   2   2   7  233.13   14.96
   2   2   7  290.25   27.58
  -2   2  -7  304.86   28.78
  -2   2  -7  268.62   16.40
  -2  -2  -7  293.27   36.62
  -2  -2  -7  264.81   12.82
  -2  -2  -7  209.26   31.02
   2  -2   7  267.36   21.74
  -2  -2  -7  271.58   23.14
   2  -2   7  259.62   25.86
   2   2   8  367.46   32.91
  -2   2  -8  228.28  186.39
  -2   2  -8  295.44   20.19
   2   2   8  300.33   20.53
   2   2   8  362.07   34.35
  -2   2  -8  414.53   27.74
  -2   2  -8  410.49   33.51
   2  -2   8  360.87   34.87
  -2  -2  -8  361.55   18.85
  -2  -2  -8  405.59   33.04
  -2  -2  -8  354.61   29.45
   2  -2   8  346.31   29.07
   2   2   9   46.83   11.05
  -2   2  -9   90.06   77.85
  -2   2  -9   57.82   11.02
   2   2   9   38.73    5.70
   2   2   9   37.47   10.83
  -2   2  -9   62.01    8.27
   2  -2   9   38.66   14.50
   2  -2   9   46.75   11.79
  -2  -2  -9   48.80    4.36
  -2  -2  -9   55.24   10.96
   2   2  10   -0.09    9.57
  -2   2 -10    8.52   63.59
   2   2  10    4.97   15.74
   2  -2  10   -1.55    9.00
  -2  -2 -10    0.72    3.16
   2  -2  10    8.23   10.22
   2   2  11    2.22   10.31
   2   2  11   -1.27   11.88
   2  -2  11    6.48    9.22
   2  -2  11    6.59   11.21
   2   2  12   -2.61   11.32
   2   2  12   -1.93   11.82
   2  -2  12   -3.12   10.01
   2  -2  12    2.31   21.38
   2   2  13   27.88   13.56
   2   2  13   13.88   12.56
   2  -2  13   35.56   13.85
   2  -2  13   27.63   15.48
   2   2  14   21.52   13.77
   2  -2  14   24.47   16.03
   2  -2  14   46.44   13.82
  -2  -2 -14   37.68  107.17
   2   2  15   23.22   13.07
   2  -2  15   32.49   15.08
   2  -2  15   32.75   19.60
  -2  -2 -15   10.54   89.17
   2   2  16   -0.77   10.45
   2  -2  16   -3.35   18.66
   2  -2  16    4.38   11.59
   2   2  17    6.21    9.33
   2  -2  17    9.73   10.43
   2  -2  17    8.66    9.20
   2   2  18    0.45    6.93
   2  -2  18    0.14    8.08
   2   4 -18    0.25    8.29
  -2  -4  18   -1.13   16.22
   2   4 -17    6.85    9.76
  -2   4  17    1.05    4.84
  -2  -4  17   14.26   32.05
  -2  -4  16   25.71   12.78
  -2  -4  16   36.98   20.01
  -2  -4  15   22.91   13.57
  -2  -4  15   42.29   21.12
  -2  -4  14   75.71   18.22
  -2  -4  14  110.76   28.87
  -2   4  13   90.65   13.69
  -2  -4  13  123.06   23.80
  -2  -4  13   96.20   19.01
  -2   4  12   76.80   10.45
  -2  -4  12  108.30   21.60
  -2  -4  12   83.98   17.14
  -2   4  11  362.83   34.53
  -2   4  11  476.42   36.69
  -2  -4  11  532.02   58.75
  -2  -4  11  490.45   50.13
  -2   4  10    5.12   13.99
  -2   4  10    1.12    5.73
  -2   4  10   10.06    6.81
  -2  -4  10   10.56   10.07
   2  -4 -10    4.14    4.96
  -2  -4  10    7.00   12.89
   2   4  -9    6.78    7.24
   2   4  -9   18.58    9.43
  -2   4   9    6.07    5.25
  -2   4   9    1.62    5.44
  -2   4   9    0.51   15.79
   2   4  -9   10.11    3.86
   2  -4  -9    9.50    4.65
  -2  -4   9    9.09   10.29
   2  -4  -9    8.77   15.43
  -2  -4   9    1.49   23.43
  -2  -4   9   11.50   12.32
  -2  -4   9    9.47    9.07
   2  -4  -9   13.09   31.35
  -2   4   8  326.60   78.44
   2   4  -8  406.01   33.69
   2   4  -8  423.15   27.35
   2   4  -8  315.91   18.03
  -2   4   8  307.72   41.26
  -2   4   8  332.42   22.80
  -2   4   8  380.28   25.38
   2  -4  -8  412.71   97.77
  -2  -4   8  329.98   36.74
   2  -4  -8  355.32   28.14
   2  -4  -8  392.60   50.23
  -2   4   7  502.54   34.55
   2   4  -7  514.14   61.67
   2   4  -7  521.98   34.04
   2   4  -7  543.57   70.30
  -2   4   7  516.83   77.40
  -2   4   7  402.57   26.78
   2   4  -7  428.29   33.75
  -2   4   7  394.70   37.60
   2  -4  -7  528.54   66.14
  -2  -4   7  407.35   53.24
   2  -4  -7  465.31   28.90
  -2  -4   7  393.96  110.05
  -2  -4   7  456.86   40.99
   2  -4  -7  567.74  120.99
   2   4  -6  437.62   59.90
   2   4  -6  420.30   34.09
   2   4  -6  387.33   24.63
   2   4  -6  419.83   26.45
  -2   4   6  339.39   19.81
  -2   4   6  381.52   26.47
  -2   4   6  323.01   11.05
  -2   4   6  312.05   28.08
  -2   4   6  388.01   67.42
   2  -4  -6  370.26   21.11
  -2  -4   6  333.00   29.13
   2  -4  -6  334.75   16.83
  -2  -4   6  273.80   82.06
  -2  -4   6  371.41   32.42
   2  -4  -6  391.92  113.26
   2  -4  -6  381.84   53.98
  -2   4   5   99.58   17.33
   2   4  -5  102.37   23.28
   2   4  -5  103.67   14.09
   2   4  -5  120.36   30.15
  -2   4   5  118.11   34.55
  -2   4   5  100.15    4.19
   2   4  -5  116.48   11.47
  -2   4   5   95.83    7.04
  -2   4   5   98.51   14.35
  -2   4   5  105.90    4.51
   2  -4  -5   99.39    6.90
  -2  -4   5   93.71   11.74
  -2  -4   5   94.22   13.95
   2  -4  -5  109.46   50.03
   2  -4  -5   98.38   26.32
  -2  -4   5  107.03   46.21
   2   4  -4  174.72   37.24
   2   4  -4  136.57   15.39
   2   4  -4  140.61    9.61
   2   4  -4  148.91   13.82
  -2   4   4  127.71    7.45
  -2   4   4  142.50   13.10
  -2   4   4  132.73    7.43
  -2   4   4  114.05   15.68
  -2   4   4  141.62    6.45
  -2   4   4  160.31   38.87
  -2  -4   4  141.76   12.90
   2  -4  -4  121.06    8.62
   2  -4  -4  138.25    8.05
  -2  -4   4  129.65   14.55
   2  -4  -4  127.90   57.15
   2  -4  -4  119.35   27.42
  -2  -4   4  139.40   46.82
   2   4  -3  241.48   21.24
  -2   4   3  236.25   11.76
   2   4  -3  275.37   22.84
   2   4  -3  263.98   13.65
  -2   4   3  257.16   53.47
  -2   4   3  249.71   12.74
   2   4  -3  285.45   32.86
   2   4  -3  250.24    7.75
  -2   4   3  214.03   29.65
   2  -4  -3  266.44   78.90
   2  -4  -3  286.20   62.06
  -2  -4   3  265.76   19.24
   2  -4  -3  234.35   16.95
   2  -4  -3  251.01   11.65
  -2  -4   3  260.40   41.79
  -2  -4   3  221.77   42.80
  -2  -4   3  252.59   69.04
   2  -4  -3  269.72   14.80
  -2   4   2  121.97    8.81
   2   4  -2  101.25   13.05
   2   4  -2  126.18   14.25
   2   4  -2  120.43    4.73
   2   4  -2  117.16    6.67
  -2   4   2   96.06   35.10
   2   4  -2  135.01   10.82
  -2   4   2  106.24    6.39
   2   4  -2  109.60   11.08
  -2   4   2  111.81   15.95
   2  -4  -2  108.14   40.79
   2  -4  -2  110.99    4.84
  -2  -4   2  125.03    9.91
   2  -4  -2  126.19    7.76
   2  -4  -2   93.92   45.23
  -2  -4   2  126.04   29.51
  -2  -4   2  111.53   15.03
  -2  -4   2  134.81   43.39
   2  -4  -2  103.93    7.20
   2   4  -1    6.99    7.66
   2   4  -1    1.78    8.10
  -2   4   1    2.38    4.13
   2   4  -1    4.51    2.49
  -2   4   1   -2.37   14.42
  -2   4   1   -9.86   21.30
   2   4  -1    1.13    3.06
   2   4  -1    1.40    6.63
  -2   4   1    1.39    3.57
   2   4  -1    8.47    6.20
  -2   4   1    3.54    5.93
   2  -4  -1    2.99    2.65
   2  -4  -1    4.34   27.94
  -2  -4   1   12.26   29.21
   2  -4  -1    3.27    4.82
  -2  -4   1    9.17   19.66
  -2  -4   1    5.28    5.34
  -2  -4   1    6.31    7.86
   2  -4  -1  -12.11   49.87
   2   4   0   50.94    8.99
  -2   4   0   55.71    8.49
   2   4   0   51.49    3.47
  -2   4   0   49.51    4.49
   2   4   0   54.21    7.66
   2   4   0   51.59    8.64
   2   4   0   49.92    8.26
  -2   4   0   54.26    6.28
  -2   4   0   48.90    9.87
  -2   4   0   52.07   23.78
  -2   4   0   48.11   16.49
   2  -4   0   79.20   58.29
  -2  -4   0   46.57   10.53
   2  -4   0   54.89   31.50
  -2  -4   0   61.10   59.15
   2  -4   0   53.96    6.96
  -2  -4   0   73.08   47.92
  -2  -4   0   48.97    5.38
  -2  -4   0   50.13    8.53
   2  -4   0   45.82    4.30
   2   4   1   14.18    7.27
  -2   4  -1   17.01    4.26
  -2   4  -1   15.05    7.65
  -2   4  -1   14.16   15.03
   2   4   1   13.95    4.97
   2   4   1   20.41    5.71
   2   4   1   14.92    5.86
  -2   4  -1   15.42    5.30
  -2   4  -1   15.32   22.12
   2  -4   1   17.65   23.12
  -2  -4  -1   15.10    8.15
   2  -4   1   15.14    4.34
   2  -4   1   63.75   78.04
  -2  -4  -1   24.79   24.16
  -2  -4  -1   21.10    8.42
   2  -4   1   18.01    6.13
   2   4   2   58.55    9.35
  -2   4  -2   71.57    6.55
   2   4   2   66.99    6.65
  -2   4  -2   47.70   25.38
   2   4   2   67.41    7.48
  -2   4  -2   68.71    9.92
  -2   4  -2   68.50    7.66
   2  -4   2   64.42  104.09
   2  -4   2   64.43    6.43
  -2  -4  -2   64.94   10.37
   2  -4   2   68.74    7.60
   2  -4   2   67.68    8.09
   2  -4   2   80.42   40.39
  -2  -4  -2   61.11    8.68
  -2  -4  -2   60.32    9.33
  -2  -4  -2   65.56   26.86
   2   4   3   13.67    7.50
  -2   4  -3   -2.76   36.08
  -2   4  -3   16.32    8.17
   2   4   3   14.34    4.30
  -2   4  -3   20.09    6.79
   2  -4   3   12.81   12.78
   2  -4   3   14.20    5.83
  -2  -4  -3   18.88    8.18
   2  -4   3   14.32    6.16
  -2  -4  -3   12.36   19.66
   2  -4   3   17.79    6.88
  -2  -4  -3   20.77    7.70
  -2  -4  -3   11.40    6.15
   2  -4   3   20.36   20.60
   2   4   4    4.07    7.23
  -2   4  -4  -39.82   34.58
   2   4   4   -0.50    3.60
   2   4   4   -4.09    7.03
  -2   4  -4    4.00    7.93
  -2   4  -4    5.46    5.74
   2  -4   4   -6.62   15.67
   2  -4   4    3.61   11.81
  -2  -4  -4    5.58    8.04
   2  -4   4    1.41    5.94
  -2  -4  -4   -8.11    8.15
  -2  -4  -4   -0.29    5.24
  -2  -4  -4    5.08   16.62
   2   4   5   34.98    9.35
   2   4   5   63.20   10.25
  -2   4  -5  103.70   40.52
  -2   4  -5   40.18    7.73
  -2   4  -5   39.56    9.13
  -2   4  -5   43.43    9.05
   2  -4   5   61.56   13.57
  -2  -4  -5   40.41   10.20
   2  -4   5   38.60    6.82
   2  -4   5   37.08    9.92
  -2  -4  -5   52.46   17.99
   2  -4   5   38.63    8.02
  -2  -4  -5   46.92   10.70
   2  -4   5   35.17   10.82
   2   4   6  304.44   27.64
  -2   4  -6  175.66   81.23
  -2   4  -6  394.08   37.32
   2   4   6  342.48   28.16
  -2   4  -6  327.37   37.48
  -2   4  -6  361.98   26.27
   2  -4   6  333.61   21.13
   2  -4   6  300.36   29.04
  -2  -4  -6  298.81   39.26
  -2  -4  -6  348.53   30.52
  -2  -4  -6  312.01   29.42
   2  -4   6  345.71   28.68
   2   4   7  479.28   42.11
  -2   4  -7  284.98   99.40
  -2   4  -7  565.03   40.63
   2   4   7  537.42   44.49
  -2   4  -7  572.59   45.20
  -2   4  -7  596.92   42.22
   2  -4   7  474.43   32.24
   2  -4   7  505.32   46.44
  -2  -4  -7  435.20   51.70
  -2  -4  -7  588.32   47.92
  -2  -4  -7  492.23   44.20
   2  -4   7  518.41   42.94
   2   4   8  162.74   25.78
  -2   4  -8  172.50   13.92
  -2   4  -8  178.06   18.28
   2   4   8  160.37   17.73
  -2   4  -8  218.64   16.99
   2  -4   8  149.12   11.10
   2  -4   8  164.75   17.96
   2  -4   8  163.98   20.02
  -2  -4  -8  237.43   39.93
  -2  -4  -8  193.27   19.20
   2   4   9   68.95   12.82
   2   4   9   89.80   16.09
  -2   4  -9   65.33    7.45
   2  -4   9   66.21   14.55
   2  -4   9   95.18   23.53
   2   4  10   75.44   13.94
   2   4  10   86.29   16.63
   2  -4  10   85.08   15.56
   2  -4  10   73.73   16.44
   2   4  11    6.37   10.64
   2   4  11    5.73   11.97
   2  -4  11    7.62   11.36
   2  -4  11    0.99   12.21
   2   4  12   88.44   17.37
   2   4  12   83.38   22.42
   2  -4  12   86.54   17.66
   2  -4  12   80.84   19.48
   2   4  13   91.28   19.12
   2   4  13   96.83   23.64
   2  -4  13  158.33   24.85
   2  -4  13   96.83   33.52
   2   4  14   26.83   12.92
   2   4  14   23.75   14.58
   2  -4  14   58.88   16.91
   2  -4  14   36.68   14.98
   2   4  15   15.86   11.03
   2  -4  15   27.83   13.07
   2  -4  15   35.92   14.82
  -2  -4 -15    7.71  108.92
   2   4  16   10.40    9.27
   2  -4  16    5.64   10.98
   2  -4  16   21.33   14.94
   2   4  17    8.44    7.97
   2  -4  17   11.99   11.92
   2   6 -18    3.45    7.43
  -2  -6  18   12.50   15.78
   2   6 -17    6.23    9.71
  -2  -6  17   11.04   20.00
   2   6 -16    9.23   11.08
  -2   6  16    3.14    8.23
  -2  -6  16   11.61   16.94
   2   6 -15   16.28   13.44
  -2   6  15   16.95    8.77
  -2  -6  15   36.02   20.08
   2   6 -14   -0.70   12.65
  -2   6  14    3.45    9.43
  -2  -6  14    6.07   19.70
  -2   6  13    5.94   10.83
  -2  -6  13    8.35   33.14
  -2   6  12  195.48   21.07
  -2  -6  12  212.50   34.13
  -2   6  11   37.06   17.79
  -2   6  11   59.64   11.71
  -2  -6  11   50.93   15.08
  -2  -6  11   45.20   17.81
  -2   6  10   15.31    5.73
  -2   6  10   18.95   16.76
  -2   6  10   32.42   14.20
  -2  -6  10   20.96   12.30
  -2  -6  10   29.93   14.47
  -2   6   9    4.87    4.89
   2   6  -9    9.89    4.89
  -2   6   9   20.26    7.95
  -2   6   9   13.82   26.80
   2  -6  -9   10.38    5.40
  -2  -6   9   10.26   11.15
  -2  -6   9   14.84   12.23
  -2   6   8    7.53    7.48
   2   6  -8    8.65    5.77
   2   6  -8    5.07    5.29
  -2   6   8    6.35    4.37
  -2   6   8   22.36   20.68
  -2  -6   8   16.24   30.42
   2  -6  -8    7.41    4.93
  -2  -6   8    4.24   13.70
  -2  -6   8    7.50   10.97
   2   6  -7   93.47   15.01
  -2   6   7  103.78   11.44
   2   6  -7  112.07   14.83
   2   6  -7   86.26    8.16
   2   6  -7   89.68    9.11
  -2   6   7  126.69   29.49
   2  -6  -7   89.62   54.97
  -2  -6   7  108.22   14.59
  -2  -6   7   71.47   38.84
   2  -6  -7   74.50   46.86
   2  -6  -7   82.76    7.74
   2   6  -6   26.00   10.19
   2   6  -6   27.73    6.81
   2   6  -6   22.20   10.34
   2   6  -6   24.47    8.71
  -2   6   6   15.50    4.27
  -2   6   6   31.57   24.95
  -2   6   6   24.89    8.20
   2  -6  -6   26.19   34.94
  -2  -6   6   -5.51   32.30
   2  -6  -6   16.94    4.88
  -2  -6   6   -0.95   25.61
  -2  -6   6   24.09    9.45
  -2   6   5  205.87   44.86
   2   6  -5  159.70   17.98
   2   6  -5  190.54   18.51
   2   6  -5  172.01   10.00
  -2   6   5  148.49    7.58
   2   6  -5  149.24   13.75
  -2   6   5  145.08    8.81
  -2   6   5  172.26   14.84
   2  -6  -5  199.95   57.70
   2  -6  -5  160.63   10.57
  -2  -6   5  153.52   47.77
  -2  -6   5  171.55   15.63
  -2  -6   5  146.44   51.62
  -2   6   4  632.76   49.98
   2   6  -4  560.94   48.63
   2   6  -4  598.50   51.42
   2   6  -4  557.12   32.23
   2   6  -4  511.07   41.25
  -2   6   4  583.31   45.45
  -2   6   4  674.80  108.51
  -2   6   4  470.99   29.46
  -2   6   4  544.42   32.44
   2  -6  -4  507.08   33.72
  -2  -6   4  542.06   41.89
  -2  -6   4  505.85  128.76
  -2  -6   4  364.95   92.35
   2  -6  -4  639.58  159.43
   2  -6  -4  645.01  131.82
  -2  -6   4  635.10  146.66
   2   6  -3   58.88   11.37
   2   6  -3   71.21   13.16
   2   6  -3   59.04    6.51
  -2   6   3   50.48    5.42
  -2   6   3   57.84    6.26
   2   6  -3   60.40   10.02
   2   6  -3   66.65    9.35
  -2   6   3   84.12   33.25
  -2   6   3   64.70    6.60
  -2   6   3   60.78    7.92
  -2   6   3   63.98   10.93
  -2  -6   3   58.03    7.62
   2  -6  -3   55.05   38.93
  -2  -6   3   61.43   35.07
  -2  -6   3   72.45   73.00
   2  -6  -3   65.53   52.32
  -2  -6   3   77.09   30.42
   2   6  -2  202.30   19.54
   2   6  -2  235.00   21.75
   2   6  -2  192.29    8.07
   2   6  -2  229.99   16.72
  -2   6   2  251.90   45.90
   2   6  -2  200.29    8.66
   2   6  -2  202.48   17.85
  -2   6   2  197.33   18.27
  -2   6   2  172.86   10.32
  -2   6   2  195.34   12.17
  -2  -6   2  178.68   11.48
   2  -6  -2  207.01   70.21
  -2  -6   2  223.47   52.05
   2  -6  -2  167.37  105.65
  -2  -6   2  221.98   46.99
  -2  -6   2  190.15   62.44
   2   6  -1   11.25    8.30
   2   6  -1    9.58    9.38
   2   6  -1    9.15    1.62
   2   6  -1    7.93    7.72
   2   6  -1    9.31    6.88
  -2   6   1   10.76    6.90
   2   6  -1   12.01    3.54
  -2   6   1    8.39    5.11
  -2   6   1    8.85    4.31
  -2   6   1    6.85   10.32
  -2   6   1   13.38   21.55
   2  -6  -1   20.19   32.27
  -2  -6   1    5.25    3.97
   2  -6  -1   21.36   56.49
  -2  -6   1    2.43   27.62
   2  -6  -1    7.47    3.52
  -2  -6   1   21.01   14.90
  -2  -6   1   -8.65   32.81
   2  -6  -1   13.68    6.07
   2   6   0   31.33    9.17
   2   6   0   36.10   10.45
   2   6   0   37.72    8.54
   2   6   0   41.60    7.45
  -2   6   0   28.29   21.91
   2   6   0   35.08    8.31
  -2   6   0   34.94   10.58
  -2   6   0   32.71   10.51
  -2   6   0   44.20    8.65
  -2   6   0   31.66    5.72
   2  -6   0   30.12    3.65
   2  -6   0   40.06   32.66
   2  -6   0   41.93    7.61
   2  -6   0  -10.32   56.81
  -2  -6   0   25.37   11.70
  -2  -6   0   60.41   37.47
  -2  -6   0   25.40   30.74
   2   6   1  151.29   14.85
  -2   6  -1  148.28    8.04
  -2   6  -1  188.24   16.73
   2   6   1  166.34   10.98
   2   6   1  159.30   19.50
   2   6   1  174.89   12.56
  -2   6  -1  150.01   11.17
  -2   6  -1  156.91   11.80
  -2   6  -1  193.35   40.04
  -2  -6  -1  158.59   17.96
   2  -6   1  202.11  136.54
  -2  -6  -1  130.36   48.49
   2  -6   1  180.91   14.43
  -2  -6  -1  167.77   23.61
   2  -6   1  165.12   47.31
   2   6   2  157.72   15.09
   2   6   2  169.47   11.98
  -2   6  -2  174.84   19.28
  -2   6  -2  162.32    9.30
  -2   6  -2  185.06   17.13
  -2   6  -2  160.06   12.72
   2   6   2  168.08   11.70
   2   6   2  168.39   11.28
  -2   6  -2  168.58   22.39
   2  -6   2  141.99    9.55
   2  -6   2   55.45  140.22
   2  -6   2  154.96   35.29
   2  -6   2  184.66   14.74
  -2  -6  -2  166.41   45.60
  -2  -6  -2  167.06   18.33
  -2  -6  -2  190.13   26.88
   2  -6   2  170.61   40.33
   2   6   3  166.43   16.03
  -2   6  -3  182.84   18.39
   2   6   3  220.51   13.07
  -2   6  -3  168.16   15.78
  -2   6  -3  157.23   14.35
  -2   6  -3  172.40   14.13
  -2  -6  -3  184.65   30.45
   2  -6   3  194.26   16.30
  -2  -6  -3  191.94   44.59
  -2  -6  -3  214.63   22.22
   2  -6   3  326.79  138.74
   2   6   4  344.58   26.61
  -2   6  -4  350.86   25.62
  -2   6  -4  366.25   22.23
   2   6   4  326.85   18.09
   2   6   4  318.76   18.37
   2   6   4  359.02   24.69
  -2   6  -4  399.99   31.03
   2  -6   4  264.69   48.55
   2  -6   4  316.29   47.94
  -2  -6  -4  364.02   29.93
   2  -6   4  375.07   26.34
   2  -6   4  271.00   27.57
  -2  -6  -4  364.02   62.45
  -2  -6  -4  344.39   34.54
   2  -6   4  296.01   24.31
   2   6   5   -0.70    7.04
  -2   6  -5    3.94    6.45
  -2   6  -5    6.71    5.15
   2   6   5    1.55    2.95
  -2   6  -5   -4.64   20.56
   2   6   5    6.74   11.47
   2   6   5    1.73    5.00
   2  -6   5   11.44   14.92
   2  -6   5    5.33    6.45
  -2  -6  -5    0.54    8.38
   2  -6   5    0.91    6.98
   2  -6   5    4.70    6.38
  -2  -6  -5   -5.37   18.57
   2  -6   5   -1.73   12.00
  -2  -6  -5    3.18   11.33
   2   6   6    7.36    7.23
  -2   6  -6   -2.80   11.74
  -2   6  -6    4.63    6.99
   2   6   6    0.38    8.48
  -2   6  -6    1.98    5.67
   2  -6   6    2.18    5.81
   2  -6   6    2.53    6.94
   2  -6   6    7.23    7.46
  -2  -6  -6    7.96   16.92
  -2  -6  -6    5.07    8.32
  -2  -6  -6   -0.19   12.06
   2   6   7   46.03    9.48
   2   6   7   51.76   11.15
   2  -6   7   43.91    9.80
   2  -6   7   44.72   10.43
   2  -6   7   46.68    7.58
  -2  -6  -7   37.02   19.09
   2   6   8   54.36   10.46
   2   6   8   57.00   12.19
   2  -6   8   59.71   21.06
   2  -6   8   44.01   11.78
   2  -6   8   50.79    7.48
   2   6   9  214.51   23.23
   2   6   9  249.36   38.12
  -2   6  -9  167.86   18.15
   2  -6   9  198.84   25.15
   2  -6   9  245.88   27.26
   2   6  10  539.33   61.03
   2   6  10  683.03   82.16
   2  -6  10  604.57   71.42
   2  -6  10  532.39   67.91
   2   6  11  579.70   76.04
   2   6  11  780.48   97.81
   2  -6  11  696.43   86.14
   2  -6  11  602.23   85.85
   2   6  12   15.55   10.60
   2   6  12    9.69   14.32
   2  -6  12   28.71   27.22
   2  -6  12    9.29   12.24
   2   6  13   33.48   11.93
   2   6  13   55.48   20.31
   2  -6  13   77.21   20.30
   2  -6  13   34.11   14.92
   2   6  14   12.51   15.18
   2   6  14   16.56   15.59
   2  -6  14   22.94   16.16
   2  -6  14   10.44   12.00
   2   6  15   60.10   13.44
  -2   6 -15   89.25   17.74
   2   6  15   88.33   18.66
   2  -6  15  146.12   32.25
   2   6  16    1.33    6.36
  -2   6 -16   -1.38    9.33
   2  -6  16    1.77   14.53
  -2  -6 -16   31.75   79.92
   2   8 -16   -3.30    8.89
  -2   8  16   -0.60    8.48
  -2  -8  16    2.57   18.05
   2   8 -15   -6.39   10.28
  -2   8  15    0.36    8.60
  -2  -8  15   10.32   15.48
   2   8 -14   42.02   14.63
  -2   8  14   44.92   13.11
  -2  -8  14   39.25   20.20
   2   8 -13   59.73   16.58
  -2   8  13   64.22   15.90
  -2  -8  13   55.78   22.77
   2   8 -12    6.48   13.32
  -2   8  12   15.75   10.34
  -2  -8  12   11.81   18.19
   2   8 -11  117.73   22.18
  -2   8  11  142.52   18.80
  -2  -8  11  136.91   42.91
   2  -8 -11  101.12   36.15
   2   8 -10  378.30   45.37
   2   8 -10  324.52   34.01
  -2   8  10  424.61   40.68
  -2  -8  10  316.85   41.92
   2   8  -9   18.12   13.36
   2   8  -9   16.88    7.13
  -2   8   9   23.28   10.36
  -2   8   9   23.36   22.49
  -2  -8   9    7.18   11.74
   2   8  -8   54.07   14.87
   2   8  -8   52.06    9.33
  -2   8   8   68.34   27.72
  -2   8   8   59.18   11.65
  -2  -8   8   53.00   12.50
  -2  -8   8   24.27   44.62
   2   8  -7   12.88   11.00
   2   8  -7   13.85    7.91
  -2   8   7   -1.31   23.97
  -2   8   7   19.71    9.05
  -2  -8   7    8.45    8.96
  -2  -8   7    7.66   33.07
   2   8  -6  267.59   25.88
   2   8  -6  250.41   14.10
   2   8  -6  266.45   22.01
  -2   8   6  304.17   55.36
  -2   8   6  284.51   22.81
  -2  -8   6  204.74   19.92
  -2  -8   6  197.12   77.99
   2   8  -5  557.93   47.82
   2   8  -5  482.40   32.25
   2   8  -5  596.53   45.79
  -2   8   5  441.08   28.31
  -2   8   5  429.83   31.14
  -2   8   5  611.90   43.97
  -2   8   5  590.16   94.23
  -2  -8   5  527.44   87.85
  -2  -8   5  464.26  123.18
  -2  -8   5  414.30   35.42
   2   8  -4   21.97    9.76
   2   8  -4   33.62   10.18
   2   8  -4   26.22    3.14
  -2   8   4   34.45   26.64
  -2   8   4   22.15    8.04
   2   8  -4   25.44    9.08
   2   8  -4   33.35    9.11
  -2   8   4   19.45    4.11
  -2   8   4   18.48    4.77
  -2   8   4   25.70    4.72
  -2   8   4   20.43    4.74
  -2  -8   4   20.75    5.62
   2  -8  -4   29.45   47.64
   2  -8  -4   41.54   33.52
  -2  -8   4   29.57   37.59
  -2  -8   4   26.14   25.03
   2   8  -3    3.62    8.46
   2   8  -3    8.26    9.07
  -2   8   3    8.87    7.88
  -2   8   3    8.46    5.36
   2   8  -3    7.92    8.18
   2   8  -3    8.53    8.22
  -2   8   3    4.93    3.75
  -2   8   3    8.25    7.05
  -2   8   3   27.19   23.64
  -2   8   3    7.45    5.06
  -2  -8   3   -4.60   38.16
   2  -8  -3  -10.70   44.04
   2  -8  -3  -26.80   56.67
  -2  -8   3   -3.66   39.32
   2   8  -2  185.51   17.85
   2   8  -2  218.24   20.78
  -2   8   2  196.98   17.09
  -2   8   2  195.25   16.95
   2   8  -2  210.18   18.52
   2   8  -2  233.00   18.41
  -2   8   2  148.39   10.10
  -2   8   2  171.65   12.25
  -2   8   2  229.87   45.32
  -2   8   2  198.26   14.73
  -2  -8   2  186.24   65.69
   2  -8  -2  165.29  110.51
   2  -8  -2  229.17  100.30
  -2  -8   2  205.26   53.57
   2   8  -1   11.44    8.01
   2   8  -1   13.13    9.38
   2   8  -1   14.83    7.85
  -2   8   1   11.73    6.92
  -2   8   1   18.24    8.40
   2   8  -1   14.08    8.07
  -2   8   1   11.92    6.96
  -2   8   1    9.73    4.21
  -2   8   1   12.25    5.14
  -2  -8   1   12.17   34.49
   2  -8  -1   12.00   28.38
  -2  -8   1    9.82   26.02
   2  -8  -1    9.14   33.73
   2  -8  -1   12.03   49.55
  -2  -8   1   19.40   29.53
   2   8   0   22.29   12.68
   2   8   0   18.61    9.20
   2   8   0   15.00    7.88
   2   8   0   21.27   12.06
  -2   8   0   19.19    6.33
   2   8   0   17.55    4.03
  -2   8   0   18.22    9.45
  -2   8   0   23.09    7.97
  -2   8   0   17.21    4.80
  -2   8   0   19.77    5.25
   2  -8   0   13.48   27.62
   2  -8   0   19.30   32.13
  -2  -8   0   26.38   16.35
   2  -8   0   69.09   77.61
  -2  -8   0    1.33   36.65
  -2  -8   0   34.71   30.74
   2   8   1  325.52   26.42
   2   8   1  363.99   29.96
   2   8   1  336.88   22.90
   2   8   1  366.13   23.22
  -2   8  -1  356.68   39.35
   2   8   1  329.13   19.78
  -2   8  -1  315.77   31.53
  -2   8  -1  370.00   28.61
  -2   8  -1  273.69   19.18
  -2   8  -1  312.17   21.61
   2  -8   1  327.72   64.87
   2  -8   1  314.99   75.29
  -2  -8  -1  342.45   53.62
   2  -8   1  357.42  170.99
  -2  -8  -1  376.28   94.18
  -2  -8  -1  303.07   78.75
   2   8   2    1.18    6.87
   2   8   2   -4.29    8.13
   2   8   2    3.02    4.87
   2   8   2    2.41    5.29
  -2   8  -2   -0.24    6.49
  -2   8  -2    1.00    9.91
  -2   8  -2   -0.54    5.23
  -2   8  -2    2.66    8.61
   2   8   2    2.41    5.09
  -2   8  -2    1.27    5.19
   2  -8   2    1.80    3.49
   2  -8   2   22.06   34.17
  -2  -8  -2   -0.93   20.59
   2  -8   2    0.86   23.81
   2  -8   2  -11.30   70.83
  -2  -8  -2   -2.61   32.37
   2   8   3  199.72   17.35
  -2   8  -3  183.44   10.37
   2   8   3  219.33   13.32
   2   8   3  214.28   13.81
   2   8   3  218.99   15.12
  -2   8  -3  208.67   16.02
  -2   8  -3  184.98   14.82
  -2   8  -3  182.91   15.61
   2  -8   3  206.53   45.18
   2  -8   3  151.60  129.29
   2  -8   3  190.36   46.65
  -2  -8  -3  215.77   20.31
  -2  -8  -3  178.76   30.70
  -2  -8  -3  216.19  101.50
   2   8   4  142.19   14.21
   2   8   4  134.15    9.56
   2   8   4  165.04   14.33
  -2   8  -4  141.19   19.78
   2   8   4  150.86   12.90
  -2   8  -4  150.53    9.16
  -2   8  -4  156.25   13.20
   2  -8   4  132.31   33.65
   2  -8   4  100.83   33.94
   2  -8   4  122.17   10.45
  -2  -8  -4  141.68   70.69
   2   8   5    2.62    7.20
   2   8   5    3.01    3.67
   2   8   5    3.08    3.82
  -2   8  -5    5.97    7.53
   2   8   5    7.08    7.84
  -2   8  -5    4.42   10.87
   2  -8   5    9.80   19.96
   2  -8   5   -0.65   16.55
  -2  -8  -5   31.77   45.55
   2  -8   5    5.86    5.70
   2   8   6  144.05   15.79
  -2   8  -6  159.73   20.82
   2   8   6  179.54   18.25
  -2   8  -6  148.62   16.68
  -2  -8  -6  151.21   49.68
   2  -8   6  160.13   16.57
   2   8   7   55.44   10.92
  -2   8  -7   68.64   13.98
   2   8   7   74.02   13.24
  -2   8  -7   53.98   11.87
  -2  -8  -7   69.14   33.04
   2  -8   7   61.87   12.08
   2   8   8   85.96   12.60
  -2   8  -8   88.47   15.00
   2   8   8   97.18   16.33
  -2   8  -8   77.80   14.37
  -2  -8  -8   70.11   32.65
   2  -8   8   89.10   15.14
   2   8   9    6.45   13.56
  -2   8  -9    7.37   10.11
   2   8   9   12.81   18.80
  -2   8  -9    0.02    9.09
   2  -8   9    2.90   10.48
   2   8  10  148.99   20.25
  -2   8 -10  142.44   23.36
   2   8  10  221.06   31.09
  -2   8 -10  175.96   18.99
   2  -8  10  174.68   23.80
   2   8  11    1.92    8.09
  -2   8 -11   -4.12   10.34
   2   8  11    1.13   14.24
   2  -8  11   -2.53   14.08
   2   8  12    2.17    8.20
  -2   8 -12   10.88   10.38
   2   8  12    5.98   13.83
   2  -8  12   10.55   14.18
  -2   8 -13   79.91   17.44
   2   8  13  122.56   26.37
   2  -8  13  136.86   22.67
   2   8  14    2.78    6.50
  -2   8 -14    8.10    9.49
   2   8  14    7.62   14.41
   2  -8  14    5.82   26.78
   2   8  15   15.16    6.14
  -2   8 -15   28.43   14.32
   2  10 -15    0.50   13.55
  -2  10  15    4.55   10.53
  -2 -10  15    6.45   12.56
   2  10 -14   45.61   12.14
  -2  10  14   58.74   13.01
  -2 -10  14   50.26   18.95
   2  10 -13   41.97   12.67
  -2  10  13   51.19   14.41
  -2 -10  13   28.51   23.12
   2  10 -12   23.21   11.77
  -2  10  12   23.60   17.69
  -2 -10  12   19.00   13.36
   2 -10 -12    4.82   22.38
   2  10 -11    7.89    5.18
  -2  10  11    8.65   10.95
   2 -10 -11    4.70   37.32
  -2 -10  11    4.90   12.26
   2  10 -10   35.66   13.37
   2  10 -10   26.71    7.43
  -2  10  10   43.69   12.90
   2 -10 -10   32.18   30.68
  -2 -10  10   20.29   13.68
   2  10  -9  112.89   18.83
   2  10  -9  109.95   11.95
  -2  10   9  141.77   29.15
   2 -10  -9  123.47   44.54
  -2 -10   9   74.63   18.15
   2  10  -8  190.21   24.82
  -2  10   8  205.52   22.15
   2  10  -8  190.44   26.89
   2 -10  -8  208.36   64.91
   2  10  -7    4.17   11.28
   2  10  -7   10.51    9.28
  -2  10   7   -0.35    9.66
   2 -10  -7   15.90   34.57
  -2 -10   7   -2.57   36.73
   2  10  -6    0.99    9.50
  -2  10   6    7.82    8.93
   2 -10  -6    2.29   35.23
  -2 -10   6   -0.04   41.54
   2  10  -5   66.69   14.36
   2  10  -5  104.63   15.59
  -2  10   5   85.40   20.26
   2 -10  -5  100.26   49.66
  -2 -10   5  113.27  100.47
   2  10  -4  333.51   33.98
   2  10  -4  389.29   36.11
  -2  10   4  376.35   31.36
   2 -10  -4  389.39  103.12
  -2 -10   4  316.96  116.76
   2  10  -3    4.39    8.99
  -2  10   3    5.34    5.65
   2  10  -3   10.98   10.47
  -2  10   3    0.62    7.12
  -2 -10   3   23.30   42.99
   2 -10  -3   -1.24   35.01
   2  10  -2    8.91    8.76
  -2  10   2    7.19    6.65
   2  10  -2   -2.76   14.34
  -2  10   2    4.89    6.53
  -2 -10   2   13.94   45.39
   2 -10  -2   21.42   33.83
   2  10  -1  287.46   25.57
  -2  10   1  287.71   24.05
   2  10  -1  318.75   26.15
  -2  10   1  282.75   20.88
  -2 -10   1  273.72  154.60
   2 -10  -1  283.14   79.83
   2  10   0  140.29   14.88
  -2  10   0  126.09   15.73
   2  10   0  154.07   14.69
  -2  10   0  117.01    9.24
  -2  10   0  179.25   29.19
   2 -10   0   65.81   81.69
  -2 -10   0  181.66   67.49
   2  10   1    7.77    7.90
   2  10   1    7.85    7.26
  -2  10  -1    5.30   11.43
   2 -10   1   19.58   33.63
  -2 -10  -1   57.22   43.93
   2  10   2  137.26   14.13
   2  10   2  139.35   12.24
   2  10   2  123.24   10.09
  -2  10  -2  104.43   10.39
  -2  10  -2  173.60   21.36
   2 -10   2  122.89   49.40
  -2 -10  -2  120.01   65.88
   2  10   3  128.10   14.46
   2  10   3  117.79   10.87
   2  10   3  135.88   12.80
  -2  10  -3   92.48   10.70
  -2  10  -3  153.47   22.14
   2 -10   3  112.46   43.38
  -2 -10  -3  179.00   64.65
   2  10   4  149.74   16.24
  -2  10  -4  200.67   25.38
   2  10   4  168.76   16.27
  -2  10  -4  126.42   20.63
  -2 -10  -4  179.22   68.66
   2 -10   4  151.72   50.72
   2  10   5   33.47    9.25
   2  10   5   47.11   10.47
  -2  10  -5   23.46    8.45
  -2  10  -5   48.85   15.60
  -2 -10  -5   48.53   41.64
   2  10   6  111.88   14.24
   2  10   6  145.79   17.20
  -2  10  -6   97.80   14.15
  -2  10  -6  163.63   22.89
  -2 -10  -6  135.22   55.51
   2  10   7   78.38   11.93
  -2  10  -7  116.65   18.71
   2  10   7   96.23   14.94
  -2  10  -7   64.96   12.25
  -2 -10  -7   69.31   42.72
   2 -10   7   74.75   20.94
   2  10   8   40.05    9.32
  -2  10  -8   53.11   11.16
   2  10   8   58.98   21.06
  -2  10  -8   27.23   10.26
  -2 -10  -8   47.09   31.85
   2 -10   8   46.19   12.34
   2  10   9    4.38    7.47
  -2  10  -9   -2.53    8.36
   2  10   9    4.33   13.32
  -2  10  -9    6.36    7.67
   2 -10   9    8.69   10.42
   2  10  10   18.48    8.31
  -2  10 -10   27.27    9.94
   2  10  10   46.67   15.71
  -2  10 -10   39.43    8.17
   2 -10  10   37.67   12.79
   2  10  11   22.66   12.20
  -2  10 -11   27.55   10.03
   2  10  11   43.75   15.23
  -2  10 -11   34.76    6.74
   2 -10  11   37.78   12.75
   2  10  12    6.61    5.54
  -2  10 -12    0.25    7.65
   2  10  12   -1.42   15.70
   2 -10  12    6.45   21.42
   2  10  13   -2.44    6.89
  -2  10 -13    0.87    6.58
   2  10  13   -4.49   13.80
   2 -10  13    1.12   11.78
  -2  10 -14    0.35    5.46
   2  10  14    2.77   11.80
   2 -10  14    8.32   10.33
   2  12 -12    8.96    7.88
  -2  12  12    4.40   10.51
   2  12 -11   24.81    9.39
  -2  12  11   40.36   13.18
   2  12 -11   21.53    5.12
   2 -12 -11   17.95   24.12
   2  12 -10   17.42    9.37
  -2  12  10   20.10   10.22
   2  12 -10   18.81    9.77
   2 -12 -10   -7.76   29.90
   2  12  -9   20.44   10.30
  -2  12   9   26.95   10.90
   2  12  -9   28.96    7.90
   2 -12  -9   34.93   37.16
   2  12  -8    3.29    9.20
  -2  12   8    2.79    9.47
   2  12  -8   -0.47    7.84
   2 -12  -8   -2.02   37.18
   2  12  -7    2.08    9.13
   2  12  -7    1.79    8.73
  -2  12   7    8.83   13.87
   2 -12  -7   -9.85   40.77
  -2 -12   7   -2.57   42.39
   2  12  -6   24.51   10.38
   2  12  -6   26.71   10.33
  -2  12   6   22.32    9.08
   2 -12  -6   33.31   47.95
  -2 -12   6    9.76   44.27
   2  12  -5    8.19    9.27
   2  12  -5    2.52    9.94
  -2  12   5    7.67    7.85
   2 -12  -5   22.09   45.43
  -2 -12   5   20.81   46.66
   2  12  -4    3.65    8.64
   2  12  -4    3.64    9.89
  -2  12   4    1.04    7.10
   2 -12  -4  -23.63   46.09
  -2 -12   4   14.83   50.82
   2  12  -3    0.12    8.35
  -2  12   3    0.70    5.22
   2  12  -3    0.48    9.49
  -2  12   3    6.35    6.49
  -2 -12   3    1.10   48.24
   2 -12  -3    8.18   45.96
   2  12  -2    1.73    8.43
  -2  12   2    5.55    6.73
   2  12  -2  -10.44    9.59
  -2  12   2   -1.05    5.83
  -2 -12   2    8.14   49.99
   2 -12  -2   -2.65   44.34
   2  12  -1  413.43   37.37
  -2  12   1  454.30   38.79
   2  12  -1  475.40   42.51
  -2  12   1  385.44   38.30
  -2 -12   1  416.21  162.26
   2 -12  -1  431.87  135.46
   2  12   0   -5.15    7.81
   2  12   0    1.13    8.15
  -2  12   0    2.27    8.63
   2 -12   0  -16.85   38.68
  -2 -12   0  -11.54   51.85
   2  12   1   18.84    8.64
   2  12   1   27.85   13.25
  -2  12  -1   29.06   10.75
   2 -12   1   27.25   40.31
  -2 -12  -1   40.35   58.00
   2  12   2  134.26   14.12
   2  12   2  127.96   12.80
  -2  12  -2  156.08   18.76
   2 -12   2  144.43   63.08
  -2 -12  -2  182.28   89.38
   2  12   3   20.57    7.70
  -2  12  -3   23.72   11.27
   2  12   3   13.32    6.29
   2  12   3   16.53    5.97
  -2 -12  -3   10.09   54.17
   2 -12   3    5.08   35.80
   2  12   4    6.95    6.90
   2  12   4   -0.12    6.42
  -2  12  -4   12.75   10.79
   2 -12   4   -0.16   29.06
  -2 -12  -4   24.88   47.71
   2  12   5    8.77   10.72
   2  12   5    7.45    7.51
  -2  12  -5   17.71   10.85
  -2 -12  -5   37.47   46.23
   2  12   6   69.45   10.21
   2  12   6   99.97   23.26
  -2  12  -6  116.61   15.70
  -2 -12  -6  107.90   58.26
   2  12   7   42.02    8.27
   2  12   7   68.05   14.43
  -2  12  -7   79.24   12.94
  -2 -12  -7   78.45   45.69
   2  12   8    3.28    5.55
   2  12   8    8.26   10.60
  -2  12  -8    5.39    5.50
  -2  12  -8    8.12    8.64
  -2 -12  -8    9.86   29.12
   2  12   9    3.37    5.23
   2  12   9   19.65   11.29
  -2  12  -9    4.14    5.70
  -2  12  -9   26.97   11.00
  -2 -12  -9   16.00   22.08
   2  12  10    1.66    4.03
   2  12  10    4.01   10.23
  -2  12 -10    3.05    4.89
  -2  12 -10    6.93    5.27
   2  12  11    1.62   12.50
  -2  12 -11    0.99    4.10
  -2  12 -11    2.69    3.57
   2  14  -9    1.20    5.32
  -2  14   9    2.63    8.30
   2  14  -9    4.45    5.10
   2 -14  -9    0.06   28.14
   2  14  -8   12.52    6.40
  -2  14   8   22.37   14.72
   2  14  -8   18.89    6.76
   2 -14  -8   15.87   35.83
   2  14  -7    3.87    6.06
   2  14  -7    2.21    7.00
  -2  14   7    1.50    6.57
   2 -14  -7   25.20   62.70
  -2 -14   7    2.36   25.90
   2  14  -6    9.35    6.54
   2  14  -6    6.60    8.15
  -2  14   6   11.34    6.60
   2 -14  -6   -1.78   62.60
  -2 -14   6    4.98   38.07
   2  14  -5   37.78    7.99
   2  14  -5   56.24   10.26
  -2  14   5   36.19    7.60
   2 -14  -5   51.99   47.15
  -2 -14   5   14.94   87.83
   2  14  -4    0.50    6.36
   2  14  -4    6.41    8.25
  -2  14   4    2.98    5.45
   2 -14  -4    3.74   67.20
  -2 -14   4   -8.86   43.01
   2  14  -3    8.60    6.55
   2  14  -3    8.38    8.27
  -2  14   3    9.37    5.21
   2 -14  -3   38.93   78.56
  -2 -14   3   12.75   49.59
   2 -14  -2   43.63   52.72
  -2 -14   2   24.92   59.11
   2  14  -1  199.81   17.76
   2  14  -1  266.23   21.39
  -2  14   1  218.27   17.79
   2 -14  -1  256.19   93.32
  -2 -14   1  317.01  116.68
   2  14   0   21.38   10.46
   2  14   0   28.81    7.88
  -2  14   0   28.15    7.81
   2 -14   0   32.93   44.42
  -2 -14   0   30.82   53.60
   2  14   1   13.81    6.00
   2  14   1   15.54    6.53
  -2  14  -1   19.66    7.95
   2 -14   1  -21.81   39.19
  -2 -14  -1   39.36   52.28
   2  14   2    3.66    5.02
   2  14   2    2.85    8.78
  -2  14  -2    2.35    7.89
   2 -14   2   -0.32   31.81
  -2 -14  -2   23.69   48.34
   2  14   3   10.67    8.20
   2  14   3    8.03    4.66
  -2  14  -3   17.14    8.60
   2 -14   3    3.13   32.39
  -2 -14  -3   -6.56   47.47
  -2  14  -4   47.82   10.39
  -2 -14  -4   53.27   51.07
  -2  14  -5   99.93   12.95
  -2 -14  -5   86.96   54.07
   2  14   6   -1.10    5.45
  -2  14  -6    0.52    7.41
  -2 -14  -6    3.93   31.79
  -2  14  -7   49.67    9.05
  -2 -14  -7   52.21   37.70
   2  14   8   19.14    6.09
  -2  14  -8   -2.74    5.93
  -3   1  18    2.96    5.54
  -3  -1  18   -1.17    7.02
  -3  -1  18    9.49   12.61
  -3   1  17    5.25    6.62
  -3  -1  17    2.30    7.97
  -3  -1  17    3.52   15.96
  -3   1  16    8.14    7.91
  -3  -1  16    8.73    9.28
  -3  -1  16   20.23   18.83
  -3   1  15    9.44    8.51
  -3   1  15    0.56   14.71
  -3  -1  15    5.96   16.09
  -3  -1  15   22.02   15.15
  -3   1  14  147.96   29.31
  -3  -1  14  195.44   30.20
  -3  -1  14  123.24   20.35
  -3   1  13   26.67   16.12
  -3   1  13   44.21   14.11
  -3  -1  13   39.02   11.89
  -3  -1  13   65.12   18.61
  -3   1  12   -3.10    7.14
  -3   1  12   -4.73   10.79
  -3  -1  12   -6.25   14.36
  -3  -1  12   -0.24    8.61
  -3   1  11   42.16    8.77
   3   1 -11   62.90    8.68
  -3   1  11   58.79   13.55
   3  -1 -11   28.70   25.17
   3  -1 -11   46.19    7.37
  -3  -1  11   51.80   10.70
  -3  -1  11   74.52   17.42
   3  -1 -11   34.95   10.31
   3   1 -10    4.94   16.88
   3   1 -10    5.36    5.86
   3   1 -10    7.29    6.19
  -3   1  10    8.51   15.78
  -3   1  10    5.13   10.39
  -3   1  10    2.45    3.53
  -3   1  10    2.39    6.11
   3  -1 -10    2.45    7.89
  -3  -1  10    3.04    7.59
   3  -1 -10   10.45   20.36
   3  -1 -10    1.06    7.76
  -3  -1  10   -8.40   17.69
   3  -1 -10    6.51    8.35
  -3  -1  10    8.58   10.49
   3   1  -9  131.15   43.97
  -3   1   9  211.45   16.60
  -3   1   9  224.02   24.08
  -3   1   9  131.20   38.70
   3  -1  -9  154.28   49.68
  -3  -1   9  222.01   24.18
   3  -1  -9  215.97   20.16
  -3  -1   9  109.29   64.85
  -3  -1   9  228.16   19.48
   3   1  -8   27.65   28.62
   3   1  -8   46.65    7.20
   3   1  -8   47.63    8.29
   3   1  -8   31.86    5.70
  -3   1   8   38.70    7.30
  -3   1   8   42.76    4.64
  -3   1   8   53.05   12.89
  -3   1   8   47.05   29.84
   3  -1  -8   47.52   10.57
   3  -1  -8   38.95    5.80
  -3  -1   8   44.89   12.61
   3  -1  -8   44.44    6.59
  -3  -1   8   34.77   33.36
  -3  -1   8   42.15    9.51
   3  -1  -8   40.85   36.76
  -3   1   7    9.89    8.98
   3   1  -7    5.72    5.56
   3   1  -7    2.66   10.85
  -3   1   7    1.41   10.65
   3   1  -7    1.25    1.67
   3   1  -7   -3.46    4.48
  -3   1   7    2.51    3.69
   3   1  -7    0.35    1.47
  -3   1   7    0.25   27.05
   3  -1  -7    3.13    4.14
   3  -1  -7  -33.33   36.30
  -3  -1   7    1.79   10.36
   3  -1  -7    5.37    5.62
  -3  -1   7   -8.11   30.84
  -3  -1   7    3.90    7.16
   3  -1  -7   -5.37    8.74
  -3  -1   7   -0.71    2.58
  -3   1   6   77.33    6.87
   3   1  -6   80.41    7.23
   3   1  -6   90.45    9.51
   3   1  -6   80.32   10.17
   3   1  -6   80.67   72.26
  -3   1   6   62.15   38.38
   3   1  -6   75.91    4.86
  -3   1   6   78.65    5.64
  -3   1   6   72.46   14.56
   3  -1  -6   77.95    5.98
   3  -1  -6   70.51   12.72
   3  -1  -6   73.61   11.28
  -3  -1   6   76.16    9.57
  -3  -1   6   88.89   50.95
   3  -1  -6   64.15   54.44
  -3  -1   6   71.32   13.77
  -3  -1   6   74.29    3.10
   3   1  -5  276.49   82.33
   3   1  -5  286.82   16.10
   3   1  -5  257.81   20.21
   3   1  -5  266.83   13.72
  -3   1   5  257.87   20.03
  -3   1   5  287.02   15.07
  -3   1   5  252.76   27.75
  -3   1   5  254.17   72.37
   3  -1  -5  214.71   35.24
   3  -1  -5  266.97   13.35
  -3  -1   5  252.43   26.21
   3  -1  -5  271.64   19.35
  -3  -1   5  276.21   96.45
  -3  -1   5  273.53   18.64
   3  -1  -5  321.83  171.69
  -3  -1   5  264.79    9.93
  -3   1   4   42.39    3.77
   3   1  -4   42.05    6.17
   3   1  -4   39.08   10.38
  -3   1   4   41.26    9.02
   3   1  -4   15.34   46.86
  -3   1   4   52.87   17.30
   3   1  -4   48.96   19.53
  -3   1   4   22.78   86.56
   3   1  -4   37.30    6.99
  -3   1   4   39.82    4.83
   3  -1  -4   32.48   58.74
   3  -1  -4   45.65   10.66
  -3  -1   4   45.79   15.67
   3  -1  -4   38.25    2.77
  -3  -1   4   16.28   55.56
  -3  -1   4   37.81    7.99
   3  -1  -4   36.75   20.44
  -3  -1   4   40.64    6.17
   3  -1  -4   38.11    7.14
  -3   1   3 1744.68  538.55
   3   1  -3 1917.52  237.81
  -3   1   3 1482.38  246.64
   3   1  -3 1785.28  521.63
  -3   1   3 1724.29  156.81
  -3   1   3 1731.23  163.88
   3   1  -3 1661.63  166.18
  -3   1   3 1876.80  254.21
   3  -1  -3 1694.74  165.27
   3  -1  -3 2145.73  799.17
  -3  -1   3 1642.55  238.49
   3  -1  -3 1577.70  174.20
  -3  -1   3 1800.37  602.41
  -3  -1   3 1701.44  188.37
  -3  -1   3 1806.65  173.69
   3  -1  -3 1859.29  245.13
  -3  -1   3 1623.47  169.02
   3  -1  -3 1843.06  622.24
   3   1  -2   93.24   10.33
   3   1  -2   91.06   55.66
  -3   1   2   87.68   31.22
   3   1  -2   85.78   15.76
  -3   1   2  124.56   64.83
  -3   1   2   88.24    8.79
  -3   1   2   96.43   38.37
   3   1  -2   84.61    8.98
   3  -1  -2   77.95   74.79
   3  -1  -2   87.61    2.46
  -3  -1   2  100.13   24.11
   3  -1  -2   89.63    2.33
  -3  -1   2   94.27   75.89
   3  -1  -2  105.01   24.57
  -3  -1   2   91.56   59.05
   3  -1  -2   93.92   75.66
  -3  -1   2   80.33   12.69
  -3  -1   2   89.07   15.35
   3  -1  -2   86.51    9.20
   3   1  -1 7189.72 2337.59
  -3   1   1 7940.19 4067.95
   3   1  -1 6555.18 2369.78
   3   1  -1 7223.05 2366.35
   3   1  -1 7626.67 3440.86
  -3   1   1 7844.99 3629.62
  -3   1   1 7357.31 2440.92
  -3   1   1 7461.42 3170.80
   3  -1  -1 7187.51 5330.98
   3  -1  -1 7249.25 2132.62
  -3  -1   1 7883.56 2998.40
   3  -1  -1 7571.08 3002.62
  -3  -1   1 7289.58 3494.03
  -3  -1   1 7171.00 2356.49
   3  -1  -1 7883.43 3882.34
  -3  -1   1 7526.96 2450.72
  -3  -1   1 7575.32 2479.21
   3  -1  -1 7270.00 2413.82
   3   1   0 2279.00  288.87
  -3   1   0 2229.03  302.94
  -3   1   0 2114.57  471.44
   3   1   0 2370.17  416.14
   3   1   0 2047.23  318.95
   3   1   0 2170.29  477.15
  -3   1   0 2291.32  256.38
  -3   1   0 2548.38 1315.51
   3   1   0 2302.93  301.58
   3  -1   0 2271.50  284.99
   3  -1   0 2083.16  290.48
  -3  -1   0 2225.27  287.88
   3  -1   0 2198.40  520.87
  -3  -1   0 2103.53  432.37
  -3  -1   0 2183.51  564.27
   3  -1   0 2365.08  613.32
   3  -1   0 2086.18 1556.43
  -3  -1   0 2077.63  272.42
  -3  -1   0 2302.69  295.83
   3  -1   0 2259.35  255.85
   3   1   1  905.61   75.52
  -3   1  -1  935.96   66.60
  -3   1  -1  955.52   73.81
   3   1   1  933.87  145.64
   3   1   1  876.53  115.28
  -3   1  -1 1127.34  656.21
   3   1   1  787.24   83.50
   3   1   1  821.83   70.68
  -3   1  -1  889.88  106.90
  -3   1  -1  876.60   80.38
  -3   1  -1  905.87  120.36
   3  -1   1  875.77   64.92
   3  -1   1  809.49   76.41
   3  -1   1  902.79   71.45
   3  -1   1  943.76  240.85
  -3  -1  -1  862.56   76.40
  -3  -1  -1  899.97  166.70
  -3  -1  -1  894.90   71.88
  -3  -1  -1  893.96   75.54
   3   1   3   39.45   13.72
  -3   1  -3   48.05    6.90
   3   1   3   40.86    4.81
  -3   1  -3   69.88  115.54
   3   1   3   42.51   11.15
   3   1   3   42.74    6.80
  -3   1  -3   47.86    8.01
  -3   1  -3   45.91    7.37
  -3  -1  -3   39.70   14.48
  -3  -1  -3   45.31    4.80
   3  -1   3   47.56    7.66
  -3  -1  -3   37.75   11.20
   3  -1   3   46.69    6.78
  -3  -1  -3   41.36    8.25
  -3  -1  -3   43.69    5.91
   3  -1   3   42.22    7.86
   3   1   4  416.51   31.01
  -3   1  -4  481.77   28.67
   3   1   4  404.93   22.54
   3   1   4  395.67   27.17
   3   1   4  410.64   37.47
  -3   1  -4  450.64   29.82
  -3   1  -4  460.86   31.12
   3  -1   4  426.62   27.54
  -3  -1  -4  464.70   33.60
  -3  -1  -4  461.95   23.63
   3  -1   4  425.85   44.46
  -3  -1  -4  371.73   36.58
  -3  -1  -4  409.28   29.48
  -3  -1  -4  403.51   29.39
  -3  -1  -4  413.65   23.66
   3  -1   4  400.85   26.96
   3   1   5   -1.17    7.45
   3   1   5    0.66    7.62
   3   1   5    2.44    4.01
  -3   1  -5   -2.47    5.39
   3   1   5    5.06    9.39
  -3   1  -5    2.55    5.45
  -3   1  -5   -0.90    6.96
  -3  -1  -5    7.37    7.61
   3  -1   5    2.32    4.90
   3  -1   5    3.04    7.74
  -3  -1  -5    1.08    3.79
  -3  -1  -5    2.31    3.63
   3  -1   5    1.15    5.80
   3   1   6  124.76   15.95
  -3   1  -6  146.31   11.39
   3   1   6  124.86   17.53
   3   1   6  116.10    8.38
  -3   1  -6  140.33   14.48
   3  -1   6  125.29   11.33
  -3  -1  -6  145.14   15.30
   3  -1   6  117.75   15.25
  -3  -1  -6  139.89    8.56
   3  -1   6  122.15    9.31
  -3  -1  -6  147.11   13.48
  -3  -1  -6  109.63    7.44
   3   1   7 1342.66  156.72
  -3   1  -7 1212.85  720.24
   3   1   7 1348.89  224.91
   3   1   7 1207.68  121.70
  -3   1  -7 1541.96  148.57
  -3   1  -7 1470.38  162.14
  -3   1  -7 1155.23  122.88
   3  -1   7 1003.08  110.76
   3  -1   7 1329.83  140.56
  -3  -1  -7 1445.89  131.92
  -3  -1  -7 1512.30  168.15
  -3  -1  -7  981.14  106.27
   3  -1   7 1310.66  156.80
   3   1   8    3.87    8.68
  -3   1  -8   62.39   84.50
   3   1   8    0.96    4.41
  -3   1  -8    0.01    7.97
   3   1   8   -1.04   11.49
  -3   1  -8    0.85    5.51
  -3   1  -8    1.13    3.13
  -3  -1  -8   -1.24    8.51
  -3  -1  -8    1.82    3.79
   3  -1   8    2.80    2.84
   3  -1   8   -2.02    8.68
   3  -1   8    1.08    6.24
   3   1   9   23.74   12.70
  -3   1  -9  183.98   99.20
   3   1  10   19.14   11.08
   3   1  10   11.57    6.03
   3   1  10   14.95   12.11
  -3   1 -10   -5.06   88.97
   3  -1  10   16.65   10.80
   3  -1  10   20.84    8.44
  -3  -1 -10   15.45    4.31
   3   1  11   26.08   12.94
  -3   1 -11   13.65   92.55
   3   1  11   17.67   10.48
   3   1  11   15.29   13.43
   3  -1  11   31.37    9.57
   3  -1  11   31.66   13.04
   3   1  12   35.24   15.71
  -3   1 -12   43.42  178.49
   3  -1  12   51.71   10.88
   3  -1  12   40.75   15.27
  -3  -1 -12  103.19  128.24
   3   1  13   60.21   17.60
   3  -1  13   49.11   17.30
   3  -1  13   61.26   14.15
  -3  -1 -13   46.17  126.60
   3   1  14    7.79   11.99
   3  -1  14   -0.14   13.37
   3  -1  14    0.06    9.70
  -3  -1 -14   37.65   88.96
   3   1  15   18.57   20.70
   3  -1  15   22.69   13.91
   3  -1  15   18.54   11.84
   3   1  16   -3.80   10.73
   3  -1  16    1.61   11.42
   3  -1  16    4.01    8.33
   3   1  17    3.64    9.65
   3  -1  17    0.73    9.61
  -3  -3  19   -0.25   15.73
   3   3 -18   -5.10    7.94
  -3  -3  18   -6.41   16.57
  -3  -3  17   44.41   24.63
  -3   3  16    6.97    6.19
  -3  -3  16   14.90   10.71
  -3  -3  16   21.68   17.88
  -3   3  15   42.48   10.13
  -3  -3  15  100.52   16.39
  -3  -3  14   28.89   13.37
  -3  -3  14   66.96   22.29
  -3   3  13   94.14   11.28
  -3  -3  13  104.08   16.98
  -3   3  12   42.03    6.74
  -3  -3  12   70.11   33.84
  -3  -3  12   50.47   12.17
  -3   3  11    0.01    5.12
  -3   3  11   -3.15    9.33
  -3   3  11   -2.24    5.38
  -3   3  11    2.56   14.23
   3  -3 -11    0.24    2.98
  -3  -3  11   -1.61   15.18
   3  -3 -11  -10.79   27.68
   3  -3 -11   -1.38   10.71
  -3  -3  11    4.49   12.47
   3  -3 -11    1.09    4.49
  -3   3  10  411.84   71.11
   3   3 -10  641.78   48.49
  -3   3  10  545.24   43.69
  -3   3  10  452.94   35.25
  -3   3  10  456.25   50.83
   3  -3 -10  481.95  128.20
   3  -3 -10  511.17   30.79
  -3  -3  10  607.30   61.55
   3  -3 -10  529.14   57.08
   3  -3 -10  491.81   34.22
  -3  -3  10  589.53   68.53
  -3   3   9  544.49   57.62
  -3   3   9  532.07   85.60
   3   3  -9  510.50  110.96
  -3   3   9  665.11   43.19
  -3   3   9  550.15   40.71
   3  -3  -9  594.30   39.61
  -3  -3   9  650.57   57.40
   3  -3  -9  685.20  220.52
   3  -3  -9  602.62   64.74
  -3  -3   9  342.64  125.69
   3  -3  -9  617.00   38.36
  -3  -3   9  675.72   68.53
  -3   3   8   17.29    5.53
   3   3  -8   21.62    7.87
   3   3  -8   13.68    4.45
   3   3  -8   18.22   20.91
  -3   3   8   15.25    4.81
   3   3  -8   17.36    3.49
  -3   3   8   18.36    9.53
  -3   3   8   21.54   20.53
   3  -3  -8   15.13   13.22
  -3  -3   8   18.58   12.05
   3  -3  -8   16.96    3.31
  -3  -3   8    0.54   32.91
   3  -3  -8   12.92    4.09
   3  -3  -8   22.78   37.52
  -3   3   7   94.67   15.09
   3   3  -7  128.95   11.72
  -3   3   7  115.05   10.09
   3   3  -7   87.25   36.79
   3   3  -7  110.02    6.97
   3  -3  -7   97.09   22.25
   3  -3  -7  142.08   67.25
  -3  -3   7  114.88   13.87
  -3  -3   7  111.51   17.80
   3  -3  -7   95.04    7.00
  -3  -3   7  102.99   54.27
   3  -3  -7  114.42    7.16
  -3   3   6  347.39   23.19
   3   3  -6  387.40   25.64
   3   3  -6  360.13   19.50
   3   3  -6  374.96   76.93
  -3   3   6  469.95   82.89
  -3   3   6  305.32   18.03
  -3   3   6  339.28   47.27
   3  -3  -6  303.79   44.50
   3  -3  -6  319.67   17.21
  -3  -3   6  376.24   35.28
   3  -3  -6  401.04   21.69
  -3  -3   6  292.14  116.24
  -3  -3   6  368.54   30.32
   3  -3  -6  447.66  193.28
  -3   3   5  141.57   12.11
   3   3  -5  139.53   16.80
   3   3  -5  140.81    9.05
   3   3  -5  158.04   43.52
  -3   3   5  142.27   45.78
  -3   3   5  131.52    4.46
  -3   3   5  136.37   20.58
  -3   3   5  132.59    6.85
   3  -3  -5  129.52    6.35
  -3  -3   5  147.35   17.14
   3  -3  -5  123.66    8.36
  -3  -3   5  107.53   55.16
  -3  -3   5  131.79   13.94
   3  -3  -5  174.81   67.52
   3  -3  -5   78.45   39.98
  -3   3   4   57.11   11.86
   3   3  -4   57.63    7.79
   3   3  -4   55.72    6.60
   3   3  -4   76.51   34.82
  -3   3   4   48.49    3.52
  -3   3   4   48.82    3.97
  -3   3   4   58.70   15.31
  -3   3   4   48.79   35.10
   3  -3  -4   51.52    3.08
  -3  -3   4   52.12   11.11
   3  -3  -4   48.06    6.50
  -3  -3   4   50.19   43.72
   3  -3  -4   49.42    3.28
   3  -3  -4   44.23   53.63
   3  -3  -4   63.84   31.22
   3   3  -3  782.09   66.04
  -3   3   3  738.16   73.33
   3   3  -3  768.39   56.32
   3   3  -3  853.68   61.23
   3   3  -3  928.94  260.99
  -3   3   3  843.57   44.59
  -3   3   3  802.57   51.87
  -3   3   3  772.14  107.19
  -3   3   3  901.59  167.20
   3  -3  -3  831.61   48.90
  -3  -3   3  878.09  109.85
   3  -3  -3  743.05   58.43
  -3  -3   3  929.60  336.03
   3  -3  -3  817.29   47.87
   3  -3  -3  930.23  238.99
   3  -3  -3  728.01  150.09
   3   3  -2  655.90   52.90
   3   3  -2  694.90   57.55
  -3   3   2  728.61   39.54
   3   3  -2  700.81   48.29
   3   3  -2  735.94  133.66
  -3   3   2  738.93  226.95
  -3   3   2  669.53   85.47
   3   3  -2  693.97   35.56
   3   3  -2  658.70   47.15
  -3   3   2  679.69   46.00
  -3   3   2  697.98   32.69
   3  -3  -2  646.14   38.05
  -3  -3   2  646.96   58.41
  -3  -3   2  691.96  166.10
   3  -3  -2  647.08  164.96
   3  -3  -2  831.31  254.42
  -3  -3   2  692.52   37.44
  -3  -3   2  648.47   56.45
   3  -3  -2  698.20   43.21
   3   3  -1  156.91   16.16
  -3   3   1  181.98    6.88
   3   3  -1  168.48   10.66
   3   3  -1  198.69   48.98
   3   3  -1  176.30    9.04
  -3   3   1  170.26   41.92
   3   3  -1  183.75   14.18
  -3   3   1  206.39   15.16
  -3   3   1  188.48    7.19
  -3   3   1  236.13   53.11
   3  -3  -1  215.26   63.00
   3  -3  -1  194.40   12.78
   3  -3  -1  176.14   10.18
  -3  -3   1  178.78   18.90
   3  -3  -1  258.64  111.41
  -3  -3   1  177.12   65.98
  -3  -3   1  191.39    9.69
  -3  -3   1  223.08   20.39
  -3  -3   1  168.24   17.51
   3   3   0 2432.60  347.87
   3   3   0 2411.12  322.16
   3   3   0 2598.40  337.16
  -3   3   0 2014.25  524.74
   3   3   0 2503.06  341.97
  -3   3   0 2577.74  317.77
  -3   3   0 2454.80  484.21
  -3   3   0 2465.02  357.66
   3  -3   0 2641.58 1426.02
  -3  -3   0 2587.96  436.72
  -3  -3   0 2282.85  566.71
   3  -3   0 2464.74  324.64
   3  -3   0 2353.30  584.75
  -3  -3   0 2371.38  310.59
  -3  -3   0 2862.53  474.87
   3  -3   0 2420.87  336.75
   3   3   1   23.30    7.82
  -3   3  -1   33.47   15.15
   3   3   1   27.93    2.08
  -3   3  -1   29.21    5.72
   3   3   1   31.13    4.64
  -3   3  -1   26.88    8.72
  -3   3  -1   46.66   52.38
   3   3   1   29.61    6.40
   3   3   1   29.49    6.42
  -3   3  -1   32.23    4.65
  -3  -3  -1   29.82    9.10
   3  -3   1   24.46    4.94
   3  -3   1   24.00    5.61
  -3  -3  -1   21.46   25.85
   3  -3   1   35.66   24.47
   3  -3   1   11.73  114.01
  -3  -3  -1   28.71    5.91
  -3  -3  -1   29.32    7.22
   3  -3   1   27.68    7.34
   3   3   2  263.33   20.09
  -3   3  -2  269.86   15.42
   3   3   2  244.66    8.16
   3   3   2  258.02   15.30
   3   3   2  249.73   14.91
  -3   3  -2  260.50   99.85
   3   3   2  268.77   18.57
  -3   3  -2  272.98   16.20
  -3   3  -2  271.51   21.39
   3  -3   2  279.54   39.33
   3  -3   2  263.88   15.92
   3  -3   2  237.19   22.53
   3  -3   2  266.81   18.36
  -3  -3  -2  271.49   20.79
  -3  -3  -2  270.52   17.04
  -3  -3  -2  257.64   16.68
  -3  -3  -2  270.86   49.12
   3   3   3   92.00   10.45
  -3   3  -3  101.24   96.93
   3   3   3   78.60    4.37
  -3   3  -3   93.87    8.62
   3   3   3   81.41    9.14
  -3   3  -3   91.49   11.66
   3   3   3   87.86    7.64
   3   3   3   82.88   10.24
  -3   3  -3   95.41   13.42
   3  -3   3   82.03   15.89
  -3  -3  -3   93.50   11.42
   3  -3   3   80.94    8.40
   3  -3   3   84.47    8.67
   3  -3   3   92.40    9.12
   3  -3   3   84.05   11.69
  -3  -3  -3   92.47    9.30
  -3  -3  -3   83.95    7.56
  -3  -3  -3   82.95   23.95
   3   3   4    9.84    7.52
  -3   3  -4   -4.37   71.95
  -3   3  -4    4.39    6.13
   3   3   4    4.06    1.87
   3   3   4    6.53    8.47
  -3   3  -4    5.20    7.72
   3   3   4    6.52    4.26
   3   3   4    1.29    7.33
  -3   3  -4    2.76    6.34
   3  -3   4    4.76    6.67
   3  -3   4    3.16   12.89
   3  -3   4    6.71    5.92
  -3  -3  -4    8.31    8.22
   3  -3   4   10.23    5.95
   3  -3   4    3.08    6.37
  -3  -3  -4    5.35    6.92
  -3  -3  -4    4.87    4.43
  -3  -3  -4    5.01   14.43
   3   3   5  147.55   25.58
  -3   3  -5  196.20  123.06
   3   3   5  126.92   15.29
   3   3   5  116.81   17.12
  -3   3  -5  170.78   14.40
  -3   3  -5  165.92   15.12
  -3   3  -5  153.06   14.01
   3  -3   5  150.76   14.36
  -3  -3  -5  164.15   17.17
   3  -3   5  151.35   12.35
   3  -3   5  136.55   15.01
  -3  -3  -5  154.91   15.39
  -3  -3  -5  130.00    9.28
  -3  -3  -5  140.79   22.91
   3   3   6   22.94    9.01
  -3   3  -6   68.21   77.02
  -3   3  -6   36.45    7.81
   3   3   6   17.74    5.20
   3   3   6   19.41   11.66
  -3   3  -6   24.02    7.48
  -3   3  -6   32.84    7.98
   3  -3   6   31.13    9.09
  -3  -3  -6   17.02   10.71
  -3  -3  -6   29.04    9.45
  -3  -3  -6   19.13   10.03
   3  -3   6   19.98    7.67
   3   3   7  336.99   30.94
  -3   3  -7  348.05   25.27
  -3   3  -7  386.00   42.17
   3   3   7  389.88   38.29
  -3   3  -7  207.07  164.73
  -3   3  -7  418.70   29.48
   3  -3   7  379.67   30.94
  -3  -3  -7  385.32   33.55
   3  -3   7  293.58   20.64
  -3  -3  -7  374.66   33.21
   3  -3   7  315.01   30.54
   3   3   8   13.75    9.43
  -3   3  -8    8.53    5.02
  -3   3  -8   15.78    8.27
   3   3   8   15.03   10.69
  -3   3  -8    1.56   57.87
  -3   3  -8   11.60    7.31
   3  -3   8   12.06    8.28
  -3  -3  -8   11.43    9.09
   3  -3   8   10.56    3.93
  -3  -3  -8   14.44    9.10
   3  -3   8   10.15    9.19
   3   3   9  122.47   16.53
  -3   3  -9   92.17   12.53
  -3   3  -9   89.25   82.61
   3   3   9  114.87   18.92
   3  -3   9  126.81   14.40
   3  -3   9  110.93   16.16
   3   3  10   39.14   12.03
   3   3  10   34.50   26.36
  -3   3 -10   34.29   59.96
   3  -3  10   38.46   21.57
   3  -3  10   30.66   12.46
   3   3  11    8.52   11.87
   3   3  11   16.79   15.59
   3  -3  11    9.11   11.32
   3  -3  11    8.91   12.56
   3   3  12   14.88   13.15
   3   3  12   13.89   15.95
   3  -3  12   29.56   12.14
   3  -3  12   19.43   14.03
   3   3  13    9.07   11.87
   3   3  13    2.23   13.99
   3  -3  13    9.70   13.73
   3  -3  13    5.66   13.33
   3   3  14   10.09   11.70
   3  -3  14    9.76   12.71
   3  -3  14    4.45   12.74
  -3  -3 -14   13.79  110.26
   3   3  15   28.90   13.63
   3  -3  15   35.87   14.39
   3  -3  15   49.95   13.79
  -3  -3 -15   61.79  106.47
   3   3  16   -2.72   16.78
   3  -3  16    0.09   10.39
   3  -3  16   -0.30   11.66
  -3  -3 -16   32.10   53.08
   3   3  17    8.91    8.58
   3  -3  17   -0.97    9.08
   3  -3  17   11.32    8.94
   3   5 -18   13.15    8.72
  -3  -5  18   34.18   19.05
   3   5 -17   -0.99    9.16
  -3  -5  17    7.07   20.23
   3   5 -16    5.41   10.86
  -3  -5  16    8.06   17.86
   3   5 -15   38.16   13.82
  -3  -5  15   44.06   23.59
  -3   5  14    1.13    7.86
  -3  -5  14   -3.49   19.46
  -3   5  13   59.12    9.98
  -3  -5  13   97.36   25.46
  -3  -5  13   61.75   16.09
  -3   5  12   11.88    7.63
  -3  -5  12  -16.17   31.74
  -3  -5  12    9.86   11.89
  -3   5  11   56.54   23.99
  -3  -5  11   79.87   19.40
  -3  -5  11   73.62   15.24
  -3   5  10   -2.05   18.41
  -3   5  10    1.23    4.31
  -3   5  10    6.99    6.52
  -3  -5  10   -4.25   10.28
   3  -5 -10    1.73    4.02
  -3  -5  10   10.98   12.41
  -3   5   9   15.34    7.05
  -3   5   9   23.39    7.10
  -3   5   9   22.95   20.56
   3   5  -9   16.99    4.06
   3  -5  -9   24.37   30.15
  -3  -5   9   29.19   10.27
  -3  -5   9   22.62   12.59
  -3  -5   9    8.77   32.31
   3  -5  -9   13.61    4.12
  -3  -5   9   12.18   12.43
   3  -5  -9   25.37   43.21
   3   5  -8  466.67   55.78
   3   5  -8  456.01   30.07
   3   5  -8  396.01   24.53
  -3   5   8  430.43   29.98
  -3   5   8  392.45   69.41
   3  -5  -8  522.99   94.59
  -3  -5   8  382.88   38.00
  -3  -5   8  293.55  106.79
  -3  -5   8  388.19   51.27
  -3  -5   8  403.52   41.58
   3   5  -7  219.15   21.21
   3   5  -7  213.05   14.37
   3   5  -7  188.73   12.96
  -3   5   7  165.99   68.98
  -3   5   7  199.33   15.87
   3  -5  -7  196.93   83.91
  -3  -5   7  150.88   72.24
   3  -5  -7  255.69   59.16
  -3  -5   7  179.19   31.35
  -3  -5   7  194.70   22.07
   3   5  -6   37.61   10.79
   3   5  -6   40.08   11.29
   3   5  -6   41.34    6.42
   3   5  -6   34.46    7.07
  -3   5   6   39.34   48.70
  -3   5   6   42.21    8.40
   3  -5  -6   40.48   53.58
  -3  -5   6   34.50   38.78
   3  -5  -6   49.32   37.06
  -3  -5   6   24.59   19.50
  -3  -5   6   41.65   10.83
   3   5  -5 2145.30  298.03
  -3   5   5 2303.17  300.49
   3   5  -5 2419.22  323.44
  -3   5   5 2423.98  668.72
   3   5  -5 2388.00  306.96
  -3   5   5 1890.05  217.93
  -3   5   5 2133.67  245.96
  -3   5   5 1835.04  223.17
   3   5  -5 2215.48  277.94
   3  -5  -5 1921.78  248.33
  -3  -5   5 2103.04  293.85
  -3  -5   5 2112.32  594.27
   3  -5  -5 1731.75  204.42
  -3  -5   5 2386.32  427.01
   3  -5  -5 1692.76  217.41
   3  -5  -5 2565.86  753.05
   3  -5  -5 2436.08  541.17
   3   5  -4  145.86    8.99
   3   5  -4  144.81   16.68
   3   5  -4  148.98   27.83
  -3   5   4  147.45    8.22
   3   5  -4  147.03   12.85
  -3   5   4  160.91   68.73
  -3   5   4  138.59   14.92
  -3   5   4  132.87    6.47
   3  -5  -4  130.30    6.98
   3  -5  -4  131.55    7.83
   3  -5  -4  138.10    7.45
  -3  -5   4  124.24   13.50
  -3  -5   4  142.69   56.63
   3  -5  -4  127.80    7.10
  -3  -5   4  139.47   34.47
   3  -5  -4  126.92   67.84
   3  -5  -4  142.04   52.66
   3   5  -3  926.58   88.12
   3   5  -3 1067.41  101.33
   3   5  -3  934.48   55.21
   3   5  -3  957.59   67.49
  -3   5   3 1036.25  180.15
  -3   5   3  843.75   58.19
  -3   5   3  887.24   64.23
   3   5  -3 1081.32   89.21
  -3   5   3  977.79   75.55
  -3   5   3 1088.16  110.53
   3  -5  -3  822.87  206.52
  -3  -5   3 1043.53  116.74
   3  -5  -3  865.74   57.13
   3  -5  -3 1050.19  260.89
  -3  -5   3 1075.70  164.22
  -3  -5   3  790.31  100.89
  -3  -5   3  951.22  234.33
   3  -5  -3  998.43   72.19
   3   5  -2    1.80    8.60
   3   5  -2    5.96    9.29
   3   5  -2    8.32    2.87
   3   5  -2   12.62    7.06
  -3   5   2    5.35    2.77
   3   5  -2    6.72    7.41
  -3   5   2    3.74    5.91
  -3   5   2    5.41   23.67
  -3   5   2    3.34   10.73
  -3  -5   2    7.47    6.06
   3  -5  -2   49.83   58.85
   3  -5  -2   20.03   36.71
  -3  -5   2   13.49   21.77
  -3  -5   2   15.67    9.44
  -3  -5   2    2.40   36.58
   3  -5  -2    8.41    7.81
   3   5  -1  224.45   20.78
   3   5  -1  260.34   23.42
   3   5  -1  234.95    9.03
  -3   5   1  277.16   36.50
  -3   5   1  274.58   48.95
   3   5  -1  240.79   10.92
   3   5  -1  239.45   26.46
  -3   5   1  218.84   10.71
   3   5  -1  281.06   18.94
  -3   5   1  255.97   18.71
  -3   5   1  238.85   16.12
   3  -5  -1  286.96   73.32
  -3  -5   1  234.24   69.08
  -3  -5   1  236.19   16.53
  -3  -5   1  219.32   47.89
  -3  -5   1  267.72   20.74
   3  -5  -1  241.44   15.23
   3  -5  -1  220.73  116.92
   3   5   0  827.44   70.40
  -3   5   0  758.20   50.29
   3   5   0  713.96   37.56
  -3   5   0  917.14   73.85
  -3   5   0  968.73  128.90
   3   5   0  806.91   52.93
   3   5   0  843.48   64.13
  -3   5   0  822.05   54.10
   3   5   0  883.62   66.33
  -3   5   0  767.94   98.90
  -3  -5   0  839.97   76.94
   3  -5   0  788.12  221.61
  -3  -5   0  853.57  173.32
   3  -5   0 1073.43  445.21
   3  -5   0  736.35   58.12
  -3  -5   0  759.24   61.76
   3  -5   0  841.11   62.71
   3   5   1   13.23    7.87
  -3   5  -1    8.21    8.57
  -3   5  -1    0.55   15.21
   3   5   1    6.19    5.09
   3   5   1   10.25    6.28
  -3   5  -1   13.58    4.38
   3   5   1   14.66    6.55
  -3   5  -1    9.68    4.61
  -3   5  -1    9.02    4.66
  -3   5  -1   -0.39   25.88
   3  -5   1   11.19    4.60
   3  -5   1    2.44   22.36
  -3  -5  -1    8.58   28.86
  -3  -5  -1   11.30    8.31
   3  -5   1    5.39    6.68
   3   5   2    5.24    7.83
  -3   5  -2    5.73    5.07
  -3   5  -2   10.35    4.87
  -3   5  -2    4.35    9.06
  -3   5  -2    7.17   12.69
   3   5   2    8.99   10.88
   3   5   2   10.86    5.60
   3   5   2    5.53    5.65
  -3   5  -2    2.18   23.60
   3  -5   2   15.80   17.94
  -3  -5  -2    5.98    9.43
   3  -5   2    6.46    4.89
  -3  -5  -2    6.45   27.27
   3  -5   2   16.27   95.25
   3  -5   2    9.20    5.10
  -3  -5  -2    9.36    9.45
   3  -5   2    6.04    6.86
   3   5   3  291.72   25.54
  -3   5  -3  318.33   19.63
   3   5   3  287.87   17.44
  -3   5  -3  247.48   54.99
  -3   5  -3  334.45   27.29
   3   5   3  307.81   22.85
  -3   5  -3  288.96   19.05
   3  -5   3  241.64   39.43
  -3  -5  -3  318.30   27.62
   3  -5   3  295.85   21.69
   3  -5   3  286.91   19.87
  -3  -5  -3  301.65   62.20
   3  -5   3  248.22   35.34
  -3  -5  -3  282.70   34.66
   3  -5   3  251.98   19.16
   3   5   4  825.22   93.71
  -3   5  -4  819.85   66.25
  -3   5  -4  868.00   81.05
  -3   5  -4  879.48   78.53
  -3   5  -4  691.65  120.87
   3   5   4  847.34   72.62
   3   5   4  772.29   69.07
   3   5   4  692.10   52.30
   3  -5   4  610.56   85.18
  -3  -5  -4  922.19   83.25
   3  -5   4  691.21   63.04
   3  -5   4  797.52   66.68
  -3  -5  -4  845.50  188.33
   3  -5   4  751.63  136.30
  -3  -5  -4  769.08   69.92
   3  -5   4  743.37   63.81
   3   5   5  441.21   36.92
  -3   5  -5  426.96  171.48
  -3   5  -5  500.93   34.06
   3   5   5  475.70   37.74
  -3   5  -5  502.63   52.61
   3   5   5  359.36   24.12
  -3   5  -5  444.21   33.10
   3  -5   5  413.69   32.83
  -3  -5  -5  494.43   55.67
  -3  -5  -5  437.90   67.31
   3  -5   5  412.16   46.97
  -3  -5  -5  446.22   37.39
   3  -5   5  460.98   32.30
   3   5   6   59.64   16.98
  -3   5  -6   52.46   38.89
  -3   5  -6   72.91   10.55
   3   5   6   63.31   11.07
  -3   5  -6   60.70    8.80
  -3   5  -6   69.05    8.75
   3  -5   6   60.46    7.43
   3  -5   6   55.81   10.02
  -3  -5  -6   52.45   19.36
  -3  -5  -6   66.33   11.75
  -3  -5  -6   55.02   19.06
   3  -5   6   48.21   14.22
   3   5   7   26.03    9.48
   3   5   7   29.94    9.96
  -3   5  -7   40.54    8.15
  -3   5  -7   43.31   31.14
  -3   5  -7   25.66    8.45
   3  -5   7   19.33    9.21
   3  -5   7   26.87    9.46
  -3  -5  -7   31.85   10.31
   3  -5   7   28.04    9.32
   3   5   8    9.64    8.88
  -3   5  -8    1.21   27.11
   3   5   8    7.83   12.27
   3  -5   8    6.20    9.14
   3  -5   8    9.50    5.31
   3  -5   8    4.65    9.33
   3   5   9  292.01   31.39
   3   5   9  325.60   38.87
   3  -5   9  283.17   30.00
   3  -5   9  264.03   33.06
   3   5  10  119.82   18.98
   3   5  10  124.56   23.48
   3  -5  10  140.34   21.34
   3  -5  10   93.51   19.51
   3   5  11  103.62   17.41
   3   5  11   76.80   20.67
   3  -5  11  108.53   19.55
   3  -5  11   87.03   18.57
   3   5  12   -4.96   11.19
   3   5  12    2.86   16.60
   3  -5  12   -1.74   12.73
   3  -5  12    0.86   11.33
   3   5  13   23.96   12.88
   3   5  13   35.33   18.16
   3  -5  13   40.54   17.68
   3  -5  13   27.31   13.39
   3   5  14    0.07   10.28
   3   5  14    7.40   13.55
   3  -5  14    3.99   13.99
   3  -5  14    3.44   10.86
   3   5  15    6.23    9.82
   3  -5  15    7.69   10.79
   3  -5  15   21.46   13.18
  -3  -5 -15   -3.71  109.14
   3   5  16    4.95    7.89
  -3   5 -16    5.97    9.45
   3  -5  16    1.64   13.49
   3   7 -17   -5.71    8.44
  -3  -7  17   11.62   18.37
   3   7 -16   -0.44   16.71
  -3   7  16    1.45    7.77
  -3  -7  16    4.65   21.01
   3   7 -15   31.51   13.27
  -3   7  15   24.58    9.56
  -3  -7  15   36.29   20.61
   3   7 -14   49.88   15.20
  -3   7  14   43.13   12.49
  -3  -7  14   45.02   22.96
   3   7 -13   -7.64   12.50
  -3   7  13    1.66    8.38
  -3  -7  13   15.17   17.97
   3   7 -12   30.82   14.64
  -3   7  12   33.72   10.61
  -3   7  12   12.54   17.92
  -3  -7  12   43.55   20.74
   3   7 -11   12.73   13.98
  -3   7  11   17.52   10.30
  -3   7  11   26.50   19.53
  -3  -7  11   37.00   18.52
   3   7 -10  198.93   25.05
   3   7 -10  154.38   11.53
  -3   7  10  215.36   19.07
  -3   7  10  191.55   38.61
  -3  -7  10  180.69   37.96
   3   7  -9   14.66   12.30
   3   7  -9   12.83    9.31
  -3   7   9   11.60   21.42
  -3   7   9   13.16    8.71
  -3  -7   9    8.02   11.67
  -3  -7   9   13.93   36.80
   3   7  -8  195.70   23.16
   3   7  -8  195.65   15.24
  -3   7   8  218.28   78.93
  -3   7   8  215.40   27.88
  -3  -7   8  170.82   21.85
  -3  -7   8  114.41   74.08
   3   7  -7    2.62   10.25
   3   7  -7    1.77    4.50
   3   7  -7    2.75    6.47
  -3   7   7    2.08    7.81
  -3   7   7   14.53   25.42
  -3  -7   7   15.86   18.67
  -3  -7   7   -1.93   33.22
  -3  -7   7    0.74    8.53
   3   7  -6   49.24   12.31
   3   7  -6   54.68   20.50
   3   7  -6   46.05    5.19
   3   7  -6   44.73    8.50
  -3   7   6   51.43    9.70
  -3   7   6   55.43   31.61
   3  -7  -6   46.61   40.59
   3  -7  -6   65.78   63.02
  -3  -7   6   52.84   24.93
  -3  -7   6   39.64   43.87
  -3  -7   6   42.52    9.25
   3   7  -5  185.54   19.50
   3   7  -5  211.74   21.24
   3   7  -5  173.75   12.87
  -3   7   5  166.30    9.67
  -3   7   5  226.65   29.16
   3   7  -5  205.92   16.69
  -3   7   5  232.94   50.86
   3  -7  -5  156.70   60.97
  -3  -7   5  191.72   42.92
   3  -7  -5  203.72   79.69
  -3  -7   5  147.48   21.03
  -3  -7   5  186.42   97.71
   3   7  -4  230.71   21.78
   3   7  -4  256.42   23.40
   3   7  -4  208.70    9.96
  -3   7   4  223.13   14.44
  -3   7   4  224.74   13.20
   3   7  -4  248.32   19.59
  -3   7   4  189.66    9.68
  -3   7   4  250.15   20.36
  -3   7   4  284.23   91.87
  -3  -7   4  257.95   50.94
  -3  -7   4  212.62   74.57
  -3  -7   4  209.96   17.59
   3  -7  -4  234.70   86.91
   3  -7  -4  109.31  125.21
   3   7  -3 1476.56  159.91
   3   7  -3 1653.18  180.78
   3   7  -3 1212.02  103.44
  -3   7   3 1423.08  244.04
  -3   7   3 1361.21  148.64
   3   7  -3 1567.34  159.97
   3   7  -3 1632.09  159.08
  -3   7   3 1118.25  104.14
  -3   7   3 1180.53  118.28
  -3   7   3 1474.26  142.48
  -3   7   3 1267.94  134.46
  -3  -7   3 1148.86  125.25
   3  -7  -3 1488.84  386.20
   3  -7  -3 1774.29  532.76
  -3  -7   3 1416.55  360.83
  -3  -7   3 1620.74  290.50
   3   7  -2   -2.51    8.06
   3   7  -2   -4.87    9.92
   3   7  -2    1.19    6.73
  -3   7   2   -5.93   20.63
   3   7  -2    2.83    2.12
   3   7  -2    0.78    7.73
  -3   7   2   -0.40   17.20
  -3   7   2    1.05    5.95
  -3   7   2   -1.72    2.97
  -3   7   2    2.02    3.48
   3  -7  -2   22.70   36.65
   3  -7  -2    0.96    4.94
   3  -7  -2   -3.36   55.02
  -3  -7   2    4.75   17.40
  -3  -7   2    5.38   37.89
  -3  -7   2   17.06   25.98
   3   7  -1   64.00   11.06
   3   7  -1   61.58   12.53
  -3   7   1   62.63   25.39
  -3   7   1   53.43    4.76
   3   7  -1   65.33    9.35
   3   7  -1   75.00    9.07
  -3   7   1   73.47   15.44
  -3   7   1   68.31   13.01
  -3   7   1   55.62    5.19
   3  -7  -1   55.90  111.58
   3  -7  -1   63.85    8.22
   3  -7  -1   78.14   44.94
  -3  -7   1   66.57   15.79
  -3  -7   1   70.48   43.19
  -3  -7   1   60.42   34.35
   3   7   0   70.25   17.69
   3   7   0   82.70   12.63
   3   7   0   86.34    8.92
  -3   7   0   86.22   24.22
   3   7   0   69.49    5.52
   3   7   0   78.16    9.33
  -3   7   0   64.45   12.74
  -3   7   0   82.40   10.98
  -3   7   0   59.49    5.42
  -3   7   0   64.05    5.89
   3  -7   0   84.24   70.49
   3  -7   0   73.97    9.12
   3  -7   0   65.10  110.09
  -3  -7   0   60.00   12.20
  -3  -7   0   70.69   43.07
  -3  -7   0   80.10   34.17
   3   7   1   89.30   11.77
   3   7   1   94.08   13.51
   3   7   1   95.45    9.46
   3   7   1  102.88    9.22
  -3   7  -1   70.67   12.74
   3   7   1   86.62    7.08
  -3   7  -1   83.71    7.12
  -3   7  -1   74.98    6.92
  -3   7  -1  110.95   12.80
   3  -7   1   88.11   33.20
   3  -7   1   98.00   10.77
  -3  -7  -1   92.09   44.69
  -3  -7  -1   89.52   15.77
   3  -7   1   65.69  106.55
   3  -7   1  105.64   28.91
   3   7   2  140.57   14.88
  -3   7  -2  154.17   10.54
   3   7   2  173.10   11.73
   3   7   2  157.49   11.84
   3   7   2  153.31   16.01
  -3   7  -2  129.96   10.21
  -3   7  -2  185.23   17.71
  -3   7  -2  174.37   22.72
  -3  -7  -2  166.27   18.11
   3  -7   2  118.00  143.33
   3  -7   2  143.49   36.43
   3  -7   2  170.86   14.58
  -3  -7  -2  180.75   23.59
  -3  -7  -2  147.43   53.27
   3  -7   2  154.67   31.98
   3   7   3   53.69   10.16
  -3   7  -3   46.68   10.45
  -3   7  -3   58.03    5.71
  -3   7  -3   65.74   12.13
   3   7   3   59.97    8.41
   3   7   3   58.35    6.53
   3   7   3   59.34    6.35
  -3   7  -3   48.49    6.98
  -3   7  -3   46.54   13.56
   3  -7   3   58.29   22.17
  -3  -7  -3   59.51   11.91
   3  -7   3   71.00    9.68
  -3  -7  -3   56.12   34.51
  -3  -7  -3   56.83   18.16
   3  -7   3   48.15    6.06
   3  -7   3   51.23   36.10
   3   7   4    6.74    7.61
  -3   7  -4    6.23    5.30
  -3   7  -4    6.37    4.56
  -3   7  -4    4.39    9.66
   3   7   4    5.50    6.91
   3   7   4    4.32    4.15
   3   7   4    4.36    4.08
  -3   7  -4    4.73    5.82
  -3   7  -4    2.57    9.15
   3  -7   4    3.32    7.31
  -3  -7  -4    8.66    9.60
   3  -7   4    1.07   15.34
   3  -7   4   -6.21   28.09
  -3  -7  -4    0.57   10.03
   3  -7   4    5.14    5.96
   3   7   5   41.50    9.38
  -3   7  -5   14.33   10.29
   3   7   5   46.76    9.23
   3   7   5   26.30    4.92
   3   7   5   27.37    4.35
  -3   7  -5   31.57    7.26
  -3   7  -5   26.28    7.66
  -3   7  -5   35.85    6.41
   3  -7   5   37.41    9.15
  -3  -7  -5   35.77   26.80
   3  -7   5   34.16    7.85
   3   7   6   26.05    9.15
  -3   7  -6   11.94    9.37
   3   7   6   30.98    9.78
   3  -7   6   31.37    8.22
  -3  -7  -6   38.18   23.26
   3  -7   6   27.30    8.38
   3   7   7    0.44    8.55
   3   7   7    1.82    9.29
   3  -7   7   -2.64    7.91
   3  -7   7    3.00    7.59
   3  -7   7    0.34    6.70
  -3  -7  -7   11.09   18.58
   3   7   8    6.65    9.26
   3   7   8    8.92   13.33
   3  -7   8   19.57   18.13
   3  -7   8    3.57    8.75
   3  -7   8    6.89    6.93
   3   7   9   43.28   19.75
   3   7   9   55.16   17.69
  -3   7  -9   29.63   10.65
   3  -7   9   36.31   11.73
   3  -7   9   50.85   14.42
   3   7  10  652.95   70.58
   3   7  10  751.01   87.94
  -3   7 -10  475.99   54.83
   3  -7  10  434.06   63.18
   3  -7  10  688.35   76.20
   3   7  11   10.34   10.53
   3   7  11   12.45   14.63
   3  -7  11    8.86   12.69
   3   7  12   -2.54    9.79
   3   7  12    2.78   17.23
   3  -7  12   -3.46   15.02
   3   7  13    2.12    8.94
  -3   7 -13   -6.51    9.95
   3   7  13    0.30   15.90
   3  -7  13   -5.11   14.70
   3   7  14    2.82   13.33
  -3   7 -14   -1.29    9.20
   3   7  14   -3.17   13.92
   3  -7  14   -1.64   13.04
   3   7  15    6.36    7.20
  -3   7 -15    1.52    8.55
   3  -7  15   11.19   15.58
  -3  -7 -15    5.32  106.96
   3   9 -16    2.01    8.30
  -3   9  16    6.10    8.09
  -3  -9  16   12.36   14.77
   3   9 -15   15.60   10.36
  -3   9  15   17.06    9.05
  -3  -9  15   26.78   18.08
   3   9 -14   37.38   12.54
  -3   9  14   13.00   10.98
  -3  -9  14    8.89   19.99
   3   9 -13    1.13   11.23
  -3   9  13    7.22   15.24
  -3  -9  13    8.33   14.69
   3   9 -12   10.17   12.35
  -3   9  12   11.26   10.25
  -3  -9  12   -0.47   15.01
   3  -9 -12   10.56   22.10
   3   9 -11  118.83   20.94
  -3   9  11  147.59   18.86
  -3  -9  11  108.43   23.78
   3  -9 -11   90.99   41.07
   3   9 -10    1.20   12.43
   3   9 -10    4.91    5.70
  -3   9  10    3.40    9.82
   3  -9 -10   11.17   28.50
  -3  -9  10   10.39   13.45
   3   9  -9   35.51   13.62
   3   9  -9   26.34    7.57
  -3   9   9   31.37   11.01
  -3   9   9   35.06   27.59
  -3  -9   9   24.97   13.63
   3   9  -8   28.89   13.33
   3   9  -8   30.78    8.24
  -3   9   8   37.30   29.78
  -3   9   8   30.27   11.03
  -3  -9   8   16.79   12.02
  -3  -9   8   30.53   48.75
   3   9  -7   62.03   14.50
   3   9  -7   60.07   10.41
  -3   9   7   63.39   34.43
  -3   9   7   77.82   20.72
  -3  -9   7   43.95   12.40
  -3  -9   7   24.43   50.45
   3   9  -6   98.81   16.83
   3   9  -6  110.91   22.69
  -3   9   6  109.48   14.33
  -3   9   6  107.05   40.27
  -3  -9   6   84.28   63.84
   3   9  -5    0.04   10.25
   3   9  -5    5.30   14.91
  -3   9   5    5.27    8.45
  -3   9   5   26.35   26.75
  -3  -9   5    9.83   46.41
   3   9  -4    8.21    9.32
   3   9  -4   15.16   13.57
  -3   9   4    7.08    7.96
  -3   9   4    9.33   25.94
  -3   9   4    1.24    4.76
  -3  -9   4  -11.02   41.14
   3   9  -3   -0.28    8.87
   3   9  -3   -0.38    8.15
  -3   9   3    1.10    8.21
  -3   9   3  -18.36   23.84
  -3   9   3    4.82    8.20
  -3  -9   3   -6.79   42.95
   3   9  -2   -1.40    9.08
  -3   9   2    6.35    7.69
   3   9  -2    5.17    8.07
  -3   9   2    9.59    7.68
  -3  -9   2    8.21   44.38
   3  -9  -2   13.97   29.99
   3   9  -1  171.93   17.69
  -3   9   1  172.89   18.40
   3   9  -1  187.91   16.39
  -3   9   1  167.95   15.73
  -3  -9   1  171.63   81.93
   3  -9  -1  182.34   52.88
   3   9   0    2.49    7.94
   3   9   0    0.93    7.09
   3   9   0    1.84    3.78
  -3   9   0    6.61    9.44
  -3   9   0    5.14    6.51
   3  -9   0   -7.57   25.39
  -3  -9   0    3.60   38.13
  -3  -9   0    2.36   23.80
   3   9   1  157.99   15.41
  -3   9  -1  120.97    9.45
   3   9   1  138.14    9.72
   3   9   1  164.22   13.40
  -3   9  -1  114.85    8.68
  -3   9  -1  151.20   19.13
  -3   9  -1  128.24   11.80
  -3  -9  -1  129.16   28.98
  -3  -9  -1  144.09   61.46
   3  -9   1  134.38   40.40
   3   9   2  519.54   42.17
  -3   9  -2  428.18   31.31
   3   9   2  510.12   35.40
   3   9   2  534.69   47.10
  -3   9  -2  366.49   28.02
  -3   9  -2  492.30   41.97
  -3   9  -2  511.90   52.03
   3  -9   2  491.21   96.89
  -3  -9  -2  561.72  127.96
   3   9   3   71.59   11.80
   3   9   3   77.01    8.19
   3   9   3   77.50    9.54
  -3   9  -3   72.49   16.06
  -3   9  -3   51.68    7.68
  -3   9  -3   57.08    9.52
   3  -9   3   62.01   29.88
  -3  -9  -3  101.83   45.52
   3   9   4   60.31   17.44
   3   9   4   52.62    6.72
   3   9   4   67.89   10.02
  -3   9  -4   46.07    7.72
  -3   9  -4   64.64   15.76
   3  -9   4   48.19    6.89
  -3  -9  -4   90.32   40.70
   3   9   5   27.20    9.55
  -3   9  -5   31.54   14.00
   3   9   5   31.77    9.48
  -3   9  -5   14.41    7.07
  -3  -9  -5   49.48   34.14
   3  -9   5   22.61    7.93
   3   9   6   49.50   10.55
  -3   9  -6   46.52   14.75
   3   9   6   43.63   11.03
  -3   9  -6   28.13    8.31
  -3  -9  -6   41.52   33.10
   3  -9   6   38.78    9.64
   3   9   7  117.76   15.92
  -3   9  -7  135.34   20.85
   3   9   7  122.75   27.71
  -3   9  -7   84.10   21.69
  -3  -9  -7  102.63   40.23
   3  -9   7  117.92   15.78
   3   9   8  148.00   18.54
  -3   9  -8  170.58   22.97
   3   9   8  187.25   27.37
   3  -9   8  149.55   19.94
   3   9   9    5.77    9.42
  -3   9  -9    8.32    8.71
   3   9   9   18.65   14.32
  -3   9  -9    6.73    9.72
   3  -9   9    4.80   10.43
   3   9  10    9.55    9.26
  -3   9 -10   11.50    8.95
   3   9  10   17.81   14.78
  -3   9 -10   10.50   10.98
   3  -9  10   26.74   21.98
   3   9  11    4.34    7.97
  -3   9 -11    0.30    7.94
   3   9  11   -1.69   13.01
  -3   9 -11    0.73    5.18
   3  -9  11    1.30   12.72
   3   9  12   24.62    9.38
  -3   9 -12   10.55   14.72
   3   9  12   62.56   19.84
   3  -9  12   49.40   15.00
   3   9  13    8.79    6.90
  -3   9 -13    7.39    7.62
   3   9  13   16.17   15.72
   3  -9  13   27.85   12.04
   3   9  14    0.76    5.24
  -3   9 -14   -2.43    6.09
   3  -9  14    5.70   12.79
   3  11 -14    7.54    7.84
  -3  11  14    6.50    9.06
   3  11 -13   16.16    9.28
  -3  11  13   16.47   10.96
  -3 -11  13   11.70   10.48
   3  11 -12   97.25   14.56
  -3  11  12  105.27   14.30
  -3 -11  12   46.98   16.23
   3 -11 -12   58.47   30.71
   3  11 -11    0.79    9.76
  -3  11  11    3.55    9.70
   3  11 -11    0.30    4.59
   3 -11 -11   11.50   27.50
   3  11 -10    1.42   10.15
  -3  11  10    1.22    9.85
   3  11 -10    3.09    5.99
   3 -11 -10  -14.52   28.27
   3  11  -9    3.42   10.78
  -3  11   9    4.40   15.29
   3  11  -9   -3.15    7.02
   3 -11  -9   -0.28   30.32
   3  11  -8   58.94   14.81
   3  11  -8   62.46   11.32
  -3  11   8   70.60   12.83
   3 -11  -8   59.49   44.21
  -3 -11   8   37.43   56.86
   3  11  -7    6.69   10.63
   3  11  -7    0.15    8.73
  -3  11   7    4.94    9.34
   3 -11  -7   14.45   36.28
  -3 -11   7  -11.64   65.25
   3  11  -6   11.47   10.94
   3  11  -6    7.58    9.56
  -3  11   6   11.69    9.37
   3 -11  -6   17.18   39.90
  -3 -11   6   30.14   48.01
   3  11  -5   -3.95   10.36
   3  11  -5    2.07    9.07
  -3  11   5    3.75   14.17
   3 -11  -5   -3.36   38.45
  -3 -11   5   22.94   50.80
   3  11  -4    9.34   10.39
  -3  11   4    5.53    8.36
  -3 -11   4  -14.82   55.62
   3 -11  -4  -24.62   39.41
   3  11  -3   25.99   11.33
  -3  11   3   25.08    7.09
   3  11  -3   40.22   11.16
  -3  11   3   34.47    8.88
  -3 -11   3   13.72   57.40
   3 -11  -3   26.35   40.72
   3  11  -2  457.47   43.39
  -3  11   2  432.33   36.70
   3  11  -2  535.50   45.20
  -3  11   2  461.71   37.11
  -3 -11   2  459.57  171.86
   3 -11  -2  455.67  123.01
   3  11  -1   -6.64    9.31
   3  11  -1    0.99    8.87
  -3  11   1    1.12    7.76
   3 -11  -1  -23.39   53.87
  -3 -11   1   -9.02   53.62
   3  11   0   16.26    9.53
  -3  11   0   12.38    9.22
   3  11   0   15.07    8.58
  -3  11   0   13.61    5.96
  -3 -11   0  -24.19   55.99
   3 -11   0   14.10   37.82
   3  11   1   39.43   10.43
  -3  11  -1   50.95   24.28
   3  11   1   39.84    8.72
  -3  11  -1   25.19    9.58
  -3 -11  -1   31.20   59.01
   3 -11   1   48.37   38.83
   3  11   2   27.76   10.11
  -3  11  -2   52.85   15.15
   3  11   2   24.02    6.16
   3  11   2   37.21    8.05
  -3 -11  -2   34.01   55.92
   3 -11   2   35.55   33.08
   3  11   3   43.68   16.80
  -3  11  -3   59.50   15.99
   3  11   3   36.24    7.52
   3  11   3   39.16    7.48
  -3 -11  -3   54.89   56.82
   3 -11   3   35.30   35.73
   3  11   4   98.19   13.61
   3  11   4   87.11   11.19
  -3  11  -4  136.73   21.45
  -3 -11  -4  120.67   64.87
   3  11   5   31.67    9.87
   3  11   5   26.22   14.35
  -3  11  -5   49.87   16.58
  -3 -11  -5   28.12   48.05
   3  11   6   78.61   12.08
   3  11   6   91.44   15.81
  -3  11  -6   84.94   23.30
  -3 -11  -6   80.29   51.97
   3  11   7   64.44   11.27
   3  11   7   83.01   16.35
  -3  11  -7   82.90   14.20
  -3 -11  -7   71.01   43.02
   3  11   8   18.35    7.92
  -3  11  -8   23.04    9.24
   3  11   8   24.61   12.33
  -3  11  -8    6.31    9.47
  -3 -11  -8   25.01   27.88
   3 -11   8   15.03    8.86
   3  11   9   -3.30    6.94
  -3  11  -9    1.46    9.10
   3  11   9   -5.73   11.15
  -3  11  -9    1.57    7.32
   3 -11   9    1.11    8.12
   3  11  10    8.73    6.42
  -3  11 -10    4.72    8.73
   3  11  10    9.26   20.49
  -3  11 -10    9.44    6.37
   3 -11  10    3.68    8.50
   3  11  11    2.00    5.35
  -3  11 -11    2.98    4.70
   3  11  11   -2.24   13.66
  -3  11 -11    0.17    4.05
   3 -11  11    5.29    9.82
   3  11  12    0.61    3.41
   3  11  12    3.11   12.50
   3 -11  12    4.60    8.98
   3  13 -11    6.37    6.68
  -3  13  11    2.49    9.72
   3 -13 -11    2.76   23.26
   3  13 -10    0.94    7.30
  -3  13  10    0.39    7.89
   3  13 -10    1.65    4.75
   3 -13 -10  -11.57   26.25
   3  13  -9   37.81    9.69
  -3  13   9   47.23   10.59
   3  13  -9   44.67    7.81
   3 -13  -9   50.09   38.69
   3  13  -8    5.38    8.10
   3  13  -8    4.42    7.06
  -3  13   8   -1.00    8.52
   3 -13  -8   -4.53   35.88
  -3 -13   8   24.89   52.13
   3  13  -7    4.67    8.29
   3  13  -7    3.89    7.93
  -3  13   7    2.90    8.46
   3 -13  -7   -9.28   39.74
  -3 -13   7   24.52   42.60
   3  13  -6    4.35    8.74
   3  13  -6    8.36   14.02
  -3  13   6    6.61    7.45
   3 -13  -6   13.70   43.07
  -3 -13   6    7.49   51.04
   3  13  -5   -2.26    8.28
   3  13  -5   -5.00   14.90
  -3  13   5   -3.58    7.15
   3 -13  -5   10.64   42.79
  -3 -13   5  -12.15   46.28
   3  13  -4   31.54    9.54
   3  13  -4   38.35   17.47
  -3  13   4   23.78    7.68
   3 -13  -4   27.69   47.75
  -3 -13   4   27.96   57.32
   3  13  -3   -2.48    8.32
  -3  13   3   -1.10    4.60
   3  13  -3   -3.37    9.25
  -3  13   3    5.67    6.03
  -3 -13   3    1.57   54.62
   3 -13  -3    5.51   41.89
   3  13  -2   21.86    9.08
  -3  13   2   19.66    6.20
   3  13  -2   27.72    9.87
  -3  13   2   22.79    6.13
  -3 -13   2   18.90   64.75
   3 -13  -2   -1.01   44.20
   3  13  -1   51.84    9.99
  -3  13   1   45.04    8.51
   3  13  -1   57.03   10.48
  -3  13   1   40.06    6.51
  -3 -13   1   43.32   62.44
   3 -13  -1   41.30   46.49
   3  13   0    8.04    7.68
   3  13   0    3.17    7.68
  -3  13   0    7.53    8.11
   3 -13   0   -4.17   35.44
  -3 -13   0  -22.29   51.06
   3  13   1    0.16    7.49
   3  13   1   -0.30    6.72
  -3  13  -1    3.77    8.97
   3 -13   1    1.87   36.77
  -3 -13  -1   32.57   50.14
   3  13   2   88.81   11.35
   3  13   2   78.20    9.64
  -3  13  -2  102.00   14.85
   3 -13   2   61.43   45.01
  -3 -13  -2  111.50   69.38
   3  13   3   15.16    7.30
   3  13   3    8.38    5.78
  -3  13  -3   21.48   10.26
   3 -13   3    9.22   27.99
  -3 -13  -3   25.11   49.52
   3  13   4    0.33    6.46
  -3  13  -4    1.84    9.65
  -3 -13  -4    8.86   42.68
   3  13   5    0.94    6.03
   3  13   5    2.61    6.50
  -3  13  -5    2.81    9.54
  -3 -13  -5   -0.39   38.39
   3  13   6   17.79    6.20
   3  13   6   15.91    7.94
  -3  13  -6   30.29   10.17
  -3 -13  -6   19.64   36.56
   3  13   7   35.57    7.15
   3  13   7   49.41    9.71
  -3 -13  -7   59.31   37.79
   3  13   8    2.19    4.47
   3  13   8    0.34    9.72
  -3  13  -8    2.20    6.57
  -3 -13  -8   -1.07   21.87
   3  13   9    5.95    9.50
  -3  13  -9   -0.14    5.46
   3  15  -6    3.43    5.00
  -3  15   6   12.67    7.38
   3  15  -6    0.17    6.39
   3 -15  -6   15.20   36.54
   3  15  -5    9.36    5.44
   3  15  -5   13.16    7.34
  -3  15   5    7.85    4.49
   3 -15  -5   13.70   39.23
  -3 -15   5    9.60   39.43
   3  15  -4   -0.93    5.11
   3  15  -4    0.62    6.94
  -3  15   4   -0.16    3.70
   3 -15  -4   -4.61   38.42
  -3 -15   4   10.87   45.14
   3  15  -3   39.76    7.09
   3  15  -3   57.98    9.10
   3 -15  -3   46.72   47.15
  -3 -15   3   47.99  103.85
   3  15  -2   39.60    7.16
   3  15  -2   58.90    8.73
   3 -15  -2   65.49   44.76
  -3 -15   2   42.94   55.22
   3  15  -1   44.24    6.96
   3  15  -1   72.53   14.27
  -3  15   1   47.70    6.19
   3 -15  -1   32.09   41.30
  -3 -15   1   78.37   58.52
   3  15   0    3.51    4.80
   3  15   0    6.53    5.99
  -3  15   0    1.68    5.18
   3 -15   0  -12.75   30.05
  -3 -15   0   16.65   49.18
   3  15   1    6.91    4.65
   3  15   1    7.83    5.16
  -3  15  -1   10.79    6.07
   3 -15   1    7.77   30.04
  -3 -15  -1   20.12   49.40
   3  15   2    8.18    4.26
   3  15   2    4.34    3.99
  -3  15  -2   18.09    6.52
   3 -15   2   -0.01   22.67
  -3 -15  -2   23.05   46.86
  -3  15  -3   15.42    7.10
  -3 -15  -3   30.39   44.39
  -3  15  -4    8.07    6.60
  -3 -15  -4   -0.49   37.61
  -4   0  18   11.29   15.26
  -4   0  17   -0.01    6.29
  -4   0  17   -8.13   13.91
  -4   0  16    6.04    7.14
  -4   0  16    0.55   16.49
  -4   0  15   -1.05   12.29
  -4   0  15    6.62   17.04
  -4   0  14    2.61    7.86
  -4   0  14   -0.72   17.88
  -4   0  13   -1.30    7.37
  -4   0  13   -0.80   13.70
  -4   0  12   59.30   10.24
  -4   0  12   89.72   18.09
   4   0 -11    1.50    4.77
   4   0 -11    4.43    6.03
   4   0 -11   -4.14   20.79
  -4   0  11   -0.22    6.41
  -4   0  11    1.91   12.66
  -4   0  11   -0.30   17.08
   4   0 -10   63.02    6.78
   4   0 -10   33.93   46.75
  -4   0  10   56.06    8.56
  -4   0  10   65.53   16.13
  -4   0  10   47.12   29.46
   4   0  -9    0.14    7.05
   4   0  -9    4.98    6.16
   4   0  -9   13.39   29.20
   4   0  -9    6.38    9.02
  -4   0   9    4.25    5.72
  -4   0   9    8.69   12.27
  -4   0   9    1.58   24.49
   4   0  -8   93.34    7.62
   4   0  -8  119.27   11.61
   4   0  -8   94.52   49.20
   4   0  -8   95.76   15.06
  -4   0   8   83.26    9.60
  -4   0   8  120.54   19.39
  -4   0   8   63.97   65.20
  -4   0   8   90.27    6.56
   4   0  -7    1.95    4.35
   4   0  -7    4.39    7.11
   4   0  -7   29.38   37.59
   4   0  -7   10.64   10.71
  -4   0   7    0.48    5.20
  -4   0   7    2.45   12.69
  -4   0   7   12.27   38.98
   4   0  -6 1190.25  111.72
   4   0  -6 1284.87  122.81
   4   0  -6 1328.44  315.82
   4   0  -6 1514.46  256.11
   4   0  -6 1003.38   70.56
  -4   0   6 1135.18   97.71
  -4   0   6 1120.00  141.04
  -4   0   6 1148.84  312.30
  -4   0   6 1148.82   82.25
   4   0  -5   -1.36    3.53
   4   0  -5    0.50    7.89
   4   0  -5    5.63   83.09
   4   0  -5    2.91   17.89
   4   0  -5    1.22    2.47
  -4   0   5    2.27    4.15
  -4   0   5   -0.78   20.56
  -4   0   5  -11.42   39.79
  -4   0   5    2.76    2.98
  -4   0   5    0.66    4.85
   4   0  -4   43.82   12.36
   4   0  -4   26.93   60.28
   4   0  -4   44.51   45.72
   4   0  -4   35.14    4.54
  -4   0   4   45.88    5.10
  -4   0   4   49.44   19.56
  -4   0   4   34.11   58.60
  -4   0   4   28.55    5.76
  -4   0   4   38.91    3.95
   4   0  -3    7.94   13.85
   4   0  -3   42.44   56.13
   4   0  -3    3.61    5.44
  -4   0   3   19.18   17.57
  -4   0   3    0.83   54.08
  -4   0   3    3.76   16.94
  -4   0   3   13.34    7.97
   4   0  -2 6327.70 1740.47
   4   0  -2 6511.52 3796.68
   4   0  -2 6001.96 3950.29
   4   0  -2 6419.75 1896.15
  -4   0   2 6310.02 2354.42
  -4   0   2 6425.96 3182.17
  -4   0   2 6097.26 2739.17
  -4   0   2 6414.53 1859.56
   4   0  -1  -11.57   18.69
   4   0  -1  -39.39   39.39
   4   0  -1   -5.17    8.01
  -4   0   1   13.84   32.63
  -4   0   1  -40.32   45.59
  -4   0   1    1.02   84.73
  -4   0   1  -14.48   12.24
  -4   0   1  -20.84   13.45
   4   0   0  393.59   21.55
   4   0   0  401.79   25.19
   4   0   0  401.52   72.04
   4   0   0  434.52   93.81
   4   0   0  396.57   32.65
  -4   0   0  399.36   22.40
  -4   0   0  441.20  106.83
  -4   0   0  594.44  312.94
  -4   0   0  468.46   69.39
  -4   0   0  436.44   31.32
   4   0   1   -2.26    8.47
   4   0   1   -5.42   25.88
   4   0   1  -10.51   16.43
   4   0   1   -2.62    8.41
  -4   0  -1   14.50   23.29
  -4   0  -1  -94.59  109.55
  -4   0  -1   -7.64    9.72
  -4   0  -1   -2.99    7.15
   4   0   2  298.78   19.33
   4   0   2  302.46   25.01
   4   0   2  313.36   37.77
   4   0   2  283.94   33.63
   4   0   2  317.13   24.44
  -4   0  -2  328.68   20.18
  -4   0  -2  287.22   53.87
  -4   0  -2  314.95   42.86
  -4   0  -2  333.36   22.50
   4   0   3   -3.74    5.46
   4   0   3    1.72    4.26
   4   0   3    2.95   11.23
   4   0   3    2.23    6.45
  -4   0  -3    0.64    5.63
  -4   0  -3    2.62    4.54
  -4   0  -3   -2.28    6.74
  -4   0  -3   -2.28    5.60
   4   0   4  297.32   24.68
   4   0   4  311.51   20.03
   4   0   4  296.39   37.72
   4   0   4  276.89   22.37
  -4   0  -4  341.10   25.37
  -4   0  -4  357.04   20.84
  -4   0  -4  265.53   24.87
  -4   0  -4  349.07   23.01
   4   0   5   -0.79    7.59
   4   0   5   -0.14    4.66
   4   0   5    0.17   12.99
   4   0   5   -1.59    5.34
  -4   0  -5    0.54    7.25
  -4   0  -5   -0.67    4.90
  -4   0  -5   -0.46    4.87
   4   0   6  319.85   28.58
   4   0   6  309.78   20.39
   4   0   6  318.05   40.58
  -4   0  -6  367.82   28.81
  -4   0  -6  368.98   21.35
  -4   0  -6  299.34   25.43
   4   0   7   -1.84    8.38
   4   0   7    0.28    4.68
   4   0   7   -3.87   11.63
   4   0   7   -0.46    3.74
  -4   0  -7    0.57    7.34
  -4   0  -7   -0.13    4.52
  -4   0  -7    2.19    3.32
   4   0   8  598.22   64.26
   4   0   8  549.26   46.93
  -4   0  -8  700.16   65.53
  -4   0  -8  709.16   49.59
   4   0   9   -1.72    9.63
  -4   0  -9  -80.60  106.89
   4   0  10    5.73   11.14
   4   0  10    6.93    7.19
  -4   0 -10   45.83  108.20
   4   0  11    0.68   11.77
   4   0  11    5.28    7.03
  -4   0 -11  -17.85  107.41
   4   0  12   -1.60   12.25
   4   0  12    1.86   10.85
  -4   0 -12   10.15  101.27
   4   0  13   -2.53   12.17
   4   0  13   -0.34    8.29
  -4   0 -13   40.06  108.50
   4   0  14    5.15   12.34
  -4   0 -14    2.17   63.60
   4   0  15   -0.94   11.88
   4   0  16    4.66   10.85
   4   0  17   -6.63   15.28
  -4  -2  19    6.41   15.78
   4   2 -18   -3.13    6.60
  -4  -2  18    1.40   15.61
  -4  -2  17   -2.65   18.70
  -4  -2  16   -0.73    8.29
  -4  -2  16   -8.77   20.85
  -4  -2  15   78.88   15.62
  -4  -2  15  169.33   41.54
  -4   2  14    1.33    6.37
  -4   2  14    0.34   13.37
  -4  -2  14   19.57   17.24
  -4  -2  14    4.48    9.26
  -4   2  13   14.83    6.90
  -4   2  13   29.05   14.74
  -4  -2  13   31.50   18.47
  -4  -2  13   21.13   10.11
  -4   2  12   19.41   19.35
  -4   2  12   71.37   16.85
  -4  -2  12   64.47   18.02
   4   2 -11  102.24   28.66
  -4   2  11  103.08   26.68
  -4  -2  11   84.28   31.44
   4  -2 -11  130.06   42.28
  -4   2  10  225.86   15.24
   4   2 -10  138.26   41.36
  -4   2  10  172.45   13.60
  -4   2  10  252.03   28.66
  -4   2  10  202.02   44.79
   4  -2 -10  190.71   68.41
   4  -2 -10  172.50   12.35
  -4  -2  10  132.59   55.58
  -4  -2  10  239.96   19.64
  -4   2   9   30.58   13.46
   4   2  -9   33.79    8.03
  -4   2   9   20.13   25.14
   4   2  -9   18.54   23.49
  -4   2   9   30.23    4.39
  -4   2   9   20.19    4.97
   4  -2  -9   36.20   16.77
  -4  -2   9   27.41    8.26
   4  -2  -9   32.21   42.18
   4  -2  -9   16.96    4.44
  -4  -2   9    4.40   32.42
   4  -2  -9   33.11    8.60
  -4  -2   9   36.47   15.98
   4   2  -8   53.49    9.44
  -4   2   8   55.10    5.84
   4   2  -8   59.10   35.46
  -4   2   8   57.57   15.59
  -4   2   8   49.47   31.90
   4  -2  -8   94.50   21.33
  -4  -2   8   62.98   18.28
   4  -2  -8   66.47   55.76
  -4  -2   8   63.35   47.82
  -4  -2   8   64.55   15.50
   4  -2  -8   52.21    6.28
  -4   2   7  366.25   41.97
   4   2  -7  396.55   25.22
   4   2  -7  430.91   30.48
  -4   2   7  357.37   20.48
   4   2  -7  382.13   92.75
  -4   2   7  313.37  125.58
   4   2  -7  332.49   15.25
   4  -2  -7  411.05   55.97
  -4  -2   7  416.34   46.92
   4  -2  -7  314.58   18.37
  -4  -2   7  267.32  118.61
  -4  -2   7  357.70   27.56
   4  -2  -7  356.85   22.69
   4   2  -6   19.96    8.04
  -4   2   6   16.46   36.90
   4   2  -6   38.20   34.78
  -4   2   6   19.46    5.82
  -4   2   6   21.16   13.55
   4   2  -6   21.53    5.65
  -4  -2   6   18.23    7.27
   4  -2  -6   36.04   53.12
   4  -2  -6   16.70   19.36
  -4  -2   6   35.03   79.70
   4  -2  -6   20.59    5.80
  -4  -2   6   25.02   14.47
  -4   2   5   44.67   45.53
   4   2  -5   55.45   10.56
  -4   2   5   34.44   21.80
   4   2  -5   63.13   43.36
  -4   2   5   63.43    3.85
  -4   2   5   72.24   10.77
   4   2  -5   69.31    8.20
  -4   2   5   61.38    2.78
   4  -2  -5   65.89    3.59
  -4  -2   5   68.61    8.48
  -4  -2   5   75.66   16.58
   4  -2  -5   62.41    2.84
  -4  -2   5   65.53   59.05
   4  -2  -5   72.15   65.20
   4  -2  -5   57.92   24.52
   4  -2  -5   80.26    9.19
   4   2  -4  197.05   14.62
   4   2  -4  223.71   18.15
   4   2  -4  211.78   16.44
   4   2  -4  200.94   68.64
  -4   2   4  176.80   17.94
  -4   2   4  191.99    8.79
  -4   2   4  201.34   35.73
  -4   2   4  189.18    6.21
  -4   2   4  158.12   68.65
   4  -2  -4  272.93   81.95
  -4  -2   4  203.55   25.11
   4  -2  -4  202.39    9.12
   4  -2  -4  243.61   22.21
   4  -2  -4  212.97  100.75
  -4  -2   4  217.57   14.78
  -4  -2   4  165.73   93.81
   4   2  -3 3601.36  641.46
   4   2  -3 3001.97  599.76
   4   2  -3 3835.17 1164.29
  -4   2   3 3204.50  691.08
  -4   2   3 3720.84  954.79
   4   2  -3 3570.15  617.04
  -4   2   3 3617.71  620.84
  -4   2   3 3571.44 1101.98
  -4  -2   3 3799.92  820.65
  -4  -2   3 3385.94 1163.79
   4  -2  -3 3480.86 1263.71
  -4  -2   3 3292.28  656.73
   4  -2  -3 3851.94 1406.15
  -4  -2   3 3505.32  534.81
  -4  -2   3 3346.50  642.16
   4  -2  -3 3447.08  590.53
   4   2  -2 3433.69  577.54
   4   2  -2 3228.41  591.88
   4   2  -2 3159.32  913.28
  -4   2   2 3301.28  846.85
  -4   2   2 2999.13  810.43
   4   2  -2 3281.28  551.91
  -4   2   2 3278.79  555.34
  -4   2   2 3292.10  982.79
  -4  -2   2 2961.08  632.83
  -4  -2   2 3108.24 1058.39
   4  -2  -2 4965.89 2156.83
  -4  -2   2 2928.01 1052.50
   4  -2  -2 3502.53 1237.82
  -4  -2   2 3202.97  486.48
  -4  -2   2 3414.95  582.27
   4  -2  -2 3173.40  591.93
   4   2  -1 7747.75 2723.10
   4   2  -1 7826.77 3590.15
   4   2  -1 7977.60 2990.13
  -4   2   1 8159.64 4400.76
  -4   2   1 9590.94 4865.02
  -4   2   1 8200.88 3099.21
   4   2  -1 7827.37 2752.51
   4  -2  -1 7705.68 2674.08
   4  -2  -1 8272.93 5215.24
   4  -2  -1 7683.68 5973.01
  -4  -2   1 7496.70 3849.05
  -4  -2   1 7454.31 3076.24
  -4  -2   1 7734.65 2752.35
  -4  -2   1 7409.35 2525.94
  -4  -2   1 8395.15 2969.29
   4  -2  -1 7847.69 2804.96
   4   2   0 2508.92  351.97
  -4   2   0 2659.19  395.37
  -4   2   0 2378.26  494.54
   4   2   0 2634.44  431.62
   4   2   0 2081.38  373.32
   4   2   0 2309.88  497.80
  -4   2   0 2473.47  311.00
  -4   2   0 2254.97  864.39
   4   2   0 2655.10  422.63
   4  -2   0 2520.16  345.39
   4  -2   0 2438.26  361.23
  -4  -2   0 2571.33  366.71
   4  -2   0 2528.24  605.16
  -4  -2   0 2276.62  464.79
  -4  -2   0 2458.93  662.01
   4  -2   0 2626.00  701.36
   4  -2   0 2626.14 1641.36
  -4  -2   0 2490.71  334.55
  -4  -2   0 2571.87  362.08
   4  -2   0 2327.83  295.38
   4   2   1  326.86   22.17
   4   2   1  379.53   47.71
   4   2   1  305.90   14.34
   4   2   1  295.35   25.06
   4   2   1  355.03   59.07
  -4   2  -1  348.47   27.46
  -4   2  -1  389.23  214.98
  -4   2  -1  316.97   15.57
   4   2   1  324.85   22.28
  -4   2  -1  360.85   65.99
  -4   2  -1  325.17   33.89
   4  -2   1  317.96   20.34
   4  -2   1  331.18   64.12
   4  -2   1  309.15   21.92
  -4  -2  -1  322.40   23.06
  -4  -2  -1  313.24   20.00
  -4  -2  -1  296.26   59.01
  -4  -2  -1  332.67   21.83
   4  -2   1  304.67   35.06
   4   2   2   45.08    8.07
  -4   2  -2   53.40    7.12
   4   2   2   42.77    7.34
   4   2   2   51.09   14.33
  -4   2  -2   39.58   98.85
   4   2   2   45.44   10.39
  -4   2  -2   55.61   16.71
  -4   2  -2   51.41   13.09
  -4   2  -2   46.36   13.47
  -4   2  -2   48.90    5.45
   4  -2   2   45.38    6.81
   4  -2   2   47.21    8.56
   4  -2   2   48.41    5.83
   4  -2   2   44.37   18.41
  -4  -2  -2   46.09    7.24
  -4  -2  -2   51.57   21.27
  -4  -2  -2   51.57    7.15
  -4  -2  -2   52.52    8.56
   4   2   3   18.12    7.56
  -4   2  -3   49.07   86.24
   4   2   3   21.46    3.20
  -4   2  -3   23.12    6.47
   4   2   3   15.56   15.51
  -4   2  -3   23.27    7.82
   4   2   3   20.49    6.30
   4   2   3   22.10    9.75
  -4   2  -3   17.14    5.31
   4  -2   3   16.32    5.08
  -4  -2  -3   22.12    7.62
   4  -2   3   19.62    5.96
   4  -2   3   19.51   10.92
   4  -2   3   20.51    7.31
   4  -2   3   16.28    3.30
  -4  -2  -3   19.16    6.78
  -4  -2  -3   16.79    5.60
  -4  -2  -3   21.01   14.77
   4   2   4  603.57   71.86
  -4   2  -4  706.55   51.52
   4   2   4  582.87   35.63
  -4   2  -4  603.36  840.15
   4   2   4  611.60   82.35
   4   2   4  787.81   74.07
   4   2   4  541.71   44.43
  -4   2  -4  661.01   54.26
  -4   2  -4  632.91   49.80
  -4  -2  -4  675.27   57.02
   4  -2   4  589.29   49.92
   4  -2   4  624.77   51.57
   4  -2   4  628.70   49.23
  -4  -2  -4  604.68   71.40
  -4  -2  -4  637.12   44.93
  -4  -2  -4  551.18   63.51
   4   2   5    6.32    7.94
  -4   2  -5   37.94  102.31
   4   2   5    0.61    5.13
   4   2   5    0.60    3.07
  -4   2  -5    2.86   10.65
  -4   2  -5   -1.23    6.38
  -4   2  -5    2.13    6.21
   4  -2   5   -0.89    9.93
  -4  -2  -5    3.94    8.13
   4  -2   5    6.32    6.17
   4  -2   5   -0.42    6.95
  -4  -2  -5    5.40    7.53
  -4  -2  -5   -1.39    4.15
  -4  -2  -5    3.24    7.96
   4   2   6  607.16   52.66
  -4   2  -6  729.86  381.36
   4   2   6  494.06   31.30
  -4   2  -6  650.15   51.08
   4   2   6  593.09   61.46
  -4   2  -6  710.60   63.04
  -4   2  -6  628.86   48.15
  -4  -2  -6  671.77   56.37
  -4  -2  -6  620.25   35.44
   4  -2   6  596.64   46.51
   4  -2   6  571.15   50.88
  -4  -2  -6  587.44   49.72
  -4  -2  -6  518.42   36.41
   4  -2   6  530.13   40.90
   4   2   7    2.71    8.80
  -4   2  -7    2.42   10.53
  -4   2  -7    5.20   88.38
   4   2   7    5.84    3.47
   4   2   7   -0.61   21.23
   4   2   7    3.83    3.54
  -4   2  -7    3.77    7.16
  -4   2  -7    2.90    7.89
   4  -2   7    6.41    4.32
  -4  -2  -7    2.12    8.54
   4  -2   7   -0.21    8.02
   4  -2   7    6.26    6.47
  -4  -2  -7    1.53    4.73
  -4  -2  -7    6.26    2.95
   4   2   8   12.05    9.29
  -4   2  -8   55.37   93.45
   4   2   8    6.93    5.95
  -4   2  -8   12.29    7.91
   4   2   8    3.84   13.87
  -4   2  -8   10.82   10.60
  -4   2  -8   15.03    4.71
  -4  -2  -8   17.96    9.16
  -4  -2  -8    9.07    3.11
   4  -2   8    7.82    4.20
   4  -2   8    8.24    8.86
   4  -2   8    7.42    7.62
   4   2   9   31.18   11.79
   4   2   9   40.79   15.88
  -4   2  -9   -0.81   80.32
   4  -2   9   28.13   11.33
   4  -2   9   41.00    9.27
   4   2  10   73.41   15.95
   4   2  10   62.79   19.88
  -4   2 -10   71.89   92.01
   4  -2  10   76.42   15.20
   4  -2  10   78.70   17.68
   4   2  11  232.74   28.70
  -4   2 -11   91.97  134.22
   4   2  11  174.29   33.48
   4  -2  11  196.81   27.53
   4   2  12    5.45   13.16
  -4   2 -12  -17.64   65.25
   4  -2  12   17.23   22.27
  -4  -2 -12   39.48  134.04
   4  -2  12   17.46   10.50
   4   2  13   70.77   17.86
   4  -2  13   65.70   17.91
   4  -2  13   54.37   15.55
  -4  -2 -13  114.30  150.29
   4   2  14   -1.21   11.85
   4  -2  14    2.79   11.87
   4  -2  14   -5.62   10.38
  -4  -2 -14   -7.82  102.63
   4   2  15    2.16   10.50
   4  -2  15    3.31   11.24
   4  -2  15    2.54    8.93
  -4  -2 -15   20.55   65.91
   4   2  16    1.49   10.41
   4  -2  16    0.32    9.93
   4  -2  16    5.40    8.87
   4   2  17   -2.93    8.92
   4  -2  17    6.76    8.75
   4   4 -19    1.14    5.16
  -4  -4  19   -2.42   18.21
   4   4 -18    4.75    7.45
  -4  -4  18    7.48   18.62
   4   4 -17    4.37    8.82
  -4  -4  17    7.46   21.37
   4   4 -16   -1.03    9.58
  -4  -4  16    6.68   22.89
  -4  -4  15    6.82   19.24
  -4  -4  14   23.64   12.44
  -4  -4  14   55.41   23.18
  -4   4  13   40.14    7.25
  -4  -4  13   66.57   23.58
  -4  -4  13   46.96   13.30
  -4   4  12   72.53   26.86
  -4   4  12  103.26   10.42
  -4  -4  12  107.58   16.91
  -4  -4  12  149.81   29.17
  -4   4  11   65.46   41.97
  -4   4  11   70.08    7.89
  -4  -4  11   72.30   13.62
  -4  -4  11  104.19   24.45
   4   4 -10   37.38   22.53
  -4   4  10   79.35    8.24
  -4   4  10   45.67   27.37
   4  -4 -10   80.03   55.83
  -4  -4  10   63.76   20.97
  -4  -4  10   33.94   42.82
   4  -4 -10   92.23   30.85
  -4  -4  10   72.63   12.72
   4   4  -9   95.51   15.95
   4   4  -9   51.78   25.25
  -4   4   9   59.26   15.07
  -4   4   9   87.26   12.67
  -4   4   9   94.23   28.98
   4  -4  -9  100.45   32.53
   4  -4  -9  115.07   59.11
  -4  -4   9   37.40   46.78
  -4  -4   9   77.19   12.39
  -4  -4   9   78.09   26.55
  -4   4   8    4.74    5.65
   4   4  -8    4.94    6.63
   4   4  -8    3.23    3.19
   4   4  -8    6.99   19.79
  -4   4   8   10.33   21.58
  -4   4   8    1.20    3.13
  -4   4   8    0.63   10.57
   4  -4  -8    4.13   23.81
   4  -4  -8    1.78    2.75
  -4  -4   8   10.17   17.71
   4  -4  -8    2.29    3.26
  -4  -4   8  -38.96   60.11
  -4  -4   8    3.91    8.09
   4  -4  -8   22.18   47.06
   4   4  -7   87.38    9.46
  -4   4   7   75.33   32.92
   4   4  -7   91.17   29.77
  -4   4   7   80.15    9.00
  -4   4   7   57.65   15.29
   4   4  -7   79.62    6.15
  -4  -4   7   80.79   11.82
   4  -4  -7   97.61   69.66
   4  -4  -7   83.29   36.28
  -4  -4   7  103.37   56.60
   4  -4  -7   86.75    9.92
  -4  -4   7   73.90   23.20
   4   4  -6 1016.76  101.73
   4   4  -6 1075.70   91.76
  -4   4   6 1102.39   99.33
   4   4  -6 1083.25  200.74
  -4   4   6  997.61  139.43
   4   4  -6  997.76   80.50
  -4   4   6  995.64  196.53
   4  -4  -6 1044.74  210.35
  -4  -4   6 1154.95  170.77
  -4  -4   6 1054.20  324.04
   4  -4  -6 1126.73  323.86
   4  -4  -6  960.70   80.14
   4   4  -5    1.75    8.34
  -4   4   5   -0.49    7.73
   4   4  -5   -0.54    6.06
   4   4  -5   -2.28    5.12
   4   4  -5    3.38   25.25
  -4   4   5    1.54    1.98
  -4   4   5    5.48    4.58
  -4   4   5    1.47   14.95
  -4   4   5    2.92   26.17
   4  -4  -5    1.68    2.21
  -4  -4   5   -4.03   10.81
   4  -4  -5   -1.25    5.02
  -4  -4   5  -15.24   39.64
   4  -4  -5    0.93    1.86
   4  -4  -5   23.95   48.28
   4  -4  -5    1.70   29.46
   4   4  -4  -11.09   27.31
  -4   4   4   -6.27   26.13
   4  -4  -4  -35.73   59.41
  -4  -4   4   -8.27   10.19
  -4  -4   4  -28.33   42.20
   4  -4  -4  -15.71   49.87
   4   4  -3    1.30    7.41
   4   4  -3    0.91    4.41
   4   4  -3    5.45   25.93
  -4   4   3    0.26    1.81
  -4   4   3   -5.11   10.29
   4   4  -3   -1.75    5.81
  -4   4   3   -0.99    4.86
  -4   4   3    9.70   23.63
  -4   4   3    0.00    1.33
  -4  -4   3    1.66    8.27
   4  -4  -3    0.31    3.60
   4  -4  -3  -19.78   42.92
  -4  -4   3   -1.86    3.66
   4  -4  -3   -6.16   54.96
  -4  -4   3   -5.68   58.92
   4   4  -2  636.87   48.55
  -4   4   2  609.10   28.60
   4   4  -2  552.19   41.45
   4   4  -2  744.09  122.87
  -4   4   2  612.43   99.88
  -4   4   2  596.89   76.29
   4   4  -2  588.45   32.15
   4   4  -2  624.41   43.16
  -4   4   2  594.29   54.67
  -4   4   2  561.70   24.44
   4  -4  -2  586.05   34.53
  -4  -4   2  613.29   55.25
  -4  -4   2  620.91  149.50
   4  -4  -2  679.98  173.22
   4  -4  -2  545.69  222.65
  -4  -4   2  592.01   33.17
  -4  -4   2  588.68   51.60
   4  -4  -2  638.57   40.18
   4   4  -1  734.93   60.38
  -4   4   1  708.28   37.91
   4   4  -1  764.16   47.67
   4   4  -1  817.19   62.17
  -4   4   1  778.35  116.61
  -4   4   1  630.90   34.37
   4   4  -1  772.28   57.64
  -4   4   1  734.65   58.21
  -4   4   1  555.52  135.36
   4  -4  -1  723.49  156.56
   4  -4  -1  773.35   55.62
  -4  -4   1  753.55   74.00
  -4  -4   1  710.44  173.83
   4  -4  -1  982.87  436.54
   4  -4  -1  721.20   47.71
  -4  -4   1  692.46   43.89
  -4  -4   1  790.46   68.46
  -4  -4   1  732.55   63.22
   4   4   0   25.93    7.92
  -4   4   0   23.74    2.95
   4   4   0   25.80    3.33
  -4   4   0   27.22   17.91
  -4   4   0   15.81   28.34
   4   4   0   18.12    4.82
   4   4   0   28.90    6.85
  -4   4   0   20.80    8.30
  -4   4   0   21.42    3.16
  -4  -4   0   23.48    9.40
   4  -4   0   25.36    5.13
  -4  -4   0   24.40   34.22
   4  -4   0   32.61   27.13
   4  -4   0   39.69  100.23
  -4  -4   0   21.22    5.16
  -4  -4   0   36.05    9.98
   4  -4   0   23.74    6.93
   4   4   1 1743.27  204.13
   4   4   1 1429.64  138.15
   4   4   1 1580.42  180.83
   4   4   1 1623.04  170.23
  -4   4  -1 1375.82  324.36
   4   4   1 1738.69  194.19
  -4   4  -1 1608.14  171.36
  -4   4  -1 1885.98  278.46
  -4   4  -1 1740.07  255.49
   4  -4   1 1965.20 1075.53
  -4  -4  -1 1787.34  214.14
  -4  -4  -1 1550.24  468.00
   4  -4   1 1566.57  176.53
   4  -4   1 1586.53  313.48
  -4  -4  -1 1827.64  201.35
  -4  -4  -1 2044.35  239.87
   4  -4   1 1789.12  204.90
   4   4   2 1134.79  109.84
  -4   4  -2 1156.63  101.91
   4   4   2  865.71   60.32
  -4   4  -2 1490.39  408.76
   4   4   2 1075.01   96.93
   4   4   2 1014.58   97.80
  -4   4  -2 1239.77  126.92
  -4   4  -2 1084.78  104.54
   4  -4   2  982.96  217.62
  -4  -4  -2 1198.27  120.49
   4  -4   2  901.60   85.75
   4  -4   2 1125.29  108.48
   4  -4   2 1060.92   97.37
  -4  -4  -2 1219.81  109.69
  -4  -4  -2 1361.26  156.33
  -4  -4  -2 1090.89  195.88
   4   4   3   58.86   10.43
  -4   4  -3   55.20    6.27
  -4   4  -3   67.61    8.05
   4   4   3   51.96    3.53
  -4   4  -3   67.36   62.50
   4   4   3   58.26    7.56
   4   4   3   56.71    9.42
  -4   4  -3   69.53   11.89
   4  -4   3   59.85   19.41
  -4  -4  -3   60.18   20.37
   4  -4   3   50.63    7.41
   4  -4   3   55.67    8.19
   4  -4   3   61.67    9.17
   4  -4   3   60.35   11.55
  -4  -4  -3   65.16   10.08
  -4  -4  -3   62.41   16.09
  -4  -4  -3   37.14   23.79
   4   4   4  997.08  100.53
  -4   4  -4 1136.18   98.11
   4   4   4  908.06   82.02
  -4   4  -4  870.17  306.91
   4   4   4 1154.40  150.62
  -4   4  -4 1174.77  112.88
  -4   4  -4  977.17   87.03
   4  -4   4  790.94  106.93
   4  -4   4  962.81   88.52
  -4  -4  -4 1103.50  109.08
   4  -4   4  913.22   89.08
   4  -4   4 1046.37   96.40
   4  -4   4  746.47   88.10
  -4  -4  -4 1144.74  109.14
  -4  -4  -4 1156.89  122.58
  -4  -4  -4  944.63  141.44
   4   4   5  224.67   21.74
  -4   4  -5  189.09   91.12
  -4   4  -5  223.80   17.34
   4   4   5  266.41   27.16
  -4   4  -5  266.38   22.68
  -4   4  -5  273.25   19.37
   4  -4   5  227.06   19.52
   4  -4   5  201.00   18.96
   4  -4   5  241.92   18.10
  -4  -4  -5  249.84   23.84
  -4  -4  -5  258.02   22.88
  -4  -4  -5  233.65   17.61
  -4  -4  -5  171.82   30.67
   4   4   6   59.15   10.80
   4   4   6   64.01   14.08
  -4   4  -6   72.22   16.11
  -4   4  -6   63.35    9.02
  -4   4  -6   34.05   48.09
  -4   4  -6   54.57    8.22
   4  -4   6   48.47    9.52
  -4  -4  -6   68.25   11.98
   4  -4   6   52.93    7.14
  -4  -4  -6   57.33   11.40
  -4  -4  -6   44.02    6.40
   4  -4   6   58.58    9.19
   4   4   7  134.36   15.60
  -4   4  -7  139.42   12.89
  -4   4  -7  136.76   13.17
   4   4   7  138.53   19.51
  -4   4  -7   80.03   59.55
  -4   4  -7  146.88   13.21
   4  -4   7  140.18   24.43
  -4  -4  -7  154.37   17.27
   4  -4   7  120.57   10.15
  -4  -4  -7  140.23   17.18
   4  -4   7  110.95   14.71
   4   4   8   31.55   17.82
  -4   4  -8   18.64   38.04
  -4   4  -8   29.56    6.94
   4   4   8   32.36   13.44
   4  -4   8   24.37    5.36
   4  -4   8   25.20    9.93
   4  -4   8   28.15   10.27
   4   4   9   69.93   13.60
  -4   4  -9   34.13   41.33
   4   4   9   62.34   16.13
   4  -4   9   61.04   12.22
   4  -4   9   38.35    8.85
   4  -4   9   41.88   12.85
   4   4  10   94.69   17.29
   4   4  10  103.85   25.10
   4  -4  10   89.10   23.33
   4  -4  10   68.63   17.08
   4   4  11    7.18   12.09
   4   4  11    8.49   17.31
   4  -4  11    8.51   12.35
   4  -4  11   -1.06   11.64
   4   4  12    6.49   11.57
   4   4  12   -5.85   16.35
   4  -4  12   -3.27   11.55
   4  -4  12    5.37   11.62
   4   4  13    4.43   11.64
   4  -4  13   13.73   18.69
   4  -4  13  -10.84   22.96
   4   4  14   13.70   12.37
   4  -4  14   19.13   11.61
   4  -4  14   21.19   14.11
  -4  -4 -14   46.41  128.98
   4   4  15   -2.10    9.83
   4  -4  15    1.29    9.78
   4  -4  15   -2.54   11.15
  -4  -4 -15   51.73   96.19
   4   4  16    2.56   14.99
   4  -4  16   -1.57    8.50
   4  -4  16   -0.60   11.35
  -4  -4 -16    8.89   57.23
   4   6 -18   -1.56    7.00
  -4  -6  18    5.34   17.16
   4   6 -17    4.12   13.74
  -4  -6  17   15.91   21.48
   4   6 -16   -1.00    9.86
  -4  -6  16   -1.79   22.13
   4   6 -15    5.58   10.86
  -4   6  15    2.77    6.95
  -4  -6  15    5.95   19.03
   4   6 -14   11.04   12.32
  -4   6  14   11.72    8.87
  -4  -6  14    8.95   20.44
   4   6 -13  137.27   24.22
  -4   6  13  154.56   15.53
  -4  -6  13  186.11   36.85
   4   6 -12   38.83   13.84
  -4   6  12   34.22    9.46
  -4   6  12   17.29   30.48
  -4  -6  12   25.72   21.44
   4   6 -11    2.27   11.63
  -4   6  11    1.01    7.14
  -4   6  11    1.19   21.66
  -4  -6  11    8.53   16.92
   4   6 -10   -3.30   10.96
  -4   6  10    1.66   23.58
  -4   6  10    7.87    7.30
  -4  -6  10    7.23   15.67
  -4  -6  10    7.61   35.54
   4   6  -9   32.11   12.41
  -4   6   9   39.53   27.55
  -4   6   9   38.23   13.52
  -4  -6   9   38.36   16.76
  -4  -6   9  103.51   47.36
   4   6  -8   45.62   11.88
   4   6  -8   41.91    7.00
   4   6  -8   37.11    5.90
  -4   6   8   48.19    8.96
  -4   6   8   26.98   28.92
  -4  -6   8   21.99   48.20
  -4  -6   8   16.86   19.17
  -4  -6   8   37.59   15.24
   4   6  -7    5.01    9.43
   4   6  -7   -0.90    4.95
   4   6  -7    0.43    5.05
  -4   6   7    5.82   24.74
  -4   6   7    1.64    7.05
   4  -6  -7   35.37   47.78
  -4  -6   7   -3.85   70.34
   4  -6  -7  -21.08   30.46
  -4  -6   7    9.11   16.87
  -4  -6   7    5.68   11.00
   4   6  -6   51.43   12.02
   4   6  -6   66.09   12.43
   4   6  -6   55.01    6.04
   4   6  -6   55.15    7.47
  -4   6   6   52.50   32.11
  -4   6   6   62.40   10.69
   4  -6  -6   52.49   61.58
  -4  -6   6   34.99   46.13
   4  -6  -6   58.06   40.33
  -4  -6   6   40.40   23.87
  -4  -6   6   57.58   13.05
   4   6  -5    7.75    8.89
   4   6  -5    3.43    9.72
  -4   6   5    7.83    3.38
  -4   6   5  -10.46   25.55
   4   6  -5    4.26    6.08
  -4   6   5    1.06    8.40
   4  -6  -5   26.86   51.13
   4  -6  -5    3.14   64.34
  -4  -6   5    8.08   20.12
  -4  -6   5    8.46    8.92
  -4  -6   5   78.39   41.21
   4   6  -4  176.50   17.64
   4   6  -4  201.00   19.96
   4   6  -4  170.25   12.62
  -4   6   4  155.48    9.93
   4   6  -4  175.97   14.03
  -4   6   4  164.76   16.77
  -4   6   4  195.79   45.81
   4  -6  -4  187.43  113.23
   4  -6  -4  154.52    8.81
  -4  -6   4  143.76   66.27
  -4  -6   4  163.90   39.04
  -4  -6   4  158.53   15.43
   4  -6  -4  199.91   90.55
   4   6  -3  783.06   72.23
   4   6  -3  868.27   81.13
   4   6  -3  736.51   53.63
  -4   6   3  772.69   83.73
  -4   6   3  788.55   60.21
   4   6  -3  791.66   65.08
   4   6  -3  820.57   65.85
  -4   6   3  838.24  146.98
   4  -6  -3  776.75   55.96
  -4  -6   3  708.46  202.22
  -4  -6   3  784.07   92.28
  -4  -6   3  744.93  137.45
   4  -6  -3  845.38  219.95
   4  -6  -3  844.70  348.46
   4   6  -2  113.48   14.07
   4   6  -2  127.69   16.00
  -4   6   2   75.45   17.52
  -4   6   2   89.83   10.00
   4   6  -2   91.95   11.34
   4   6  -2  101.09   11.78
  -4   6   2   93.07   34.77
  -4  -6   2  129.99   56.62
   4  -6  -2   96.29   13.67
  -4  -6   2  107.59   34.91
  -4  -6   2   82.62   14.02
   4  -6  -2   93.27   52.36
   4  -6  -2  221.74   93.25
   4   6  -1 1264.54  134.35
   4   6  -1 1372.94  148.97
  -4   6   1 1404.14  229.64
   4   6  -1 1466.13  141.34
   4   6  -1 1099.73   98.07
   4   6  -1 1326.90  130.10
  -4   6   1 1316.72  134.47
  -4   6   1 1409.44  198.62
  -4   6   1  954.98   87.61
   4  -6  -1 2017.18  844.12
   4  -6  -1 1239.51  119.33
   4  -6  -1 1301.49  298.41
  -4  -6   1 1202.27  129.80
  -4  -6   1 1299.31  338.55
  -4  -6   1 1358.90  259.81
  -4   6   0   26.56   17.59
  -4   6   0   31.95    9.13
  -4   6   0   21.36   18.87
  -4  -6   0   35.59   58.48
   4  -6   0   15.57   32.23
   4  -6   0  171.37  111.82
   4   6   1   -3.00    7.69
  -4   6  -1    3.52    5.33
  -4   6  -1   -2.52    8.28
  -4   6  -1   -6.84   13.64
   4   6   1   -2.93    4.74
   4   6   1   -3.29    5.96
   4   6   1    5.28    6.13
  -4   6  -1    1.69    5.42
  -4   6  -1    3.42   14.23
   4  -6   1   10.47   22.92
  -4  -6  -1    5.10    9.58
   4  -6   1   -0.47    4.12
   4  -6   1   -3.84  103.17
  -4  -6  -1   -2.13   28.30
  -4  -6  -1    3.52    6.79
   4  -6   1    4.09    6.40
   4   6   2   39.68    9.60
  -4   6  -2   25.95    5.25
   4   6   2   43.70    6.76
  -4   6  -2   28.09   26.97
   4   6   2   43.13    6.87
   4   6   2   43.98    6.98
  -4   6  -2   48.93   10.90
   4  -6   2   41.65    8.20
   4  -6   2   50.47  111.20
  -4  -6  -2   40.22   11.47
   4  -6   2   38.15   17.20
  -4  -6  -2   34.02   30.60
   4  -6   2   35.88   23.61
  -4  -6  -2   42.29    9.96
   4  -6   2   38.51    5.80
   4   6   3   22.39    8.96
  -4   6  -3   24.34    5.51
  -4   6  -3   38.52   10.18
  -4   6  -3   21.60   23.27
   4   6   3   27.96    7.15
   4   6   3   21.30    5.55
   4   6   3   24.29    5.65
  -4   6  -3   19.22    4.83
   4  -6   3   17.27   13.30
  -4  -6  -3   24.31   16.90
   4  -6   3   25.29    7.59
  -4  -6  -3   36.02   26.06
   4  -6   3   20.90   17.87
  -4  -6  -3   30.83   10.30
   4  -6   3   26.25    6.12
   4   6   4    5.74    8.35
  -4   6  -4   13.84   19.95
   4   6   4   11.83    4.50
   4   6   4   10.84    7.21
   4   6   4    8.09    4.87
  -4   6  -4    9.35    5.70
  -4   6  -4   15.21    9.60
   4  -6   4   12.29    6.78
  -4  -6  -4    1.25    9.76
  -4  -6  -4   -1.05   21.62
   4  -6   4   10.57    5.94
  -4  -6  -4   12.87   10.34
   4  -6   4    7.38    5.22
   4   6   5   28.13    9.44
  -4   6  -5   33.41    6.83
  -4   6  -5   19.44   20.83
   4   6   5   30.58    8.80
   4   6   5   23.06    4.87
  -4   6  -5   38.46   10.65
   4   6   5   24.01    4.63
  -4   6  -5   25.28    6.04
  -4  -6  -5   42.11   10.83
   4  -6   5   21.13    6.68
  -4  -6  -5   19.89   20.83
   4  -6   5   29.86    7.44
  -4  -6  -5   35.87   12.50
   4  -6   5   29.57    7.70
   4   6   6   29.67    9.47
   4   6   6   19.34    4.00
  -4   6  -6   23.71    6.56
   4   6   6   26.80   12.40
  -4   6  -6   20.12   18.81
   4  -6   6   24.36    7.27
   4  -6   6   30.27    8.85
  -4  -6  -6   24.20   18.29
   4  -6   6   25.45    7.09
   4   6   7    8.28    9.18
  -4   6  -7   14.27   16.63
   4   6   7    8.35   12.33
   4  -6   7    9.97    9.02
   4  -6   7    7.52    6.71
   4  -6   7    4.02    7.38
   4   6   8   56.79   12.59
   4   6   8   64.54   17.20
   4  -6   8   54.81   12.40
   4  -6   8   39.73   10.90
   4  -6   8   49.13    8.36
   4   6   9  102.26   16.51
   4   6   9  110.96   21.09
   4  -6   9   99.49   15.47
   4  -6   9   55.10   13.49
   4  -6   9   70.94    9.39
   4   6  10   69.22   15.15
   4   6  10   64.87   18.85
   4  -6  10   44.00   12.97
   4   6  11    5.54   11.23
   4   6  11    3.17   18.51
   4  -6  11    4.86   12.57
   4  -6  11   -1.33    9.83
   4   6  12   49.00   14.30
   4   6  12   53.07   22.21
   4  -6  12   52.81   15.55
   4  -6  12   32.78   12.72
   4   6  13   38.56   12.97
   4   6  13   45.54   19.23
   4  -6  13   58.19   17.96
   4  -6  13   23.42   11.86
   4  -6  14   -8.60   13.97
  -4  -6 -14  -30.24  128.84
  -4   6 -15    0.40    8.17
  -4  -6 -15  -19.34  103.20
   4   8 -17    6.02    7.59
  -4  -8  17   14.10   15.87
   4   8 -16  -10.88    9.19
  -4   8  16   -0.28    7.68
  -4  -8  16    8.28   18.14
   4   8 -15   33.54   12.00
  -4   8  15   12.67    9.01
  -4  -8  15   36.46   21.78
   4   8 -14    0.10   10.89
  -4   8  14    2.87    9.22
  -4  -8  14   11.57   32.80
   4   8 -13    8.99   12.79
  -4   8  13   23.56    9.29
  -4  -8  13   18.40   17.24
   4  -8 -13   15.79   22.02
   4   8 -12    9.54   12.24
  -4   8  12    2.44    9.64
  -4   8  12    8.12   18.78
  -4  -8  12    7.17   16.26
   4   8 -11   12.70   12.37
  -4   8  11    9.85    9.31
  -4   8  11   15.98   22.34
  -4  -8  11    6.65   15.92
   4   8 -10   35.42   13.98
   4   8 -10   29.09    6.23
  -4   8  10   29.85   10.48
  -4   8  10   23.74   26.55
  -4  -8  10   33.13   16.19
   4   8  -9   -4.73   11.83
   4   8  -9    0.62    5.77
  -4   8   9   -1.28   24.95
  -4   8   9   -0.86    8.85
  -4  -8   9    0.05   12.84
  -4  -8   9   -0.75   42.86
   4   8  -8   95.74   16.73
   4   8  -8   92.12   10.22
  -4   8   8   68.93   36.72
  -4   8   8  100.22   14.17
  -4  -8   8   65.78   16.78
  -4  -8   8   47.87   65.89
   4   8  -7   44.06   13.05
   4   8  -7   44.06    8.40
  -4   8   7   41.92   31.10
  -4   8   7   51.64   10.90
  -4  -8   7   35.74   11.92
  -4  -8   7   39.30   48.41
   4   8  -6   48.08   12.25
   4   8  -6   36.83    4.53
   4   8  -6   46.28    8.78
  -4   8   6   43.72   30.40
  -4   8   6   47.66   10.32
  -4  -8   6   29.13    9.97
  -4  -8   6   31.49   51.23
   4   8  -5  409.22   39.96
   4   8  -5  406.65   32.78
  -4   8   5  447.89   38.40
  -4   8   5  383.57   82.02
  -4  -8   5  344.76  137.80
   4   8  -4   10.68    9.32
   4   8  -4   10.96    7.89
  -4   8   4   10.91    4.93
  -4   8   4   16.28   25.47
  -4   8   4   15.80    9.23
  -4   8   4    7.19    5.61
  -4  -8   4   19.84   41.56
   4   8  -3   25.26    9.95
   4   8  -3   24.11    8.46
  -4   8   3   20.70    7.23
  -4   8   3   20.48   24.92
  -4   8   3   23.99    6.24
  -4  -8   3    4.45   45.17
   4   8  -2   10.85    9.29
  -4   8   2    7.45   22.50
  -4   8   2   10.35   13.71
   4   8  -2   10.82    8.00
  -4   8   2   20.68    7.27
  -4  -8   2   52.48   45.15
   4  -8  -2   27.05  107.31
   4  -8  -2   10.28   38.99
   4   8  -1  376.30   48.14
   4   8  -1  435.82   58.45
  -4   8   1  409.57   32.87
   4   8  -1  447.63   32.01
   4   8  -1  413.86   31.69
  -4   8   1  400.84   66.51
  -4   8   1  408.24   40.97
   4  -8  -1  392.60  273.29
  -4  -8   1  370.59   91.36
  -4  -8   1  370.44  126.43
   4  -8  -1  369.86   28.18
   4  -8  -1  370.20  107.76
   4   8   0   55.74   11.30
  -4   8   0   63.23   22.76
   4   8   0   68.27    5.58
  -4   8   0   58.98   10.66
   4  -8   0  187.34  114.35
  -4  -8   0   88.51   52.54
  -4  -8   0   65.31   18.16
   4  -8   0   36.74   40.35
   4   8   1  354.43   31.36
   4   8   1  392.34   26.46
   4   8   1  371.23   26.44
  -4   8  -1  296.64   31.90
   4  -8   1  348.20   80.63
   4  -8   1  421.44  261.69
   4  -8   1  371.62   28.82
  -4  -8  -1  351.21  151.51
  -4  -8  -1  273.51   32.97
   4  -8   1  339.81   62.45
   4   8   2   37.72    9.91
   4   8   2   28.64    6.90
   4   8   2   30.39    6.52
  -4   8  -2   39.05   10.37
   4  -8   2   46.81   28.02
   4  -8   2   81.37  106.98
   4  -8   2   46.56    9.14
  -4  -8  -2    3.55   37.69
  -4  -8  -2   28.07   13.68
   4  -8   2   38.91   20.27
   4   8   3  213.34   19.59
   4   8   3  188.52   14.04
   4   8   3  195.65   16.14
   4  -8   3  172.41   42.69
   4  -8   3  155.35   37.27
   4  -8   3  183.28   19.67
   4  -8   3  219.86   19.39
  -4  -8  -3  202.38   57.50
   4   8   4   45.17   10.84
  -4   8  -4   28.15   10.57
   4   8   4   43.95    8.95
   4   8   4   40.93    6.90
  -4   8  -4   44.93   13.42
   4  -8   4   56.90   10.73
  -4  -8  -4   62.82   33.83
   4  -8   4   45.80    7.76
   4   8   5    4.33    9.10
  -4   8  -5    4.56    5.96
   4   8   5    4.74    8.14
   4   8   5    5.99    4.76
  -4   8  -5    5.32   10.27
   4  -8   5   11.73    8.67
  -4  -8  -5   18.37   25.72
   4  -8   5    7.13    7.03
   4   8   6    0.63    9.36
   4   8   6   -1.47   12.13
  -4   8  -6   -2.07    6.29
   4  -8   6    1.65    7.49
   4  -8   6    1.85    8.06
  -4  -8  -6   10.70   41.24
   4   8   7    9.19   10.01
   4   8   7    6.07   13.49
  -4   8  -7    5.94    7.24
   4  -8   7    7.04    8.74
   4  -8   7    9.94    8.19
   4   8   8    6.12   10.26
  -4   8  -8    0.87    7.75
   4   8   8    7.35   13.97
  -4   8  -8    5.74   10.34
   4  -8   8    2.26   10.89
   4   8   9  306.79   34.23
  -4   8  -9  202.88   27.95
   4   8   9  328.92   42.93
  -4   8  -9  264.44   30.79
   4  -8   9  323.56   36.20
   4   8  10   14.60   11.19
  -4   8 -10   13.60    8.77
   4   8  10   18.26   15.41
  -4   8 -10    9.74    8.70
   4  -8  10   17.71   12.01
   4   8  11    5.89    9.89
  -4   8 -11    2.00    8.24
   4   8  11   15.30   17.81
  -4   8 -11    6.43   10.70
   4  -8  11   12.64   11.53
   4   8  12    5.82    9.16
  -4   8 -12   -3.23    7.75
   4   8  12    2.19   16.66
   4  -8  12    0.17   13.92
   4   8  13   11.50    9.13
  -4   8 -13   10.40    8.24
   4   8  13   31.29   16.25
   4  -8  13   23.85   14.29
   4   8  14    1.38    6.99
  -4   8 -14    2.33    9.78
   4  -8  14    1.42   11.36
  -4  -8 -14   -2.14  119.27
   4  10 -15    1.09    8.15
  -4  10  15    6.26    7.47
  -4 -10  15   10.31   19.52
   4  10 -14   16.78   16.18
  -4  10  14   16.18    9.98
  -4 -10  14   17.15   14.37
   4  10 -13   75.74   14.90
  -4  10  13   72.59   11.97
  -4 -10  13   49.83   19.91
   4  10 -12   18.38   11.66
  -4  10  12   20.54   10.29
  -4 -10  12   15.27   15.74
   4 -10 -12   17.04   25.21
   4  10 -11    7.16   11.45
   4  10 -11   -0.74    4.58
  -4  10  11    5.31   10.19
   4 -10 -11    8.26   26.73
  -4 -10  11   -2.14   14.21
   4  10 -10   77.84   17.57
   4  10 -10   76.19   13.88
  -4  10  10   98.62   13.93
   4 -10 -10   69.45   43.75
  -4 -10  10   50.21   19.31
   4  10  -9  181.96   24.66
   4  10  -9  164.93   15.76
  -4  10   9  189.60   20.69
   4 -10  -9  182.64   63.63
  -4 -10   9   85.21   81.79
   4  10  -8   60.16   25.32
   4  10  -8   49.97   10.55
  -4  10   8   60.14   12.88
  -4 -10   8   49.08   63.16
   4  10  -7   17.89   12.20
   4  10  -7   14.40    9.02
  -4  10   7   14.50   17.02
  -4  10   7   11.47   31.03
  -4 -10   7   -7.58   78.40
   4  10  -6   40.95   13.89
   4  10  -6   41.13   10.77
  -4  10   6   42.56   11.58
  -4  10   6   57.77   35.60
  -4 -10   6    4.87   59.91
   4  10  -5   50.91   13.90
   4  10  -5   53.99   11.67
  -4  10   5   56.04   11.69
  -4  10   5   56.61   37.47
  -4 -10   5   26.21   66.39
   4  10  -4   59.84   14.43
   4  10  -4   64.07   12.45
  -4  10   4   63.09   11.92
   4 -10  -4   75.12   45.77
  -4 -10   4   86.17   73.30
   4  10  -3   81.28   14.68
  -4  10   3   55.43    8.49
   4  10  -3   89.06   13.02
  -4  10   3   81.08   21.20
  -4 -10   3   50.24   66.27
   4 -10  -3   81.27   46.23
   4  10  -2    8.00   10.14
  -4  10   2    1.78    8.66
   4  10  -2    8.32    9.17
  -4  10   2   16.73    8.89
  -4 -10   2   13.41   50.04
   4 -10  -2    3.11   32.70
   4  10  -1   21.31   10.51
  -4  10   1   28.93    9.00
  -4  10   1   21.60   10.73
   4 -10  -1   12.35   32.64
  -4 -10   1   34.05   53.62
   4  10   0   51.49   12.24
  -4  10   0   53.72   13.63
   4  10   0   52.00   10.29
  -4  10   0   43.92    9.56
  -4 -10   0   82.23   60.95
   4 -10   0   48.79   33.76
   4  10   1   13.64    9.75
  -4  10  -1    7.50   12.23
   4  10   1   11.91    7.69
  -4  10  -1   10.35    7.03
  -4 -10  -1   17.74   49.94
   4 -10   1   -7.20   46.93
   4  10   2    5.36    9.44
  -4  10  -2   -0.53    5.97
   4  10   2    1.43    5.21
   4  10   2    6.86    6.69
  -4  10  -2    9.74   12.07
   4 -10   2    4.91   25.46
  -4 -10  -2   -0.91   46.20
   4  10   3  109.99   14.82
   4  10   3   72.07   15.07
   4  10   3   84.16    9.95
  -4  10  -3  108.79   20.14
  -4 -10  -3  125.93   61.42
   4  10   4   -2.57    9.46
   4  10   4   -4.27   14.14
   4  10   4    1.14    5.66
  -4  10  -4   10.04   13.40
  -4 -10  -4    4.63   39.80
   4  10   5   -2.16    9.27
   4  10   5   -2.78   10.12
  -4  10  -5    0.27   13.18
   4 -10   5   -1.30    6.67
  -4 -10  -5    8.38   35.59
   4  10   6    3.86    9.38
   4  10   6   -1.12   11.09
  -4  10  -6    7.94   12.94
   4 -10   6    7.71    7.33
  -4 -10  -6    9.45   32.11
   4  10   7    1.38    9.10
   4  10   7    0.74   11.67
  -4  10  -7    4.78   12.21
   4 -10   7    5.78    7.85
  -4 -10  -7   -0.47   27.17
   4  10   8   15.69    9.65
  -4  10  -8   14.59   12.18
   4  10   8   18.68   13.46
   4 -10   8   22.05    8.96
   4  10   9    1.01    8.77
  -4  10  -9    3.41    5.68
   4  10   9    3.79   12.11
  -4  10  -9    4.12   12.13
   4 -10   9    3.62   17.35
   4  10  10    9.95    8.59
  -4  10 -10    5.16    5.85
   4  10  10   25.51   16.48
  -4  10 -10   11.89    6.61
   4 -10  10   22.86   11.40
   4  10  11    2.16    7.47
  -4  10 -11   -1.12    5.11
   4  10  11    0.35   14.65
  -4  10 -11   -0.94    4.71
   4 -10  11    7.89   10.34
   4  10  12    6.47    6.63
  -4  10 -12    0.54    4.62
   4  10  12   13.56   14.19
   4 -10  12    7.94    9.75
   4  10  13   17.09    4.82
   4 -10  13   37.17   11.94
   4  12 -13   15.25    7.97
  -4  12  13   17.53    9.58
   4  12 -12   -2.57    8.49
  -4  12  12    1.82   16.89
   4 -12 -12   -4.20   20.80
   4  12 -11    3.96    8.92
  -4  12  11    3.18    8.90
   4  12 -11    1.35    4.11
   4 -12 -11   14.26   27.19
   4  12 -10   -0.35    9.50
  -4  12  10    4.57    9.27
   4  12 -10    5.43    5.36
   4 -12 -10   -2.48   33.17
   4  12  -9    7.08   10.04
   4  12  -9    8.66    6.68
  -4  12   9    7.03   10.10
   4 -12  -9   19.21   31.80
  -4 -12   9   -0.44   36.62
   4  12  -8   17.96   11.50
   4  12  -8   26.34    8.37
  -4  12   8   17.68    9.73
   4 -12  -8   22.20   37.67
  -4 -12   8   17.87   48.56
   4  12  -7   14.97   10.82
   4  12  -7   12.21   14.09
  -4  12   7   10.83    9.56
   4 -12  -7    0.36   38.59
  -4 -12   7   26.85   55.20
   4  12  -6    0.31   16.06
   4  12  -6    1.73   14.68
  -4  12   6   -2.11    8.51
   4 -12  -6  -12.74   36.86
  -4 -12   6   -7.82   77.17
   4  12  -5    8.10   10.17
   4  12  -5    3.37   16.03
  -4  12   5    5.98    8.53
   4 -12  -5   18.09   36.91
  -4 -12   5   -0.80   53.92
   4  12  -4   64.22   13.55
   4  12  -4   73.33   20.52
  -4  12   4   64.20   11.14
   4 -12  -4   40.08   48.33
  -4 -12   4   41.77   73.40
   4  12  -3    7.42   10.34
  -4  12   3    8.19    5.95
   4  12  -3    8.25    9.67
  -4  12   3   14.81    7.64
  -4 -12   3    7.55   62.14
   4 -12  -3    2.66   61.37
   4  12  -2   26.21   10.84
  -4  12   2   14.31    7.43
   4  12  -2   26.92   10.15
  -4  12   2   21.85    7.50
  -4 -12   2    7.94   67.04
   4 -12  -2    2.32   44.04
   4  12  -1   32.78   11.42
  -4  12   1   31.00    9.15
   4  12  -1   40.32   10.37
  -4  12   1   31.49    7.53
  -4 -12   1   16.62   61.88
   4 -12  -1   26.28   42.69
   4  12   0  127.82   16.49
   4  12   0  121.46   14.86
  -4  12   0  113.72   15.37
   4 -12   0  108.88   54.75
  -4 -12   0  166.82   84.20
   4  12   1    2.24    9.37
  -4  12  -1    3.22    9.46
   4  12   1    5.51    7.32
  -4  12  -1    2.14    4.85
  -4 -12  -1    9.26   51.20
   4 -12   1   26.25   30.34
   4  12   2   -0.37   14.69
   4  12   2    3.76   10.28
  -4  12  -2    9.84    9.97
   4 -12   2    8.94   30.43
  -4 -12  -2   34.81   49.98
   4  12   3   -0.37    8.64
   4  12   3    3.90    6.18
  -4  12  -3    3.67   10.57
  -4 -12  -3   22.10   47.00
   4  12   4   26.90    9.13
   4  12   4   13.91    7.62
  -4  12  -4   30.13   11.37
  -4 -12  -4   23.18   44.66
   4  12   5    5.12    8.20
   4  12   5    9.86    7.65
  -4  12  -5   11.13   10.44
  -4 -12  -5   -2.51   37.61
   4  12   6    2.23    7.61
   4  12   6    0.96    8.07
  -4  12  -6    4.08    9.46
  -4 -12  -6    4.85   30.41
   4  12   7    5.05    7.56
   4  12   7   10.24   15.62
  -4  12  -7   16.43    9.08
  -4 -12  -7    5.84   30.72
   4  12   8   56.30   10.30
   4  12   8   69.39   16.34
  -4  12  -8   85.22   11.91
   4  12   9   12.98    6.59
   4  12   9   20.74   12.54
  -4  12  -9   21.55    7.37
   4  12  10    1.04    4.98
   4  12  10    1.98   10.74
  -4  12 -10    2.00    4.54
   4  14  -9    0.45    6.34
  -4  14   9    0.36    6.68
   4  14  -9    7.00    8.84
   4 -14  -9   -0.28   45.15
   4 -14  -8    7.47   35.68
  -4 -14   8   47.18   25.93
   4  14  -7    1.24    7.29
   4  14  -7    5.23    6.82
  -4  14   7    2.82    7.06
   4 -14  -7   11.54   35.19
  -4 -14   7    3.65   37.48
   4  14  -6    3.34    7.65
   4  14  -6    9.42    7.87
  -4  14   6    6.66    7.14
   4 -14  -6  -13.53   38.09
  -4 -14   6   24.88   46.82
   4  14  -5    5.09    7.76
   4  14  -5    2.14    8.01
  -4  14   5    3.08    9.46
   4 -14  -5  -10.93   37.81
  -4 -14   5  -16.22   53.62
   4  14  -4   18.15    8.68
   4  14  -4   28.38    9.12
  -4  14   4   22.50    6.27
   4 -14  -4   28.47   41.57
  -4 -14   4   31.60   83.71
   4  14  -3   23.84    8.65
   4  14  -3   31.17    9.09
  -4  14   3   19.16    5.66
   4 -14  -3   38.28   39.44
  -4 -14   3    8.81   57.13
   4  14  -2   22.96    8.10
  -4  14   2   13.53    5.03
   4  14  -2   20.51    8.61
  -4  14   2   14.57    4.86
  -4 -14   2   11.43   56.84
   4 -14  -2   22.57   59.84
   4  14  -1   16.53    8.13
   4  14  -1   18.66    7.87
  -4  14   1   15.00    5.94
   4 -14  -1    2.59   39.26
  -4 -14   1   38.62   56.98
   4  14   0    5.69    7.14
   4  14   0    6.24    7.26
  -4  14   0    2.63    6.36
   4 -14   0   -5.68   32.36
  -4 -14   0   -6.86   54.31
   4  14   1   26.49    7.98
   4  14   1   24.83    7.37
  -4  14  -1   32.06    8.02
   4 -14   1   23.85   30.87
  -4 -14  -1   15.73   59.18
   4  14   2   23.38    7.36
   4  14   2   15.87    5.79
  -4  14  -2   35.01   13.09
   4 -14   2   -2.31   44.99
  -4 -14  -2   14.85   54.21
   4  14   3   23.87    6.92
  -4  14  -3   21.02   13.59
  -4 -14  -3    4.43   51.43
   4  14   4    1.18    5.53
  -4  14  -4   -3.52   12.21
  -4 -14  -4   24.06   39.81
   4  14   5   70.38    8.45
  -4  14  -5  102.04   11.93
  -4 -14  -5   92.45   48.59
  -4  14  -6   32.20    8.37
  -4 -14  -6   36.43   29.44
  -4  14  -7    5.07    6.15
  -5  -1  19    0.92   13.67
  -5  -1  18   -2.70   18.99
  -5   1  17    7.18   16.32
  -5  -1  17   10.01   18.07
  -5   1  16   -2.93   18.54
  -5  -1  16   -8.00   19.20
  -5  -1  16   -0.39    6.73
  -5   1  15   12.31   15.87
  -5  -1  15   13.35   20.92
  -5  -1  15    3.31    7.40
  -5   1  14    3.31   16.18
  -5  -1  14    2.51    7.30
  -5  -1  14   11.27   21.35
  -5   1  13   74.85   23.63
  -5  -1  13  112.70   47.80
  -5   1  12   15.57    5.95
  -5   1  12    7.82   22.49
  -5   1  12   38.67   17.57
  -5  -1  12   43.81   17.44
  -5  -1  12    4.28   25.19
  -5  -1  12   20.00    7.43
  -5   1  11   27.89   23.32
   5   1 -11   23.15    5.55
   5   1 -11    9.92   27.67
  -5   1  11   45.36   16.66
  -5   1  11   15.46    5.64
  -5  -1  11   25.76   11.23
  -5  -1  11   41.68   16.19
   5  -1 -11   14.66   33.94
  -5  -1  11   11.29   26.51
   5  -1 -11   14.32    4.70
   5   1 -10   43.29   34.89
  -5   1  10   61.09   46.48
  -5   1  10   85.87   19.69
   5  -1 -10   41.51    8.54
   5  -1 -10   43.40   43.26
  -5  -1  10   84.17   18.16
  -5  -1  10   58.10   53.32
  -5  -1  10   60.36   12.93
   5   1  -9   68.49    6.94
   5   1  -9  100.81   12.08
  -5   1   9  111.04   42.19
   5   1  -9   68.56   41.99
  -5   1   9   98.68   21.03
   5  -1  -9   82.85   45.51
   5  -1  -9   99.62    9.84
  -5  -1   9   90.44   20.44
   5  -1  -9   99.88   50.22
  -5  -1   9   46.03   47.96
  -5  -1   9   67.46   13.71
   5   1  -8    3.80   31.81
  -5   1   8  -38.70   33.49
  -5   1   8   -6.06   15.35
  -5  -1   8    6.49   13.71
  -5  -1   8   -2.52   38.02
   5  -1  -8  -24.20   81.26
   5   1  -7  -11.17   31.20
   5   1  -7   -0.66    7.92
   5   1  -7   -1.19    2.17
   5   1  -7  -18.42   35.28
  -5   1   7   -0.91   35.39
  -5   1   7    3.07    3.41
  -5   1   7   -7.00   15.39
  -5   1   7    2.72    3.61
   5  -1  -7    0.89    3.11
   5  -1  -7   10.43   27.24
   5  -1  -7   -1.27    7.97
  -5  -1   7   46.85   80.09
  -5  -1   7    0.43    5.14
  -5  -1   7   -7.73   13.77
  -5  -1   7    0.86    1.71
  -5   1   6    5.82    3.23
   5   1  -6   17.79    9.41
  -5   1   6    7.38    4.24
   5   1  -6  -14.66   43.09
  -5   1   6    5.77    1.78
   5   1  -6    1.86   20.64
  -5   1   6   -7.68   60.79
   5   1  -6    7.73    2.96
  -5   1   6   24.53   16.07
   5  -1  -6    8.08    2.74
   5  -1  -6   14.92    8.12
  -5  -1   6    7.94   23.38
   5  -1  -6  -23.05   53.31
  -5  -1   6    4.35   49.52
  -5  -1   6    7.46    5.12
   5  -1  -6    6.13   27.75
  -5  -1   6    4.57    3.81
   5  -1  -6    5.45    1.96
   5   1  -5  204.27   12.18
  -5   1   5  247.08   70.51
   5   1  -5  193.91   20.44
  -5   1   5  202.77   87.65
   5   1  -5  224.39   84.57
  -5   1   5  199.32   14.51
  -5   1   5  207.28    8.55
   5   1  -5  204.35   10.54
   5  -1  -5  181.58   57.05
  -5  -1   5  238.42   37.04
   5  -1  -5  189.08   10.07
  -5  -1   5  220.25  100.50
   5  -1  -5  193.73    9.62
  -5  -1   5  240.67   11.78
   5  -1  -5  289.63  106.50
  -5  -1   5  250.33   18.76
   5  -1  -5  224.93   22.69
   5   1  -4   -0.26    4.10
   5   1  -4    0.53   40.98
  -5   1   4   -4.33   20.23
   5   1  -4    1.82   10.15
  -5   1   4    7.59   41.53
  -5   1   4   -0.42    3.03
  -5   1   4   -0.54    9.44
   5   1  -4   -0.89    4.21
   5  -1  -4   -0.40   54.39
   5  -1  -4    0.19    2.03
   5  -1  -4   -8.19   50.26
   5  -1  -4   -0.20    1.23
  -5  -1   4    4.89   48.93
   5  -1  -4   -0.27   12.09
  -5  -1   4   -1.35   16.25
  -5  -1   4    1.18    4.70
  -5  -1   4   -1.64    3.57
  -5  -1   4    1.76    4.26
   5  -1  -4   -0.10    3.97
   5   1  -3  447.28   24.51
  -5   1   3  407.90   73.86
   5   1  -3  552.38   78.61
   5   1  -3  437.06  117.44
  -5   1   3  419.87   67.98
  -5   1   3  478.08   27.88
   5   1  -3  421.85   27.82
  -5   1   3  464.06  141.40
  -5  -1   3  504.59   74.65
   5  -1  -3  427.90   48.59
  -5  -1   3  468.88  265.42
   5  -1  -3  482.03  210.13
  -5  -1   3  455.08   78.13
   5  -1  -3  476.30  162.31
  -5  -1   3  471.43   36.50
  -5  -1   3  452.98   27.77
   5  -1  -3  429.47   28.81
   5   1  -2  487.15   26.34
   5   1  -2  500.66  114.97
  -5   1   2  470.64   99.89
   5   1  -2  477.79   50.10
  -5   1   2  493.00  130.66
  -5   1   2  502.12   32.40
  -5   1   2  589.77  142.05
   5   1  -2  462.77   31.97
   5  -1  -2  552.57  306.66
   5  -1  -2  453.17   15.49
  -5  -1   2  469.47   75.78
   5  -1  -2  429.16   14.05
  -5  -1   2  528.90  159.68
   5  -1  -2  501.73   66.60
  -5  -1   2  492.12  160.98
   5  -1  -2  522.14  155.96
  -5  -1   2  493.45   30.20
  -5  -1   2  514.97   32.44
   5  -1  -2  468.51   33.93
   5   1  -1  364.73   19.75
  -5   1   1  335.88   13.27
  -5   1   1  315.45  124.22
   5   1  -1  406.06   48.15
  -5   1   1  370.81   93.34
   5   1  -1  363.62   83.14
   5   1  -1  354.55   37.54
  -5   1   1  378.66   25.95
   5  -1  -1  369.78   22.86
   5  -1  -1  365.71   28.43
   5  -1  -1  344.00   15.98
  -5  -1   1  363.91   69.83
  -5  -1   1  390.81  115.16
   5  -1  -1  410.26   67.76
  -5  -1   1  421.93  198.53
   5  -1  -1  431.29  110.00
  -5  -1   1  399.02   26.30
  -5  -1   1  389.95   36.06
  -5  -1   1  364.10   21.31
   5   1   0   14.16    4.80
  -5   1   0   33.03   44.03
   5   1   0   13.58    4.69
  -5   1   0   13.42    2.87
   5   1   0    9.10   31.53
  -5   1   0   18.37    7.09
   5   1   0   14.08   19.91
   5   1   0   13.74    7.87
   5  -1   0   15.01    5.68
   5  -1   0   14.59    2.99
  -5  -1   0   16.53    5.47
   5  -1   0   -2.41   30.94
  -5  -1   0   29.50   33.90
   5  -1   0   10.55   23.50
  -5  -1   0   -7.94   87.53
  -5  -1   0   11.61    5.99
  -5  -1   0   12.56    6.48
   5  -1   0   17.74    8.41
   5   1   1  342.09   21.11
  -5   1  -1  369.22   37.67
   5   1   1  340.86   18.93
  -5   1  -1  345.99   22.79
   5   1   1  362.39   50.99
  -5   1  -1  347.87   46.33
   5   1   1  361.40   47.51
  -5   1  -1  379.34  218.03
   5   1   1  320.73   33.69
   5   1   1  344.82   26.47
  -5   1  -1  398.08   55.36
   5  -1   1  337.08   27.05
   5  -1   1  344.52   21.73
   5  -1   1  315.57   50.85
   5  -1   1  370.67   80.24
  -5  -1  -1  367.30   22.21
  -5  -1  -1  359.55   24.76
  -5  -1  -1  386.82   74.15
  -5  -1  -1  370.51   24.29
   5  -1   1  326.12   17.57
   5   1   2   96.26    9.07
  -5   1  -2  103.17   17.42
   5   1   2   96.23    6.98
  -5   1  -2   99.32    7.33
   5   1   2  103.54   29.93
  -5   1  -2   90.23   11.75
   5   1   2  100.66   14.36
  -5   1  -2  123.65  154.74
   5   1   2   92.84   17.12
   5   1   2   94.47   11.09
  -5   1  -2  107.72   13.98
   5  -1   2   98.14   11.63
   5  -1   2   94.72    8.73
   5  -1   2   84.13   13.29
   5  -1   2  102.69   40.52
  -5  -1  -2  104.61    9.21
  -5  -1  -2  106.20   10.99
  -5  -1  -2  104.06   28.21
  -5  -1  -2  103.77    9.69
   5  -1   2   91.65    7.60
   5   1   3   47.64    8.32
   5   1   3   50.35   16.22
  -5   1  -3   57.49  135.78
   5   1   3   47.35    5.41
   5   1   3   52.26   25.02
  -5   1  -3   51.73    6.86
   5   1   3   46.95    9.27
  -5   1  -3   56.00    9.00
  -5   1  -3   50.47   12.05
  -5  -1  -3   54.27    8.48
  -5  -1  -3   45.29   24.54
   5  -1   3   49.20    9.60
  -5  -1  -3   52.16   14.40
   5  -1   3   43.89    7.17
  -5  -1  -3   53.33    7.67
   5  -1   3   48.45    7.16
   5   1   4   16.87   20.10
   5   1   4    4.38   14.36
  -5   1  -4  -74.43  120.97
   5   1   5   85.24   18.82
  -5   1  -5   91.91    9.81
   5   1   5  108.38   10.37
   5   1   5   80.80    6.77
  -5   1  -5  104.80    9.28
  -5   1  -5  107.59  163.50
  -5   1  -5   89.75   10.00
   5  -1   5   82.97    8.81
  -5  -1  -5   97.53   11.49
   5  -1   5   85.12    9.87
   5  -1   5   79.67   11.19
   5   1   6  762.95   74.50
  -5   1  -6  734.02  525.82
   5   1   6  721.84   54.87
   5   1   6  620.73   59.99
   5   1   6  799.56  100.37
  -5   1  -6  933.73   69.51
  -5   1  -6  853.47   74.29
  -5   1  -6  788.47   67.42
   5  -1   6  665.51   63.77
   5  -1   6  783.16   63.20
   5  -1   6  728.20   72.28
  -5  -1  -6  859.61   76.49
  -5  -1  -6  731.19   59.24
  -5  -1  -6  683.00   65.33
   5   1   7  181.99   19.46
  -5   1  -7  170.39   13.23
   5   1   7  162.51   10.83
  -5   1  -7  180.01  204.54
   5   1   7  170.57   29.15
  -5   1  -7  196.96   17.81
  -5   1  -7  223.95   14.64
   5  -1   7  150.77   12.89
  -5  -1  -7  208.30   11.60
  -5  -1  -7  203.29   19.48
   5  -1   7  167.39   18.80
   5   1   8   64.61   20.57
  -5   1  -8  153.00  144.98
   5   1   8   67.29   19.30
   5   1   8   67.47    7.26
   5  -1   8   72.97    9.80
   5  -1   8   64.04   12.26
   5   1   9    9.41   10.65
   5   1   9    9.42    5.09
  -5   1  -9    3.43  114.15
   5  -1   9    2.10   16.37
   5  -1   9   11.28    7.02
  -5   1 -10   55.54  238.43
  -5  -1 -10  529.31  292.39
   5   1  11   50.36   15.55
  -5   1 -11   38.24  107.18
   5  -1  11   39.72   14.70
  -5  -1 -11   70.38  159.60
   5  -1  11   49.86   11.00
  -5   1 -12   68.04  108.18
   5   1  12   66.53   18.43
   5  -1  12   73.06   12.33
  -5  -1 -12   65.74  162.68
   5  -1  12   70.80   17.57
   5   1  13   45.63   16.07
  -5   1 -13    0.70   84.45
   5  -1  13   40.00   24.97
  -5  -1 -13   19.78  131.59
   5  -1  13   44.92   12.18
   5   1  14    5.09   11.70
   5  -1  14    8.76   12.35
  -5  -1 -14  -31.61   76.00
   5   1  15   11.94   11.65
   5  -1  15    5.39   11.48
  -5  -1 -15   49.11   58.10
   5   1  16    4.93    9.79
   5  -1  16   -1.91   15.80
  -5  -3  19   26.53   21.42
  -5  -3  18    5.00   17.87
   5   3 -17    1.50    7.60
  -5  -3  17   14.01   20.97
   5   3 -16    6.52    9.24
  -5  -3  16   56.22   24.60
  -5  -3  15   60.20   32.14
  -5  -3  14   15.36    9.68
  -5  -3  14   19.23   20.31
  -5  -3  13  120.76   17.35
  -5  -3  13  181.30   32.91
  -5   3  12  109.82   27.31
  -5   3  12   77.83   33.80
  -5  -3  12  126.95   15.79
  -5  -3  12  174.15   30.67
  -5   3  11    3.53    3.96
   5   3 -11    1.62   33.77
  -5   3  11    3.96   19.97
  -5   3  11   13.10   14.52
   5  -3 -11    3.87   16.01
   5  -3 -11   -0.35    3.82
  -5  -3  11  -11.20   29.49
  -5  -3  11   -2.73    7.72
  -5  -3  11   -1.15   16.44
  -5   3  10   85.05    6.97
   5   3 -10   69.03   33.16
  -5   3  10   77.44   21.26
  -5   3  10  100.20   58.63
   5  -3 -10   57.87   24.25
  -5  -3  10  129.17   23.29
   5  -3 -10   61.58   64.00
  -5  -3  10   48.82   43.89
  -5  -3  10   88.92   11.51
   5  -3 -10   81.54    6.40
   5   3  -9   13.78    7.40
  -5   3   9   11.73    4.51
   5   3  -9    3.33   25.96
  -5   3   9    5.07   14.69
  -5   3   9    4.71   27.79
   5  -3  -9   12.11   18.73
  -5  -3   9   17.17   15.58
   5  -3  -9   -4.52   49.57
  -5  -3   9  -23.62   40.81
  -5  -3   9    8.26    7.17
   5  -3  -9   11.33    4.29
   5   3  -8  236.74   18.33
  -5   3   8  223.29   13.39
   5   3  -8  215.23   55.77
  -5   3   8  209.76   32.78
  -5   3   8  204.37   60.13
   5  -3  -8  186.32   40.98
  -5  -3   8  240.78   32.08
   5  -3  -8  233.16  170.49
  -5  -3   8  132.11   87.30
  -5  -3   8  200.72   17.91
   5  -3  -8  215.65   17.06
   5   3  -7  315.23   24.17
  -5   3   7  395.64   85.68
   5   3  -7  260.81   76.34
  -5   3   7  317.13   20.89
  -5   3   7  265.64   41.67
   5  -3  -7  288.79   18.65
  -5  -3   7  286.54   38.30
   5  -3  -7  368.81  137.26
   5  -3  -7  457.14  174.27
   5   3  -6  164.43   14.80
   5   3  -6  157.37   58.06
  -5   3   6  163.17    5.72
  -5   3   6  162.74   56.79
  -5   3   6  134.27   30.08
   5  -3  -6  198.74   99.60
  -5  -3   6  179.83   88.54
   5  -3  -6  268.89   93.24
  -5  -3   6  139.01   25.05
   5   3  -5  134.28   23.53
   5   3  -5  187.59   56.40
  -5   3   5  126.94   54.36
  -5   3   5  157.07   17.93
  -5   3   5  111.79   36.21
  -5  -3   5  278.71   90.53
   5  -3  -5  188.27   97.58
  -5  -3   5  120.63   20.98
   5   3  -4 1535.74  168.13
   5   3  -4 1706.20  190.26
   5   3  -4 1697.87  398.98
  -5   3   4 1503.10  155.70
  -5   3   4 1530.40  292.71
   5   3  -4 1590.15  164.03
  -5   3   4 1553.60  365.07
  -5  -3   4 1701.77  245.47
   5  -3  -4 1528.58  517.03
  -5  -3   4 1803.06  842.80
   5  -3  -4 1527.81  147.43
  -5  -3   4 1623.42  183.63
   5  -3  -4 1762.75  565.16
   5   3  -3 1381.61  133.93
   5   3  -3 1291.76  131.61
   5   3  -3 1528.70  323.62
  -5   3   3 1203.30  178.50
  -5   3   3 1325.65  123.79
   5   3  -3 1362.84  129.56
  -5   3   3 1313.72  285.05
   5  -3  -3 1971.41  722.36
  -5  -3   3 1347.48  373.02
   5  -3  -3 1503.06  449.22
   5  -3  -3 1417.23  129.56
  -5  -3   3 1310.28  178.41
  -5  -3   3 1199.58   93.66
  -5  -3   3 1586.35  159.72
  -5  -3   3 1112.62  208.24
   5   3  -2  397.57   27.36
  -5   3   2  395.71   80.13
   5   3  -2  440.36   30.53
   5   3  -2  443.36   93.98
   5   3  -2  407.22   27.06
  -5   3   2  399.60   26.70
  -5   3   2  433.01   81.49
   5  -3  -2  397.38  218.58
  -5  -3   2  412.82   51.54
  -5  -3   2  366.14  115.90
   5  -3  -2  400.46   23.49
   5  -3  -2  402.60   26.80
  -5  -3   2  394.67   17.60
  -5  -3   2  396.69   28.60
   5  -3  -2  461.11  259.61
   5   3  -1 1271.96  142.35
   5   3  -1 1258.39  225.64
   5   3  -1 1154.21  114.11
  -5   3   1 1307.68  226.05
  -5   3   1 1094.18  232.91
  -5   3   1 1335.40  131.69
   5   3  -1 1252.17  118.18
   5  -3  -1 1235.13  109.88
   5  -3  -1 1379.46  491.28
   5  -3  -1  189.32  748.69
  -5  -3   1 1247.18  311.37
  -5  -3   1  999.71  168.44
  -5  -3   1 1248.90  121.67
  -5  -3   1 1262.72  101.82
  -5  -3   1 1316.96  126.01
   5  -3  -1 1260.91  122.29
   5   3   0  237.34   17.43
   5   3   0  247.75   45.52
   5   3   0  223.96   18.38
   5   3   0  243.44   28.03
  -5   3   0  273.64  109.11
  -5   3   0  210.91   34.84
   5   3   0  213.34   29.48
  -5   3   0  234.16   21.05
   5  -3   0  221.25   66.11
   5  -3   0  224.90   15.45
  -5  -3   0  237.59   69.38
   5  -3   0  300.38  234.48
   5  -3   0  227.85   18.51
  -5  -3   0  223.87   18.58
  -5  -3   0  252.57   19.29
  -5  -3   0  253.97   19.80
   5   3   1  143.06   13.18
  -5   3  -1  139.32   90.09
   5   3   1  123.52    8.64
  -5   3  -1  135.06   20.93
   5   3   1  149.09   23.16
  -5   3  -1  162.66   16.93
  -5   3  -1  135.67   21.07
   5   3   1  129.82   13.86
   5   3   1  149.67   13.07
   5  -3   1  115.54    7.24
  -5  -3  -1  157.19   14.68
  -5  -3  -1  132.31   64.90
   5  -3   1  139.81   11.06
   5  -3   1  151.16   48.22
  -5  -3  -1  142.52   10.45
   5  -3   1  130.48   41.56
  -5  -3  -1  166.88   13.74
   5  -3   1  144.87   14.49
   5   3   2   99.38   11.62
  -5   3  -2   91.84    6.65
   5   3   2   82.80    6.86
  -5   3  -2   95.89   13.35
   5   3   2   91.55   11.69
   5   3   2  106.70   10.74
   5   3   2  101.27   14.02
  -5   3  -2  139.96   24.05
   5  -3   2  112.76   12.80
   5  -3   2  106.09   26.41
   5  -3   2   80.00    7.10
  -5  -3  -2   96.17   20.29
   5  -3   2   88.59    9.77
  -5  -3  -2  107.05   10.34
  -5  -3  -2  115.66   11.36
  -5  -3  -2   86.99   31.79
   5   3   3  273.76   22.64
  -5   3  -3  261.72   15.95
   5   3   3  233.54   13.04
   5   3   3  275.24   20.92
   5   3   3  259.04   25.91
  -5   3  -3  417.33  226.21
   5   3   3  251.22   27.73
  -5   3  -3  302.60   20.77
  -5   3  -3  299.38   24.85
   5  -3   3  284.90   23.20
   5  -3   3  230.04   16.65
   5  -3   3  231.61   30.46
  -5  -3  -3  248.52   42.87
  -5  -3  -3  297.83   24.21
  -5  -3  -3  291.24   21.38
   5  -3   3  270.69   20.17
   5   3   4  101.39   12.46
  -5   3  -4  117.16   10.96
   5   3   4   85.19    4.54
  -5   3  -4   70.85  135.82
   5   3   4   97.28   13.63
   5   3   4  113.78   16.47
   5   3   4   89.90    9.90
  -5   3  -4  110.78   13.15
  -5   3  -4   93.54    8.24
  -5  -3  -4  104.06   13.30
   5  -3   4   80.03    9.25
   5  -3   4   99.98   17.37
   5  -3   4  102.70   10.59
  -5  -3  -4  113.10   11.81
  -5  -3  -4  108.29    9.55
  -5  -3  -4   87.92   37.46
   5   3   5  100.89   12.60
  -5   3  -5  121.35   10.59
  -5   3  -5   91.02  120.81
   5   3   5   80.12    4.60
   5   3   5   84.88   13.12
   5   3   5  101.95   16.28
   5   3   5   82.74    9.10
  -5   3  -5  100.83    9.17
  -5   3  -5  107.29   11.60
   5  -3   5   95.81    9.91
  -5  -3  -5  115.54   13.21
   5  -3   5   90.10   10.13
  -5  -3  -5  104.78   11.78
  -5  -3  -5   97.39    8.36
   5  -3   5   80.25    9.82
   5   3   6  162.60   17.45
   5   3   6  164.02   36.58
  -5   3  -6  190.11   15.64
  -5   3  -6  203.27   15.36
  -5   3  -6  170.55  143.38
  -5   3  -6  174.95   14.29
   5  -3   6  139.17   14.86
  -5  -3  -6  196.81   18.95
   5  -3   6  147.66   12.90
  -5  -3  -6  164.88   15.85
  -5  -3  -6  134.81   10.75
   5  -3   6  170.23   14.82
   5   3   7   72.15   20.33
  -5   3  -7   84.67   10.25
  -5   3  -7   96.96  106.13
   5   3   7   93.77   20.87
  -5   3  -7   83.30   15.17
   5  -3   7   63.77    8.30
   5  -3   7   84.31   10.84
   5  -3   7   70.57   11.20
   5   3   8   45.97   12.09
   5   3   8   46.64   19.04
  -5   3  -8   50.45   90.46
   5  -3   8   38.80    9.99
   5  -3   8   48.48   10.54
   5   3   9   64.87   14.39
   5   3   9   75.36   21.34
  -5   3  -9   13.48   96.55
   5  -3   9   43.95   12.33
   5  -3   9   67.86   11.94
   5   3  10   22.82   21.86
   5   3  10   25.35   19.08
  -5   3 -10    3.32   77.77
   5  -3  10   20.88   12.33
   5  -3  10   22.23   10.50
   5   3  11   34.11   15.15
   5   3  11   35.06   20.35
  -5   3 -11   39.40   46.11
   5  -3  11   31.98   13.79
   5  -3  11   47.57   13.19
   5   3  12    0.45   12.46
   5  -3  12   -8.11   11.44
   5  -3  12    0.97   10.45
  -5  -3 -12  -40.93  142.62
   5   3  13   15.04   19.71
   5  -3  13    0.65   11.46
   5  -3  13    6.18   15.72
  -5  -3 -13   52.05  131.24
   5   3  14   16.48   12.08
   5  -3  14   12.12   17.57
   5  -3  14    8.26   12.05
  -5  -3 -14    4.96  115.13
   5   3  15    4.50   10.48
   5  -3  15    3.88    9.42
   5  -3  15    7.20    9.23
  -5  -3 -15   -3.00   73.47
   5   3  16    2.44    9.13
   5  -3  16   -0.79    8.24
   5  -3  16   -0.16    8.24
   5   5 -18    0.91    6.24
  -5  -5  18   -2.73   17.89
   5   5 -17   15.13    9.56
  -5  -5  17   45.88   24.40
   5   5 -16   11.08    9.72
  -5  -5  16   29.22   25.13
   5   5 -15    6.30   10.15
  -5  -5  15   17.04   25.38
   5   5 -14   47.56   13.88
  -5   5  14   37.04   11.19
  -5  -5  14   81.70   25.24
   5   5 -13   -0.49   10.35
  -5   5  13   -2.03    5.92
  -5   5  13   -0.83   18.64
  -5  -5  13    1.98   19.42
   5   5 -12  115.76   17.96
  -5   5  12  118.78   17.49
  -5   5  12   86.17   34.35
  -5  -5  12  129.16   30.01
   5   5 -11   60.45   14.19
  -5   5  11   60.88   30.36
  -5   5  11   73.42    8.76
  -5  -5  11   79.67   23.69
  -5  -5  11   47.05   67.83
   5   5 -10   32.56   11.09
  -5   5  10   41.13   29.16
  -5   5  10   41.70    7.54
  -5  -5  10   36.53   18.87
  -5  -5  10   13.09   46.80
   5   5  -9   92.18   13.38
   5   5  -9   70.30   32.15
   5   5  -9   71.39    8.63
  -5   5   9   85.48   35.99
  -5   5   9   95.23    9.47
  -5  -5   9  100.66   20.93
  -5  -5   9   27.93   58.20
   5   5  -8    8.32    8.97
   5   5  -8   16.12    6.54
   5   5  -8   13.47   24.48
   5   5  -8    9.53    4.25
  -5   5   8   -0.67   26.79
  -5   5   8   17.68    6.34
  -5  -5   8   22.07   13.31
   5  -5  -8   31.78   57.69
   5  -5  -8   -1.41   87.91
  -5  -5   8   15.88   47.99
   5   5  -7  308.83   27.91
   5   5  -7  338.24   22.58
   5   5  -7  332.11   71.16
   5   5  -7  305.63   19.03
  -5   5   7  323.92   70.59
  -5   5   7  350.69   26.21
  -5  -5   7  316.23   36.99
   5  -5  -7  329.72  145.19
   5  -5  -7  402.15  145.10
  -5  -5   7  258.33  121.72
   5   5  -6  117.41   14.31
   5   5  -6  115.32    9.35
   5   5  -6  142.76   41.43
   5   5  -6  116.60    9.41
  -5   5   6  121.54   40.95
  -5   5   6  112.41   12.87
  -5  -5   6  110.89   17.80
   5  -5  -6  124.92  123.27
   5  -5  -6  150.75   89.97
  -5  -5   6  140.01  124.53
   5   5  -5  278.78   23.04
  -5   5   5  324.28   30.68
   5   5  -5  268.31   15.90
   5   5  -5  324.56   67.86
   5   5  -5  283.17   18.50
  -5   5   5  279.53   63.62
   5  -5  -5  305.89  116.94
  -5  -5   5  246.73   26.59
  -5  -5   5  245.10   97.73
   5  -5  -5  312.60  142.54
   5  -5  -5  249.12   12.16
   5   5  -4 1082.77  106.16
   5   5  -4 1317.63  252.14
   5   5  -4 1115.06   92.25
  -5   5   4 1136.93  217.63
  -5   5   4 1042.93   87.94
   5   5  -4 1095.57   98.18
   5   5  -4 1245.03  109.20
  -5   5   4 1059.09  124.39
   5  -5  -4  976.91   75.28
   5  -5  -4 1033.84  432.74
  -5  -5   4 1111.83  132.90
   5  -5  -4 1012.31   80.47
  -5  -5   4 1010.20  331.17
   5  -5  -4 1157.08  347.80
   5   5  -3  233.58   32.28
   5   5  -3  243.28   17.85
   5   5  -3  226.36   12.23
  -5   5   3  232.06   15.81
  -5   5   3  245.61   53.62
   5   5  -3  260.85   18.63
  -5   5   3  205.56   27.18
   5  -5  -3  328.91  395.07
   5  -5  -3  221.40   12.97
  -5  -5   3  209.62   22.92
  -5  -5   3  204.72   19.76
   5  -5  -3  211.11   11.19
   5  -5  -3  278.79   94.69
   5   5  -2  361.45   29.10
   5   5  -2  400.45   33.18
   5   5  -2  365.13   37.91
   5   5  -2  330.66   16.88
  -5   5   2  372.41   26.50
  -5   5   2  372.00   67.48
  -5   5   2  379.08   53.95
   5  -5  -2  364.60  306.27
   5  -5  -2  323.46   22.04
  -5  -5   2  304.91  102.46
   5  -5  -2  328.07   18.79
  -5  -5   2  372.01   66.82
  -5  -5   2  352.07   35.18
   5  -5  -2  362.15  115.26
   5   5  -1    5.39    8.28
   5   5  -1    9.66    9.70
   5   5  -1    1.39    4.45
   5   5  -1    6.86    2.62
  -5   5   1    8.28    8.07
  -5   5   1   22.95   18.19
  -5   5   1    4.38    2.34
   5   5  -1    9.69    7.15
  -5   5   1    6.54   20.03
  -5   5   1    5.45    1.46
   5  -5  -1    8.25    4.37
  -5  -5   1    0.31   35.82
   5  -5  -1    1.77   36.77
  -5  -5   1    6.96   21.59
   5  -5  -1  -42.82  112.08
  -5  -5   1    4.70    5.04
  -5  -5   1   -2.05   10.42
   5  -5  -1    4.38    6.37
   5   5   0  233.99   20.52
  -5   5   0  310.48   66.21
  -5   5   0  261.42   22.88
   5   5   0  231.15   16.73
   5   5   0  247.83   18.30
  -5   5   0  261.30   39.98
   5  -5   0  260.58   68.70
  -5  -5   0  218.83   72.45
  -5  -5   0  249.79   23.89
   5  -5   0  249.15   19.05
  -5  -5   0  251.21   25.19
   5  -5   0  299.96  260.48
   5   5   1  149.76   15.34
  -5   5  -1  165.08   49.46
   5   5   1  144.13   13.77
   5   5   1  147.51   12.73
  -5   5  -1  168.86   40.93
  -5   5  -1  164.59   18.10
   5  -5   1  144.90   45.17
   5  -5   1  156.99   14.66
  -5  -5  -1  148.90   51.34
   5  -5   1  112.61  194.28
   5  -5   1  133.35   10.37
  -5  -5  -1  156.93   17.89
  -5  -5  -1  152.83   17.75
  -5  -5  -1  151.74   11.26
   5   5   2   31.66    8.92
   5   5   2   29.15    7.30
  -5   5  -2   32.75   10.77
  -5   5  -2   -0.53   29.86
  -5   5  -2   23.83    3.57
   5  -5   2   24.93    6.30
  -5  -5  -2   33.88   10.37
  -5  -5  -2   25.69   29.46
   5  -5   2   27.16    8.32
  -5  -5  -2   33.48    7.22
  -5  -5  -2   29.51    9.60
   5  -5   2   25.46   22.39
   5   5   3   80.97   11.78
  -5   5  -3   78.82   34.01
   5   5   3   83.84   12.46
   5   5   3   74.41    8.81
  -5   5  -3   87.54    8.70
  -5   5  -3   93.64   13.54
   5  -5   3   67.58   13.19
   5  -5   3   53.69   21.24
   5  -5   3   82.12   10.82
  -5  -5  -3   89.25   13.15
   5  -5   3   78.02    8.62
  -5  -5  -3   82.29   10.25
  -5  -5  -3   83.64   11.12
  -5  -5  -3   73.93   31.57
   5   5   4    2.15    7.93
  -5   5  -4    4.34   44.81
   5   5   4   -0.42    4.95
   5   5   4    2.43    9.14
  -5   5  -4    3.41    6.01
  -5   5  -4    5.64    9.10
  -5   5  -4    0.94    4.08
   5  -5   4   -1.02    9.77
  -5  -5  -4   -5.73    9.42
   5  -5   4    0.89   10.48
   5  -5   4    1.81    7.53
  -5  -5  -4   -0.13    7.32
  -5  -5  -4    0.10    6.57
  -5  -5  -4    3.73   18.61
   5   5   5   35.52    9.70
  -5   5  -5   25.73   48.94
   5   5   5   22.57    5.77
   5   5   5   29.07   11.68
  -5   5  -5   42.75    7.52
  -5   5  -5   32.89   10.43
  -5   5  -5   23.44    9.03
   5  -5   5   33.37    8.10
  -5  -5  -5   39.18   10.92
   5  -5   5   34.24    7.32
   5  -5   5   18.91    6.62
  -5  -5  -5   33.23    9.41
  -5  -5  -5   27.32    7.05
  -5  -5  -5   25.36   18.75
   5   5   6   25.77    9.83
  -5   5  -6   16.49    6.13
  -5   5  -6   36.92   44.79
   5   5   6   28.40   12.23
   5  -5   6   21.46    6.93
   5  -5   6   13.06    6.92
   5  -5   6   26.63    8.22
  -5  -5  -6   10.50    5.82
   5   5   7   49.94   11.82
  -5   5  -7   48.35   47.29
   5   5   7   55.89   15.34
   5  -5   7   31.36    9.61
   5  -5   7   48.49    7.65
   5  -5   7   38.34    9.24
   5   5   8  187.99   21.45
  -5   5  -8  100.16   71.11
   5   5   8  179.62   26.51
   5  -5   8  203.67   21.01
   5  -5   8  142.93   13.64
   5  -5   8  136.59   17.97
   5   5   9  161.83   21.36
  -5   5  -9   53.20   59.17
   5   5   9  183.32   32.77
   5  -5   9  167.78   19.05
   5  -5   9  105.32   11.89
   5  -5   9   99.36   17.28
   5   5  10    4.92   11.49
   5   5  10    6.04   18.55
   5  -5  10   12.13   20.38
   5  -5  10    2.28   15.36
   5  -5  10   -0.20    4.85
   5   5  11    6.22   12.24
   5   5  11   -5.65   18.01
   5  -5  11    3.21   12.08
   5  -5  11    2.96    9.44
   5   5  12    5.29   11.42
   5   5  12    2.08   17.38
   5  -5  12    4.94   12.08
   5  -5  12    1.15    9.58
   5   5  13    0.53   11.46
   5  -5  13    9.53    9.55
   5  -5  13    0.02   22.42
  -5  -5 -13   18.49  139.18
   5   5  14   -0.90   10.28
   5  -5  14    0.89    8.59
   5  -5  14    2.91   12.48
  -5  -5 -14   10.62  122.37
   5   5  15   -0.41    8.77
   5  -5  15    5.07   10.22
  -5  -5 -15   31.54   98.02
   5   7 -17   12.71    8.27
  -5  -7  17   36.41   20.11
   5   7 -16    6.98    8.85
  -5   7  16    1.96    9.03
  -5  -7  16    7.95   21.07
   5   7 -15   -0.38    9.63
  -5   7  15    1.92    7.06
  -5  -7  15  -12.09   22.21
   5   7 -14   20.38   10.82
  -5   7  14    1.14    6.86
  -5  -7  14   -1.61   23.05
   5   7 -13   -0.64   19.48
  -5   7  13    4.70    7.67
  -5   7  13    3.27   17.24
  -5  -7  13   -5.95   28.48
   5   7 -12   39.34   16.47
  -5   7  12   37.98   14.60
  -5   7  12   26.81   24.41
  -5  -7  12   50.80   20.52
   5   7 -11   25.05   12.55
  -5   7  11    8.31   27.58
  -5   7  11    8.84    8.24
  -5  -7  11    6.90   16.77
  -5  -7  11   22.16   40.66
   5   7 -10   18.98   20.73
   5   7 -10   12.70    6.67
  -5   7  10   18.36   29.92
  -5   7  10   16.00    8.53
  -5  -7  10   14.08   15.91
  -5  -7  10    4.99   45.61
   5   7  -9   11.45   17.34
   5   7  -9    6.43    5.05
  -5   7   9   15.64   29.04
  -5   7   9    6.82    8.53
  -5  -7   9   14.45   13.76
  -5  -7   9    1.00   48.08
   5   7  -8   39.93   12.30
   5   7  -8   40.20    6.84
  -5   7   8   52.05   34.20
  -5   7   8   41.04    9.76
  -5  -7   8   39.37   13.95
  -5  -7   8   46.48   58.27
   5   7  -7   17.39   10.56
   5   7  -7   13.55    6.42
  -5   7   7   27.55   29.93
  -5   7   7   16.41    8.61
  -5  -7   7   13.73   11.08
  -5  -7   7   53.40   55.77
   5   7  -6   -2.02    9.47
   5   7  -6    5.17    3.89
   5   7  -6    1.16    6.35
  -5   7   6   14.61   28.66
  -5   7   6    5.84    9.12
  -5  -7   6    2.51    8.60
  -5  -7   6  -10.80   44.12
   5   7  -5  142.54   16.71
   5   7  -5  150.08   18.39
   5   7  -5  117.35    7.46
   5   7  -5  159.12   13.29
   5   7  -5  141.89   13.12
  -5   7   5  135.36   16.24
   5  -7  -5  147.92   87.11
  -5  -7   5  107.96   73.28
  -5  -7   5  103.74   17.79
   5   7  -4    2.65    8.75
   5   7  -4    4.08   10.28
  -5   7   4    4.71    8.69
  -5   7   4    4.03    4.76
   5   7  -4    5.12    7.09
   5   7  -4    3.62    7.15
  -5   7   4   14.49   25.77
   5  -7  -4    3.01    3.79
  -5  -7   4   -2.54   46.33
  -5  -7   4    3.05    8.01
  -5  -7   4  -11.75   23.49
   5  -7  -4  -12.82   51.71
   5  -7  -4   65.91   66.52
   5   7  -3   99.36   16.12
   5   7  -3  100.62   11.59
  -5   7   3  124.67   36.60
   5   7  -3  103.29   11.49
  -5   7   3   98.63   18.09
   5  -7  -3   92.32   69.09
  -5  -7   3   65.89   59.42
  -5  -7   3   91.13   35.42
   5  -7  -3  371.29  163.09
   5   7  -2   14.26    9.17
   5   7  -2    8.27   18.09
  -5   7   2   15.69   12.20
  -5   7   2   14.45    7.06
   5   7  -2   18.66    8.05
   5   7  -2   15.60    7.69
  -5   7   2   30.67   23.82
   5  -7  -2   15.13    5.67
   5  -7  -2  -18.80  108.13
  -5  -7   2   28.55   28.84
  -5  -7   2    9.05   40.63
   5  -7  -2    9.81    4.81
   5  -7  -2   -7.87   45.14
   5   7  -1   10.22    8.28
   5   7  -1   11.11   10.34
  -5   7   1    8.55   12.74
  -5   7   1   13.43   18.04
   5   7  -1    5.54   11.95
   5   7  -1    7.91    7.75
  -5   7   1    7.67   11.18
   5  -7  -1  100.02  102.78
  -5  -7   1  -10.00   39.30
   5  -7  -1    8.97   10.30
  -5  -7   1    8.74   26.45
   5  -7  -1   16.81   63.59
   5   7   0   84.79   12.52
   5   7   0   93.33   15.14
  -5   7   0   87.23   12.70
   5   7   0   85.41   10.26
   5   7   0  101.51   10.74
  -5   7   0   81.05   22.15
  -5   7   0  101.51   22.99
   5  -7   0   91.98  156.17
   5  -7   0   83.03    9.54
  -5  -7   0   98.40   52.01
  -5  -7   0   76.48   11.96
   5  -7   0   92.54   75.82
   5   7   1  119.32   13.68
   5   7   1  121.50   11.34
  -5   7  -1  135.96   15.28
  -5   7  -1  112.65   24.13
   5   7   1  103.87   10.59
  -5   7  -1  101.48   20.89
   5  -7   1   54.32  155.86
  -5  -7  -1  117.35   50.89
   5  -7   1  114.84   11.70
   5  -7   1   90.51    7.80
  -5  -7  -1   84.82   10.83
   5  -7   1  127.67   68.63
   5   7   2   27.29    9.68
  -5   7  -2   26.42   16.22
   5   7   2   24.50    7.81
  -5   7  -2   25.45   11.47
   5   7   2   27.27    6.87
   5   7   2   29.39    6.82
   5  -7   2   14.50   16.32
   5  -7   2   23.33    8.62
  -5  -7  -2   30.03   11.60
  -5  -7  -2   14.37   34.84
   5  -7   2   25.26    5.72
  -5  -7  -2   31.00    8.94
   5  -7   2   12.49   27.32
   5   7   3   41.30   10.33
   5   7   3   30.47    9.58
   5   7   3   36.05    6.73
   5   7   3   37.97    7.32
  -5   7  -3   25.88   15.98
   5  -7   3   28.76    6.71
   5  -7   3   35.75    9.00
  -5  -7  -3   35.97   33.86
   5  -7   3   47.06   30.38
  -5  -7  -3   31.56   10.61
   5   7   4    4.05    8.91
  -5   7  -4   -0.55    4.39
   5   7   4   -1.66    9.03
   5   7   4    0.52    5.29
  -5   7  -4    0.34   12.95
  -5   7  -4    0.58    3.87
   5  -7   4    2.42    6.05
  -5  -7  -4   -8.67   25.51
   5  -7   4    4.51    7.33
   5   7   5   23.46   10.42
   5   7   5   23.28   11.28
  -5   7  -5   13.76    6.05
  -5   7  -5   11.38   22.13
   5  -7   5   26.61    7.46
   5  -7   5   31.20   14.86
  -5  -7  -5   19.54   25.61
   5   7   6    3.60   16.66
   5   7   6   10.14   11.96
  -5   7  -6    7.58   30.54
   5  -7   6    5.54    8.78
   5  -7   6   10.27    8.04
   5   7   7    5.65   10.86
   5   7   7    9.20   13.12
  -5   7  -7   12.51   29.74
   5  -7   7   11.49    9.65
   5  -7   7   14.59    8.29
   5   7   8   42.27   13.30
   5   7   8   44.22   17.77
   5  -7   8   54.47   12.73
   5  -7   8   43.25    9.28
   5   7   9  153.49   22.52
   5   7   9  164.36   52.81
   5  -7   9  168.07   37.20
   5   7  10    3.47   11.17
  -5   7 -10   -2.74    7.56
   5   7  10   -0.93   18.66
   5  -7  10    5.38   12.25
   5   7  11   32.70   12.54
  -5   7 -11   15.42    9.45
   5   7  11   48.50   20.37
   5  -7  11   36.09   14.17
   5   7  12   38.81   12.94
  -5   7 -12   20.98    9.46
   5   7  12   46.84   20.07
   5  -7  12   53.34   21.90
  -5   7 -13    4.83    7.43
   5  -7  13   16.66   13.49
  -5  -7 -13   33.48  139.83
   5   7  14    2.75    8.33
  -5   7 -14    2.70    6.38
   5  -7  14    3.65   11.65
  -5  -7 -14   10.52  118.86
   5   9 -16   -2.21    7.26
  -5  -9  16   -3.78   18.15
   5   9 -15   67.00   12.91
  -5   9  15   61.98   11.00
  -5  -9  15   65.31   22.06
   5   9 -14   52.69   13.68
  -5   9  14   69.67   19.57
  -5  -9  14   54.59   22.04
   5   9 -13    2.20   10.66
  -5   9  13    2.92    8.42
  -5  -9  13    6.45   17.78
   5  -9 -13   13.69   22.35
   5   9 -12   45.63   14.65
  -5   9  12   57.62   11.90
  -5   9  12   45.21   25.33
  -5  -9  12   43.23   22.00
   5   9 -11  222.26   28.64
  -5   9  11  247.64   23.03
  -5   9  11  223.48   52.91
  -5  -9  11  175.33   39.27
   5   9 -10   68.63   16.45
   5   9 -10   59.10    8.12
  -5   9  10   65.30   35.72
  -5   9  10   86.86   13.61
  -5  -9  10   65.52   21.38
  -5  -9  10  105.12   61.92
   5   9  -9  105.33   19.20
   5   9  -9  110.36   16.46
  -5   9   9  112.32   42.59
  -5   9   9  114.84   15.61
  -5  -9   9   75.67   21.98
  -5  -9   9   52.35   74.70
   5   9  -8   -4.22   12.28
   5   9  -8    6.98    7.14
  -5   9   8    5.94    9.84
  -5   9   8   43.97   30.32
  -5  -9   8  -18.32   57.31
   5   9  -7  418.42   66.65
   5   9  -7  408.38   34.55
  -5   9   7  422.50   39.60
  -5   9   7  401.73   94.80
  -5  -9   7  309.37  285.86
   5   9  -6  105.21   17.10
   5   9  -6  119.57   13.96
  -5   9   6  119.97   15.67
  -5   9   6  127.60   45.37
  -5  -9   6   80.17   79.16
   5   9  -5  248.22   28.19
   5   9  -5  265.53   24.02
  -5   9   5  270.64   28.28
  -5   9   5  233.19   66.60
  -5  -9   5  150.50  118.80
   5   9  -4  201.12   22.03
   5   9  -4  202.19   19.22
  -5   9   4  207.14   21.45
  -5   9   4  201.72   50.21
  -5   9   4  146.36   14.58
  -5  -9   4  156.97  100.02
   5   9  -3    5.82   10.23
   5   9  -3    7.32    8.74
  -5   9   3   11.94    9.63
  -5   9   3   -4.29   25.01
  -5   9   3    4.38    7.31
  -5  -9   3  -12.28   76.52
   5   9  -2  108.88   15.56
   5   9  -2  129.57   21.80
  -5   9   2  102.41   14.47
  -5   9   2  125.54   34.72
  -5   9   2   89.57   13.41
  -5  -9   2   77.33   69.31
   5   9  -1  101.05   14.94
   5   9  -1  105.63   13.09
  -5   9   1  109.99   18.35
  -5  -9   1   97.53   67.97
   5  -9  -1   83.09   10.67
   5   9   0   71.78   13.05
  -5   9   0   67.93   14.92
   5   9   0   75.74   10.91
   5  -9   0   65.05   10.49
  -5  -9   0   74.90   58.96
   5  -9   0   75.36   31.21
   5   9   1   66.53   13.12
  -5   9  -1   63.64   13.89
   5   9   1   68.68   10.06
   5  -9   1   61.95   11.09
  -5  -9  -1   48.48   54.47
   5  -9   1   59.71   26.86
   5   9   2   60.21   12.69
  -5   9  -2   40.85   12.21
   5   9   2   46.40    8.87
   5  -9   2   57.25   11.31
  -5  -9  -2   75.13   49.57
   5  -9   2   49.11   41.29
   5   9   3    1.35    9.63
   5   9   3   -2.31    6.46
   5   9   3   -5.61    7.86
  -5   9  -3    2.01    8.75
   5  -9   3   -1.52    5.48
  -5  -9  -3  -39.91   37.92
   5  -9   3    5.76    9.15
   5   9   4   17.78   10.40
   5   9   4    5.73    6.17
   5   9   4    6.03    9.37
  -5   9  -4    2.85    8.25
   5  -9   4    3.79    6.55
  -5  -9  -4   31.37   34.75
   5  -9   4   15.59    9.63
   5   9   5  211.53   23.86
   5   9   5  209.60   24.96
   5  -9   5  175.69   17.37
   5  -9   5  212.86   22.10
  -5  -9  -5  189.07   61.39
   5   9   6    4.49   10.38
   5   9   6   -0.04   11.24
   5  -9   6    3.20    7.40
   5  -9   6   -4.39    9.05
   5   9   7   16.64   11.04
  -5   9  -7    9.57   12.88
   5   9   7   18.85   13.38
   5  -9   7   18.84   10.34
   5   9   8   10.70   10.69
  -5   9  -8    4.57   11.50
   5   9   8    9.29   13.30
   5  -9   8   15.27   10.57
   5   9   9   14.36   10.68
  -5   9  -9    5.19    5.94
   5   9   9   11.87   17.34
  -5   9  -9   19.61   10.31
   5  -9   9   17.20   11.16
   5   9  10   90.17   16.07
  -5   9 -10   81.27   13.80
   5   9  10  120.27   25.01
   5  -9  10  108.75   16.57
   5   9  11    7.19   15.68
   5   9  11   21.54   16.62
   5  -9  11   17.40   12.98
   5   9  12    7.56    8.50
   5   9  12    7.01   15.13
   5  -9  12   14.86   12.06
   5   9  13    2.66   11.38
   5  -9  13    0.40   10.12
  -5  -9 -13   22.36  118.25
   5  11 -14   16.66    8.45
  -5  11  14   18.65    9.05
   5  11 -13   55.33   11.64
  -5  11  13   58.94   16.56
   5 -11 -13   29.00   26.26
   5  11 -12    4.64    9.44
  -5  11  12   -1.97    8.58
   5 -11 -12   -9.40   23.10
   5  11 -11   32.71   11.49
   5  11 -11   20.31    5.10
   5 -11 -11    1.54   31.46
   5  11 -10   -1.46   10.83
   5  11 -10    1.28    5.50
  -5  11  10   -0.06    9.06
   5 -11 -10    0.83   31.11
  -5 -11  10   -5.93   37.91
   5  11  -9   14.65   11.82
   5 -11  -9   10.11   37.12
  -5 -11   9  -27.23   77.65
   5  11  -8    9.43   11.77
   5  11  -8   14.34    8.12
  -5  11   8    9.30   10.01
   5 -11  -8    3.01   38.95
  -5 -11   8   47.18   55.70
   5  11  -7    6.16   11.66
   5  11  -7    5.47    8.58
  -5  11   7   10.02   15.99
   5 -11  -7    4.75   37.59
  -5 -11   7   28.44   61.45
   5  11  -6    3.21   11.42
   5  11  -6   11.02    9.05
  -5  11   6   -3.63    9.57
   5 -11  -6   -7.92   38.00
  -5 -11   6   25.66   55.60
   5  11  -5  201.58   39.31
   5  11  -5  207.99   22.09
  -5  11   5  205.25   21.80
   5 -11  -5  233.98   77.24
  -5 -11   5  147.78  115.41
   5  11  -4   22.28   11.70
   5  11  -4   20.80   10.74
  -5  11   4   24.15    9.84
   5 -11  -4   28.46   40.13
  -5 -11   4   35.56   64.55
   5  11  -3   14.40   11.39
  -5  11   3    5.71    6.05
   5  11  -3    5.77    9.45
  -5  11   3    4.27    8.66
  -5 -11   3  -21.99   63.98
   5 -11  -3   27.62   35.67
   5  11  -2  144.26   20.22
  -5  11   2  109.54   20.18
   5  11  -2  149.50   17.94
  -5  11   2  140.62   17.23
  -5 -11   2   97.57  102.15
   5 -11  -2  112.33   54.27
   5  11  -1  333.37   50.15
  -5  11   1  335.79   34.89
   5  11  -1  346.10   31.52
  -5  11   1  300.93   29.39
  -5 -11   1  317.10  139.62
   5 -11  -1  277.27   82.24
   5  11   0  129.00   18.36
  -5  11   0  147.71   19.68
   5  11   0  138.49   15.31
  -5  11   0  107.23   13.97
  -5 -11   0   94.54   85.04
   5 -11   0  123.82   51.32
   5  11   1   -3.78   10.21
  -5  11  -1    4.47   12.07
   5  11   1    2.86    7.58
  -5  11  -1   -0.84    6.69
  -5 -11  -1   -5.11   49.75
   5 -11   1    7.19   26.88
   5  11   2   12.95   10.72
   5  11   2   10.93    7.97
  -5  11  -2   15.04   13.23
  -5  11  -2    3.91    6.47
  -5 -11  -2   16.76   47.60
   5  11   3    0.10   10.22
   5  11   3    9.68    6.71
  -5  11  -3    5.31   13.47
  -5 -11  -3   -7.01   43.61
   5  11   4    1.89    9.94
   5  11   4    4.46    7.46
   5  11   4    4.82    5.64
  -5  11  -4    9.61   13.29
  -5 -11  -4   -2.26   38.70
   5  11   5   78.46   20.60
   5  11   5   48.39   11.67
  -5  11  -5   84.37   17.86
  -5 -11  -5   70.79   43.89
   5  11   6   34.06   11.22
   5  11   6   30.20   11.07
  -5  11  -6   55.71   15.20
  -5 -11  -6   46.52   38.75
   5  11   7  131.89   16.68
   5  11   7  106.32   22.55
  -5  11  -7  163.69   22.04
   5  11   8   -1.17    8.67
  -5  11  -8    1.76    8.10
   5  11   8    1.18   12.70
   5 -11   8    8.65    8.26
   5  11   9    2.35    7.90
  -5  11  -9    3.81    6.90
   5  11   9   -2.77   12.71
   5 -11   9   -2.08    8.04
   5  11  10   10.97    7.43
  -5  11 -10    9.01    5.95
   5  11  10    7.61   12.93
   5 -11  10    7.90    8.24
   5  11  11   -5.15    6.03
   5 -11  11    4.05    8.92
   5  13 -11    2.25    7.41
  -5  13  11    7.04    7.41
   5 -13 -11    9.22   24.72
   5  13 -10   15.76    8.25
  -5  13  10    7.20    8.43
   5  13 -10    6.67    5.20
   5 -13 -10   -6.59   30.70
   5  13  -9    2.54    8.47
   5  13  -9    5.82    5.89
  -5  13   9    7.92    8.75
   5 -13  -9   11.31   34.00
  -5 -13   9   -1.78   32.95
   5  13  -8    4.94    8.98
  -5  13   8    6.20   13.02
   5  13  -8    6.32    6.84
   5 -13  -8    8.47   37.93
   5  13  -7    4.61    8.95
   5  13  -7    2.96    7.71
  -5  13   7    4.50    7.70
   5 -13  -7    1.05   40.50
  -5 -13   7   33.70   51.45
   5  13  -6   10.49    9.42
   5  13  -6    4.17    8.30
   5 -13  -6   16.31   42.00
  -5 -13   6   42.79   59.96
   5  13  -5    0.42    9.25
   5  13  -5   -2.12    8.67
  -5  13   5    2.89    7.36
   5 -13  -5   23.04   40.84
  -5 -13   5   19.15   61.84
   5  13  -4   -0.34    9.33
   5  13  -4   -3.28    8.88
  -5  13   4   -2.50    7.08
   5 -13  -4  -13.85   39.62
  -5 -13   4    2.02   55.33
   5  13  -3   19.53   10.12
   5  13  -3   11.68    9.39
  -5  13   3    8.66   11.41
   5 -13  -3   16.51   39.12
  -5 -13   3   17.40   62.00
   5  13  -2  173.94   19.19
  -5  13   2  135.25   19.19
   5  13  -2  184.84   18.16
  -5  13   2  146.72   13.83
  -5 -13   2  157.71  106.45
   5 -13  -2  166.97   63.28
   5  13  -1   -5.01    9.16
  -5  13   1    0.98    6.70
   5  13  -1   -2.49    8.06
  -5  13   1    2.66    5.37
  -5 -13   1   20.99   58.35
   5 -13  -1   11.03   31.23
   5  13   0    9.03    9.13
  -5  13   0   11.59    7.77
   5  13   0    7.90    8.29
  -5  13   0    4.51    4.85
  -5 -13   0   27.37   59.95
   5 -13   0   10.52   28.00
   5  13   1   44.99   10.95
   5  13   1   38.95    9.40
  -5  13  -1   44.35   10.64
   5 -13   1   23.57   33.03
  -5 -13  -1   50.01   65.87
   5  13   2   14.58    9.01
   5  13   2   14.38    6.79
  -5  13  -2   18.03    9.78
  -5 -13  -2    6.27   54.76
   5  13   3   44.59   10.45
  -5  13  -3   50.07   11.73
  -5 -13  -3   66.81   56.58
   5  13   4    5.14    7.89
  -5  13  -4    1.84    9.06
  -5 -13  -4   12.33   41.41
   5  13   5    2.53    7.40
  -5  13  -5   10.31    9.38
  -5 -13  -5   30.56   34.51
   5  13   6   -0.95    6.59
   5  13   6    1.00    6.25
  -5  13  -6    5.33    8.55
  -5 -13  -6   -0.07   25.96
   5  13   7    4.16    6.43
   5  13   7    2.28    6.76
  -5  13  -7    9.28    7.72
   5  13   8   19.75    6.13
  -5  13  -8   30.59   10.81
   5  15  -5    8.63    6.48
   5  15  -5   14.65    7.53
  -5  15   5   17.08    4.58
   5 -15  -5    3.74   36.17
  -5 -15   5   48.24   45.97
   5  15  -4   16.48    7.00
   5  15  -4   25.50    8.20
  -5  15   4   27.98    4.37
   5 -15  -4    6.28   36.75
  -5 -15   4   31.64   53.53
   5  15  -3    2.42    6.28
   5  15  -3    3.57    7.40
   5 -15  -3   10.54   31.71
  -5 -15   3    6.45   53.09
   5  15  -2    0.15    6.13
   5  15  -2    1.29    6.69
   5 -15  -2   10.59   27.20
  -5 -15   2  -12.69   54.89
   5  15  -1   85.35    9.31
   5  15  -1   80.21    9.85
  -5  15   1   59.57    8.99
   5 -15  -1   55.40   32.88
  -5 -15   1   65.06   73.17
   5  15   0   19.93    6.49
   5  15   0   22.35    6.08
  -5  15   0   14.86    4.91
   5 -15   0   -8.05   18.49
  -5 -15   0   40.01   98.56
  -5  15  -1    3.23    5.06
  -5 -15  -1   39.32   85.39
   5  15   2    1.61    4.92
  -5  15  -2    1.11    5.32
  -5 -15  -2    3.32   76.03
  -6   0  19    1.18   13.63
  -6   0  18   -1.46   16.59
  -6   0  17    6.19   20.82
  -6   0  16    2.51   36.85
  -6   0  15    7.60   19.07
  -6   0  14  286.26   55.16
  -6   0  13   -1.01   19.19
  -6   0  13   -7.83   22.38
  -6   0  12    0.02    4.77
  -6   0  12   -4.52   18.75
  -6   0  12    0.39   23.07
  -6   0  11    1.45    4.57
  -6   0  11    1.86   18.22
  -6   0  11    9.06   29.20
   6   0 -10   84.07   73.38
  -6   0  10  109.87   26.24
  -6   0  10   23.45   42.84
   6   0  -9   -0.96    7.38
   6   0  -9   15.56   38.49
  -6   0   9    6.59   16.94
  -6   0   9    7.62   32.15
   6   0  -8   34.96    4.31
   6   0  -8   53.36   10.94
   6   0  -8   67.17   49.91
   6   0  -8   47.53   28.63
  -6   0   8   34.82    4.88
  -6   0   8   57.58   20.90
  -6   0   8   15.78   50.38
  -6   0   8   48.03    4.06
   6   0  -7    0.15    2.98
   6   0  -7    3.40    9.02
   6   0  -7    2.95   44.37
   6   0  -7  -10.31   28.13
   6   0  -7    1.05    2.29
  -6   0   7   -0.22    3.38
  -6   0   7   -4.63   17.49
  -6   0   7    1.93   44.70
  -6   0   7    0.14    3.48
  -6   0   7    0.88    2.38
   6   0  -6  258.24   43.15
   6   0  -6  200.59   98.38
   6   0  -6  287.67  167.54
  -6   0   6  186.92   38.15
  -6   0   6  208.11  101.22
  -6   0   6  228.78   17.70
   6   0  -5    1.30    4.19
   6   0  -5   -0.56    2.43
   6   0  -5    3.00   10.66
   6   0  -5  -11.94   44.51
   6   0  -5   -3.85   47.20
   6   0  -5   -1.08    3.88
  -6   0   5    1.48   22.96
  -6   0   5  -15.44   45.29
  -6   0   5    1.10    6.84
  -6   0   5    0.45    3.24
   6   0  -4  115.41    4.86
   6   0  -4  126.97   22.36
   6   0  -4  122.40   64.15
   6   0  -4  108.62   83.57
   6   0  -4   92.75    8.59
  -6   0   4  136.90   35.35
  -6   0   4  129.63  111.10
  -6   0   4  126.35   21.71
  -6   0   4  115.21    8.03
   6   0  -3   -0.23    1.93
   6   0  -3   -1.97   13.09
   6   0  -3   -0.92   38.36
   6   0  -3   -6.52    5.51
  -6   0   3   -7.66   21.47
  -6   0   3  -13.34   46.04
  -6   0   3   16.99   28.87
  -6   0   3    4.95    6.64
  -6   0   3   -2.76    4.60
   6   0  -2   19.40    2.53
   6   0  -2   23.16   18.12
   6   0  -2   29.79   37.47
   6   0  -2   17.44    6.87
  -6   0   2   41.00   29.04
  -6   0   2   16.38   44.67
  -6   0   2   19.20    5.87
   6   0  -1    8.82   16.87
   6   0  -1    8.61   29.65
   6   0  -1   17.92   13.40
  -6   0   1    4.28    4.91
  -6   0   1   43.87   36.20
  -6   0   1  -27.85   68.62
  -6   0   1    3.94   12.93
  -6   0   1    9.89    6.07
   6   0   0  441.52   23.56
   6   0   0  462.88   29.19
   6   0   0  495.40   77.69
   6   0   0  429.22   74.03
   6   0   0  468.61   37.94
  -6   0   0  436.00   23.86
  -6   0   0  529.20  162.52
  -6   0   0  433.84  243.95
  -6   0   0  484.79   38.72
  -6   0   0  478.33   33.49
   6   0   1   -1.08    3.89
   6   0   1    2.09    4.90
   6   0   1   -1.98   19.64
   6   0   1   15.61   24.00
   6   0   1   -1.70    8.21
  -6   0  -1    2.45    4.14
  -6   0  -1   -1.35   18.18
  -6   0  -1   13.91  101.94
  -6   0  -1   -0.30    8.55
  -6   0  -1   -1.84   10.83
   6   0   2   43.79    6.36
   6   0   2   51.64   11.22
   6   0   2   40.33   17.94
   6   0   2   63.26   11.19
  -6   0  -2   51.02    6.53
  -6   0  -2   51.17   17.05
  -6   0  -2   57.00   10.26
  -6   0  -2   73.02   16.43
   6   0   3    1.99    5.76
   6   0   3    3.59    4.83
   6   0   3   17.26   24.63
   6   0   3   -3.51   13.57
  -6   0  -3    2.38    5.37
  -6   0  -3   -0.77    5.82
  -6   0  -3   32.92  122.63
  -6   0  -3   10.43    8.27
  -6   0  -3    5.49   10.73
   6   0   4   68.15   32.77
  -6   0  -4  261.91  165.20
   6   0   5   -0.12    6.39
   6   0   5    1.15    4.59
   6   0   5   -0.68   22.46
   6   0   5    0.90    6.05
  -6   0  -5   -2.20    5.95
  -6   0  -5   15.99  118.69
  -6   0  -5   -1.90    6.95
  -6   0  -5    1.37    5.11
   6   0   6  120.74   13.23
   6   0   6  137.36   37.25
   6   0   6   99.24   15.28
  -6   0  -6  140.83   13.06
  -6   0  -6   80.34  188.99
  -6   0  -6  124.27    9.94
   6   0   7    4.83    8.16
   6   0   7   -0.46    4.84
   6   0   7   14.43   22.31
   6   0   7   -0.81    4.87
  -6   0  -7   10.22    7.12
  -6   0  -7   -3.73  121.58
  -6   0  -7    1.17    4.31
   6   0   9    0.28    9.86
   6   0   9    1.24    5.97
  -6   0  -9  -36.82  128.50
   6   0  10  113.97   31.29
   6   0  10  108.07   20.77
  -6   0 -10   42.42  212.98
   6   0  11    5.42   11.53
  -6   0 -11   69.10  242.62
   6   0  12    9.77   12.22
  -6   0 -12   25.03   95.72
   6   0  13    8.65   11.43
  -6   0 -13   16.88   83.75
   6   0  14   59.94   15.61
  -6   0 -14   21.58   84.37
   6   0  15    0.63    9.77
  -6   0 -15   -7.58   26.56
   6   0  16   -1.27    8.50
  -6  -2  19    7.14   17.80
  -6  -2  18    1.31   22.16
  -6  -2  17    8.75   20.48
   6   2 -16   -0.18    6.77
  -6  -2  16   26.21   22.13
  -6   2  15   37.47   24.27
  -6  -2  15   92.22   31.12
  -6   2  14   63.53   29.88
  -6  -2  14  149.75   37.05
  -6   2  13   29.79   21.09
  -6   2  13   11.43   21.00
  -6  -2  13   12.46    7.81
  -6  -2  13   54.65   25.47
  -6   2  12   19.74   30.52
  -6   2  12   48.55   23.29
  -6  -2  12   59.12   26.61
  -6  -2  12   27.18   32.29
  -6  -2  12   34.52    8.25
  -6   2  11    6.22   26.17
  -6   2  11   10.68   30.12
  -6  -2  11   11.24   33.95
  -6  -2  11   20.87   35.38
  -6  -2  11    2.35    6.15
  -6   2  10    0.73    3.06
   6   2 -10   -1.65   26.94
  -6   2  10    4.27   30.05
  -6   2  10  -14.49   27.46
   6  -2 -10    7.19   23.96
  -6  -2  10  -17.96   25.24
   6  -2 -10   -9.00   40.20
  -6  -2  10    1.42   36.97
  -6  -2  10    2.21    5.87
   6  -2 -10    5.42    5.43
   6   2  -9  107.31   12.50
  -6   2   9   81.58    5.51
   6   2  -9   78.16   45.26
  -6   2   9   86.18   25.77
  -6   2   9   82.53   39.20
   6  -2  -9   88.95   35.90
  -6  -2   9   79.71   33.60
   6  -2  -9   82.23   71.37
  -6  -2   9   57.91   52.80
  -6  -2   9   65.57    8.37
   6  -2  -9   83.44    8.65
   6   2  -8   11.36    8.37
  -6   2   8    5.37    3.73
   6   2  -8   16.66   35.13
  -6   2   8   -2.63   18.58
   6   2  -8    7.49    1.98
  -6   2   8    6.89   35.98
   6  -2  -8   10.53   29.26
  -6  -2   8    3.90   18.41
  -6  -2   8   -5.12   47.50
   6  -2  -8   18.45   54.47
   6  -2  -8    5.17    6.79
   6   2  -7   20.04    6.15
   6   2  -7   28.20   14.28
  -6   2   7   43.31   21.26
   6   2  -7   13.24   41.83
  -6   2   7   39.60   41.71
  -6   2   7   22.85    5.40
   6  -2  -7   24.50    8.01
  -6  -2   7   22.44   56.21
   6  -2  -7   60.06   37.65
  -6  -2   7   39.33   21.15
   6   2  -6  554.16   40.80
   6   2  -6  677.73   56.82
  -6   2   6  744.82   56.56
   6   2  -6  655.66  174.13
  -6   2   6  576.67   94.59
   6   2  -6  544.31   36.60
  -6   2   6  985.22  190.58
   6  -2  -6  645.44  270.72
  -6  -2   6  637.32   88.04
  -6  -2   6  477.41  220.25
   6  -2  -6  692.10  249.01
   6  -2  -6  688.90   60.67
  -6  -2   6  522.42   39.59
   6   2  -5   49.13    6.43
   6   2  -5   52.54   10.89
   6   2  -5   43.68   48.81
  -6   2   5   43.64    3.89
  -6   2   5   44.78   24.64
   6   2  -5   44.79    6.26
  -6   2   5   38.58   10.01
  -6   2   5   32.16   47.46
   6  -2  -5   -2.70   88.15
  -6  -2   5   55.21   20.58
   6  -2  -5   42.50    4.51
  -6  -2   5   56.33    7.90
   6  -2  -5   62.41   70.82
   6   2  -4   15.01    5.04
   6   2  -4   15.47   10.24
   6   2  -4  -10.47   39.56
  -6   2   4   11.71   12.88
  -6   2   4   17.62   27.61
   6   2  -4    8.49    5.70
  -6   2   4    5.56    4.24
  -6   2   4    2.50   36.73
  -6  -2   4   16.10   26.40
  -6  -2   4    4.52   52.39
   6  -2  -4   26.85   78.16
  -6  -2   4    6.58    6.64
   6  -2  -4   27.05   54.12
  -6  -2   4    8.90    1.97
  -6  -2   4    9.40    5.81
   6  -2  -4    5.57    4.61
   6   2  -3  146.96    9.71
   6   2  -3  159.61   16.96
   6   2  -3  152.99   60.02
  -6   2   3  163.81   39.10
  -6   2   3  173.84   46.73
   6   2  -3  148.12   12.44
  -6   2   3  137.69   10.38
  -6   2   3  139.94   56.10
  -6  -2   3  153.98   33.91
  -6  -2   3  149.87   83.22
   6  -2  -3  229.20  312.25
  -6  -2   3  137.75   90.93
   6  -2  -3  156.73  131.93
  -6  -2   3  137.36    6.79
  -6  -2   3  164.34   12.73
   6  -2  -3  122.59   10.98
   6   2  -2   -4.26    7.75
  -6   2   2   13.51   23.63
   6   2  -2    3.64   10.59
   6   2  -2    5.00    6.58
   6   2  -2    0.17   27.09
  -6   2   2  -14.01   28.64
  -6   2   2    1.93    5.68
   6  -2  -2    4.88    5.60
   6  -2  -2    0.25  101.56
   6  -2  -2   -0.01   41.62
  -6  -2   2    9.29   44.75
   6  -2  -2   20.70   16.97
   6  -2  -2    3.98    6.27
  -6  -2   2  -20.34   29.46
  -6  -2   2    1.32    3.49
  -6  -2   2   10.50   10.20
  -6  -2   2  -34.19   63.70
   6   2  -1 2020.66  242.70
  -6   2   1 2005.82  680.19
   6   2  -1 1906.43  287.89
  -6   2   1 2031.94  455.89
   6   2  -1 2019.22  456.35
   6   2  -1 1930.00  260.84
  -6   2   1 2118.62  285.25
   6  -2  -1 1949.58  251.11
   6  -2  -1 1922.47 1274.44
  -6  -2   1 2015.75  249.17
  -6  -2   1 1954.51  412.62
  -6  -2   1 2082.98  624.97
   6  -2  -1 2141.61  441.50
  -6  -2   1 1810.84  844.57
   6  -2  -1 2098.14  566.92
  -6  -2   1 1914.25  242.88
  -6  -2   1 2074.34  269.73
   6  -2  -1 1815.85  255.88
   6   2   0    2.41    5.14
  -6   2   0  -12.33   51.09
   6   2   0    1.48    3.77
  -6   2   0    0.61   12.10
   6   2   0    1.65   11.44
  -6   2   0    3.77    7.68
   6   2   0   -2.63   32.58
  -6   2   0    0.50    1.77
   6   2   0   -1.49   11.55
  -6   2   0    0.68   15.97
  -6  -2   0   -0.24    5.73
   6  -2   0   -0.63    5.84
  -6  -2   0   13.33   33.61
   6  -2   0    0.41    1.98
   6  -2   0   10.77   22.73
  -6  -2   0   -1.24    8.85
   6  -2   0   -5.35   27.52
  -6  -2   0    7.15    6.46
   6  -2   0   -1.85    7.65
   6   2   1  276.63   18.80
  -6   2  -1  317.87   25.51
   6   2   1  295.30   39.07
   6   2   1  261.12   14.11
   6   2   1  254.18   30.00
  -6   2  -1  255.70   33.77
   6   2   1  244.83   29.76
  -6   2  -1  114.63  237.84
  -6   2  -1  245.77   16.06
   6   2   1  272.97   24.00
  -6   2  -1  329.47   38.17
   6  -2   1  280.62   19.92
   6  -2   1  272.26   24.70
   6  -2   1  240.66   54.43
   6  -2   1  410.81   77.78
  -6  -2  -1  295.17   20.63
  -6  -2  -1  265.73   18.67
  -6  -2  -1  317.03   75.76
  -6  -2  -1  305.02   22.50
   6  -2   1  224.05   12.46
   6   2   2   17.81    6.54
  -6   2  -2   38.89  109.43
   6   2   2   14.89    3.79
   6   2   2   16.26   13.14
   6   2   2   16.75   14.22
  -6   2  -2   19.13    9.10
   6   2   2   13.15    8.05
  -6   2  -2   17.89    3.95
  -6   2  -2   17.59   11.05
  -6   2  -2   14.95    7.30
   6  -2   2   14.21   11.74
   6  -2   2   16.03    6.45
  -6  -2  -2   18.22    6.99
   6  -2   2   12.46    4.29
   6  -2   2   15.71   32.78
  -6  -2  -2   16.60    6.73
  -6  -2  -2   15.02   24.71
  -6  -2  -2   18.29    7.00
   6  -2   2   18.38   14.88
   6   2   3   79.91    9.85
  -6   2  -3   73.84    6.83
   6   2   3   69.26    5.24
  -6   2  -3   49.59  136.95
   6   2   3   76.13   18.23
  -6   2  -3   89.00   14.54
   6   2   3   82.70   18.61
   6   2   3   77.43   10.40
  -6   2  -3   94.41   12.26
  -6  -2  -3   83.67   10.56
   6  -2   3   63.14    7.46
  -6  -2  -3   97.44   23.84
   6  -2   3   80.22   11.14
  -6  -2  -3   87.82   10.40
   6  -2   3   84.88   41.41
  -6  -2  -3   84.95    9.23
   6  -2   3   84.66    9.08
   6   2   4    3.68    6.82
   6   2   4    4.90    6.71
  -6   2  -4    2.96    6.92
   6   2   4   -2.58   12.14
   6   2   4    3.89   13.39
  -6   2  -4  -64.30   99.22
   6  -2   4    1.60    5.22
  -6  -2  -4    5.18    6.97
   6  -2   4    3.39    7.01
  -6  -2  -4    4.44    6.87
  -6  -2  -4    3.75    5.37
   6  -2   4    2.85    6.10
   6   2   5  160.19   14.94
  -6   2  -5  161.55  159.52
   6   2   5  130.64   13.42
   6   2   5  109.69    7.38
   6   2   5   93.41   26.88
   6   2   5  156.88   25.96
  -6   2  -5  155.87   12.38
  -6   2  -5  172.33   14.21
   6  -2   5  163.90   13.07
  -6  -2  -5  191.54   16.03
   6  -2   5  136.24   12.67
   6  -2   5  149.95   14.27
  -6  -2  -5  163.03   11.73
  -6  -2  -5  177.59   23.55
   6   2   6   -7.43    8.00
  -6   2  -6    0.00    6.17
   6   2   6    1.28    3.17
  -6   2  -6  -14.68   91.67
   6   2   6    7.86   14.75
   6   2   6   -0.22   14.11
   6   2   6   -0.19    5.00
  -6   2  -6   -0.31    5.57
  -6   2  -6   -3.20    5.90
   6  -2   6   -1.02    6.31
  -6  -2  -6   -2.92   12.82
   6  -2   6    2.70    5.91
  -6  -2  -6    1.00    7.55
  -6  -2  -6   -3.01    4.22
   6  -2   6    2.63   10.42
   6   2   7   99.89   14.42
   6   2   7  107.80   23.81
   6   2   7  104.38   23.93
   6   2   7   93.31    7.21
  -6   2  -7   94.35   10.57
  -6   2  -7   69.66  134.48
   6  -2   7  107.25   11.20
   6  -2   7   87.43   12.45
   6  -2   7   74.25    9.28
   6   2   8    9.15    9.95
  -6   2  -8    3.59   95.39
   6   2   8   13.14   16.26
   6  -2   8   18.68   13.37
   6  -2   8    5.57    4.99
   6  -2   8    7.85    8.41
   6   2   9   21.31   11.52
  -6   2  -9  -19.27   96.95
   6  -2   9    3.71    6.88
   6  -2   9   15.22    9.56
   6   2  10   11.81   12.32
  -6   2 -10   -4.22   92.39
   6  -2  10    9.38   10.45
  -6  -2 -10    2.79  153.91
   6  -2  10    9.42    8.61
   6   2  11   49.78   15.71
  -6   2 -11   45.89  101.68
   6  -2  11   35.85   13.22
  -6  -2 -11   35.18  178.08
   6  -2  11   59.32   12.41
   6   2  12   55.33   25.27
  -6   2 -12  -11.23   86.71
  -6  -2 -12   39.28  166.89
   6  -2  12   48.24   14.96
   6   2  13   10.05   11.91
  -6   2 -13  -13.42   37.56
   6  -2  13    4.96   11.52
  -6  -2 -13   59.74  233.48
   6  -2  13   26.22   17.17
   6   2  14    3.09   11.07
   6  -2  14    3.74   10.32
   6  -2  14    9.44    8.60
  -6  -2 -14   11.81   81.98
   6   2  15    2.72   10.44
   6  -2  15    4.15    8.58
   6  -2  15    0.49    8.16
  -6  -2 -15   13.46   64.13
   6   2  16    1.94    8.78
   6  -2  16    4.65    7.31
  -6  -4  19   -2.12   19.22
   6   4 -18   -2.20    5.64
  -6  -4  18   60.05   24.54
   6   4 -17   13.37    9.07
  -6  -4  17  122.29   26.14
   6   4 -16    1.59    7.90
  -6  -4  16    8.54   23.59
   6   4 -15   29.89   10.83
  -6  -4  15   98.89   30.83
   6   4 -14   74.21   14.21
  -6  -4  14  161.24   38.39
   6   4 -13   -1.08    8.82
  -6   4  13   26.76   35.54
  -6  -4  13   10.53   24.34
  -6   4  12   35.28   27.40
  -6   4  12   33.70    8.73
  -6  -4  12   36.49   21.26
  -6  -4  12   18.70   38.60
   6   4 -11    3.36    8.09
  -6   4  11    4.31   24.51
  -6   4  11    0.47    4.71
  -6  -4  11    5.16   17.08
  -6  -4  11    8.70   35.76
   6   4 -10  134.55   14.92
  -6   4  10  126.93    9.92
  -6   4  10  101.02   30.15
  -6   4  10  122.60   42.90
  -6  -4  10  112.70   71.38
  -6  -4  10  179.71   28.00
   6   4  -9   52.68    9.98
  -6   4   9   46.87   22.39
   6   4  -9   47.74   30.85
  -6   4   9   35.17   32.89
  -6  -4   9   66.37   18.86
   6  -4  -9   55.59    5.86
  -6  -4   9   32.97   56.57
   6  -4  -9   75.75   53.56
   6   4  -8  110.93   12.54
   6   4  -8  126.73   11.55
   6   4  -8  130.88   74.31
  -6   4   8  105.13   10.55
  -6   4   8  127.14   81.50
  -6   4   8  106.47   28.16
   6  -4  -8  136.49   85.94
  -6  -4   8   87.30   72.10
   6  -4  -8  127.24   71.09
  -6  -4   8  110.91   22.43
   6   4  -7    2.92    7.04
   6   4  -7    0.11    6.78
   6   4  -7    0.99   31.17
  -6   4   7    5.32   17.53
  -6   4   7    2.33    6.27
   6   4  -7    0.49    3.96
  -6   4   7   22.08   31.72
   6  -4  -7   -3.51   46.68
  -6  -4   7   10.83   48.50
   6  -4  -7   -4.25   57.57
  -6  -4   7    0.67   20.27
   6   4  -6  274.43   22.06
   6   4  -6  302.61   21.44
   6   4  -6  298.25   84.96
  -6   4   6  297.58   27.65
  -6   4   6  252.12   50.08
   6   4  -6  269.14   17.59
   6   4  -6  316.52   19.15
  -6   4   6  306.03   82.68
   6  -4  -6  306.73  140.78
  -6  -4   6  262.18  129.25
   6  -4  -6  300.90  125.15
  -6  -4   6  316.98   41.85
   6   4  -5  439.17   33.21
   6   4  -5  422.63   29.87
   6   4  -5  467.15  192.35
   6   4  -5  439.93   29.56
   6   4  -5  480.16   32.07
  -6   4   5  553.03  111.56
  -6   4   5  444.68   43.24
   6  -4  -5  531.14  189.25
   6  -4  -5  712.36  319.17
  -6  -4   5  446.65   57.91
  -6  -4   5  536.32  187.04
   6   4  -4  705.07   55.26
  -6   4   4  741.74  151.54
   6   4  -4  765.72   55.79
   6   4  -4  948.36  160.73
  -6   4   4  611.95   44.86
  -6   4   4  704.18   90.89
   6   4  -4  689.26   51.68
   6  -4  -4 1034.30  451.64
  -6  -4   4  610.38   75.37
  -6  -4   4  844.04  216.23
   6  -4  -4  662.06   44.26
   6  -4  -4  624.06   42.66
  -6  -4   4  660.38   59.77
   6  -4  -4  772.58  245.96
   6   4  -3   56.08    8.82
  -6   4   3   49.69   22.43
   6   4  -3   55.56    7.48
   6   4  -3   66.39   35.28
   6   4  -3   54.27    8.75
  -6   4   3   51.78    7.31
  -6   4   3   44.92   36.45
   6  -4  -3   92.28   61.85
   6  -4  -3   49.40    6.48
  -6  -4   3   69.23   54.70
   6  -4  -3   52.06    6.33
  -6  -4   3   73.64   19.12
   6   4  -2   67.75   39.09
  -6   4   2  126.17   32.25
   6  -4  -2  178.54  172.80
   6  -4  -2   73.30   66.17
   6   4  -1  454.25   34.90
  -6   4   1  455.22   71.68
   6   4  -1  457.74   32.40
   6   4  -1  538.13   90.44
  -6   4   1  435.80   50.83
   6   4  -1  412.54   33.76
   6   4  -1  580.88   39.57
  -6   4   1  588.60  108.19
  -6  -4   1  398.15   58.71
  -6  -4   1  702.97  144.01
   6  -4  -1  424.29   30.26
  -6  -4   1  465.58   38.90
  -6  -4   1  427.34   25.89
   6  -4  -1  483.85  130.65
   6   4   0    8.79    7.24
   6   4   0    8.62    2.57
  -6   4   0    5.88    1.40
   6   4   0   12.83    4.65
  -6   4   0    8.07   15.10
  -6   4   0    8.32   31.09
   6   4   0    4.78    8.05
   6   4   0    9.24    7.45
  -6   4   0    3.42   13.73
  -6   4   0    5.76    1.56
  -6  -4   0    7.10    8.42
   6  -4   0    9.71    9.56
  -6  -4   0   -3.23   34.61
   6  -4   0   20.26   30.77
   6  -4   0  -20.06  135.90
  -6  -4   0    7.50    4.17
  -6  -4   0   12.74    8.04
   6  -4   0   13.21    6.92
   6   4   1  459.96   35.42
   6   4   1  369.48   19.02
  -6   4  -1  435.34   48.28
   6   4   1  449.01   38.13
  -6   4  -1   33.03  183.85
  -6   4  -1  558.21   58.77
   6   4   1  460.90   58.33
   6   4   1  460.41   36.04
  -6   4  -1  490.21   56.21
  -6  -4  -1  486.14   38.41
  -6  -4  -1  415.51  104.43
   6  -4   1  426.31   30.83
   6  -4   1  492.27  105.76
  -6  -4  -1  438.41   29.27
   6  -4   1  431.83   87.18
  -6  -4  -1  484.32   37.57
   6  -4   1  434.41   35.29
   6   4   2   22.59    8.01
   6   4   2   14.60    2.10
  -6   4  -2   31.72   62.54
   6   4   2   23.85    4.96
  -6   4  -2   36.11   14.57
   6   4   2   18.37    7.29
   6   4   2   17.85   15.42
  -6   4  -2   14.39    9.53
   6  -4   2   15.64    8.11
   6  -4   2   18.95   18.82
  -6  -4  -2   12.48   27.23
  -6  -4  -2   27.23    8.89
  -6  -4  -2   11.54    6.16
   6  -4   2   29.14   32.98
  -6  -4  -2   21.40    7.90
   6  -4   2   20.23    6.42
   6   4   3   10.56    7.48
  -6   4  -3   -6.04   55.04
   6   4   3    9.78    8.78
   6   4   3    7.16    6.60
  -6   4  -3    4.57    3.40
  -6   4  -3   11.59    8.60
   6  -4   3    1.96    6.47
   6  -4   3   11.25   32.34
   6  -4   3    8.40    7.10
  -6  -4  -3    9.26    8.37
   6  -4   3    4.75    3.89
  -6  -4  -3    4.58    6.26
  -6  -4  -3    4.96    6.34
  -6  -4  -3   -1.43   20.96
   6   4   4  135.66   14.86
  -6   4  -4  146.56   15.73
   6   4   4  128.74   28.78
   6   4   4  109.73   12.28
  -6   4  -4  101.75   85.14
   6  -4   4  134.81   13.36
  -6  -4  -4  107.58   28.67
  -6  -4  -4  154.41   16.43
  -6  -4  -4  138.06   12.93
  -6  -4  -4  125.65   11.71
   6  -4   4  132.66   12.69
   6   4   5    5.45    8.22
   6   4   5   -0.09   13.29
  -6   4  -5    2.31    8.17
  -6   4  -5    3.58    4.38
   6   4   5    2.35    5.32
  -6   4  -5   -9.02   50.13
   6  -4   5    4.01    5.23
   6  -4   5    0.66    6.61
  -6  -4  -5    3.36    8.60
  -6  -4  -5   -0.12   11.73
  -6  -4  -5    2.45    5.16
   6  -4   5    7.88   11.99
   6   4   6   69.99   11.82
  -6   4  -6   56.15    7.42
  -6   4  -6   36.87   62.10
   6   4   6   71.05   19.40
   6  -4   6   61.46    8.95
   6  -4   6   41.40    8.37
   6  -4   6   68.72   10.17
  -6  -4  -6   39.56   10.02
   6   4   7  117.56   15.63
  -6   4  -7  103.78   73.09
   6   4   7  129.39   25.49
   6  -4   7  114.23   13.53
   6  -4   7   85.83   10.36
   6  -4   7   75.19   11.78
   6   4   8   34.66   12.11
  -6   4  -8   36.91   52.80
   6   4   8   30.15   19.32
   6  -4   8   34.87   10.97
   6  -4   8   18.80    6.35
   6  -4   8   14.62    9.05
   6   4   9    4.80   11.26
  -6   4  -9   -0.93   45.55
   6   4   9   -0.51   18.35
   6  -4   9   -0.93    9.65
   6  -4   9    1.84    4.83
   6  -4   9   -2.95    8.61
   6   4  10   42.40   14.05
   6   4  10   41.28   21.64
  -6   4 -10    2.98   48.86
   6  -4  10   16.45   11.06
   6  -4  10   43.64   11.95
   6   4  11   31.86   14.49
  -6   4 -11    1.25   42.26
   6  -4  11   44.91   13.39
   6  -4  11   21.59   11.08
   6   4  12   11.25   12.27
   6  -4  12   10.38   15.42
   6  -4  12    4.66   11.24
  -6  -4 -12  -31.30  149.03
   6   4  13   12.17   18.50
   6  -4  13    0.67    8.88
   6  -4  13    6.13   16.03
  -6  -4 -13  -69.12  135.54
   6   4  14   -0.56   10.18
   6  -4  14   -3.78    8.25
   6  -4  14    1.23   10.53
  -6  -4 -14  -38.67  113.83
   6  -4  15   -0.91    7.08
  -6  -4 -15  -58.04   72.57
   6   6 -18   -0.62    5.21
  -6  -6  18    8.78   22.31
   6   6 -17   -2.89    6.73
  -6  -6  17   -1.40   20.39
   6   6 -16    9.86    8.61
  -6  -6  16   28.52   23.90
   6   6 -15   54.62   13.25
  -6  -6  15  115.04   32.09
  -6   6  14    1.56    5.44
  -6   6  14   -2.02   15.86
  -6  -6  14  -12.33   23.90
   6   6 -13  195.48   25.97
  -6   6  13  219.70   17.94
  -6   6  13  143.33   50.50
  -6  -6  13  292.30   53.21
   6   6 -12    1.34   10.56
  -6   6  12    3.61   25.47
  -6   6  12    7.18    6.42
  -6  -6  12   -5.87   38.71
  -6  -6  12   19.73   34.93
  -6   6  11   13.99   29.16
  -6   6  11   15.95    7.30
  -6  -6  11    8.83   28.83
  -6  -6  11   12.92   46.32
   6   6 -10   67.57   14.53
  -6   6  10   72.88   38.26
  -6   6  10   75.52   10.26
  -6  -6  10   81.91   21.48
  -6  -6  10   28.18   64.46
   6   6  -9    6.59   14.72
   6   6  -9    4.77    4.29
  -6   6   9    8.92    7.04
  -6   6   9   13.47   46.32
  -6  -6   9   11.16   13.83
   6   6  -8   10.31    9.07
  -6   6   8   11.64   31.16
  -6   6   8   16.36    7.57
  -6  -6   8   11.82   27.71
  -6  -6   8   67.11   55.72
   6   6  -7   32.25    9.96
  -6   6   7   19.32   34.60
  -6   6   7   36.51    9.79
  -6  -6   7   44.93   16.76
  -6  -6   7   -6.42   62.87
   6   6  -6   23.66    9.55
   6   6  -6   29.69    5.42
  -6   6   6   28.11    9.50
   6   6  -6   37.46    6.79
   6   6  -6   28.15   10.89
  -6   6   6   17.37   32.44
   6  -6  -6   20.48   70.82
  -6  -6   6   18.86   61.29
   6  -6  -6   48.32   71.88
  -6  -6   6   35.89   26.95
  -6  -6   6   21.12   14.36
   6   6  -5   33.33    9.91
   6   6  -5   38.53   11.90
  -6   6   5   47.30   31.76
  -6   6   5   38.45   13.79
   6  -6  -5   92.53   95.34
  -6  -6   5   58.53   52.99
   6  -6  -5   42.55  121.71
  -6  -6   5   50.23   27.34
  -6  -6   5   30.88   12.94
   6   6  -4   14.16    8.45
  -6   6   4   38.65   45.83
   6   6  -4   12.96    3.59
  -6   6   4   23.17   12.16
  -6   6   4   12.11    8.37
   6   6  -4   17.91    7.20
   6   6  -4   21.15    7.66
   6  -6  -4   10.34    3.82
  -6  -6   4    7.11    9.62
  -6  -6   4   24.56   48.83
   6  -6  -4   12.66    3.30
  -6  -6   4   24.70   25.42
   6  -6  -4   -1.05   49.74
   6  -6  -4   16.38  114.09
   6   6  -3 1066.84   99.53
   6   6  -3  835.64   65.37
  -6   6   3  918.76  114.47
  -6   6   3 1000.33   92.56
   6   6  -3 1110.85   98.19
  -6   6   3 1040.09  177.58
   6   6  -3 1239.48  106.63
  -6  -6   3  828.06  108.15
  -6  -6   3 1180.64  320.44
   6  -6  -3  926.46   79.78
  -6  -6   3 1126.47  190.86
   6  -6  -3 1031.83  296.98
   6  -6  -3 1249.27  653.07
   6   6  -2  102.03   13.12
   6   6  -2  114.49   14.92
  -6   6   2  108.21   11.33
   6   6  -2  102.93   11.44
   6   6  -2  101.31   12.13
  -6   6   2  103.56   30.91
  -6   6   2  113.79   26.69
   6  -6  -2  155.91  162.31
   6  -6  -2   94.11    8.75
  -6  -6   2   93.95   64.86
  -6  -6   2  106.82   33.19
   6  -6  -2   83.01   59.15
   6   6  -1   30.09    9.13
   6   6  -1   38.05   10.85
  -6   6   1   27.51   20.29
  -6   6   1   37.90    8.98
   6   6  -1   34.40    8.03
   6   6  -1   32.61    8.64
  -6   6   1   40.23   20.95
   6  -6  -1   49.12  150.46
   6  -6  -1   33.75    6.53
  -6  -6   1   35.48   64.74
  -6  -6   1   25.83   23.87
   6  -6  -1   30.47    4.89
   6  -6  -1   35.02   38.63
   6   6   0   -0.60    7.79
   6   6   0    5.91    6.57
  -6   6   0    4.70    8.28
  -6   6   0   11.03   16.76
   6   6   0    0.49    4.71
  -6   6   0   -4.10   15.28
   6  -6   0   22.51  119.47
  -6  -6   0    6.16   31.38
   6  -6   0    1.68    6.06
   6  -6   0   -1.42    4.44
  -6  -6   0    6.15    5.33
   6  -6   0   -6.66   28.09
   6   6   1    6.61    8.23
  -6   6  -1   10.66   44.66
   6   6   1    5.55    5.91
  -6   6  -1    8.24    9.27
   6   6   1    6.08   11.80
  -6   6  -1    2.50   10.66
   6  -6   1   -6.05   24.45
   6  -6   1    2.05    6.81
  -6  -6  -1    6.63   29.78
  -6  -6  -1   11.70    9.63
   6  -6   1    5.08    5.15
  -6  -6  -1    5.00    9.53
   6  -6   1   75.51  116.25
   6   6   2   76.25   12.16
   6   6   2   75.84    9.44
  -6   6  -2   81.46   17.55
  -6   6  -2   83.55   36.98
   6   6   2   58.11   10.41
  -6   6  -2   85.13   14.50
   6  -6   2   70.97   10.30
   6  -6   2   57.56   42.39
  -6  -6  -2   73.22   36.02
  -6  -6  -2   84.37   14.07
  -6  -6  -2   59.51    8.28
   6  -6   2   80.11   37.22
  -6  -6  -2   79.25   12.59
   6  -6   2   70.04    8.21
   6   6   3   58.05   18.04
  -6   6  -3   64.14   15.92
   6   6   3   59.80    8.96
   6   6   3   56.69   10.86
  -6   6  -3   66.17   33.51
   6  -6   3   60.58   39.11
  -6  -6  -3   60.77   30.13
   6  -6   3   51.75    8.01
  -6  -6  -3   47.94    8.74
   6  -6   3   62.07    9.74
  -6  -6  -3   51.26   10.86
   6   6   4   -0.41    8.80
   6   6   4    0.74   10.09
   6   6   4    8.28    9.25
  -6   6  -4   26.25   25.12
   6  -6   4    4.65    6.74
  -6  -6  -4    3.62   20.53
   6  -6   4    4.62    7.30
  -6  -6  -4   -2.06    7.55
   6   6   5   20.62    9.49
   6   6   5   10.19   10.97
  -6   6  -5   11.43    4.34
  -6   6  -5    5.73   25.49
   6   6   5   13.92    5.90
   6  -6   5    6.98    4.97
   6  -6   5   17.06    7.90
   6  -6   5   20.54    7.77
   6   6   6   45.83   12.73
   6   6   6   47.27   14.40
  -6   6  -6   23.60   28.51
   6  -6   6   46.93   10.29
   6  -6   6   39.54    9.13
   6   6   7   -2.06   10.28
  -6   6  -7   10.27   22.58
   6   6   7   -6.05   16.57
   6  -6   7    8.86    9.58
   6  -6   7    1.03    6.81
   6  -6   7   -0.60    6.00
   6   6   8   38.85   20.26
  -6   6  -8    8.77   24.12
   6   6   8   42.31   21.00
   6  -6   8   37.95   11.89
   6  -6   8   31.00    8.21
   6  -6   8   13.09    7.97
   6   6   9   49.92   16.29
   6   6   9   87.51   24.75
   6  -6   9   73.37   14.71
   6   6  10    3.21   11.52
   6   6  10   11.53   18.39
   6  -6  10   -3.28   12.48
   6  -6  10   -1.28    7.42
   6  -6  10   -0.45    5.19
   6   6  11    3.99   11.78
   6   6  11   -4.17   18.03
   6  -6  11   -0.54   11.90
   6  -6  11    1.78    7.53
   6   6  12   -0.85   10.76
   6  -6  12   -0.10    7.28
   6  -6  12   -2.27   11.32
  -6  -6 -12  -15.93  150.35
   6   6  13    2.67   10.22
  -6  -6 -13  -42.38  138.00
   6   6  14   -8.33    9.10
  -6  -6 -14  -49.81  119.46
   6   8 -17    5.70    6.08
  -6  -8  17    3.16   19.55
   6   8 -16   31.22    9.69
  -6  -8  16   55.45   32.27
   6   8 -15   24.07   10.16
  -6   8  15   25.76    7.94
  -6  -8  15   27.01   21.24
   6   8 -14   -0.93    9.51
  -6   8  14    2.09    6.41
  -6   8  14    2.17   15.87
  -6  -8  14    2.08   19.28
   6   8 -13   37.77   12.55
  -6   8  13   36.82    9.44
  -6   8  13   31.74   22.95
  -6  -8  13   33.88   23.40
   6   8 -12   49.98   14.01
  -6   8  12   54.20   10.13
  -6   8  12   52.84   29.01
  -6  -8  12   55.32   24.36
   6   8 -11  380.83   41.44
  -6   8  11  351.03   78.43
  -6   8  11  397.54   32.91
  -6  -8  11  267.36   56.01
  -6  -8  11  187.30  124.52
   6   8 -10   17.71   11.87
  -6   8  10   47.29   55.33
  -6   8  10   12.42    9.00
  -6  -8  10    8.97   18.02
  -6  -8  10    8.34   53.01
   6   8  -9   20.23   12.26
   6   8  -9   11.84    6.23
  -6   8   9   10.53   35.21
  -6   8   9   20.05    9.72
  -6  -8   9   11.05   16.46
  -6  -8   9   22.29   59.81
   6   8  -8  300.81   33.04
   6   8  -8  283.96   22.23
  -6   8   8  339.84   84.03
  -6   8   8  318.39   27.75
  -6  -8   8  231.33   37.63
  -6  -8   8  213.64  144.58
   6   8  -7    1.72   10.93
   6   8  -7    0.55    6.92
  -6   8   7    3.68   33.90
  -6   8   7   15.51    9.52
  -6  -8   7   12.64   11.91
  -6  -8   7    9.23   63.68
   6   8  -6   74.02   14.28
   6   8  -6   78.17   16.71
  -6   8   6   80.75   14.46
  -6   8   6   73.80   44.33
  -6  -8   6   37.44   69.30
   6   8  -5   -0.26    9.75
   6   8  -5    4.47   12.59
  -6   8   5    4.96    9.94
  -6   8   5   -3.59   29.06
  -6  -8   5   -9.49   53.81
   6   8  -4  125.15   17.13
   6   8  -4  143.52   14.85
  -6   8   4  114.29   17.18
  -6   8   4  138.60   47.29
  -6  -8   4  125.38   85.62
   6   8  -3  143.02   17.59
   6   8  -3  151.30   15.06
  -6   8   3  128.57   36.40
  -6   8   3  156.17   22.84
   6  -8  -3  116.92   10.27
  -6  -8   3  124.91   85.54
   6   8  -2  164.25   18.35
   6   8  -2  178.42   16.57
  -6   8   2  128.90   36.30
  -6   8   2  156.79   24.03
   6  -8  -2  139.04   12.86
  -6  -8   2  133.49   87.88
   6   8  -1  161.09   18.14
   6   8  -1  156.87   15.58
  -6   8   1  139.73   32.77
  -6   8   1  147.85   22.51
   6  -8  -1  145.11   13.68
  -6  -8   1  166.24   72.33
   6   8   0   58.14   12.19
   6   8   0   64.41   10.15
  -6   8   0   39.03   19.44
  -6   8   0   48.30   14.77
   6  -8   0   51.97    9.68
  -6  -8   0   27.89   50.61
   6   8   1   11.14   10.13
   6   8   1   14.41    7.67
  -6   8  -1   27.63   17.76
   6  -8   1   23.99   18.66
   6  -8   1   14.19    8.39
  -6  -8  -1   18.27   10.11
  -6  -8  -1   36.56   39.13
   6   8   2   26.51   10.68
   6   8   2   21.03    8.21
   6   8   2   13.87    7.28
  -6   8  -2   25.47   17.45
   6  -8   2   21.59    5.99
  -6  -8  -2   41.17   37.37
   6  -8   2   30.14    9.59
   6   8   3   -3.82   16.09
   6   8   3   -0.29    6.55
   6   8   3    2.17    7.97
  -6   8  -3    6.43   15.12
   6  -8   3    5.09    5.80
  -6  -8  -3   -0.89   31.69
   6  -8   3    1.23    8.80
   6   8   4    3.98   10.15
   6   8   4    1.57    6.04
   6   8   4   -0.37    9.11
  -6   8  -4    7.48   14.53
   6  -8   4    3.11    6.46
  -6  -8  -4   -5.07   28.38
   6  -8   4    1.59    9.09
   6   8   5   36.60   12.14
  -6   8  -5   12.31   15.33
   6   8   5   32.65   12.04
   6   8   5   19.88    6.73
   6  -8   5   41.58   10.54
   6  -8   5   30.63    9.33
   6   8   6  132.26   19.88
   6   8   6  118.49   21.13
   6  -8   6  130.15   16.29
   6  -8   6  133.41   16.88
   6   8   7   40.68   13.24
   6   8   7   39.99   19.03
   6  -8   7   37.46   10.94
   6  -8   7   39.92   10.54
   6   8   8   69.58   14.74
   6   8   8   59.51   22.67
   6  -8   8   65.04   13.25
   6  -8   8   55.90   11.20
   6   8   9   95.08   17.26
  -6   8  -9   66.27   14.34
   6   8   9   80.78   25.22
   6  -8   9  104.68   17.83
   6   8  10    6.86   10.82
  -6   8 -10    1.40    7.83
   6   8  10   11.91   17.15
   6  -8  10    3.49   11.64
   6   8  11   25.53   11.67
   6   8  11   24.51   17.86
   6  -8  11   24.87   12.30
   6  -8  12    6.17   12.80
  -6  -8 -12  128.79  142.77
   6   8  13    2.20   13.64
   6  -8  13    5.24   11.34
  -6  -8 -13   45.24  123.83
   6  10 -15   -2.91    7.13
  -6  10  15    2.97    6.11
   6  10 -14   10.55    8.73
  -6  10  14   14.70   14.18
  -6 -10  14    3.52   16.02
   6  10 -13   12.71    9.92
  -6  10  13   19.66    8.50
  -6 -10  13   11.45   17.29
   6 -10 -13   10.66   23.94
   6  10 -12   23.63   11.37
  -6  10  12   33.06   10.07
  -6 -10  12   10.09   29.72
   6 -10 -12   21.11   31.26
   6  10 -11   18.76   11.54
   6  10 -11   12.98    4.94
  -6  10  11   30.38    9.40
  -6 -10  11    7.55   41.70
   6  10 -10   33.33   13.00
   6  10 -10   24.25    6.52
  -6  10  10   31.20   10.72
  -6  10  10   29.33   30.96
  -6 -10  10   20.96   53.06
   6  10  -9   47.68   14.22
   6  10  -9   58.35    8.63
  -6  10   9   46.52   12.23
  -6  10   9   51.15   35.49
  -6 -10   9   38.22   68.21
   6  10  -8   33.77   13.39
   6  10  -8   25.82    8.65
  -6  10   8   31.74   11.43
  -6  10   8   26.29   34.52
  -6 -10   8   17.57   71.36
   6  10  -7   11.56   11.79
   6  10  -7    9.15    8.61
  -6  10   7    5.09   10.06
  -6  10   7   -0.90   31.80
  -6 -10   7   17.26   69.17
   6  10  -6  194.82   25.28
   6  10  -6  200.31   20.73
  -6  10   6  197.03   22.05
  -6  10   6  196.17   60.49
  -6 -10   6  101.46  174.86
   6  10  -5    9.20   11.74
   6  10  -5    4.13    9.52
  -6  10   5    6.15   16.02
  -6  10   5   -1.69   29.03
  -6 -10   5   -8.77   60.30
   6  10  -4  134.36   19.73
   6  10  -4  141.54   17.35
  -6  10   4  149.45   19.92
  -6  10   4  156.88   47.22
  -6 -10   4   95.24  101.37
   6  10  -3   40.82   12.23
   6  10  -3   34.37   11.12
  -6  10   3   41.37   12.17
  -6  10   3   32.39   29.64
  -6  10   3   25.78    9.10
  -6 -10   3   11.48   72.78
   6  10  -2   97.53   17.35
  -6  10   2   75.87   13.96
   6  10  -2  108.67   14.80
  -6  10   2  102.24   15.91
  -6 -10   2   83.77   87.24
   6 -10  -2   87.04   44.34
   6  10  -1   30.20   11.86
  -6  10   1   19.52   11.49
   6  10  -1   31.69   10.01
  -6  10   1   23.83   10.54
  -6 -10   1   60.82   64.76
   6 -10  -1   17.97   29.56
   6  10   0   23.50   11.69
  -6  10   0   13.49   12.07
   6  10   0   23.40    9.60
  -6  10   0   13.69   15.17
  -6 -10   0   12.77   98.23
   6 -10   0   15.68   25.62
   6  10   1  211.56   24.19
   6  10   1  193.79   30.07
  -6  10  -1  180.32   25.25
   6 -10   1  134.08   74.05
  -6 -10  -1  184.84  139.22
   6  10   2    9.32   10.81
   6  10   2   -0.37    7.99
  -6  10  -2    6.01   10.22
  -6 -10  -2   16.82   42.52
   6  10   3    4.48   10.65
   6  10   3    1.13    6.94
   6  10   3    4.76    6.86
  -6  10  -3    5.81    9.38
  -6 -10  -3  -32.64   59.87
   6  10   4    2.80   10.27
  -6  10  -4    5.99    8.25
   6  10   4   -2.34    7.92
   6  10   4    6.78    9.55
  -6  10  -4    2.67   13.64
   6 -10   4    0.88    5.87
  -6 -10  -4   11.06   62.57
   6  10   5    7.59   10.74
   6  10   5    5.59   17.91
  -6  10  -5    5.46   13.80
   6 -10   5   11.33   10.33
  -6 -10  -5    9.61   33.96
   6  10   6   14.20   10.96
  -6  10  -6   11.23   12.80
   6  10   6    8.63   12.64
   6 -10   6    7.86    8.56
   6  10   7    8.11   10.07
  -6  10  -7    7.61   12.23
   6  10   7    1.27   13.61
   6 -10   7    5.72    8.55
   6  10   8   -1.31    9.90
  -6  10  -8    1.77   10.33
   6  10   8   -1.53   13.63
   6 -10   8    1.89    8.50
   6  10   9   88.02   14.49
  -6  10  -9   76.56   14.16
   6  10   9   79.70   20.33
   6 -10   9   71.63   12.75
   6  10  10   36.55   10.17
  -6  10 -10   21.65    6.74
   6  10  10   25.98   15.63
   6 -10  10   37.93   12.20
   6  10  11   12.17    8.07
  -6 -10 -11   91.02  121.94
   6  12 -12    0.45    7.75
  -6  12  12    5.48    7.46
   6 -12 -12    1.72   25.26
   6  12 -11    1.58    8.33
  -6  12  11   -0.20    8.27
   6  12 -11   -0.81    4.06
   6 -12 -11   16.70   42.29
   6  12 -10   -2.61    9.12
   6  12 -10    4.62    5.53
  -6  12  10   -0.36   15.24
   6 -12 -10   11.91   29.30
  -6 -12  10    3.07   34.91
   6  12  -9   19.45   10.72
   6  12  -9   22.53    6.92
  -6  12   9   27.54    9.69
   6 -12  -9   29.52   36.49
  -6 -12   9   36.24   50.77
   6  12  -8    5.15    9.81
   6  12  -8    1.26    7.30
  -6  12   8   11.09    9.03
   6 -12  -8   -8.30   35.97
  -6 -12   8   -0.55   53.49
   6  12  -7    3.32   10.28
   6  12  -7   -1.57    7.93
  -6  12   7    4.74    8.86
   6 -12  -7    2.63   36.58
  -6 -12   7    1.42   59.40
   6  12  -6   16.48   11.00
   6  12  -6   21.44    9.36
  -6  12   6   10.50   15.55
   6 -12  -6   14.86   39.29
  -6 -12   6    9.58   70.90
   6  12  -5    9.63   10.49
   6  12  -5    3.27    9.24
  -6  12   5   -0.24    8.65
   6 -12  -5   -3.54   35.45
  -6 -12   5    6.02   72.40
   6  12  -4   34.64   12.55
   6  12  -4   36.51   11.10
  -6  12   4   35.48   10.05
   6 -12  -4   48.09   39.27
  -6 -12   4   34.14   69.00
   6  12  -3   71.22   14.48
   6  12  -3   81.71   13.27
  -6  12   3   68.90   11.47
   6 -12  -3   89.87   43.73
  -6 -12   3   84.25   82.34
   6  12  -2   28.95   11.57
  -6  12   2   17.67    7.13
   6  12  -2   24.80   10.18
  -6  12   2   20.23    8.23
  -6 -12   2   51.97   66.02
   6 -12  -2   -2.21   59.97
   6  12  -1    1.95   10.40
  -6  12   1    0.62    7.17
   6  12  -1    2.93   13.79
  -6  12   1    0.04    6.73
  -6 -12   1   17.11   59.64
   6 -12  -1   13.14   30.59
   6  12   0   -1.80   10.01
  -6  12   0   -0.35   12.89
   6  12   0    2.47    8.79
  -6  12   0   -0.52   11.47
  -6 -12   0   -1.38   57.52
   6 -12   0   -4.58   25.86
   6  12   1   -0.44   16.34
   6  12   1    0.56    7.92
  -6  12  -1    5.45   11.39
  -6  12  -1    0.32    6.40
  -6 -12  -1    1.08   54.25
   6  12   2   -0.89    9.77
   6  12   2    1.05    6.97
  -6  12  -2    3.20   12.01
  -6  12  -2    3.50    5.47
  -6 -12  -2  -18.19   50.14
   6  12   3   54.45   12.47
  -6  12  -3   50.99   16.20
  -6 -12  -3   55.99   56.04
   6  12   4   45.59   19.11
  -6  12  -4   62.15   16.14
  -6 -12  -4   42.24   48.32
   6  12   5   10.90    9.11
   6  12   5    2.78    7.45
  -6  12  -5   12.28   20.66
  -6 -12  -5    3.51   31.99
   6  12   6    0.81    7.92
   6  12   6    2.35    7.80
  -6  12  -6    2.24    8.86
   6  12   7    9.27    8.35
   6  12   7    4.68    8.79
  -6  12  -7   10.72    8.38
   6  12   8    8.37    7.50
  -6  12  -8    6.00    7.15
   6  12   9    2.46   10.41
  -6  12  -9    1.41    5.36
  -6 -12  -9    2.53   79.08
   6  14  -8   -0.62    7.13
   6  14  -8    0.21    6.15
  -6  14   8   -1.43    6.86
   6 -14  -8   20.33   30.69
  -6 -14   8   13.50   33.09
   6  14  -7   10.05    7.90
   6  14  -7    9.78    7.34
  -6  14   7    6.01    7.40
   6 -14  -7   -8.31   34.45
  -6 -14   7   22.69   44.01
   6 -14  -6   -6.57   34.37
  -6 -14   6   -0.37   51.09
   6  14  -5   15.35    8.65
   6  14  -5   14.03    8.77
  -6  14   5   13.27    6.59
   6 -14  -5    8.39   35.46
  -6 -14   5   35.47   59.81
   6  14  -4    0.13    8.18
   6  14  -4    2.54    8.25
  -6  14   4    1.35    5.64
   6 -14  -4  -15.41   32.28
  -6 -14   4   -1.42   58.45
   6  14  -3   20.42    9.22
   6  14  -3   19.73    8.95
  -6  14   3   13.24    5.91
   6 -14  -3   12.10   31.45
  -6 -14   3    8.94   68.08
   6  14  -2  108.36   12.96
   6  14  -2  105.14   13.29
  -6  14   2   70.77    8.27
   6 -14  -2   92.79   71.23
  -6 -14   2   63.63   91.87
   6  14  -1    6.28    8.08
   6 -14  -1    5.81   27.45
  -6 -14   1   53.89   80.89
   6  14   0    8.18    8.11
  -6  14   0    7.29    9.10
   6  14   0    7.36    6.90
  -6  14   0    4.30    3.44
  -6 -14   0    4.65   48.92
   6 -14   0   12.60   22.17
   6  14   1    2.36    7.69
   6  14   1   -0.46    9.31
  -6  14  -1    3.63    6.62
  -6 -14  -1    9.13   45.27
   6  14   2   12.56   12.48
  -6  14  -2   19.69    7.93
  -6 -14  -2   15.62   69.93
   6  14   3    0.12    6.72
   6  14   3    1.90    3.35
  -6  14  -3   -0.77    7.34
  -6 -14  -3   21.24   70.70
   6  14   4    4.28    6.24
  -6  14  -4    5.58    7.36
  -6 -14  -4   -2.50   34.65
   6  14   5    6.03    5.90
  -6  14  -5   -0.55   10.53
  -7  -1  19  -11.89   33.36
  -7   1  18    0.79   17.83
  -7  -1  18   14.65   20.16
  -7   1  17   14.12   18.21
  -7  -1  17    6.64   25.13
  -7   1  16   92.20   33.10
  -7  -1  16  116.31   42.45
  -7   1  15  211.77   55.01
  -7  -1  15  253.49   54.11
  -7   1  14   17.10   32.49
  -7   1  14   13.27   25.41
  -7  -1  14   14.93   23.91
  -7   1  13   14.63   24.17
  -7   1  13    0.52   27.54
  -7  -1  13   16.84   23.06
  -7  -1  13    4.59   30.67
  -7   1  12   25.97   41.11
  -7   1  12   15.91   30.71
  -7  -1  12   16.44   23.11
  -7  -1  12   23.89   34.97
  -7   1  11   64.67   46.41
  -7   1  11   35.24   58.77
  -7  -1  11   67.33   26.50
  -7  -1  11   28.62   42.00
   7   1 -10   76.60   51.68
  -7   1  10   69.41   52.30
  -7   1  10   82.96   50.41
  -7  -1  10  100.15   28.68
  -7  -1  10   73.40   61.16
   7   1  -9   11.04    8.83
  -7   1   9   14.48   23.05
   7   1  -9   11.79   39.49
  -7   1   9   23.99   38.43
  -7  -1   9   10.42   19.84
   7  -1  -9   25.31   14.92
  -7  -1   9   43.86   46.81
   7  -1  -9    5.08   47.65
  -7   1   8  268.06   17.39
   7   1  -8  226.31   92.69
  -7   1   8  234.33   91.70
  -7   1   8  319.62   56.95
   7  -1  -8  229.32  111.48
   7  -1  -8  334.41   27.53
  -7  -1   8  215.88  110.20
   7  -1  -8  273.19   89.09
  -7  -1   8  301.91   48.73
   7   1  -7    0.55    3.50
   7   1  -7   -3.62    9.38
   7   1  -7    2.68   39.48
  -7   1   7    4.66    3.34
  -7   1   7    0.45    1.97
   7   1  -7    0.17    3.04
  -7   1   7    2.49   38.28
  -7   1   7    4.33   21.52
   7  -1  -7   27.97   46.44
  -7  -1   7  -26.97   46.82
   7  -1  -7    1.30    2.20
  -7  -1   7    9.58   18.14
  -7  -1   7    2.50    3.54
   7  -1  -7   21.93   41.41
   7   1  -6  252.05   23.10
  -7   1   6  208.05   15.58
   7   1  -6  277.56   84.16
   7   1  -6  209.03   13.07
  -7   1   6  253.44   49.58
  -7   1   6  249.87  170.88
   7  -1  -6  134.90  125.97
   7  -1  -6  339.28  163.00
  -7  -1   6  245.35  114.92
  -7  -1   6  281.80   84.17
   7  -1  -6  292.73   27.57
  -7  -1   6  203.75   16.28
  -7   1   5   52.50   28.27
   7   1  -5   21.08   13.44
   7   1  -5   30.71   46.13
  -7   1   5   64.73   54.13
   7  -1  -5   56.98   21.87
  -7  -1   5   13.64   26.61
  -7  -1   5   87.18   63.02
   7  -1  -5   63.04  112.35
   7   1  -4    9.07    3.24
   7   1  -4   20.73   11.43
  -7   1   4   33.08   46.03
   7   1  -4    8.31   39.98
  -7   1   4   12.38   19.32
  -7   1   4   21.67   30.10
   7   1  -4    6.18    6.29
  -7   1   4    6.13    4.48
  -7  -1   4   32.44   23.65
   7  -1  -4   17.78   79.32
  -7  -1   4    8.86   53.22
   7  -1  -4    6.69    6.01
  -7  -1   4    6.08   12.14
   7  -1  -4    4.86   91.89
  -7  -1   4   11.41    5.17
   7  -1  -4   11.05   14.91
   7   1  -3  629.27   37.10
   7   1  -3  776.14   80.69
  -7   1   3  636.64   46.93
   7   1  -3  678.00  165.59
  -7   1   3  668.58  142.44
   7   1  -3  615.85   53.00
  -7   1   3  708.27  186.24
  -7   1   3  515.15  106.54
  -7  -1   3  767.68  138.97
  -7  -1   3  652.12  214.52
   7  -1  -3  854.80  153.34
  -7  -1   3  622.63  145.06
   7  -1  -3  693.97  281.21
  -7  -1   3  666.96   49.78
  -7  -1   3  666.26   50.44
   7  -1  -3  627.30   52.78
   7   1  -2 1153.99   98.37
  -7   1   2 1315.69  329.27
   7   1  -2 1235.72  165.93
  -7   1   2 1512.69  402.72
   7   1  -2 1224.90  292.10
  -7   1   2 1321.71  158.69
   7   1  -2 1143.90  127.89
  -7   1   2 1322.24  160.07
  -7  -1   2 1247.56  263.06
  -7  -1   2 1209.79  369.21
   7  -1  -2 1229.94  121.77
  -7  -1   2 1585.00  483.09
   7  -1  -2 1341.23  212.14
  -7  -1   2 1214.77  127.73
   7  -1  -2 1375.48  323.37
  -7  -1   2 1289.74  131.18
   7  -1  -2 1152.10  130.13
   7   1  -1   11.93   16.74
   7   1  -1   16.46   28.92
  -7   1   1   16.44    7.89
   7   1  -1   21.06    8.76
  -7   1   1   28.01   53.76
  -7   1   1   16.06   12.69
  -7   1   1  100.74   55.98
   7  -1  -1   15.35    9.20
  -7  -1   1   25.03   10.87
  -7  -1   1   32.26   40.25
  -7  -1   1   20.03    7.67
   7  -1  -1   51.68   30.76
   7   1   0    5.80    4.09
  -7   1   0    3.38    7.87
   7   1   0    7.33    4.82
  -7   1   0    5.29    4.18
   7   1   0   10.45   14.67
  -7   1   0    6.30   18.89
   7   1   0    3.48   17.72
  -7   1   0    3.74   93.80
   7   1   0    0.66    8.46
  -7   1   0    8.17    9.51
  -7  -1   0    5.41    4.67
   7  -1   0    8.84    6.02
  -7  -1   0   -9.88   30.61
   7  -1   0   18.27   23.85
  -7  -1   0  -37.17   95.82
   7  -1   0    6.24   22.09
  -7  -1   0    3.47    6.37
   7  -1   0    6.03    8.46
  -7  -1   0    3.96    7.20
   7  -1   0    3.69    2.64
   7   1   1   80.24   26.80
  -7   1  -1  155.97  143.45
   7   1   1   63.61   31.99
  -7   1  -1   92.51   15.73
  -7  -1  -1   69.63   34.46
   7  -1   1  109.27   33.58
  -7  -1  -1  319.82  149.41
   7   1   2   25.81    5.75
  -7   1  -2   24.19    4.30
   7   1   2   21.69    8.18
  -7   1  -2   14.46    8.73
   7   1   2   27.02   19.07
  -7   1  -2   63.12  115.02
   7   1   2   19.41    9.61
   7   1   2   29.11    9.74
  -7   1  -2   27.18   11.96
  -7   1  -2   36.83    8.95
   7  -1   2   23.46    4.57
  -7  -1  -2   29.99   18.90
   7  -1   2   26.16    9.46
  -7  -1  -2   58.45  123.05
   7  -1   2   27.21   30.82
  -7  -1  -2   32.59    8.60
   7  -1   2   25.64    6.36
  -7  -1  -2   31.73    7.78
  -7  -1  -2   30.90    5.98
   7   1   3   40.51    6.93
  -7   1  -3   37.74    5.38
  -7   1  -3   36.40  120.90
   7   1   3   41.66    5.29
   7   1   3   48.35   19.20
  -7   1  -3   47.47   10.00
   7   1   3   38.40    9.96
  -7   1  -3   49.49    9.24
  -7  -1  -3   44.80    7.17
   7  -1   3   26.04    9.29
  -7  -1  -3   42.69  136.29
   7  -1   3   40.08    9.72
  -7  -1  -3   47.39    8.51
   7  -1   3   62.60   32.70
  -7  -1  -3   47.80    7.96
   7  -1   3   43.69    6.84
   7   1   4   12.44    9.98
  -7   1  -4    6.12    4.67
   7   1   4    3.47    4.05
  -7   1  -4  -15.78  151.90
   7   1   4   14.79   15.34
  -7   1  -4    6.52    7.82
   7   1   4    5.68    7.25
  -7   1  -4    4.27    7.03
  -7  -1  -4    8.07    6.14
   7  -1   4    3.61    5.32
  -7  -1  -4  -41.94  122.68
   7  -1   4    3.63    5.63
  -7  -1  -4    6.99    7.15
   7  -1   4    2.35   27.16
  -7  -1  -4    7.18    6.02
   7  -1   4    2.09    7.71
   7   1   5  228.54   19.46
  -7   1  -5  279.58  490.12
   7   1   5  193.75   19.17
   7   1   5  220.31   13.54
   7   1   5  225.43   44.59
  -7   1  -5  216.20   16.87
  -7   1  -5  271.89   28.61
  -7   1  -5  271.55   22.88
   7  -1   5  246.29   16.68
  -7  -1  -5  260.33   27.10
   7  -1   5  194.40   17.60
   7  -1   5  198.79   18.98
  -7  -1  -5  235.18   20.76
   7  -1   5  274.59   60.79
  -7  -1  -5  242.23   24.32
  -7  -1  -5  281.97  262.58
   7   1   6    4.28    7.56
  -7   1  -6    7.77    5.63
   7   1   6    8.34    4.38
  -7   1  -6   42.40  155.85
   7   1   6   17.09   19.82
   7   1   6    4.30    6.12
  -7   1  -6    3.09    5.94
   7  -1   6    8.04    6.82
   7  -1   6    2.94    6.07
   7  -1   6    5.52   28.02
  -7  -1  -6   17.77  135.04
   7  -1   6    6.12    6.32
  -7  -1  -6    5.68    5.22
  -7  -1  -6    8.86    6.99
   7   1   7   60.90   11.44
  -7   1  -7   42.82  139.24
   7   1   7   56.86    6.30
   7  -1   7   68.00    8.62
   7  -1   7   44.16    8.64
   7  -1   7   50.05   10.39
  -7   1  -8   -7.50  169.63
  -7  -1  -8  276.95  218.26
  -7   1  -9   99.08  162.81
  -7  -1  -9  105.71  212.30
   7   1  10   70.25   16.32
  -7   1 -10  103.88  144.97
   7  -1  10   61.31   14.88
  -7  -1 -10  149.04  199.31
   7  -1  10   73.63   10.90
  -7   1 -11   21.98   98.96
  -7  -1 -11  -99.04  276.51
   7   1  12    2.42   11.09
  -7   1 -12   25.41   88.18
   7  -1  12   -2.52   16.41
  -7  -1 -12  -46.72  108.79
   7  -1  12    7.67    7.42
   7   1  13    8.06   10.47
  -7   1 -13   -4.24   42.43
   7  -1  13    4.80   10.14
  -7  -1 -13  -39.16   91.61
   7  -1  13    1.55    7.62
   7   1  14    3.68    9.91
  -7   1 -14  -13.52   32.28
  -7  -1 -14   25.82   71.44
   7  -1  14   -3.75    9.13
   7   1  15    4.21    8.93
   7  -1  15    6.82   13.40
  -7  -1 -15    9.04   30.78
  -7  -3  19   -0.19   18.90
  -7  -3  18    7.23   24.64
   7   3 -17    4.50    4.81
  -7  -3  17  -11.39   27.94
   7   3 -16   10.88    7.29
  -7  -3  16   90.20   26.05
   7   3 -15    0.07    6.70
  -7  -3  15   17.78   24.73
   7   3 -14    8.23    7.28
  -7   3  14    4.58   21.73
  -7  -3  14   25.32   26.06
   7   3 -13   -1.23    6.72
  -7   3  13    4.71   17.57
  -7   3  13    0.08   23.24
  -7  -3  13  -13.10   24.81
  -7  -3  13    4.17   28.52
   7   3 -12   16.86    7.52
  -7   3  12   12.87   19.76
  -7   3  12   23.52   27.33
  -7  -3  12   44.38   26.02
  -7  -3  12    5.07   42.99
   7   3 -11   -1.02    6.26
  -7   3  11   -3.32   17.61
  -7   3  11   17.53   31.12
  -7  -3  11   13.65   22.24
  -7  -3  11  -37.43   40.93
   7   3 -10   94.35   10.39
  -7   3  10  115.02   48.56
  -7   3  10  101.91    7.11
  -7   3  10   96.06   27.45
  -7  -3  10   85.11   63.79
   7  -3 -10   69.86   72.22
  -7  -3  10  140.50   32.13
   7   3  -9    1.54    5.77
   7   3  -9  -15.94   31.40
  -7   3   9  -18.07   33.26
  -7   3   9    1.58    4.08
  -7   3   9   -2.42   17.82
  -7  -3   9    3.89   50.35
   7  -3  -9   26.37   53.37
  -7  -3   9    2.20   20.07
   7   3  -8   31.04    6.68
   7   3  -8   27.74    8.87
   7   3  -8   43.99   36.27
  -7   3   8   30.22    5.84
  -7   3   8   30.90   37.28
  -7   3   8   45.68   41.69
   7  -3  -8   35.51   66.58
  -7  -3   8   41.22   60.41
   7  -3  -8   54.82   69.44
  -7  -3   8   44.95   20.81
   7   3  -7  434.55   30.55
   7   3  -7  496.66   37.46
   7   3  -7  490.77  123.74
  -7   3   7  437.89  116.00
  -7   3   7  503.71   86.73
   7  -3  -7  593.87  197.21
  -7  -3   7  462.62   66.72
  -7  -3   7  459.30  183.37
   7  -3  -7  674.00  230.11
   7   3  -6 1407.48  145.90
   7   3  -6 1727.42  190.95
   7   3  -6 1542.04  387.67
  -7   3   6 1459.56  290.41
  -7   3   6 1336.35  342.13
   7   3  -6 1405.70  145.17
  -7   3   6 1452.24  171.74
  -7  -3   6 1423.01  229.77
   7  -3  -6 1848.68  678.39
   7  -3  -6 1680.99  569.21
  -7  -3   6 1254.55  142.15
   7   3  -5   11.97   36.80
  -7   3   5   13.71   26.77
   7   3  -5   16.33    6.26
  -7   3   5   10.12   35.12
  -7   3   5   21.93   24.68
  -7   3   5   15.78    3.90
  -7  -3   5  -12.96   60.02
   7  -3  -5   16.43    4.13
  -7  -3   5   35.20   35.92
   7  -3  -5    4.59   98.96
   7   3  -4   78.75    8.37
   7   3  -4   92.40   10.80
   7   3  -4   89.30   46.83
  -7   3   4   74.91    6.96
   7   3  -4   88.03    9.51
  -7   3   4   77.28   20.82
  -7   3   4   58.30   41.76
   7  -3  -4   67.58    7.31
  -7  -3   4  130.36   74.60
  -7  -3   4   37.51   23.77
  -7  -3   4   98.61   26.78
  -7  -3   4  102.58   12.18
   7  -3  -4   45.65  126.67
   7   3  -3  845.65   66.38
   7   3  -3  846.85   75.53
   7   3  -3  984.05   86.68
   7   3  -3  952.49  201.78
  -7   3   3  761.97   66.91
  -7   3   3  784.28  167.01
  -7   3   3  462.76  149.74
   7  -3  -3  742.60   66.86
  -7  -3   3  848.88  282.15
   7  -3  -3  873.84   69.16
  -7  -3   3  676.12  190.43
  -7  -3   3  807.52  123.75
  -7  -3   3  910.15   78.10
   7  -3  -3 1154.30  606.67
   7   3  -2  351.68   23.13
   7   3  -2  362.03   28.56
   7   3  -2  345.49   28.07
   7   3  -2  408.68   85.25
  -7   3   2  382.70   38.72
  -7   3   2  345.58   72.90
  -7   3   2  362.46   83.19
   7  -3  -2  319.74   26.01
  -7  -3   2  363.88  131.08
   7  -3  -2  350.99   23.67
  -7  -3   2  304.63  145.11
  -7  -3   2  362.46   62.85
  -7  -3   2  389.72   29.86
   7  -3  -2  338.21  337.89
   7   3  -1  262.65   18.01
  -7   3   1  257.21   49.31
   7   3  -1  287.49   25.06
   7   3  -1  233.62   50.62
  -7   3   1  188.54   68.15
  -7   3   1  278.33   22.81
   7   3  -1  260.45   22.70
   7  -3  -1  372.09  277.89
   7  -3  -1  286.06   79.96
  -7  -3   1  263.46   96.67
   7  -3  -1  258.58   19.04
   7  -3  -1  241.82   21.50
  -7  -3   1  267.14   20.02
  -7  -3   1  226.57   13.96
  -7  -3   1  297.48   24.16
  -7  -3   1  237.36  142.33
   7   3   0   78.98    9.18
  -7   3   0   63.90   29.56
   7   3   0   85.10   11.12
  -7   3   0   81.95   84.10
   7   3   0   84.09   25.46
  -7   3   0   88.27   20.54
   7   3   0   76.91   11.17
  -7   3   0   95.52   12.24
  -7  -3   0   93.06   10.26
   7  -3   0   74.53   38.69
   7  -3   0   79.90    9.39
   7  -3   0   75.61   34.04
  -7  -3   0   75.86    7.16
  -7  -3   0   75.11   51.11
  -7  -3   0   90.15   12.44
   7  -3   0   80.71   11.58
   7   3   1  451.33   33.14
  -7   3  -1  537.00  210.67
   7   3   1  382.96   45.72
  -7   3  -1  503.36   60.05
   7   3   1  447.71   39.82
   7   3   1  394.30   44.80
  -7   3  -1  501.61   43.32
   7  -3   1  432.08   39.11
   7  -3   1  348.23   78.22
  -7  -3  -1  448.33  108.90
  -7  -3  -1  472.08   35.40
  -7  -3  -1  430.05   31.00
   7  -3   1  563.26  174.65
  -7  -3  -1  535.77   41.22
   7  -3   1  435.45   32.41
   7   3   2   51.57    8.48
   7   3   2   55.64    9.90
   7   3   2   54.42   10.77
  -7   3  -2   63.92   13.51
   7   3   2   47.01   14.16
  -7   3  -2  103.89   73.25
  -7   3  -2   62.63   11.28
   7  -3   2   65.22   10.21
  -7  -3  -2   38.97   30.61
   7  -3   2   60.17   40.21
  -7  -3  -2   52.99   12.12
  -7  -3  -2   64.48    9.45
  -7  -3  -2   69.25   15.57
   7  -3   2   50.89    8.20
   7   3   3    8.76    6.72
  -7   3  -3   10.29    8.73
   7   3   3    4.86    2.59
   7   3   3    4.73    7.07
   7   3   3   10.26    7.75
  -7   3  -3   -4.74   59.26
   7   3   3    8.26   12.10
   7  -3   3    4.11    3.58
   7  -3   3   13.71    7.90
  -7  -3  -3   10.03    7.44
  -7  -3  -3    5.90   18.82
   7  -3   3    9.74   10.13
  -7  -3  -3    6.51    6.45
  -7  -3  -3   10.00   11.54
   7  -3   3   16.11   33.05
   7   3   4    2.13    7.16
  -7   3  -4    2.31    3.66
  -7   3  -4   30.64  168.40
   7   3   4    2.30    2.54
   7   3   4    3.44    7.54
  -7   3  -4    9.26   12.28
   7   3   4   11.01   13.02
   7   3   4    3.66    7.00
   7  -3   4    7.05    7.73
  -7  -3  -4    4.65    7.27
   7  -3   4    2.37    4.15
   7  -3   4    5.25    6.47
  -7  -3  -4   -0.23    6.76
  -7  -3  -4    8.14    6.11
   7  -3   4   -8.40   33.74
   7   3   5   56.60    9.84
  -7   3  -5   55.03    9.75
   7   3   5   44.84   18.13
   7   3   5   39.59    8.60
  -7   3  -5   35.87    6.05
  -7   3  -5   15.73  118.63
   7  -3   5   41.22    8.61
   7  -3   5   52.59    8.78
  -7  -3  -5   49.49    7.63
  -7  -3  -5   63.17   10.18
   7   3   6  247.59   21.27
  -7   3  -6  182.81   14.57
   7   3   6  251.44   34.41
   7   3   6  158.18   22.61
  -7   3  -6  214.32  189.86
   7  -3   6  154.69   14.92
   7  -3   6  204.44   17.68
  -7  -3  -6  194.63   15.65
   7   3   7   22.30   10.21
   7   3   7   26.46   18.06
  -7   3  -7  -17.27  105.64
   7   3   7   10.20    5.49
   7  -3   7   11.42    7.04
   7  -3   7   13.46    6.66
   7  -3   7   23.09    8.33
   7   3   8   14.82   10.82
  -7   3  -8   -2.96  172.06
   7  -3   8   10.76    8.02
   7  -3   8   11.74    9.81
   7  -3   8   17.08   16.01
   7   3   9    7.99   11.31
  -7   3  -9   56.78   56.89
   7  -3   9    3.55    8.72
  -7  -3  -9  -80.42  164.97
   7  -3   9    3.15    4.90
   7   3  10   91.28   17.64
  -7   3 -10   22.31   69.23
  -7  -3 -10   82.68  211.75
   7  -3  10   51.65   13.12
   7   3  11   30.96   13.87
  -7   3 -11   21.95   52.48
   7  -3  11   17.53   11.14
  -7  -3 -11   51.52  174.43
   7  -3  11   46.31   12.27
   7   3  12    7.68   11.43
  -7   3 -12   -7.44   39.66
  -7  -3 -12   -5.45  144.39
   7  -3  12    3.67    9.47
   7  -3  13    1.30   13.83
  -7  -3 -13  -78.65  103.23
   7   3  14   -4.78    9.82
   7  -3  14   -0.99    7.47
   7  -3  14    0.70    8.44
  -7  -3 -14   22.62   85.45
   7   3  15    3.82    8.81
  -7  -3 -15   72.05   64.59
  -7  -5  18   38.29   28.34
   7   5 -17    2.11    5.65
  -7  -5  17   10.89   28.38
   7   5 -16    2.20    7.30
  -7  -5  16   56.67   24.29
   7   5 -15    9.21    8.05
  -7   5  15    7.75   18.45
  -7  -5  15   38.71   26.26
   7   5 -14   -0.02   12.91
  -7   5  14   16.65   21.46
  -7  -5  14   16.24   25.11
   7   5 -13   33.84   10.86
  -7   5  13   41.24   29.59
  -7  -5  13   14.55   41.57
  -7  -5  13   87.39   29.84
   7   5 -12    6.18    8.94
  -7   5  12   10.37   28.56
  -7  -5  12    5.44   40.22
  -7  -5  12   22.24   24.12
   7   5 -11  333.48   33.33
  -7   5  11  309.01   89.73
  -7   5  11  363.29   24.89
  -7  -5  11  449.09   71.78
  -7  -5  11  169.59  187.55
   7   5 -10    2.08   12.80
  -7   5  10   25.17   31.45
  -7   5  10   10.85    6.05
  -7  -5  10    6.98   21.07
  -7  -5  10   33.19   53.94
  -7   5   9   18.22   31.95
  -7  -5   9   34.07   59.13
  -7  -5   9   16.57   19.84
   7   5  -8   21.94    7.96
  -7   5   8   28.36    7.70
   7   5  -8   18.32    4.67
  -7   5   8   23.28   32.56
  -7  -5   8   26.13   18.58
   7  -5  -8   17.29    3.71
   7   5  -7   54.67    9.73
   7   5  -7   69.84   13.89
   7   5  -7   50.71   38.43
  -7   5   7   54.71    9.68
  -7   5   7   61.86   35.97
  -7  -5   7  113.42   71.83
  -7  -5   7   62.26   19.92
   7  -5  -7   20.03  118.05
   7   5  -6   44.64    8.75
  -7   5   6   35.45   32.93
   7   5  -6   51.66    7.16
   7   5  -6   44.79   37.27
   7   5  -6   45.22    6.84
   7   5  -6   51.78    7.37
  -7   5   6   51.11   12.82
   7  -5  -6   31.01   74.03
  -7  -5   6   44.46   16.76
   7  -5  -6   53.90  114.19
   7  -5  -6   40.55    4.75
  -7  -5   6   45.72   67.18
   7   5  -5   80.79   10.01
  -7   5   5   80.24   36.65
   7   5  -5   78.00    7.69
   7   5  -5   95.46   41.52
  -7   5   5   70.39    8.98
   7   5  -5   90.61    9.73
   7   5  -5   79.78    9.04
  -7   5   5   74.23   15.21
   7  -5  -5   84.02   74.56
   7  -5  -5  104.43  136.95
   7  -5  -5   77.10    6.10
  -7  -5   5   92.98   79.54
  -7  -5   5   91.30   36.34
   7   5  -4  266.89   20.09
  -7   5   4  259.30   57.13
   7   5  -4  247.82   15.20
   7   5  -4  293.57   71.07
   7   5  -4  280.95   20.91
  -7   5   4  218.95   28.05
   7   5  -4  264.06   19.38
  -7   5   4  240.72   15.86
   7  -5  -4  299.05  223.25
  -7  -5   4  255.41   36.35
   7  -5  -4  248.68   14.40
   7  -5  -4  218.24   18.03
   7  -5  -4  266.72  112.70
   7   5  -3   36.32    8.17
  -7   5   3   39.19   26.00
   7   5  -3   36.54    8.87
   7   5  -3   49.04   31.48
  -7   5   3   35.83    6.74
  -7   5   3   42.67   19.65
   7   5  -3   36.43    8.14
   7  -5  -3   44.15  121.05
  -7  -5   3   29.57   14.61
  -7  -5   3   13.45   51.54
   7  -5  -3   34.86    5.43
   7  -5  -3   36.18    6.05
  -7  -5   3   33.66   11.46
   7  -5  -3   42.82   53.90
   7   5  -2   68.78    9.85
   7   5  -2   82.06   11.65
   7   5  -2   68.59    9.79
   7   5  -2   60.84    6.25
  -7   5   2   69.36   23.34
  -7   5   2   65.00    9.43
  -7   5   2   72.45   26.64
   7  -5  -2   78.11  162.01
  -7  -5   2   51.42   18.23
  -7  -5   2   62.32   53.96
   7  -5  -2   61.25    7.16
   7  -5  -2   63.43    8.23
  -7  -5   2   12.66   50.12
   7  -5  -2   57.54   52.53
  -7  -5   2   82.62   14.42
  -7  -5   2   66.72   27.82
   7   5  -1  247.35   19.68
   7   5  -1  260.70   22.78
  -7   5   1  251.87   21.08
   7   5  -1  260.11   21.99
  -7   5   1  244.97   63.10
   7  -5  -1  224.31   78.01
   7  -5  -1  215.04   15.16
  -7  -5   1  236.21   83.61
   7  -5  -1  228.54  279.42
  -7  -5   1  283.63   27.19
   7  -5  -1  229.47   18.60
   7   5   0   64.28    9.66
  -7   5   0   82.26   39.33
   7   5   0   48.84    9.23
   7   5   0   69.42   10.24
  -7   5   0   59.35   17.74
  -7   5   0   63.63   10.89
   7  -5   0   59.47   37.13
   7  -5   0   69.39    9.55
  -7  -5   0   48.75   43.49
   7  -5   0  107.59  165.87
   7  -5   0   63.44    7.44
  -7  -5   0   70.32   11.31
  -7  -5   0   84.16   13.54
  -7  -5   0   52.18    6.19
   7   5   1   81.28   11.02
  -7   5  -1   66.64   41.03
  -7   5  -1   93.37   19.89
   7   5   1   66.35   11.94
   7   5   1   84.04   11.14
  -7   5  -1   98.76   13.35
  -7   5  -1   73.69   15.45
  -7  -5  -1   71.05   41.39
  -7  -5  -1   95.16   12.71
   7  -5   1   73.68    8.68
  -7  -5  -1   72.46    7.98
   7  -5   1   72.23   32.97
  -7  -5  -1   99.70   14.31
   7  -5   1   85.05   11.15
   7   5   2   23.65    8.44
  -7   5  -2   19.49   15.07
   7   5   2   16.24    7.65
   7   5   2   19.05   10.53
  -7   5  -2   14.43   32.33
  -7   5  -2   29.84   10.18
   7  -5   2   19.42    8.34
  -7  -5  -2   26.77   28.84
   7  -5   2   13.21   34.65
  -7  -5  -2   21.43    6.75
  -7  -5  -2   25.86    9.81
  -7  -5  -2   31.78   10.37
   7  -5   2   27.40    6.90
   7   5   3    2.25    7.85
   7   5   3    5.80    7.14
   7   5   3    3.23   11.34
  -7   5  -3   11.09   29.26
   7  -5   3    2.13    7.77
   7  -5   3    3.85    6.66
  -7  -5  -3    7.78   22.23
  -7  -5  -3    5.75    8.69
  -7  -5  -3    0.64    6.87
  -7  -5  -3   14.14    8.72
   7   5   4    5.44    8.41
  -7   5  -4   29.80   88.70
   7   5   4   -0.64   12.55
   7   5   4    5.92    6.53
   7  -5   4    3.80    7.74
   7  -5   4    1.30    7.11
   7   5   5    9.35    8.89
  -7   5  -5  -32.27   57.79
   7   5   5    3.07   14.38
   7   5   5    3.59    9.89
   7  -5   5   13.11   12.52
   7  -5   5   -0.06    8.21
   7   5   6   34.10   11.22
   7   5   6   43.96   18.10
  -7   5  -6    9.38   61.16
   7   5   6   17.13    7.05
   7  -5   6   10.81    9.53
   7  -5   6   36.87    8.44
   7  -5   6   44.79    9.95
   7   5   7    9.02   19.13
  -7   5  -7   75.55   60.77
   7  -5   7   32.74    7.95
   7   5   8   32.53   13.50
  -7   5  -8   67.35   87.01
   7   5   8   34.09   20.91
   7  -5   8   40.55   12.05
   7  -5   8   22.99    7.69
   7  -5   8   18.94   12.06
   7   5   9   96.39   23.80
  -7   5  -9   29.71   29.17
   7  -5   9   31.53    9.37
   7  -5   9   50.95   12.99
   7   5  10   22.18   12.23
  -7   5 -10    9.11   21.86
   7  -5  10    3.67    7.71
   7  -5  10    4.17    5.29
   7  -5  10   21.45   11.15
   7   5  11    0.45   11.45
   7  -5  11    1.14    7.32
   7  -5  11    6.74   11.70
  -7  -5 -11   -0.67  157.76
   7   5  12   -2.17   11.12
   7  -5  12    0.55    6.80
   7  -5  12    2.72   10.64
  -7  -5 -12   34.93  145.78
   7   5  13    6.04   10.41
   7  -5  13    3.16    6.35
   7  -5  13    2.88   11.67
  -7  -5 -13   36.66  131.70
   7   5  14    4.37    9.17
  -7   5 -14    0.44    5.49
   7  -5  14   10.96    9.85
  -7  -5 -14   10.70   91.05
   7   7 -17   -2.68    5.45
  -7  -7  17   -2.65   22.64
   7   7 -16    3.64    7.10
  -7  -7  16    4.89   25.83
   7   7 -15    4.41    8.11
  -7   7  15    6.36    5.73
  -7   7  15   -7.79   14.46
  -7  -7  15    7.54   20.90
   7   7 -14   31.70   11.42
  -7   7  14   30.04    6.86
  -7   7  14   13.64   20.82
  -7  -7  14   50.41   25.05
   7   7 -13   55.14   13.17
  -7   7  13   68.08    9.73
  -7   7  13   70.14   54.53
  -7  -7  13   81.24   28.86
   7   7 -12  151.85   20.52
  -7   7  12  170.28   53.67
  -7   7  12  173.36   15.29
  -7  -7  12  163.32   40.57
  -7  -7  12   63.34   69.84
   7   7 -11    6.91   10.03
  -7   7  11    3.16   31.25
  -7   7  11    5.05    7.32
  -7  -7  11    3.37   20.58
  -7  -7  11   14.07   51.00
   7   7 -10   -1.08    9.95
  -7   7  10   11.13   32.57
  -7   7  10    1.01    7.62
  -7  -7  10   -2.34   18.59
  -7  -7  10   12.98   55.16
   7   7  -9   79.20   13.94
   7   7  -9   61.33    7.67
  -7   7   9   85.73   11.46
  -7   7   9   85.34   44.29
  -7  -7   9   77.89   23.15
   7   7  -8   71.89   12.77
   7   7  -8   60.62    8.21
  -7   7   8   61.58   42.09
  -7   7   8   63.71   11.01
  -7  -7   8   50.96   19.85
  -7  -7   8   28.17   79.62
   7   7  -7   15.22   16.30
   7   7  -7   16.44    6.83
  -7   7   7   31.58   33.18
  -7   7   7   17.41   10.26
  -7  -7   7   12.42   13.80
  -7  -7   7    8.32   67.06
   7   7  -6  276.44   25.39
   7   7  -6  273.33   21.78
  -7   7   6  266.08   70.33
  -7   7   6  270.26   26.63
  -7  -7   6  226.69   58.09
  -7  -7   6  265.28  150.80
   7   7  -5    5.92    8.82
   7   7  -5    4.29    3.45
   7   7  -5    4.44    7.24
  -7   7   5    9.36   28.80
  -7   7   5   13.19   21.33
  -7  -7   5    4.24   12.81
  -7  -7   5   19.71   53.11
   7   7  -4   52.31   10.76
   7   7  -4   57.53    9.63
  -7   7   4   46.25    6.63
  -7   7   4   67.11   16.32
  -7   7   4   52.07   31.80
  -7  -7   4   48.93   62.59
   7  -7  -4   40.21    5.63
   7   7  -3   17.79   14.53
  -7   7   3   28.21   25.10
   7   7  -3   26.10    8.50
  -7   7   3   15.63    6.21
  -7   7   3   12.05   14.08
   7  -7  -3   15.30    3.71
  -7  -7   3    1.41   51.91
   7  -7  -3   14.41    5.24
   7   7  -2    1.03    8.16
   7   7  -2    7.91    7.73
  -7   7   2   -1.83   20.76
  -7   7   2   -1.65   12.40
   7  -7  -2    0.19    5.39
   7  -7  -2   -0.86    3.63
   7  -7  -2    1.79   70.73
  -7  -7   2  -24.93   47.85
   7   7  -1   79.29   12.16
   7   7  -1   76.52   11.34
  -7   7   1   87.27   40.41
  -7   7   1   70.72   25.81
   7  -7  -1   70.65    9.07
   7  -7  -1   69.53   10.22
   7  -7  -1   91.22   84.55
  -7  -7   1   82.22   59.49
   7   7   0   28.26    9.52
   7   7   0   26.48    9.36
  -7   7   0   20.08   14.13
  -7   7   0   14.76   20.58
   7  -7   0   25.49    7.83
   7  -7   0   21.04    5.53
   7  -7   0   46.22   37.16
  -7  -7   0   36.90   44.76
   7   7   1   42.87   10.32
   7   7   1   22.37    8.08
   7   7   1   35.59    9.15
  -7   7  -1   27.66   12.51
  -7   7  -1   30.71   20.93
   7  -7   1   31.83    6.24
   7  -7   1   16.56   32.72
   7  -7   1   34.70    8.40
  -7  -7  -1   40.33   43.47
  -7  -7  -1   21.69    7.39
   7   7   2   27.49   10.59
   7   7   2   30.39    8.61
   7   7   2   19.83    9.76
  -7   7  -2   22.31   19.36
   7  -7   2   26.24    6.86
  -7  -7  -2   46.36   39.11
   7  -7   2   26.80    8.73
   7   7   3   -2.00    9.44
   7   7   3    2.97    6.77
   7   7   3    6.57   10.22
  -7   7  -3   12.74   16.82
   7  -7   3   -0.29    6.74
  -7  -7  -3   -5.48   30.07
   7  -7   3    1.25    8.10
   7   7   4    3.59    9.91
  -7   7  -4    0.91   43.72
   7   7   4    0.02   11.92
   7   7   4   -3.18    6.74
   7  -7   4    3.58    8.11
   7  -7   4   -1.31    7.25
   7   7   5    0.33   17.67
  -7   7  -5   -7.03   27.41
   7   7   5    5.31   13.84
   7   7   5    1.92    6.32
   7  -7   5    7.31    8.52
   7  -7   5    9.08    8.27
   7   7   6   68.74   14.76
   7   7   6   62.23   20.98
  -7   7  -6   32.61   33.71
   7  -7   6   68.01   18.63
   7  -7   6   70.16   17.82
   7   7   7    6.64   11.50
   7   7   7   15.16   16.82
  -7   7  -7    7.82   37.00
   7  -7   7    4.05   10.46
   7  -7   7    5.17    8.35
   7   7   8  138.94   20.98
   7   7   8  138.18   30.22
   7  -7   8  142.21   19.21
   7  -7   8  103.68   14.22
   7   7   9    8.90   11.55
   7   7   9    5.15   17.65
   7  -7   9    1.15   16.53
   7  -7   9    1.37    6.40
   7   7  10    4.37   10.52
  -7   7 -10   -3.10    7.40
   7  -7  10   10.98   12.12
   7   7  11   40.45   13.72
   7  -7  11   49.76   14.34
  -7  -7 -11   54.02  181.41
   7   7  12   12.53   10.69
   7  -7  12   19.41   17.59
  -7  -7 -12   14.95  146.67
   7   7  13   13.97    9.45
   7  -7  13   12.21   11.82
  -7  -7 -13    9.53  127.26
   7   9 -16    2.67    6.02
  -7  -9  16    0.49   15.88
   7   9 -15    1.45    7.40
  -7   9  15    5.70    6.09
  -7  -9  15    7.21   18.73
   7   9 -14   -1.31    7.95
  -7   9  14    0.68    6.12
  -7  -9  14   -0.57   19.64
   7  -9 -14   -4.23   20.53
   7   9 -13    4.92    9.04
  -7   9  13    2.30    7.31
  -7   9  13    7.91   20.46
  -7  -9  13    3.02   20.35
   7   9 -12   35.92   11.81
  -7   9  12   43.13   28.07
  -7   9  12   36.60    9.39
  -7  -9  12   22.89   28.64
  -7  -9  12   35.94   39.73
   7   9 -11    2.52   10.07
  -7   9  11    7.61   27.40
  -7   9  11    5.10    8.20
  -7  -9  11   -1.60   23.62
  -7  -9  11    5.47   48.27
   7   9 -10    4.17   10.76
   7   9 -10    4.99    5.47
  -7   9  10   17.47   29.47
  -7   9  10   12.77    9.34
  -7  -9  10   11.05   22.32
  -7  -9  10  -22.90   56.97
  -7   9   9   55.31   39.99
  -7  -9   9  187.67  131.86
   7   9  -8    1.56   10.75
   7   9  -8    1.32    6.72
  -7   9   8   -1.83    9.70
  -7   9   8   16.51   30.08
  -7  -9   8   17.09   66.16
   7   9  -7   78.71   15.65
   7   9  -7   75.88   11.42
  -7   9   7   74.71   14.25
  -7   9   7   70.86   41.53
  -7  -9   7   63.55   95.87
   7   9  -6    5.74   10.75
   7   9  -6    0.61    8.33
  -7   9   6   -6.48   11.12
  -7   9   6   -0.95   28.44
  -7  -9   6   22.81   71.61
   7   9  -5  337.28   35.66
   7   9  -5  325.89   30.54
  -7   9   5  337.32   36.27
  -7   9   5  297.96   76.42
  -7  -9   5  218.83  157.73
   7   9  -4   -5.07   10.34
   7   9  -4    4.60    8.97
  -7   9   4    5.99   10.96
  -7   9   4   21.83   25.52
  -7   9   4    1.92    6.41
  -7  -9   4   14.39   60.57
   7   9  -3  128.82   16.86
   7   9  -3  123.20   15.34
  -7   9   3  108.59   36.54
  -7   9   3  114.15   17.29
   7  -9  -3   85.45    9.78
  -7  -9   3  114.51   87.27
   7   9  -2    1.08   10.16
   7   9  -2   -1.23    8.86
  -7   9   2    6.36   20.40
  -7   9   2    3.51   14.21
   7  -9  -2   -3.23    6.35
  -7  -9   2  -10.73   56.95
   7   9  -1    7.03   18.22
   7   9  -1   18.61    9.43
  -7   9   1   26.79   19.34
  -7   9   1    9.17   14.61
   7  -9  -1   14.51    7.96
  -7  -9   1   -0.25   57.62
   7   9   0   53.52   13.58
   7   9   0   60.86   12.24
  -7   9   0   45.59   16.66
   7  -9   0   32.89   25.83
  -7  -9   0   47.27   62.48
   7   9   1   74.34   14.54
  -7   9  -1   55.57   16.52
   7   9   1   68.07   12.26
   7  -9   1   71.97   12.00
  -7  -9  -1   41.46   61.34
   7  -9   1   51.34    6.82
   7   9   2   56.08   12.86
  -7   9  -2   26.26   14.11
   7   9   2   43.35   10.02
   7  -9   2   52.43   11.56
  -7  -9  -2   40.41   50.55
   7  -9   2   36.14    6.57
   7   9   3   87.61   15.86
   7   9   3   72.28   11.24
   7   9   3   56.92   13.70
  -7   9  -3   54.45   15.39
   7  -9   3   81.55   15.68
  -7  -9  -3   70.53   51.71
   7  -9   3   98.94   14.34
   7   9   4   57.29   13.30
  -7   9  -4   18.55   11.79
   7   9   4   23.69   12.40
   7   9   4   25.52    8.53
  -7  -9  -4   46.48   38.43
   7  -9   4   42.93    8.96
   7   9   5   39.53   19.66
  -7   9  -5    4.69    9.83
   7   9   5   23.36   12.96
   7   9   5   13.99    6.58
   7  -9   5   32.35   10.51
   7  -9   5   11.90    7.93
   7   9   6    2.33   10.78
   7   9   6    6.27   12.68
  -7   9  -6   -1.60    7.82
   7  -9   6    3.83    8.08
   7  -9   6    1.20    9.04
   7   9   7  126.73   18.72
   7   9   7   95.31   23.34
   7  -9   7  119.35   22.07
   7  -9   7  111.04   15.15
   7   9   8   55.32   13.52
  -7   9  -8   38.91   13.45
   7   9   8   33.36   18.27
   7  -9   8   48.36   12.64
   7   9   9   34.38   12.05
  -7   9  -9   25.10   10.68
   7   9   9   37.96   17.05
   7  -9   9   39.22   11.89
   7   9  10   13.47   10.28
   7  -9  10   12.07   10.28
  -7  -9 -10   67.00  138.88
   7   9  11    2.41    9.10
   7  -9  11    8.11   11.15
  -7  -9 -11  -28.57  125.66
   7   9  12   -1.78    7.51
  -7  -9 -12  -35.61  107.51
   7  11 -13    9.54   13.57
  -7  11  13   10.67    7.36
   7 -11 -13    4.53   21.30
   7  11 -12    6.65    8.82
  -7  11  12    7.87    7.99
   7 -11 -12    0.25   26.82
   7  11 -11    8.09    9.53
   7  11 -11    6.62    4.43
  -7  11  11    5.08    8.07
   7 -11 -11   13.66   30.95
  -7 -11  11    1.22   38.89
   7  11 -10   46.63   12.90
   7  11 -10   41.82    7.58
  -7  11  10   55.47   10.82
   7 -11 -10   34.23   40.68
  -7 -11  10   31.59   57.22
   7  11  -9   42.02   12.82
   7  11  -9   38.57   12.64
  -7  11   9   51.43   11.50
   7 -11  -9   65.35   42.91
  -7 -11   9    6.27   65.47
   7  11  -8   31.87   19.76
   7  11  -8   31.98    8.87
  -7  11   8   48.87   18.07
   7 -11  -8   55.82   42.62
  -7 -11   8   29.60   71.95
   7  11  -7   74.02   14.78
   7  11  -7   66.30   11.72
  -7  11   7   76.85   13.65
   7 -11  -7  100.84   49.64
  -7 -11   7   36.35   91.39
   7  11  -6   12.95   11.52
   7  11  -6   12.39    9.31
  -7  11   6   10.38    9.93
   7 -11  -6   10.10   38.29
  -7 -11   6   46.82   74.86
   7  11  -5   -0.23   10.91
  -7  11   5   -0.37    9.22
  -7 -11   5  -62.66   75.66
   7 -11  -5    1.52   35.40
   7  11  -4  145.68   20.73
   7  11  -4  149.63   18.54
  -7  11   4  127.72   26.36
   7 -11  -4  129.58   58.61
  -7 -11   4  119.86  105.67
   7  11  -3   20.20   12.26
  -7  11   3   17.49    8.04
   7  11  -3   12.43   10.75
  -7  11   3   29.35   11.33
  -7 -11   3   23.98   68.83
   7 -11  -3   37.52   33.48
   7  11  -2   33.24   13.18
  -7  11   2   26.64   10.34
   7  11  -2   32.34   17.68
  -7  11   2   35.80   11.50
  -7 -11   2   34.27   72.15
   7 -11  -2   30.44   32.27
   7  11  -1   28.34   12.77
  -7  11   1   27.37   11.38
   7  11  -1   35.33   11.24
  -7  11   1   23.81   10.73
  -7 -11   1   55.22   66.25
   7 -11  -1   14.56   27.72
   7  11   0  159.52   20.38
  -7  11   0  131.28   20.73
   7  11   0  155.85   18.22
  -7  11   0  108.15   15.98
  -7 -11   0  118.16   92.86
   7 -11   0  105.80   41.60
   7  11   1   -1.02   11.19
   7  11   1    1.45    8.54
  -7  11  -1   18.84   12.08
  -7  11  -1    6.21    7.83
  -7 -11  -1   -8.32   52.90
   7  11   2   -4.35   10.28
   7  11   2    3.22    7.24
  -7  11  -2    6.45   12.26
  -7  11  -2   -1.30    6.91
  -7 -11  -2   -5.42   46.05
   7  11   3   23.51   11.10
   7  11   3    5.14    7.71
  -7  11  -3   16.14   13.80
  -7  11  -3    7.14    6.54
  -7 -11  -3   10.65   42.19
   7  11   4    0.93   10.19
   7  11   4    0.36    5.89
  -7  11  -4   -1.73   12.73
  -7  11  -4    0.10    5.27
  -7 -11  -4   27.28   34.28
   7  11   5    4.63    9.99
  -7  11  -5   -1.53   12.40
   7  11   5    1.99    8.21
   7 -11   5   -0.78    6.05
   7  11   6   19.67    9.84
  -7  11  -6   19.38   12.32
   7  11   6    3.57    9.49
   7 -11   6    7.39    6.65
   7  11   7   25.27   16.01
  -7  11  -7   13.55   11.45
   7  11   7    7.00    9.95
   7 -11   7    9.37    6.76
   7  11   8    6.79    8.91
  -7  11  -8    1.86   12.15
  -7 -11  -8  -10.81   98.33
   7 -11   8    5.63    7.95
   7  11   9    8.49    8.25
  -7  11  -9    9.48    6.29
  -7 -11  -9   -0.54   97.83
   7 -11   9   13.02    7.72
   7  13 -10    3.37    7.53
  -7  13  10    6.36    7.60
   7  13 -10    1.57    4.34
   7 -13 -10    1.34   30.17
   7  13  -9    2.88    8.00
   7  13  -9    1.37    5.66
  -7  13   9   -0.81   11.92
   7 -13  -9   -8.66   33.64
  -7 -13   9   13.98   39.22
   7  13  -8    5.41    8.80
   7  13  -8    2.63    6.89
  -7  13   8    2.64    7.52
   7 -13  -8   10.49   57.08
  -7 -13   8   20.71   47.69
   7  13  -7   26.29    9.86
   7  13  -7   21.73    8.81
  -7  13   7   20.49    8.66
   7 -13  -7   16.15   63.53
  -7 -13   7    6.38   99.01
   7  13  -6   -0.34   14.89
   7  13  -6   -1.33    8.55
  -7  13   6    0.43    7.53
   7 -13  -6   -2.06   56.42
  -7 -13   6   18.12   60.78
   7  13  -5   -8.21    9.23
   7  13  -5    2.65    8.85
  -7  13   5    6.78   12.17
   7 -13  -5    4.32   34.54
  -7 -13   5  -32.14   65.26
   7  13  -4   20.82   10.78
   7  13  -4   24.93   10.16
  -7  13   4   18.17    8.03
   7 -13  -4   27.77   36.68
  -7 -13   4   36.66   73.78
   7  13  -3   76.85   13.82
   7  13  -3   81.52   13.10
  -7  13   3   66.34   10.01
   7 -13  -3   60.28   42.29
  -7 -13   3  127.15   91.33
   7  13  -2   80.04   13.32
  -7  13   2   50.09    7.82
   7  13  -2   79.89   12.56
  -7  13   2   67.76    9.28
  -7 -13   2   74.75   91.25
   7 -13  -2   43.08   36.64
   7  13  -1   -3.08   15.19
  -7  13   1    0.30    6.18
   7  13  -1    1.94    8.46
  -7  13   1    1.06    5.81
  -7 -13   1  -35.55   84.20
   7 -13  -1    9.14   23.40
   7  13   0   48.38   11.22
   7  13   0   48.50    9.68
  -7  13   0   37.72    8.71
  -7  13   0   29.79    6.63
  -7 -13   0   36.29   59.18
   7  13   1   29.18   10.21
   7  13   1   17.64   12.19
  -7  13  -1   21.89    8.54
  -7 -13  -1   38.96   50.94
   7  13   2    2.73    8.69
   7  13   2    2.55    6.21
  -7  13  -2   -1.04    8.07
  -7 -13  -2  -12.63   64.64
   7  13   3    6.96    8.59
   7  13   3    2.49    4.98
  -7  13  -3    7.24    8.31
  -7 -13  -3   -4.39   43.23
   7  13   4   16.55    8.61
  -7  13  -4   15.80    8.91
  -7 -13  -4   26.32   35.83
   7  13   5    0.09    7.21
  -7  13  -5    1.04    7.62
   7  13   6    1.14    6.91
  -7  13  -6    2.48    7.24
  -8   0  19   -9.71   16.22
  -8   0  18    7.33   23.19
  -8   0  17   -7.65   22.35
  -8   0  16  100.21   39.17
  -8   0  15   11.09   27.69
  -8   0  14   25.33   30.10
  -8   0  14    4.30   29.01
  -8   0  13    2.96   27.61
  -8   0  13   -2.68   28.95
  -8   0  12   68.22   34.40
  -8   0  12    7.91   46.92
  -8   0  11   -6.55   27.28
  -8   0  11   -1.65   37.96
  -8   0  10   14.04   26.86
  -8   0  10   14.46   40.75
   8   0  -9    5.67   10.00
   8   0  -9   17.39   68.37
  -8   0   9    1.27   25.15
   8   0  -8   51.28   12.10
   8   0  -8   76.69   59.83
  -8   0   8   34.79   30.55
  -8   0   8   38.74   60.47
   8   0  -7   -3.06    9.44
   8   0  -7  -11.99   47.88
   8   0  -7    1.61    3.25
  -8   0   7    9.46   23.88
  -8   0   7   15.75   48.17
  -8   0   7    1.25    2.71
   8   0  -6  174.99   23.47
   8   0  -6  156.46   86.57
  -8   0   6  165.21   43.66
  -8   0   6  163.94   85.70
   8   0  -5    0.11   11.77
   8   0  -5  -11.66   44.15
   8   0  -5    4.42    5.52
  -8   0   5   -6.56   50.61
  -8   0   5    3.78   46.41
  -8   0   5   -0.18    7.49
  -8   0   5    1.77    5.66
   8   0  -4 2664.38  424.66
   8   0  -4 2276.79  700.87
   8   0  -4 1829.43  272.60
  -8   0   4 2316.17  559.77
  -8   0   4 1990.60  648.55
  -8   0   4 1629.34  350.68
  -8   0   4 1997.63  297.24
  -8   0   4 1997.36  279.09
   8   0  -3    0.32    1.60
   8   0  -3   -3.03   14.44
   8   0  -3   -3.93   61.48
   8   0  -3    0.21    7.27
  -8   0   3    0.70   29.07
  -8   0   3   -9.51   38.32
  -8   0   3    3.53   34.81
  -8   0   3   -1.53   10.94
  -8   0   3   -2.10    9.39
   8   0  -2 1053.27   84.18
   8   0  -2 1277.48  123.27
   8   0  -2 1538.55  219.79
   8   0  -2 1127.92  269.54
   8   0  -2 1236.52  138.39
  -8   0   2 1193.42  312.38
  -8   0   2 1079.87  340.03
  -8   0   2 1275.79  135.35
  -8   0   2 1347.48  133.64
   8   0  -1    0.03    5.72
   8   0  -1    0.77   16.92
   8   0  -1   -1.26   22.56
   8   0  -1   -0.10    8.47
  -8   0   1    1.76    2.67
  -8   0   1   16.68   28.56
  -8   0   1   14.36   77.65
  -8   0   1    1.47    7.98
  -8   0   1    6.54    6.63
   8   0   0  364.24   25.80
   8   0   0  357.55   55.13
   8   0   0  308.28   61.80
   8   0   0  369.73   36.12
  -8   0   0  513.02  252.28
  -8   0   0  452.16   37.85
  -8   0   0  413.94   31.86
   8   0   1    1.07    5.20
   8   0   1    3.87   19.97
   8   0   1    0.20   11.43
   8   0   1   -7.60    8.90
  -8   0  -1    0.52   26.95
  -8   0  -1  -49.89   89.71
  -8   0  -1    2.07    7.08
  -8   0  -1   -2.75    7.10
   8   0   2  152.66   10.63
   8   0   2  181.75   12.25
   8   0   2  207.19   38.56
   8   0   2  175.85   26.98
  -8   0  -2  157.96   10.41
  -8   0  -2  149.87  172.55
  -8   0  -2  199.35   17.00
  -8   0  -2  204.99   16.16
   8   0   3    2.23    4.55
   8   0   3    2.26    4.87
   8   0   3   -1.90   19.28
   8   0   3    2.12    7.97
  -8   0  -3    2.59    4.32
  -8   0  -3   -0.88  120.60
  -8   0  -3   -4.01    7.98
  -8   0  -3    1.36    6.55
   8   0   4    6.12    5.17
   8   0   4    2.24    4.98
   8   0   4    4.53   18.89
   8   0   4    3.57    7.68
  -8   0  -4   -2.76    5.10
  -8   0  -4   15.32  127.08
  -8   0  -4    8.94   12.40
  -8   0  -4    0.34    6.44
   8   0   5  -13.47   31.21
  -8   0  -5  102.76  138.04
   8   0   6  108.51   13.77
   8   0   6  137.69   11.12
  -8   0  -6  163.61  229.69
   8   0   8   55.40   11.17
   8   0   8   23.86   11.66
  -8   0  -8   62.45  150.24
   8   0   9    2.44   14.94
   8   0   9    4.31    6.04
  -8   0  -9   20.50  130.01
   8   0  10    3.59    9.68
   8   0  10    6.98   11.07
  -8   0 -10   -5.36  123.03
   8   0  11   -0.68    9.33
  -8   0 -11  -35.13  109.83
   8   0  12   29.69   11.34
  -8   0 -12   23.64  109.50
   8   0  13    0.79    9.18
  -8   0 -13   19.24   45.98
   8   0  14   -2.53    8.44
  -8   0 -14  -18.44   36.38
  -8  -2  19   11.69   23.95
  -8  -2  18    5.10   23.31
  -8  -2  17    0.08   26.41
  -8   2  16   17.15   26.67
  -8  -2  16   55.77   33.92
  -8   2  15   -0.72   19.93
  -8   2  15    2.03   31.73
  -8  -2  15   35.49   51.80
  -8   2  14   85.84   30.15
  -8   2  14   31.41   32.32
  -8  -2  14  105.46   34.50
  -8  -2  14   39.89   41.20
  -8   2  13  222.48   50.97
  -8   2  13  134.51   69.63
  -8  -2  13  296.82   56.72
  -8  -2  13  117.28   72.68
  -8   2  12   55.33   28.56
  -8   2  12   31.53   41.93
  -8  -2  12   70.60   29.75
  -8  -2  12   19.71   45.34
  -8   2  11   -6.12   22.76
  -8   2  11  -19.11   35.12
  -8  -2  11   -1.70   23.56
  -8  -2  11    0.14   46.85
   8   2 -10   14.85    5.01
  -8   2  10   14.70   22.81
  -8   2  10   20.39   35.74
  -8  -2  10   18.15   23.24
  -8  -2  10   38.17   50.95
  -8   2   9  420.87  201.80
  -8   2   9  390.79   71.94
  -8  -2   9  425.08   68.28
  -8  -2   9  334.44  147.72
   8  -2  -9  294.43  128.65
   8   2  -8   83.70   22.76
   8   2  -8   58.30   55.19
  -8   2   8   77.70   53.58
  -8   2   8   68.35   29.39
   8  -2  -8   62.87   65.42
  -8  -2   8   59.46   26.04
  -8  -2   8   81.03  105.22
   8  -2  -8   66.72   63.37
   8   2  -7    1.90    3.59
   8   2  -7   -2.27    9.08
   8   2  -7   15.90   41.60
  -8   2   7    8.03   26.68
  -8   2   7   -2.94    5.97
   8   2  -7    2.01    3.91
  -8   2   7   -2.57   40.10
   8  -2  -7  -18.54  120.13
  -8  -2   7    2.78   56.32
   8  -2  -7   28.95   58.44
  -8  -2   7    0.03   23.86
  -8  -2   7   -1.07    4.44
   8   2  -6  175.07   17.56
   8   2  -6  192.33   74.05
  -8   2   6  171.58   50.44
  -8   2   6  140.19   13.79
   8   2  -6  151.95   11.61
  -8   2   6  160.87   70.42
   8  -2  -6  281.22  131.35
  -8  -2   6  180.95   97.90
   8  -2  -6  191.79  103.90
  -8  -2   6  179.28   41.70
  -8  -2   6  166.20   12.77
   8   2  -5  136.75   16.97
   8   2  -5  132.26   59.22
  -8   2   5  116.87   42.57
  -8   2   5   86.79   17.43
   8   2  -5   90.68    9.91
  -8   2   5  115.57   54.78
   8  -2  -5   93.22  119.34
  -8  -2   5  120.16   78.21
   8  -2  -5  123.31   78.91
  -8  -2   5  104.55   33.20
  -8  -2   5   97.96    9.21
   8   2  -4  800.78   56.42
   8   2  -4 1000.62   95.15
   8   2  -4 1064.63  302.21
  -8   2   4  751.78   62.74
  -8   2   4  645.84  130.50
   8   2  -4  839.41   75.04
  -8   2   4  862.54  205.02
   8  -2  -4  858.07  472.18
  -8  -2   4 1109.76  301.91
  -8  -2   4  809.30  195.70
   8  -2  -4  754.47   66.43
  -8  -2   4  910.00   75.55
   8  -2  -4  975.87  286.49
   8   2  -3  687.72   47.44
  -8   2   3  670.31  164.89
   8   2  -3  735.24   73.69
  -8   2   3  712.12  133.57
   8   2  -3  690.78  158.08
  -8   2   3  731.54   61.67
   8   2  -3  699.29   65.45
   8  -2  -3  634.70   60.28
  -8  -2   3  800.68  143.66
  -8  -2   3  696.52  237.01
   8  -2  -3  756.82   60.76
  -8  -2   3  475.24  133.08
   8  -2  -3  914.36  120.03
  -8  -2   3  817.44   69.11
   8  -2  -3  821.53  235.13
  -8   2   2  103.59   47.18
   8   2  -2  145.11   20.33
  -8   2   2  193.03   22.81
   8   2  -2  126.77   43.72
   8   2  -2  133.04   15.23
   8  -2  -2  136.50   12.27
   8  -2  -2  161.46   33.65
  -8  -2   2  124.51   72.37
   8  -2  -2  178.26  105.59
  -8  -2   2  166.64   88.62
  -8  -2   2  149.02   40.36
  -8  -2   2  137.96   13.64
   8   2  -1  238.89   14.18
   8   2  -1  236.37   14.59
  -8   2   1  280.23   83.31
   8   2  -1  240.24   27.10
  -8   2   1  218.15  123.39
   8   2  -1  208.70   51.81
  -8   2   1  265.87   32.52
   8   2  -1  241.35   23.56
  -8   2   1  282.97   21.51
  -8  -2   1  228.80   15.00
  -8  -2   1  195.20   82.63
   8  -2  -1  246.07   18.59
  -8  -2   1  163.37  132.87
   8  -2  -1  240.92   70.54
  -8  -2   1  239.81   15.98
   8  -2  -1  184.61   59.01
  -8  -2   1  262.22   21.52
   8  -2  -1  220.57   22.02
   8   2   0  730.36   55.39
   8   2   0  729.80   52.14
  -8   2   0  577.45  101.35
   8   2   0  844.65   96.63
  -8   2   0  747.97  287.48
   8   2   0  644.75  103.60
  -8   2   0  958.54  102.83
   8   2   0  772.75   76.30
  -8   2   0  893.79   77.84
  -8  -2   0  784.10   61.48
  -8  -2   0  683.32  176.81
   8  -2   0  805.00   65.47
  -8  -2   0  897.99  430.63
   8  -2   0  903.85  153.52
  -8  -2   0  743.49   60.05
   8  -2   0  576.79  127.46
  -8  -2   0  863.56   73.79
   8  -2   0  785.49   75.92
   8   2   1   49.47    6.57
   8   2   1   51.98    5.21
  -8   2  -1   33.26   13.32
   8   2   1   61.22   14.68
  -8   2  -1   82.32   72.10
   8   2   1   39.97   15.08
  -8   2  -1   57.58   13.00
   8   2   1   43.73   10.82
  -8   2  -1   62.15   10.42
  -8  -2  -1   54.93    7.05
  -8  -2  -1   40.72   29.83
   8  -2   1   53.87   13.05
  -8  -2  -1   57.87  112.42
   8  -2   1   56.56   31.12
  -8  -2  -1   50.89    7.17
   8  -2   1   21.79   16.04
  -8  -2  -1   57.35    9.49
   8  -2   1   52.15   11.05
  -8   2  -2  -45.72  107.14
  -8  -2  -2 -101.53  105.75
   8  -2   2   -1.47   25.06
   8   2   3  124.49   11.78
   8   2   3  128.49    8.05
  -8   2  -3  185.25   32.54
   8   2   3  135.94   19.55
  -8   2  -3  176.05   16.22
   8   2   3  133.85   16.20
  -8   2  -3  186.63  177.61
   8  -2   3  138.41   15.74
  -8  -2  -3  116.53  187.37
  -8  -2  -3  156.18   19.59
  -8  -2  -3  158.83   13.66
   8  -2   3  152.52   12.78
  -8  -2  -3  158.51   14.13
   8  -2   3  130.19   51.90
  -8   2  -4  166.88  218.35
  -8  -2  -4  294.37  252.45
   8   2   5  104.17   12.78
  -8   2  -5  173.07  165.95
   8   2   5  102.13   21.36
   8  -2   5   91.71   13.35
  -8  -2  -5  166.18  195.74
   8  -2   5  118.79   11.65
   8   2   6    7.14    8.04
  -8   2  -6   59.77  115.74
   8   2   6    5.67    6.59
   8  -2   6    8.89   12.12
  -8  -2  -6   12.35  148.06
   8  -2   6   10.81    7.29
  -8   2  -7   14.13  137.33
  -8  -2  -7 -125.46  182.14
   8   2   8   52.49   13.23
  -8   2  -8   50.45  143.50
   8  -2   8   31.54    9.47
  -8  -2  -8   41.50  200.31
   8  -2   8   72.25   17.28
  -8   2  -9   75.03  145.54
  -8  -2  -9   61.81  210.20
   8   2  10    1.07   10.64
  -8   2 -10   -7.65   98.69
   8  -2  10   -0.94   13.92
  -8  -2 -10    5.40  159.46
   8  -2  10    1.05    7.73
   8   2  11    9.73   18.73
  -8   2 -11    5.68   58.01
  -8  -2 -11   99.58  191.38
   8  -2  11   17.25    9.36
   8   2  12   -1.32   10.10
  -8   2 -12  -17.82   45.39
   8  -2  12    2.74    8.19
  -8  -2 -12   14.17  110.75
   8  -2  12    1.90    7.37
   8   2  13    8.43    9.42
  -8   2 -13   11.44   35.32
   8  -2  13   -0.28    7.79
  -8  -2 -13  -19.61   97.18
   8  -2  13   -0.87    7.77
   8   2  14    4.17    8.82
   8  -2  14    1.16    6.62
   8  -2  14    0.64    5.27
  -8  -2 -14   13.00  126.63
  -8  -4  18   13.39   25.50
  -8  -4  17   20.08   30.10
  -8  -4  16   23.89   33.90
   8   4 -15   -2.90    5.79
  -8   4  15   -3.63   19.50
  -8  -4  15    3.55   24.87
   8   4 -14    2.31    6.35
  -8   4  14    3.86   40.91
  -8  -4  14   19.72   28.46
  -8  -4  14   12.55   25.64
   8   4 -13   -3.28    6.75
  -8   4  13    1.50   27.51
  -8  -4  13  -19.22   52.64
  -8  -4  13   10.93   25.63
   8   4 -12    4.53    6.31
  -8   4  12   11.20   22.04
  -8   4  12    9.88   29.94
  -8  -4  12   11.15   24.46
  -8  -4  12  -11.86   44.45
   8   4 -11   44.07    8.53
  -8   4  11   58.99    6.21
  -8   4  11   50.50   27.49
  -8   4  11   43.83   39.13
  -8  -4  11   34.01   59.82
  -8  -4  11   68.08   30.18
   8   4 -10  167.25   15.49
  -8   4  10  199.18   13.04
  -8   4  10  186.45   45.70
  -8   4  10  189.17   95.38
  -8  -4  10  160.43  108.65
  -8  -4  10  249.31   44.23
   8   4  -9   51.66    7.85
  -8   4   9   60.78   10.60
  -8   4   9   66.82   28.17
  -8   4   9   43.83   46.30
  -8  -4   9   65.60   70.40
  -8  -4   9   62.23   25.91
   8   4  -8   89.16    9.37
  -8   4   8   68.52   50.76
  -8   4   8   94.96    9.83
  -8   4   8  100.32   33.01
  -8  -4   8  105.88   83.44
   8  -4  -8  126.28  107.65
  -8  -4   8   87.54   27.49
   8   4  -7    2.26    5.62
   8   4  -7    3.64    7.40
   8   4  -7   -4.22   37.11
  -8   4   7   18.46   34.16
   8   4  -7    8.26    5.05
   8   4  -7    7.05    4.84
  -8   4   7    5.35   10.21
   8  -4  -7   -6.38   79.16
  -8  -4   7    3.14   59.57
   8   4  -6    8.37    5.52
  -8   4   6   16.30   34.05
   8   4  -6    8.19   10.34
   8   4  -6   14.36   38.39
   8   4  -6    8.23    5.58
   8   4  -6    9.64    5.68
  -8   4   6    9.10    9.38
   8  -4  -6    2.04   60.29
  -8  -4   6   18.16   20.75
   8  -4  -6   22.17   87.10
   8  -4  -6    8.34    4.74
  -8  -4   6   13.80   59.41
   8   4  -5  295.13   20.23
  -8   4   5  247.99   28.77
   8   4  -5  360.89   25.62
   8   4  -5  347.33  144.23
   8   4  -5  304.39   22.74
  -8   4   5  299.84   82.35
   8  -4  -5  287.70  135.51
  -8  -4   5  326.71   51.80
  -8  -4   5  282.82  140.32
   8  -4  -5  263.78  319.05
   8  -4  -5  301.70   19.54
  -8  -4   5  301.75   26.52
   8   4  -4  554.22   38.91
  -8   4   4  552.81  117.63
   8   4  -4  573.16   43.27
   8   4  -4  570.10  120.29
  -8   4   4  461.31   36.62
  -8   4   4  573.45   73.04
   8   4  -4  585.68   45.51
   8  -4  -4  756.53  425.73
  -8  -4   4  522.91   76.30
  -8  -4   4  569.57  208.38
   8  -4  -4  556.28   38.34
   8  -4  -4  450.55   34.27
  -8  -4   4  644.60   53.81
   8  -4  -4  699.40  294.31
   8   4  -3 1517.84  171.85
  -8   4   3 1493.55  340.73
   8   4  -3 1398.61  169.59
   8   4  -3 1667.31  358.99
  -8   4   3 1358.57  173.72
  -8   4   3 1274.74  236.82
   8   4  -3 1581.38  194.12
   8  -4  -3 1855.65 1088.63
  -8  -4   3 1524.70  295.84
  -8  -4   3 1544.01  524.43
   8  -4  -3 1482.22  195.48
   8  -4  -3 1369.25  197.40
  -8  -4   3 1908.01  239.22
   8  -4  -3 1805.49  700.98
   8   4  -2  707.20   56.25
  -8   4   2  567.69  107.34
   8   4  -2  732.48   65.27
   8   4  -2  774.06  137.15
  -8   4   2  876.20  162.50
  -8   4   2  792.97   82.80
   8   4  -2  732.98   67.70
   8  -4  -2  673.85   62.11
   8  -4  -2  747.26  195.06
  -8  -4   2  729.65  232.97
   8  -4  -2  687.97   57.42
  -8  -4   2  115.28  205.59
  -8  -4   2  609.25  104.23
  -8  -4   2  728.99   86.13
   8  -4  -2  763.19  563.76
   8   4  -1   56.07    7.92
   8   4  -1   49.96    4.31
  -8   4   1   68.86   37.67
   8   4  -1   54.87    7.58
   8   4  -1   66.74   26.43
  -8   4   1   62.16   10.09
   8   4  -1   54.47   10.21
  -8   4   1   47.63   19.40
  -8   4   1   70.56   17.61
   8  -4  -1   60.69    9.54
  -8  -4   1   -2.88   70.95
   8  -4  -1   60.96    8.10
  -8  -4   1   83.32   52.96
  -8  -4   1   61.83   10.79
   8  -4  -1   34.87   39.52
   8   4   0  206.78   15.81
  -8   4   0  159.49   59.16
   8   4   0  172.50   13.46
  -8   4   0  245.66   31.76
   8   4   0  209.99   27.44
  -8   4   0  242.48   20.30
  -8   4   0  152.14   26.54
  -8  -4   0  189.69   71.28
  -8  -4   0  216.82   17.34
  -8  -4   0  157.19  134.31
   8  -4   0  205.99   15.22
  -8  -4   0  170.49   11.82
   8  -4   0  157.95   53.17
  -8  -4   0  222.36   19.75
   8  -4   0  213.46   19.47
   8   4   1   78.47   14.91
  -8   4  -1   92.14   13.48
  -8   4  -1   84.27   20.92
   8   4   1   78.56   12.46
  -8   4  -1  139.23  129.96
   8  -4   1  111.11   34.99
  -8  -4  -1   69.22   43.12
  -8  -4  -1   80.78   11.04
   8  -4   1   77.69   12.31
  -8  -4  -1   79.15   11.86
   8  -4   1   75.64    9.52
   8   4   2    7.54    6.70
  -8   4  -2    0.27   11.08
   8   4   2    0.63    7.85
   8   4   2    0.81    9.98
  -8   4  -2    8.36   60.53
  -8   4  -2   -0.92    9.24
   8  -4   2    2.53    7.66
  -8  -4  -2    3.68   26.43
   8  -4   2   25.12   43.39
  -8  -4  -2    3.68    5.39
  -8  -4  -2    2.39    7.27
  -8  -4  -2    2.82    7.61
   8  -4   2    1.01    6.46
   8   4   3  102.44   12.11
  -8   4  -3   72.57   94.84
   8   4   3   82.52   18.43
   8   4   3   88.04   12.65
   8  -4   3  100.18   13.18
   8  -4   3  116.02   12.18
  -8  -4  -3   98.06   10.87
   8   4   4   52.63   10.02
  -8   4  -4   80.16   77.40
   8   4   4   41.34   16.48
   8   4   4   44.63   10.11
   8  -4   4   55.21   10.40
   8  -4   4   56.86    9.79
   8   4   5  317.26   28.97
  -8   4  -5  324.09  157.31
   8   4   5  310.49   45.37
   8   4   5  236.77   27.45
   8  -4   5  307.74   28.43
   8  -4   5  344.64   37.15
   8   4   6    0.46    8.67
  -8   4  -6   15.76   63.11
   8   4   6   -2.17   16.24
   8   4   6    3.71    6.55
   8  -4   6   -3.85    7.68
   8  -4   6    1.84    8.46
   8   4   7  124.39   18.60
  -8   4  -7  117.93  100.42
   8  -4   7   88.36   19.10
   8  -4   7  141.61   16.12
   8   4   8   83.42   16.87
  -8   4  -8   51.70   85.74
  -8  -4  -8  138.31  237.25
   8  -4   8   98.21   16.00
   8   4   9   61.75   16.13
  -8   4  -9   -5.65   67.38
  -8  -4  -9  220.66  226.57
   8  -4   9   84.05   14.44
   8   4  10   -2.57   11.49
  -8   4 -10   -1.65   48.55
   8  -4  10    0.47    7.01
  -8  -4 -10  -23.15  162.26
   8  -4  10    2.11    9.37
   8   4  11   15.31   11.40
  -8   4 -11    4.90   21.94
  -8  -4 -11  -18.28  155.58
   8  -4  11    2.97    7.04
  -8   4 -12  -13.38   17.74
  -8  -4 -12 -154.32  281.22
   8   4  13    0.98    9.65
   8  -4  13    5.05    9.96
  -8  -4 -13   34.99  101.00
   8   4  14   -2.36    8.11
   8  -4  14    2.94    7.49
  -8  -4 -14  -16.97   81.36
  -8  -6  18   13.19   22.05
   8   6 -17   -2.05    4.31
  -8  -6  17  -27.24   24.87
   8   6 -16    2.55    5.73
  -8   6  16    4.77   12.12
  -8  -6  16   19.57   27.47
   8   6 -15    1.55    6.79
  -8   6  15    5.23   16.59
  -8  -6  15   12.98   47.65
   8   6 -14    5.27    7.88
  -8   6  14   13.59   24.34
  -8  -6  14   13.81   23.49
   8   6 -13    1.72    7.79
  -8   6  13    7.77   27.31
  -8   6  13    1.60    7.69
  -8  -6  13   -6.50   22.57
  -8  -6  13   -6.37   38.66
   8   6 -12   40.79   10.73
  -8   6  12   39.45   38.40
  -8   6  12   57.22    7.69
  -8  -6  12   72.94   29.13
  -8  -6  12   33.35   55.33
   8   6 -11   16.42    8.80
  -8   6  11   27.23   34.61
  -8   6  11   16.71   10.71
  -8  -6  11   14.88   23.21
  -8  -6  11   12.35   60.92
   8   6 -10   30.76    9.84
  -8   6  10   57.89   41.06
  -8   6  10   34.90    7.79
  -8  -6  10   27.65   22.97
  -8  -6  10   43.04   69.65
   8   6  -9    7.80    8.24
   8   6  -9    5.85    5.10
  -8   6   9   16.93   35.12
  -8   6   9    1.99    7.03
  -8  -6   9    7.90   18.10
  -8  -6   9   27.06   62.77
   8   6  -8    1.54    7.87
   8   6  -8    7.54    9.37
  -8   6   8    7.53    8.30
  -8   6   8   23.69   33.46
  -8  -6   8   -6.14   16.27
   8   6  -7   -4.18    7.17
   8   6  -7   -0.67    5.57
  -8   6   7   -7.12   31.66
  -8   6   7    2.20    8.33
  -8  -6   7    6.93   18.92
  -8  -6   7  -26.10   65.52
   8   6  -6   39.49    8.72
  -8   6   6   24.32   34.19
   8   6  -6   37.63    7.54
  -8   6   6   40.73   13.67
  -8  -6   6   38.29   19.68
   8  -6  -6   28.66    4.52
  -8  -6   6   13.26   73.93
   8   6  -5  146.14   14.52
   8   6  -5  137.64   10.44
   8   6  -5  151.51   13.72
  -8   6   5  152.94   47.76
  -8   6   5  150.13   22.05
  -8  -6   5  118.55   25.88
  -8  -6   5  175.30  107.21
   8   6  -4  352.16   25.99
  -8   6   4  355.61   70.39
   8   6  -4  293.04   19.22
   8   6  -4  361.30   36.97
  -8   6   4  321.97   37.91
  -8   6   4  265.58   22.00
  -8  -6   4  336.79  154.77
   8  -6  -4  290.70   19.23
   8   6  -3   16.07    7.67
   8   6  -3   15.27    8.87
  -8   6   3   36.85   36.11
  -8   6   3   17.11   20.10
  -8   6   3   11.63    6.49
   8  -6  -3    8.95    7.89
   8  -6  -3   58.06   49.27
  -8  -6   3  -11.00   81.61
   8  -6  -3   12.44    5.35
   8   6  -2   32.25    8.32
   8   6  -2   31.53    9.76
  -8   6   2   26.30   21.25
  -8   6   2   35.36   22.10
  -8   6   2   36.33    8.14
   8  -6  -2   23.58    5.62
   8  -6  -2   19.30   44.89
  -8  -6   2   18.70   48.54
   8  -6  -2   25.20    6.51
   8   6  -1    4.10   12.26
   8   6  -1    1.60    8.55
  -8   6   1   10.88   15.67
  -8   6   1   19.52   18.71
   8  -6  -1    4.99   11.09
   8  -6  -1    3.63    5.09
   8  -6  -1    3.25   35.36
  -8  -6   1  -12.00   40.49
   8   6   0   31.69    8.51
   8   6   0   10.02    6.83
   8   6   0   29.68    9.40
  -8   6   0   19.99   14.75
  -8   6   0   19.06   21.46
   8  -6   0   22.63    6.25
   8  -6   0   11.88   31.53
   8  -6   0   32.19    8.22
  -8  -6   0   21.69   40.57
  -8  -6   0   12.35    7.17
   8   6   1    5.75    7.95
   8   6   1    0.76    8.13
   8   6   1    0.19    7.25
  -8   6  -1   -5.05   32.28
   8  -6   1    1.16    6.04
  -8  -6  -1   17.10   31.65
   8  -6   1   -0.32    7.97
  -8  -6  -1    0.79    4.84
   8   6   2    8.36    8.36
  -8   6  -2   -8.44   34.08
   8   6   2    6.78    8.54
   8  -6   2    2.03   13.05
  -8  -6  -2   -4.45   28.44
   8  -6   2    7.42    6.78
   8   6   3   17.47    9.57
  -8   6  -3    6.57   33.76
   8   6   3   10.54   11.67
   8   6   3   11.17    8.51
   8  -6   3   13.71    8.52
   8  -6   3   14.47    7.59
   8   6   4   17.78   10.54
  -8   6  -4   36.59   34.67
   8   6   4   14.56   13.77
   8   6   4   18.62    8.04
   8  -6   4   21.62    9.30
   8  -6   4   20.01    9.26
   8   6   5   -5.04   10.11
  -8   6  -5   27.28   30.87
   8   6   5   -0.94   14.41
   8   6   5   -0.72    7.05
   8  -6   5    3.61    8.13
   8  -6   5    0.02    8.58
   8   6   6   16.68   10.71
   8   6   6    7.33   16.53
  -8   6  -6   21.37   30.56
   8  -6   6    7.63    9.34
   8  -6   6    9.21    8.42
   8   6   7   35.09   20.21
   8   6   7   21.34   19.53
  -8   6  -7    7.86   31.78
   8  -6   7   36.49   12.35
   8  -6   7   30.38    9.06
   8   6   8   74.03   17.08
  -8   6  -8   44.34   35.22
   8  -6   8   51.27   17.14
   8  -6   8   95.62   15.20
   8   6   9   44.31   13.23
  -8   6  -9   -1.45   25.20
   8  -6   9   45.61   12.38
  -8  -6  -9   35.18  183.10
   8  -6   9   17.78    7.68
   8   6  10   -0.92   11.04
  -8   6 -10    9.50   17.64
   8  -6  10   -3.70   11.87
  -8  -6 -10   20.55  156.70
   8  -6  10    0.37    4.94
   8  -6  11   12.65   11.39
  -8  -6 -11  103.23  151.29
   8   6  12    7.80    9.89
   8  -6  12    2.68    9.88
  -8  -6 -12   48.47  135.89
   8   6  13    9.56    9.17
   8  -6  13   13.20   10.83
  -8  -6 -13   12.62  100.43
   8   8 -16   -0.84    5.34
  -8  -8  16   -3.76   20.23
   8   8 -15    6.14    6.70
  -8   8  15    4.39    5.48
  -8   8  15    8.68   15.04
  -8  -8  15    4.56   22.45
   8   8 -14    0.45    7.28
  -8   8  14   -0.96    5.41
  -8   8  14    5.66   18.76
  -8  -8  14    4.38   22.55
   8   8 -13    7.23    8.55
  -8   8  13   23.45   23.93
  -8   8  13   12.87    6.96
  -8  -8  13   17.27   24.63
  -8  -8  13    5.82   34.38
   8   8 -12    6.34    9.00
  -8   8  12   23.60   25.95
  -8   8  12    5.74    6.88
  -8  -8  12   16.34   23.45
  -8  -8  12   -6.25   41.64
   8   8 -11   48.44   12.11
  -8   8  11   37.05   42.81
  -8   8  11   59.53   10.09
  -8  -8  11   42.34   27.81
  -8  -8  11   40.83   67.49
   8   8 -10  263.46   25.78
   8   8 -10  210.10   16.26
  -8   8  10  307.86   80.89
  -8  -8  10  151.05  132.03
  -8  -8  10  237.36   49.89
   8   8  -9   -2.23    9.62
   8   8  -9    5.62   10.10
  -8   8   9   -4.24   35.15
  -8   8   9    1.83    8.76
  -8  -8   9   13.26   18.81
  -8  -8   9   -8.62   65.61
   8   8  -8   72.88   13.38
   8   8  -8   64.69    9.62
  -8   8   8   95.61   47.98
  -8   8   8   77.24   12.79
  -8  -8   8   40.99   23.53
  -8  -8   8   66.45   92.16
   8   8  -7   12.19   10.00
   8   8  -7   11.86    7.58
  -8   8   7   13.79   11.05
  -8   8   7   -0.35   34.97
  -8  -8   7  -20.94   73.25
  -8   8   6  100.40   17.36
  -8   8   6  122.55   48.20
  -8  -8   6  173.46  110.56
   8   8  -5  133.74   26.79
   8   8  -5  132.16   15.53
  -8   8   5  117.45   49.64
  -8   8   5  122.53   18.99
   8   8  -4   13.78    9.70
   8   8  -4   14.29    9.33
  -8   8   4   17.02   15.73
  -8   8   4   27.49   29.17
  -8  -8   4   32.76  124.43
   8   8  -3    2.08    9.16
   8   8  -3   -2.75   14.30
  -8   8   3   -9.99   39.15
  -8   8   3    8.44   14.27
   8  -8  -3   -2.37    5.62
  -8  -8   3   16.27   54.51
   8   8  -2  109.40   15.08
   8   8  -2  117.58   15.90
  -8   8   2   83.03   27.55
  -8   8   2   90.88   22.61
   8  -8  -2   82.75   11.17
  -8  -8   2  113.76   77.14
   8   8  -1    3.14    9.63
  -8   8   1    5.85   15.73
   8   8  -1    8.14    9.45
  -8   8   1    4.14   13.95
   8  -8  -1    3.83   10.93
   8  -8  -1   -0.47    4.50
  -8  -8   1   20.32   47.87
   8   8   0   26.48   10.92
  -8   8   0   21.95   14.77
   8   8   0   28.88   10.62
  -8   8   0    8.41   23.08
   8  -8   0   20.07    8.60
   8  -8   0   23.23    5.76
  -8  -8   0   36.76   48.69
   8   8   1    6.59   10.08
  -8   8  -1   13.17   20.27
   8   8   1    6.25    8.93
   8  -8   1   -0.84    8.37
  -8  -8  -1   -4.91   41.46
   8  -8   1    1.52    8.89
   8   8   2   52.28   13.19
  -8   8  -2   39.64   24.13
   8   8   2   44.75   16.55
   8  -8   2   46.67   11.37
  -8  -8  -2   42.36   44.99
   8  -8   2   45.94    8.29
   8   8   3   -0.99   10.66
   8   8   3    2.28    8.19
   8   8   3    1.27    9.42
  -8   8  -3   -5.85   18.59
   8  -8   3   -2.22    6.88
  -8  -8  -3    0.73   31.67
   8  -8   3    7.64   14.46
   8   8   4   12.06   10.65
  -8   8  -4    4.88   17.48
   8   8   4    5.57   11.12
   8   8   4    0.22    7.55
   8  -8   4   -0.88    9.69
   8  -8   4    5.10    7.58
   8   8   5    6.88   10.82
   8   8   5    0.24   12.38
  -8   8  -5    2.39   16.24
   8   8   5    2.86   10.24
   8  -8   5    1.82   12.55
   8  -8   5    1.00    9.49
   8  -8   5    3.10    9.06
   8   8   6   17.57   11.47
   8   8   6    4.26   14.40
  -8   8  -6    6.62   15.41
   8  -8   6    8.43    9.97
   8  -8   6   15.76    9.66
   8   8   7   25.01   11.59
   8   8   7   21.01   15.84
  -8   8  -7    7.54   13.89
   8  -8   7   18.93   10.57
   8  -8   7   17.89    9.43
   8   8   8   26.45   12.34
   8  -8   8   24.41   10.60
   8  -8   8   14.59    8.32
   8   8   9   65.16   15.05
   8  -8   9   68.79   15.53
  -8  -8  -9  104.42  184.81
   8   8  10   45.10   20.33
   8  -8  10   35.11   12.89
  -8  -8 -10   36.74  159.40
   8  -8  11   23.61   10.69
  -8  -8 -11  138.74  139.51
   8  -8  12   16.16   10.70
  -8  -8 -12   43.20  223.79
   8  10 -14    5.07    6.90
  -8  10  14    2.27    5.47
   8 -10 -14    6.76   19.65
   8  10 -13   -0.33    7.53
  -8  10  13    1.54    6.72
  -8 -10  13    3.56   12.33
   8 -10 -13   -2.67   24.74
   8  10 -12   53.37   11.72
  -8  10  12   61.67   14.60
  -8  10  12   48.64   29.99
  -8 -10  12   30.32   41.31
   8  10 -11   16.60    9.41
  -8  10  11    5.64    8.04
  -8  10  11  -11.59   26.75
  -8 -10  11    5.35   48.83
   8  10 -10   -1.42    9.67
   8  10 -10    2.18    5.73
  -8  10  10    1.96    8.54
  -8  10  10    9.18   28.76
  -8 -10  10   34.03   54.73
   8  10  -9    3.11    9.99
   8  10  -9   -1.91    6.96
  -8  10   9    3.61    9.32
  -8  10   9    1.39   28.58
  -8 -10   9   32.74   64.44
   8  10  -8  120.50   28.63
   8  10  -8  113.41   14.39
  -8  10   8  139.73   17.50
  -8  10   8  104.93   49.92
  -8 -10   8  138.35  108.35
   8  10  -7   68.55   14.41
   8  10  -7   68.44   17.87
  -8  10   7   73.95   13.80
  -8  10   7   90.55   38.97
  -8 -10   7   83.76   98.55
   8  10  -6   31.58   12.40
   8  10  -6   31.98   10.29
  -8  10   6   37.20   18.94
  -8  10   6   35.63   32.73
  -8 -10   6   23.91   86.91
   8  10  -5  152.12   20.31
   8  10  -5  147.24   27.67
  -8  10   5  162.69   22.09
  -8  10   5  139.39   47.93
  -8 -10   5  149.19  132.46
   8  10  -4    8.02   11.50
   8  10  -4   -1.01   17.60
  -8  10   4    1.90   11.17
  -8  10   4    6.50   25.09
  -8 -10   4  -24.36   78.51
   8  10  -3  243.94   27.98
   8  10  -3  270.38   29.46
  -8  10   3  225.68   28.87
  -8  10   3  197.69   50.23
  -8 -10   3  198.54  131.09
   8  10  -2  141.15   19.47
  -8  10   2   95.83   16.40
   8  10  -2  152.96   19.77
  -8  10   2  124.03   18.82
  -8 -10   2  141.11   93.51
   8 -10  -2  124.48   41.79
   8  10  -1   -1.51   10.99
  -8  10   1   -3.81   22.23
   8  10  -1   -0.08    9.96
   8 -10  -1    1.90    7.25
  -8 -10   1    1.48   55.72
   8 -10  -1    0.86   21.86
   8  10   0   19.49   12.32
   8  10   0   23.00   10.87
  -8  10   0   27.63   14.48
  -8 -10   0    5.11   55.31
   8 -10   0   11.96    9.10
   8  10   1   24.63   20.53
   8  10   1   23.24   10.51
  -8  10  -1   22.55   14.32
  -8 -10  -1   55.67   52.64
   8 -10   1   36.60   10.35
   8  10   2    2.63   10.93
  -8  10  -2    0.85   11.12
   8  10   2    6.31   14.23
   8 -10   2    4.99    9.47
  -8 -10  -2   24.01   40.74
   8 -10   2    0.49    5.51
   8  10   3   10.35   11.12
  -8  10  -3    3.45   10.71
   8  10   3    1.70    7.83
   8 -10   3   11.90    9.96
  -8 -10  -3   -1.86   36.44
   8 -10   3    8.55    6.19
   8  10   4    0.79   17.60
  -8  10  -4    9.01    9.38
   8  10   4    2.68    8.34
   8  10   4    1.82    6.56
   8 -10   4   12.71    9.65
   8 -10   4    3.48    6.47
   8  10   5    5.84   10.55
  -8  10  -5   -1.96    7.99
   8  10   5    6.47    9.15
  -8  10  -5    9.41   12.60
   8 -10   5    1.92    6.83
   8  10   6  178.04   22.00
  -8  10  -6  152.50   24.93
   8 -10   6  158.87   18.11
  -8  10  -7    0.86   10.86
  -8 -10  -7  -52.90  102.79
   8  10   8   10.04   10.02
  -8  10  -8    7.85    9.61
  -8 -10  -8   -1.42  109.02
   8 -10   8    3.52    8.32
   8  10   9    4.33    8.77
  -8  10  -9   -0.40    7.50
  -8 -10  -9   39.11  100.13
   8 -10   9    3.20   12.18
   8 -10  10   11.24    9.13
  -8 -10 -10  -45.33   96.54
   8  12 -12   -0.74    6.71
  -8  12  12   -3.95    6.47
   8 -12 -12   17.15   41.76
   8  12 -11    0.00    7.38
  -8  12  11   -1.65    7.50
  -8 -12  11   -2.98   27.01
   8 -12 -11   18.46   25.84
[truncated: 160,417 more chars]
